# Supplementary material for: The extrachromosomal circular DNAs of the rice blast pathogen Magnaporthe oryzae contain a wide variety of LTR retrotransposons, genes, and effectors
Source: BMC Biol. 2022 Nov 23;20:260. doi: 10.1186/s12915-022-01457-2 (PMC9694575; doi:10.1186/s12915-022-01457-2)
Supplement: Supplementary file 2 — Additional file 2. List of eccDNA forming regions called using Illumina circularome sequencing data for M. oryzae in this study. The first column describes the sample the eccDNA forming region was called with, the next three columns represent the genomic coordinates of the eccDNA forming region, and the last column represents the number of junction split reads used to call the eccDNA forming region. [file 12915_2022_1457_MOESM2_ESM.gz]

Archive with 1 entries (1 files):
- Additional File 3.txt
