# Supplementary material for: The extrachromosomal circular DNAs of the rice blast pathogen Magnaporthe oryzae contain a wide variety of LTR retrotransposons, genes, and effectors
Source: BMC Biol. 2022 Nov 23;20:260. doi: 10.1186/s12915-022-01457-2 (PMC9694575; doi:10.1186/s12915-022-01457-2)
Supplement: Supplementary file 2 — Additional file 2. List of eccDNA forming regions called using Illumina circularome sequencing data for M. oryzae in this study. The first column describes the sample the eccDNA forming region was called with, the next three columns represent the genomic coordinates of the eccDNA forming region, and the last column represents the number of junction split reads used to call the eccDNA forming region. [file 12915_2022_1457_MOESM2_ESM.gz › Additional File 3.txt]

G3_1B	MQOP01000001.1	44	947	2
G3_1C	MQOP01000001.1	98	438	48
G3_2C	MQOP01000001.1	168	1898	8
G3_2C	MQOP01000001.1	172	673	30
G3_2B	MQOP01000001.1	215	537	4
G3_2C	MQOP01000001.1	217	539	53
G3_2C	MQOP01000001.1	219	476	5
G3_1C	MQOP01000001.1	233	1771	15
G3_2C	MQOP01000001.1	246	456	30
G3_1C	MQOP01000001.1	267	944	19
G3_2A	MQOP01000001.1	294	524	13
G3_2B	MQOP01000001.1	300	569	2
G3_2B	MQOP01000001.1	311	688	6
G3_2B	MQOP01000001.1	333	569	10
G3_1A	MQOP01000001.1	387	856	2
G3_1A	MQOP01000001.1	403	1268	71
G3_1A	MQOP01000001.1	418	923	2
G3_2B	MQOP01000001.1	426	665	5
G3_2A	MQOP01000001.1	456	872	5
G3_1C	MQOP01000001.1	478	1007	9
G3_3A	MQOP01000001.1	488	827	25
G3_1C	MQOP01000001.1	494	1002	5
G3_3B	MQOP01000001.1	494	1331	2
G3_2C	MQOP01000001.1	502	974	2
G3_1A	MQOP01000001.1	504	1174	4
G3_2B	MQOP01000001.1	539	1012	8
G3_2A	MQOP01000001.1	605	1554	43
G3_1A	MQOP01000001.1	756	1188	2
G3_2A	MQOP01000001.1	794	2472	4
G3_3B	MQOP01000001.1	834	2727	2
G3_1B	MQOP01000001.1	918	1974	2
G3_2C	MQOP01000001.1	925	1953	4
G3_3B	MQOP01000001.1	1428	3967	7
G3_3B	MQOP01000001.1	1504	2040	9
G3_3A	MQOP01000001.1	1570	5566	6
G3_2C	MQOP01000001.1	1676	2056	4
G3_2C	MQOP01000001.1	1707	2177	13
G3_1C	MQOP01000001.1	1770	3367	2
G3_1A	MQOP01000001.1	2129	5256	4
G3_3B	MQOP01000001.1	2426	6144	4
G3_2A	MQOP01000001.1	2574	3588	4
G3_1C	MQOP01000001.1	2705	3112	5
G3_2A	MQOP01000001.1	2770	3249	22
G3_1C	MQOP01000001.1	2773	2959	43
G3_2C	MQOP01000001.1	2785	3020	73
G3_1C	MQOP01000001.1	2799	2949	7
G3_2B	MQOP01000001.1	2802	3008	97
G3_1B	MQOP01000001.1	2808	3127	2
G3_2A	MQOP01000001.1	2811	2968	156
G3_2B	MQOP01000001.1	2861	3186	11
G3_1A	MQOP01000001.1	2881	3456	21
G3_3A	MQOP01000001.1	2944	4965	2
G3_2C	MQOP01000001.1	2948	3311	4
G3_1C	MQOP01000001.1	2972	3328	13
G3_2C	MQOP01000001.1	2983	3193	2
G3_3A	MQOP01000001.1	3019	4254	16
G3_1C	MQOP01000001.1	3076	3430	8
G3_1C	MQOP01000001.1	3226	3691	2
G3_1A	MQOP01000001.1	3269	3865	18
G3_2A	MQOP01000001.1	3273	3651	4
G3_2B	MQOP01000001.1	3276	3634	4
G3_2B	MQOP01000001.1	3279	3617	2
G3_2A	MQOP01000001.1	3519	6922	4
G3_3A	MQOP01000001.1	3563	5107	5
G3_3A	MQOP01000001.1	3950	4213	2
G3_2B	MQOP01000001.1	3981	4458	11
G3_1B	MQOP01000001.1	4017	6075	2
G3_1A	MQOP01000001.1	4158	6154	16
G3_1B	MQOP01000001.1	4210	5513	9
G3_1C	MQOP01000001.1	4362	4935	2
G3_3B	MQOP01000001.1	4388	5774	8
G3_2A	MQOP01000001.1	4486	5291	14
G3_1C	MQOP01000001.1	4498	4870	4
G3_2A	MQOP01000001.1	4610	5042	2
G3_3A	MQOP01000001.1	4614	6072	15
G3_3A	MQOP01000001.1	4629	5392	6
G3_3A	MQOP01000001.1	4695	5636	2
G3_3A	MQOP01000001.1	4695	5640	29
G3_3A	MQOP01000001.1	4726	8294	13
G3_1B	MQOP01000001.1	4798	5644	10
G3_1A	MQOP01000001.1	4807	5008	6
G3_1A	MQOP01000001.1	4856	6092	8
G3_1C	MQOP01000001.1	4926	6063	9
G3_1A	MQOP01000001.1	4929	5813	12
G3_1B	MQOP01000001.1	4948	5658	11
G3_2C	MQOP01000001.1	4962	5949	3
G3_1A	MQOP01000001.1	5008	10003	2
G3_2C	MQOP01000001.1	5039	5438	14
G3_1A	MQOP01000001.1	5068	8476	10
G3_3B	MQOP01000001.1	5079	5512	14
G3_2B	MQOP01000001.1	5082	5970	5
G3_3B	MQOP01000001.1	5085	6237	8
G3_2C	MQOP01000001.1	5120	5399	23
G3_3B	MQOP01000001.1	5126	5729	101
G3_1A	MQOP01000001.1	5138	5498	4
G3_2C	MQOP01000001.1	5153	5457	4
G3_2B	MQOP01000001.1	5158	5430	2
G3_2C	MQOP01000001.1	5160	5420	7
G3_3B	MQOP01000001.1	5174	5850	3
G3_2B	MQOP01000001.1	5182	5415	93
G3_2A	MQOP01000001.1	5184	5448	2
G3_1C	MQOP01000001.1	5204	5428	28
G3_2B	MQOP01000001.1	5219	6467	3
G3_3A	MQOP01000001.1	5247	5543	11
G3_1A	MQOP01000001.1	5257	5510	15
G3_2B	MQOP01000001.1	5258	6744	6
G3_2B	MQOP01000001.1	5272	5510	2
G3_2A	MQOP01000001.1	5282	5800	3
G3_3B	MQOP01000001.1	5287	5679	2
G3_2B	MQOP01000001.1	5296	5522	4
G3_1A	MQOP01000001.1	5334	7068	7
G3_1A	MQOP01000001.1	5416	6476	15
G3_2C	MQOP01000001.1	5429	5908	7
G3_3A	MQOP01000001.1	5762	8553	8
G3_3A	MQOP01000001.1	5780	6507	2
G3_1A	MQOP01000001.1	5808	8196	6
G3_1C	MQOP01000001.1	5819	7389	10
G3_1A	MQOP01000001.1	5903	8062	19
G3_2B	MQOP01000001.1	5907	6840	6
G3_3A	MQOP01000001.1	5939	6607	10
G3_1C	MQOP01000001.1	5957	7012	24
G3_1A	MQOP01000001.1	5960	6649	11
G3_2A	MQOP01000001.1	6053	7792	7
G3_1C	MQOP01000001.1	6059	6585	19
G3_1A	MQOP01000001.1	6178	8791	7
G3_2C	MQOP01000001.1	6185	6431	2
G3_2A	MQOP01000001.1	6220	7318	18
G3_2B	MQOP01000001.1	6231	6577	2
G3_2A	MQOP01000001.1	6250	6516	9
G3_2A	MQOP01000001.1	6250	6775	9
G3_2A	MQOP01000001.1	6266	6660	3
G3_1A	MQOP01000001.1	6276	6852	8
G3_2C	MQOP01000001.1	6277	6667	12
G3_2A	MQOP01000001.1	6278	6830	51
G3_2B	MQOP01000001.1	6278	6457	3
G3_1B	MQOP01000001.1	6289	6887	4
G3_3A	MQOP01000001.1	6295	6647	2
G3_2A	MQOP01000001.1	6300	6745	6
G3_2A	MQOP01000001.1	6324	6494	11
G3_3A	MQOP01000001.1	6337	6599	6
G3_3B	MQOP01000001.1	6352	7611	8
G3_2A	MQOP01000001.1	6367	6639	19
G3_1B	MQOP01000001.1	6396	6661	5
G3_2A	MQOP01000001.1	6435	6826	3
G3_3B	MQOP01000001.1	6437	6738	3
G3_1A	MQOP01000001.1	6449	6636	2
G3_2B	MQOP01000001.1	6459	6737	4
G3_3B	MQOP01000001.1	6461	19240	4
G3_1C	MQOP01000001.1	6528	6904	2
G3_3A	MQOP01000001.1	6560	7032	2
G3_3A	MQOP01000001.1	6598	7240	7
G3_3B	MQOP01000001.1	6658	8590	12
G3_2C	MQOP01000001.1	6676	7655	2
G3_2C	MQOP01000001.1	6719	7142	7
G3_2C	MQOP01000001.1	6783	6993	4
G3_2B	MQOP01000001.1	6837	7055	2
G3_2C	MQOP01000001.1	6888	7177	3
G3_1A	MQOP01000001.1	6892	7850	2
G3_2A	MQOP01000001.1	6909	8339	2
G3_2C	MQOP01000001.1	6959	7638	3
G3_2C	MQOP01000001.1	7038	7911	23
G3_2A	MQOP01000001.1	7043	8404	7
G3_2A	MQOP01000001.1	7067	7346	8
G3_1B	MQOP01000001.1	7132	7650	2
G3_1A	MQOP01000001.1	7153	7352	53
G3_2B	MQOP01000001.1	7273	7884	2
G3_3B	MQOP01000001.1	7343	7916	3
G3_2B	MQOP01000001.1	7359	8288	20
G3_2C	MQOP01000001.1	7371	7744	4
G3_2C	MQOP01000001.1	7432	7885	4
G3_2A	MQOP01000001.1	7453	8068	2
G3_2B	MQOP01000001.1	7541	8684	3
G3_2C	MQOP01000001.1	7551	7900	4
G3_3B	MQOP01000001.1	7680	9005	8
G3_1B	MQOP01000001.1	7755	8893	2
G3_1B	MQOP01000001.1	7773	8256	3
G3_1C	MQOP01000001.1	8078	11334	2
G3_2C	MQOP01000001.1	8117	9141	11
G3_1A	MQOP01000001.1	8199	8767	4
G3_1A	MQOP01000001.1	8304	8758	2
G3_1B	MQOP01000001.1	8306	8869	4
G3_2C	MQOP01000001.1	8339	9099	2
G3_2A	MQOP01000001.1	8341	8719	32
G3_3B	MQOP01000001.1	8404	10465	2
G3_3B	MQOP01000001.1	8568	10130	2
G3_1A	MQOP01000001.1	8642	9840	4
G3_1C	MQOP01000001.1	8768	10585	2
G3_2B	MQOP01000001.1	8787	9087	2
G3_2C	MQOP01000001.1	8872	9847	8
G3_2A	MQOP01000001.1	8994	9771	52
G3_1C	MQOP01000001.1	9163	10225	2
G3_1C	MQOP01000001.1	9189	10550	9
G3_2C	MQOP01000001.1	9192	9571	2
G3_2C	MQOP01000001.1	9192	9572	377
G3_2C	MQOP01000001.1	9194	9572	2
G3_2C	MQOP01000001.1	9195	9572	7
G3_2A	MQOP01000001.1	9222	9515	12
G3_3A	MQOP01000001.1	9235	9452	8
G3_2C	MQOP01000001.1	9249	9606	2
G3_3B	MQOP01000001.1	9263	10381	2
G3_2C	MQOP01000001.1	9272	10067	3
G3_1C	MQOP01000001.1	9312	9912	3
G3_1C	MQOP01000001.1	9528	11690	2
G3_1B	MQOP01000001.1	9724	10339	3
G3_1C	MQOP01000001.1	9935	10510	12
G3_1A	MQOP01000001.1	9942	11566	5
G3_2A	MQOP01000001.1	9987	11546	9
G3_2C	MQOP01000001.1	10060	11001	2
G3_1B	MQOP01000001.1	10071	10498	4
G3_2C	MQOP01000001.1	10102	10392	4
G3_1B	MQOP01000001.1	10445	12786	2
G3_3B	MQOP01000001.1	10446	10621	3
G3_1C	MQOP01000001.1	10654	10977	22
G3_2B	MQOP01000001.1	10668	10962	3
G3_2B	MQOP01000001.1	10771	11067	2
G3_2B	MQOP01000001.1	10794	11048	5
G3_2A	MQOP01000001.1	10820	11083	3
G3_2C	MQOP01000001.1	10901	11335	2
G3_2C	MQOP01000001.1	10979	11284	2
G3_2A	MQOP01000001.1	11001	11434	5
G3_2B	MQOP01000001.1	11102	11404	28
G3_2B	MQOP01000001.1	11107	11602	4
G3_1C	MQOP01000001.1	11127	12014	5
G3_3A	MQOP01000001.1	11128	11456	10
G3_2A	MQOP01000001.1	11154	11483	11
G3_2C	MQOP01000001.1	11176	11340	19
G3_2A	MQOP01000001.1	11196	11849	26
G3_1C	MQOP01000001.1	11274	11730	4
G3_3A	MQOP01000001.1	11321	11836	5
G3_2A	MQOP01000001.1	11354	11620	6
G3_2B	MQOP01000001.1	11381	11658	17
G3_2C	MQOP01000001.1	11412	11869	4
G3_2A	MQOP01000001.1	11512	11942	2
G3_1A	MQOP01000001.1	11661	12667	3
G3_1C	MQOP01000001.1	11880	13448	6
G3_1C	MQOP01000001.1	11978	13736	10
G3_1B	MQOP01000001.1	12234	12753	2
G3_2B	MQOP01000001.1	12236	13188	3
G3_2C	MQOP01000001.1	12243	13175	29
G3_1A	MQOP01000001.1	12244	13789	30
G3_1B	MQOP01000001.1	12299	13061	12
G3_2B	MQOP01000001.1	12440	14044	47
G3_3B	MQOP01000001.1	12441	13313	41
G3_3B	MQOP01000001.1	12471	13873	16
G3_3A	MQOP01000001.1	12550	13023	2
G3_3B	MQOP01000001.1	12628	12842	4
G3_1C	MQOP01000001.1	12629	13016	6
G3_3A	MQOP01000001.1	12629	12833	2
G3_2C	MQOP01000001.1	12640	13231	58
G3_2A	MQOP01000001.1	12642	14071	8
G3_3B	MQOP01000001.1	12654	12996	11
G3_1C	MQOP01000001.1	12661	15756	4
G3_1A	MQOP01000001.1	12678	13192	4
G3_3A	MQOP01000001.1	12728	13180	2
G3_1A	MQOP01000001.1	12773	13320	54
G3_2A	MQOP01000001.1	12833	13605	10
G3_1B	MQOP01000001.1	12835	14070	4
G3_1B	MQOP01000001.1	12902	14622	2
G3_2A	MQOP01000001.1	12914	13278	26
G3_2B	MQOP01000001.1	12945	13352	5
G3_2B	MQOP01000001.1	12950	13394	18
G3_2B	MQOP01000001.1	12957	13222	5
G3_1B	MQOP01000001.1	12980	13244	8
G3_2B	MQOP01000001.1	12998	13309	11
G3_1C	MQOP01000001.1	13020	13541	13
G3_3A	MQOP01000001.1	13032	13377	3
G3_3A	MQOP01000001.1	13053	13366	19
G3_2B	MQOP01000001.1	13100	13385	21
G3_2C	MQOP01000001.1	13111	13305	3
G3_2A	MQOP01000001.1	13115	14470	15
G3_3A	MQOP01000001.1	13133	15007	24
G3_2C	MQOP01000001.1	13195	13459	2
G3_1A	MQOP01000001.1	13236	13905	24
G3_1B	MQOP01000001.1	13264	13576	2
G3_1A	MQOP01000001.1	13268	13962	15
G3_1C	MQOP01000001.1	13373	13690	3
G3_1A	MQOP01000001.1	13418	13957	10
G3_1A	MQOP01000001.1	13489	13714	5
G3_2B	MQOP01000001.1	13489	14020	2
G3_1B	MQOP01000001.1	13497	14063	8
G3_1A	MQOP01000001.1	13508	14207	18
G3_2C	MQOP01000001.1	13524	13783	7
G3_3A	MQOP01000001.1	13536	14905	5
G3_3B	MQOP01000001.1	13553	14718	26
G3_1A	MQOP01000001.1	13556	14301	9
G3_2C	MQOP01000001.1	13556	14632	47
G3_1C	MQOP01000001.1	13565	14645	7
G3_2A	MQOP01000001.1	13572	13771	34
G3_2B	MQOP01000001.1	13622	14000	2
G3_1C	MQOP01000001.1	13699	14103	5
G3_1C	MQOP01000001.1	13778	14185	5
G3_2C	MQOP01000001.1	13853	14203	5
G3_3B	MQOP01000001.1	13934	14531	3
G3_2A	MQOP01000001.1	13965	16790	10
G3_2B	MQOP01000001.1	13990	14174	15
G3_2A	MQOP01000001.1	14095	17537	36
G3_1B	MQOP01000001.1	14115	14482	9
G3_2A	MQOP01000001.1	14186	14670	5
G3_2C	MQOP01000001.1	14194	14588	5
G3_1A	MQOP01000001.1	14199	14577	2
G3_2A	MQOP01000001.1	14376	15043	16
G3_1A	MQOP01000001.1	14440	14995	13
G3_1C	MQOP01000001.1	14456	15087	10
G3_2C	MQOP01000001.1	14460	14841	6
G3_3B	MQOP01000001.1	14598	15001	2
G3_3B	MQOP01000001.1	14657	15981	2
G3_3B	MQOP01000001.1	14729	14997	2
G3_1A	MQOP01000001.1	14767	16120	14
G3_1C	MQOP01000001.1	14923	15350	5
G3_3B	MQOP01000001.1	14988	15168	3
G3_1C	MQOP01000001.1	15006	15374	4
G3_2B	MQOP01000001.1	15038	15321	3
G3_2B	MQOP01000001.1	15152	15609	6
G3_1B	MQOP01000001.1	15201	16163	2
G3_2B	MQOP01000001.1	15327	15634	7
G3_2A	MQOP01000001.1	15333	15553	6
G3_2A	MQOP01000001.1	15442	15791	10
G3_1B	MQOP01000001.1	15607	16005	2
G3_2B	MQOP01000001.1	15650	17492	5
G3_1A	MQOP01000001.1	15670	17293	3
G3_1A	MQOP01000001.1	16009	18345	7
G3_2C	MQOP01000001.1	16066	17293	9
G3_1B	MQOP01000001.1	16105	17376	12
G3_2B	MQOP01000001.1	16254	16702	3
G3_1A	MQOP01000001.1	16266	17476	14
G3_1A	MQOP01000001.1	16470	17191	4
G3_3A	MQOP01000001.1	16501	16862	2
G3_1B	MQOP01000001.1	16585	17121	4
G3_3A	MQOP01000001.1	16821	17413	16
G3_1B	MQOP01000001.1	16847	17278	3
G3_3A	MQOP01000001.1	16868	17365	6
G3_1C	MQOP01000001.1	16903	18072	5
G3_2C	MQOP01000001.1	16934	17230	2
G3_2C	MQOP01000001.1	17011	17261	4
G3_2B	MQOP01000001.1	17082	17789	3
G3_2C	MQOP01000001.1	17209	17445	2
G3_3A	MQOP01000001.1	17254	17473	10
G3_2C	MQOP01000001.1	17255	17445	41
G3_1C	MQOP01000001.1	17273	17440	18
G3_3B	MQOP01000001.1	17293	17791	3
G3_3B	MQOP01000001.1	17446	17706	14
G3_2A	MQOP01000001.1	17556	17857	3
G3_2A	MQOP01000001.1	17567	17941	2
G3_2C	MQOP01000001.1	17725	18121	3
G3_2B	MQOP01000001.1	17761	21886	8
G3_2C	MQOP01000001.1	17791	18081	3
G3_1C	MQOP01000001.1	17798	19900	10
G3_3A	MQOP01000001.1	17816	17988	2
G3_2A	MQOP01000001.1	17970	18655	3
G3_1C	MQOP01000001.1	18186	18921	3
G3_2C	MQOP01000001.1	18197	18478	3
G3_2B	MQOP01000001.1	18284	19105	5
G3_2B	MQOP01000001.1	18311	18616	9
G3_3A	MQOP01000001.1	18439	24869	2
G3_2B	MQOP01000001.1	18454	18791	2
G3_2A	MQOP01000001.1	18494	18920	12
G3_2A	MQOP01000001.1	18510	19081	2
G3_1C	MQOP01000001.1	18556	21803	3
G3_3B	MQOP01000001.1	18614	18843	5
G3_2C	MQOP01000001.1	18695	18933	6
G3_2C	MQOP01000001.1	18716	18964	12
G3_3A	MQOP01000001.1	18833	20933	2
G3_2A	MQOP01000001.1	19122	20847	2
G3_3A	MQOP01000001.1	19396	20692	3
G3_3B	MQOP01000001.1	19580	21323	10
G3_2A	MQOP01000001.1	19638	19868	12
G3_3B	MQOP01000001.1	19645	19946	3
G3_2B	MQOP01000001.1	19702	19976	5
G3_2A	MQOP01000001.1	19709	20013	4
G3_2C	MQOP01000001.1	19837	20581	7
G3_1B	MQOP01000001.1	20027	22307	3
G3_3A	MQOP01000001.1	20157	21642	4
G3_2B	MQOP01000001.1	20247	20534	2
G3_1A	MQOP01000001.1	20295	20617	2
G3_3B	MQOP01000001.1	20345	22336	2
G3_3B	MQOP01000001.1	20417	21432	7
G3_1A	MQOP01000001.1	20759	23688	3
G3_2B	MQOP01000001.1	20789	22825	3
G3_3B	MQOP01000001.1	20824	21146	4
G3_2A	MQOP01000001.1	20932	21199	2
G3_2B	MQOP01000001.1	20938	21190	4
G3_3B	MQOP01000001.1	21027	22292	7
G3_3A	MQOP01000001.1	21086	21795	2
G3_1C	MQOP01000001.1	21114	23601	3
G3_2C	MQOP01000001.1	21117	21388	2
G3_3B	MQOP01000001.1	21131	21760	11
G3_1A	MQOP01000001.1	21168	21527	2
G3_1C	MQOP01000001.1	21207	21875	2
G3_2B	MQOP01000001.1	21208	21842	12
G3_2A	MQOP01000001.1	21219	21568	17
G3_1B	MQOP01000001.1	21226	21779	15
G3_2B	MQOP01000001.1	21228	21508	11
G3_1A	MQOP01000001.1	21246	21914	9
G3_3B	MQOP01000001.1	21323	21645	2
G3_3A	MQOP01000001.1	21415	21696	3
G3_2B	MQOP01000001.1	21434	22562	2
G3_2A	MQOP01000001.1	21437	21693	7
G3_3B	MQOP01000001.1	21460	21664	17
G3_3B	MQOP01000001.1	21494	22354	2
G3_2A	MQOP01000001.1	21500	22372	2
G3_2B	MQOP01000001.1	21638	23039	16
G3_2C	MQOP01000001.1	21678	21928	2
G3_2C	MQOP01000001.1	21683	21935	92
G3_2C	MQOP01000001.1	21688	21935	2
G3_1A	MQOP01000001.1	21703	22039	3
G3_2C	MQOP01000001.1	21713	21924	25
G3_2A	MQOP01000001.1	21714	22044	10
G3_1A	MQOP01000001.1	21740	22021	28
G3_3B	MQOP01000001.1	21763	22051	16
G3_2A	MQOP01000001.1	21788	22033	8
G3_2C	MQOP01000001.1	21793	21977	59
G3_2C	MQOP01000001.1	21807	21948	486
G3_2A	MQOP01000001.1	21810	22063	91
G3_2A	MQOP01000001.1	21815	22063	3
G3_2A	MQOP01000001.1	21822	22063	2
G3_2A	MQOP01000001.1	21831	22005	46
G3_1C	MQOP01000001.1	22017	22548	4
G3_1A	MQOP01000001.1	22088	22606	2
G3_3B	MQOP01000001.1	22127	22466	2
G3_2A	MQOP01000001.1	22156	22561	3
G3_3A	MQOP01000001.1	22267	22578	16
G3_2B	MQOP01000001.1	22341	23665	4
G3_3B	MQOP01000001.1	22433	22578	25
G3_1B	MQOP01000001.1	22546	23644	2
G3_2A	MQOP01000001.1	22551	24083	3
G3_2C	MQOP01000001.1	22617	23608	2
G3_3B	MQOP01000001.1	22708	23958	13
G3_1C	MQOP01000001.1	22938	23970	9
G3_1A	MQOP01000001.1	22991	24340	2
G3_2C	MQOP01000001.1	23290	23595	3
G3_1C	MQOP01000001.1	23359	24235	11
G3_3A	MQOP01000001.1	23360	25282	2
G3_1A	MQOP01000001.1	23412	23695	2
G3_2B	MQOP01000001.1	23455	23748	2
G3_1A	MQOP01000001.1	23465	25544	3
G3_2A	MQOP01000001.1	23476	23683	4
G3_2C	MQOP01000001.1	23485	23661	28
G3_1A	MQOP01000001.1	23487	23681	42
G3_2A	MQOP01000001.1	23636	23841	14
G3_1C	MQOP01000001.1	23673	24045	2
G3_2A	MQOP01000001.1	23729	24549	2
G3_1B	MQOP01000001.1	23806	25116	2
G3_1B	MQOP01000001.1	23806	25300	6
G3_3B	MQOP01000001.1	24111	24386	4
G3_3B	MQOP01000001.1	24170	32365	3
G3_2A	MQOP01000001.1	24724	25194	6
G3_1C	MQOP01000001.1	24757	25482	9
G3_1A	MQOP01000001.1	24875	25098	7
G3_1C	MQOP01000001.1	25028	25211	2
G3_2A	MQOP01000001.1	25053	25256	2
G3_3B	MQOP01000001.1	25101	25549	2
G3_2B	MQOP01000001.1	25132	25624	2
G3_3B	MQOP01000001.1	25456	26625	2
G3_2C	MQOP01000001.1	25958	27629	6
G3_1B	MQOP01000001.1	26016	29133	10
G3_1C	MQOP01000001.1	26064	27077	5
G3_2A	MQOP01000001.1	26252	26558	3
G3_2C	MQOP01000001.1	26602	27727	3
G3_1A	MQOP01000001.1	26668	27351	6
G3_2A	MQOP01000001.1	26742	27095	8
G3_2A	MQOP01000001.1	26748	27077	30
G3_3B	MQOP01000001.1	26761	27104	5
G3_1A	MQOP01000001.1	26769	27056	15
G3_2C	MQOP01000001.1	26773	27103	44
G3_1A	MQOP01000001.1	26789	27264	7
G3_2C	MQOP01000001.1	26798	27403	3
G3_2A	MQOP01000001.1	26810	27090	15
G3_2B	MQOP01000001.1	26833	27066	18
G3_3B	MQOP01000001.1	26835	27119	38
G3_2B	MQOP01000001.1	26842	27276	7
G3_3A	MQOP01000001.1	26866	27187	3
G3_2B	MQOP01000001.1	26868	27174	16
G3_2A	MQOP01000001.1	26871	27106	2
G3_2A	MQOP01000001.1	26871	27109	123
G3_2A	MQOP01000001.1	26879	27088	4
G3_2A	MQOP01000001.1	26879	27170	5
G3_2A	MQOP01000001.1	26881	27078	7
G3_2B	MQOP01000001.1	26884	27133	26
G3_3B	MQOP01000001.1	26884	27079	3
G3_2C	MQOP01000001.1	26888	27169	3
G3_3A	MQOP01000001.1	26911	27547	4
G3_2A	MQOP01000001.1	27001	27717	18
G3_3B	MQOP01000001.1	27076	30446	2
G3_2C	MQOP01000001.1	27083	27871	5
G3_2B	MQOP01000001.1	27084	27405	4
G3_2A	MQOP01000001.1	27187	27653	2
G3_2A	MQOP01000001.1	27330	27676	3
G3_1A	MQOP01000001.1	27423	29738	29
G3_2C	MQOP01000001.1	27448	28426	2
G3_2C	MQOP01000001.1	27448	28429	61
G3_3A	MQOP01000001.1	27524	27896	5
G3_2B	MQOP01000001.1	27544	27870	3
G3_3A	MQOP01000001.1	27596	27803	3
G3_1B	MQOP01000001.1	27614	28225	4
G3_2B	MQOP01000001.1	27638	28042	4
G3_3B	MQOP01000001.1	27709	29145	69
G3_3A	MQOP01000001.1	27746	28479	8
G3_3B	MQOP01000001.1	27772	30705	6
G3_3B	MQOP01000001.1	27834	30766	12
G3_2C	MQOP01000001.1	27836	28026	2
G3_2A	MQOP01000001.1	27853	28316	10
G3_1B	MQOP01000001.1	27911	29739	34
G3_3A	MQOP01000001.1	27925	29675	21
G3_2B	MQOP01000001.1	27958	28633	15
G3_1B	MQOP01000001.1	27990	30019	10
G3_2A	MQOP01000001.1	28008	28513	3
G3_3A	MQOP01000001.1	28008	28536	2
G3_2A	MQOP01000001.1	28011	28224	3
G3_1A	MQOP01000001.1	28024	30204	9
G3_3B	MQOP01000001.1	28116	31829	3
G3_1A	MQOP01000001.1	28178	29235	10
G3_3A	MQOP01000001.1	28200	33303	6
G3_1C	MQOP01000001.1	28263	28952	18
G3_1C	MQOP01000001.1	28542	30367	3
G3_2B	MQOP01000001.1	28548	29032	3
G3_1A	MQOP01000001.1	28564	29009	29
G3_3A	MQOP01000001.1	28768	29189	25
G3_3A	MQOP01000001.1	28839	31548	2
G3_1A	MQOP01000001.1	28852	29232	4
G3_2A	MQOP01000001.1	28876	29310	2
G3_3B	MQOP01000001.1	29040	31226	2
G3_2C	MQOP01000001.1	29053	29261	2
G3_3A	MQOP01000001.1	29347	30955	2
G3_1B	MQOP01000001.1	29504	32691	13
G3_1C	MQOP01000001.1	29557	32213	7
G3_1A	MQOP01000001.1	29625	30623	2
G3_1C	MQOP01000001.1	29734	30294	2
G3_2C	MQOP01000001.1	29883	30088	2
G3_2A	MQOP01000001.1	30023	30783	2
G3_1A	MQOP01000001.1	30073	30312	2
G3_1B	MQOP01000001.1	30133	32274	7
G3_1A	MQOP01000001.1	30177	30548	3
G3_3A	MQOP01000001.1	30231	32037	4
G3_2B	MQOP01000001.1	30735	31838	10
G3_1C	MQOP01000001.1	30748	33108	34
G3_3B	MQOP01000001.1	30925	31790	3
G3_1C	MQOP01000001.1	31044	31615	3
G3_2C	MQOP01000001.1	31061	31342	2
G3_2B	MQOP01000001.1	31125	31488	13
G3_1C	MQOP01000001.1	31133	31448	7
G3_2C	MQOP01000001.1	31134	31708	4
G3_3A	MQOP01000001.1	31135	31332	8
G3_2C	MQOP01000001.1	31168	31486	2
G3_1B	MQOP01000001.1	31189	33393	19
G3_2B	MQOP01000001.1	31218	32593	10
G3_1B	MQOP01000001.1	31377	32047	2
G3_2B	MQOP01000001.1	31422	31597	2
G3_2B	MQOP01000001.1	31536	31859	2
G3_1C	MQOP01000001.1	31590	33580	9
G3_1B	MQOP01000001.1	31603	32701	2
G3_3B	MQOP01000001.1	31606	33475	13
G3_2A	MQOP01000001.1	31644	31878	16
G3_1B	MQOP01000001.1	31675	32143	3
G3_2A	MQOP01000001.1	31706	32058	3
G3_1C	MQOP01000001.1	31726	31918	16
G3_1C	MQOP01000001.1	31790	32903	2
G3_3A	MQOP01000001.1	31805	32219	4
G3_2A	MQOP01000001.1	31843	32436	5
G3_1B	MQOP01000001.1	31849	32186	6
G3_2C	MQOP01000001.1	31852	32276	12
G3_1C	MQOP01000001.1	31898	32730	44
G3_1A	MQOP01000001.1	31911	32163	110
G3_1C	MQOP01000001.1	31921	32273	3
G3_1C	MQOP01000001.1	32006	33173	3
G3_1B	MQOP01000001.1	32063	32843	5
G3_2C	MQOP01000001.1	32090	32739	18
G3_1A	MQOP01000001.1	32155	32600	5
G3_3B	MQOP01000001.1	32223	33469	18
G3_1A	MQOP01000001.1	32338	34138	14
G3_3A	MQOP01000001.1	32593	32980	24
G3_1B	MQOP01000001.1	32612	36428	24
G3_2B	MQOP01000001.1	32612	32894	2
G3_2A	MQOP01000001.1	32628	32918	6
G3_2A	MQOP01000001.1	32642	33426	5
G3_2A	MQOP01000001.1	32662	33190	16
G3_1B	MQOP01000001.1	32749	33695	3
G3_1B	MQOP01000001.1	32780	33314	3
G3_2B	MQOP01000001.1	32788	33132	2
G3_2B	MQOP01000001.1	32793	33427	4
G3_3B	MQOP01000001.1	32854	33093	6
G3_1C	MQOP01000001.1	32903	34704	18
G3_3A	MQOP01000001.1	32923	33225	3
G3_3A	MQOP01000001.1	32931	33545	6
G3_2B	MQOP01000001.1	32968	33209	4
G3_3A	MQOP01000001.1	33030	34473	2
G3_3A	MQOP01000001.1	33211	33605	13
G3_1C	MQOP01000001.1	33217	34439	5
G3_1C	MQOP01000001.1	33477	35309	8
G3_3A	MQOP01000001.1	33644	34246	2
G3_2A	MQOP01000001.1	33735	34326	3
G3_1A	MQOP01000001.1	33816	34738	4
G3_2B	MQOP01000001.1	33921	34923	12
G3_1B	MQOP01000001.1	33979	34367	6
G3_3A	MQOP01000001.1	34007	34562	2
G3_3B	MQOP01000001.1	34040	34808	6
G3_1A	MQOP01000001.1	34060	34730	5
G3_1A	MQOP01000001.1	34077	36632	24
G3_2C	MQOP01000001.1	34147	34403	5
G3_1C	MQOP01000001.1	34156	34808	2
G3_2C	MQOP01000001.1	34303	34477	4
G3_2C	MQOP01000001.1	34398	35041	24
G3_3A	MQOP01000001.1	34421	34878	17
G3_2A	MQOP01000001.1	34430	34704	13
G3_1B	MQOP01000001.1	34445	34836	2
G3_2C	MQOP01000001.1	34459	34846	4
G3_2A	MQOP01000001.1	34475	34766	3
G3_3B	MQOP01000001.1	34530	34873	13
G3_1C	MQOP01000001.1	34639	34940	2
G3_3B	MQOP01000001.1	34642	36128	77
G3_3B	MQOP01000001.1	34646	36333	10
G3_3B	MQOP01000001.1	34684	36685	26
G3_2A	MQOP01000001.1	34695	36310	40
G3_1A	MQOP01000001.1	34834	35503	2
G3_2B	MQOP01000001.1	34834	35564	4
G3_1C	MQOP01000001.1	34875	35758	52
G3_1B	MQOP01000001.1	35080	42628	2
G3_3B	MQOP01000001.1	35171	36486	16
G3_3A	MQOP01000001.1	35391	35747	10
G3_1B	MQOP01000001.1	35427	35766	23
G3_1B	MQOP01000001.1	35433	35929	2
G3_2B	MQOP01000001.1	35479	35822	12
G3_1C	MQOP01000001.1	35485	35998	23
G3_3A	MQOP01000001.1	35489	36246	59
G3_2C	MQOP01000001.1	35492	35746	24
G3_2A	MQOP01000001.1	35504	36324	122
G3_2C	MQOP01000001.1	35575	36103	2
G3_2C	MQOP01000001.1	35585	36343	3
G3_1A	MQOP01000001.1	35631	37226	16
G3_2C	MQOP01000001.1	35675	36269	119
G3_1A	MQOP01000001.1	35689	36718	44
G3_2A	MQOP01000001.1	35836	36366	6
G3_2A	MQOP01000001.1	35965	37033	8
G3_1B	MQOP01000001.1	35970	38860	3
G3_2C	MQOP01000001.1	36224	37851	33
G3_1A	MQOP01000001.1	36225	36706	2
G3_2C	MQOP01000001.1	36264	37949	18
G3_1B	MQOP01000001.1	36472	37614	18
G3_2A	MQOP01000001.1	36508	36884	2
G3_1A	MQOP01000001.1	36516	39957	3
G3_2C	MQOP01000001.1	36572	36869	3
G3_2A	MQOP01000001.1	36594	37201	2
G3_2B	MQOP01000001.1	36693	37065	5
G3_2A	MQOP01000001.1	36752	37278	8
G3_2B	MQOP01000001.1	36759	38563	3
G3_1A	MQOP01000001.1	36783	37305	2
G3_1A	MQOP01000001.1	36831	37078	3
G3_3A	MQOP01000001.1	37028	37888	4
G3_1B	MQOP01000001.1	37067	37450	4
G3_1A	MQOP01000001.1	37099	41298	3
G3_2A	MQOP01000001.1	37176	37691	9
G3_1A	MQOP01000001.1	37357	38319	2
G3_2C	MQOP01000001.1	37485	38160	5
G3_2B	MQOP01000001.1	37506	37670	2
G3_2C	MQOP01000001.1	37737	38005	7
G3_1C	MQOP01000001.1	37875	38574	2
G3_1C	MQOP01000001.1	37903	38824	11
G3_2A	MQOP01000001.1	38023	38438	49
G3_1C	MQOP01000001.1	38025	38456	34
G3_2C	MQOP01000001.1	38039	38957	4
G3_1B	MQOP01000001.1	38068	38449	7
G3_2B	MQOP01000001.1	38181	38933	3
G3_1A	MQOP01000001.1	38205	42161	5
G3_2B	MQOP01000001.1	38231	39866	5
G3_2B	MQOP01000001.1	38232	38488	3
G3_2B	MQOP01000001.1	38281	40601	13
G3_1B	MQOP01000001.1	38364	39173	3
G3_1A	MQOP01000001.1	38421	39283	2
G3_1B	MQOP01000001.1	38496	39272	2
G3_3B	MQOP01000001.1	38555	39022	2
G3_2B	MQOP01000001.1	38606	38913	5
G3_2B	MQOP01000001.1	38655	39610	4
G3_1B	MQOP01000001.1	38657	40579	12
G3_2C	MQOP01000001.1	38667	38890	4
G3_1C	MQOP01000001.1	38741	39492	4
G3_2A	MQOP01000001.1	38764	40358	27
G3_1C	MQOP01000001.1	38816	39463	22
G3_2C	MQOP01000001.1	38888	39511	2
G3_2B	MQOP01000001.1	38915	40232	46
G3_1C	MQOP01000001.1	39127	42280	7
G3_1B	MQOP01000001.1	39339	42629	8
G3_2A	MQOP01000001.1	39469	40551	12
G3_1A	MQOP01000001.1	39499	39870	45
G3_1A	MQOP01000001.1	39501	40270	2
G3_1B	MQOP01000001.1	39540	40284	7
G3_1A	MQOP01000001.1	39561	39948	4
G3_2A	MQOP01000001.1	39576	39854	31
G3_1B	MQOP01000001.1	39599	39863	27
G3_1A	MQOP01000001.1	39620	39977	3
G3_2A	MQOP01000001.1	39689	39889	24
G3_3A	MQOP01000001.1	39697	39868	125
G3_1A	MQOP01000001.1	39698	39896	20
G3_1A	MQOP01000001.1	39711	39964	8
G3_2B	MQOP01000001.1	39740	39940	9
G3_2B	MQOP01000001.1	39749	40312	4
G3_2A	MQOP01000001.1	39767	40107	5
G3_2A	MQOP01000001.1	39792	39959	8
G3_3A	MQOP01000001.1	39845	41168	4
G3_2B	MQOP01000001.1	39878	40286	2
G3_2C	MQOP01000001.1	39921	40286	2
G3_1A	MQOP01000001.1	39956	40208	20
G3_1A	MQOP01000001.1	39964	40668	3
G3_1A	MQOP01000001.1	39977	40630	12
G3_1C	MQOP01000001.1	40009	40758	2
G3_3A	MQOP01000001.1	40033	42489	2
G3_2A	MQOP01000001.1	40166	40999	3
G3_3B	MQOP01000001.1	40270	40641	14
G3_3B	MQOP01000001.1	40337	41758	8
G3_1B	MQOP01000001.1	40494	41324	2
G3_1A	MQOP01000001.1	40500	41898	2
G3_2B	MQOP01000001.1	40579	41004	6
G3_2B	MQOP01000001.1	40688	40921	7
G3_1A	MQOP01000001.1	40689	41056	4
G3_3B	MQOP01000001.1	40733	41199	4
G3_2A	MQOP01000001.1	40782	41073	10
G3_2A	MQOP01000001.1	40797	40979	2
G3_3A	MQOP01000001.1	40807	41127	6
G3_2B	MQOP01000001.1	40841	41308	4
G3_1C	MQOP01000001.1	40869	41290	7
G3_2A	MQOP01000001.1	40894	41593	3
G3_1A	MQOP01000001.1	40895	41824	2
G3_1C	MQOP01000001.1	40899	41156	3
G3_2B	MQOP01000001.1	40936	41144	22
G3_2B	MQOP01000001.1	40964	41173	3
G3_2B	MQOP01000001.1	40964	41175	3
G3_2B	MQOP01000001.1	40964	41178	328
G3_2B	MQOP01000001.1	40966	41178	2
G3_2B	MQOP01000001.1	40967	41178	2
G3_2B	MQOP01000001.1	40969	41389	9
G3_3A	MQOP01000001.1	40985	41884	5
G3_2B	MQOP01000001.1	41092	41410	4
G3_2A	MQOP01000001.1	41107	41454	5
G3_2A	MQOP01000001.1	41202	41514	3
G3_2B	MQOP01000001.1	41233	41503	3
G3_2A	MQOP01000001.1	41272	41502	139
G3_2C	MQOP01000001.1	41299	41826	20
G3_3B	MQOP01000001.1	41315	41510	38
G3_1C	MQOP01000001.1	41320	41641	3
G3_3B	MQOP01000001.1	41347	41635	10
G3_2C	MQOP01000001.1	41399	44705	2
G3_1B	MQOP01000001.1	41473	41896	2
G3_2C	MQOP01000001.1	41853	43363	7
G3_2A	MQOP01000001.1	41935	42298	2
G3_2A	MQOP01000001.1	41942	42233	2
G3_1C	MQOP01000001.1	42469	43035	2
G3_3A	MQOP01000001.1	42551	42977	4
G3_2C	MQOP01000001.1	42562	42964	3
G3_1A	MQOP01000001.1	42687	44940	2
G3_2C	MQOP01000001.1	43206	45315	3
G3_1A	MQOP01000001.1	43259	44046	2
G3_1C	MQOP01000001.1	43507	43796	19
G3_3A	MQOP01000001.1	43552	43911	7
G3_2B	MQOP01000001.1	43642	46968	3
G3_1C	MQOP01000001.1	44738	45599	7
G3_3B	MQOP01000001.1	44902	46163	5
G3_1B	MQOP01000001.1	44914	46987	6
G3_2B	MQOP01000001.1	44960	45433	4
G3_1A	MQOP01000001.1	44962	45435	2
G3_2B	MQOP01000001.1	45059	46461	6
G3_2A	MQOP01000001.1	45110	46178	53
G3_2C	MQOP01000001.1	45225	46126	16
G3_2C	MQOP01000001.1	45393	45905	13
G3_2B	MQOP01000001.1	45531	46036	7
G3_1C	MQOP01000001.1	45537	45914	28
G3_3A	MQOP01000001.1	45547	46403	8
G3_1C	MQOP01000001.1	45567	45956	21
G3_3B	MQOP01000001.1	45601	45948	12
G3_3B	MQOP01000001.1	45606	45970	23
G3_2B	MQOP01000001.1	45630	51140	6
G3_2B	MQOP01000001.1	45692	45975	10
G3_1A	MQOP01000001.1	45697	46415	7
G3_3B	MQOP01000001.1	45702	45896	8
G3_1A	MQOP01000001.1	45715	46077	3
G3_1B	MQOP01000001.1	45722	47599	7
G3_1B	MQOP01000001.1	45727	46178	4
G3_2B	MQOP01000001.1	45893	46575	6
G3_2C	MQOP01000001.1	45913	46132	8
G3_3A	MQOP01000001.1	45925	47089	4
G3_2B	MQOP01000001.1	45930	46324	11
G3_3B	MQOP01000001.1	45957	46352	11
G3_1C	MQOP01000001.1	46356	51958	3
G3_2C	MQOP01000001.1	46506	46829	2
G3_2C	MQOP01000001.1	46593	48217	12
G3_1A	MQOP01000001.1	46935	47143	2
G3_1C	MQOP01000001.1	46950	47794	2
G3_1A	MQOP01000001.1	47030	50597	6
G3_1A	MQOP01000001.1	47141	47567	4
G3_1A	MQOP01000001.1	47169	52190	4
G3_1A	MQOP01000001.1	47270	47794	2
G3_3A	MQOP01000001.1	47295	47840	11
G3_3B	MQOP01000001.1	47357	47806	2
G3_2C	MQOP01000001.1	47387	47585	6
G3_2B	MQOP01000001.1	47409	49803	12
G3_2C	MQOP01000001.1	47424	48958	69
G3_2C	MQOP01000001.1	47425	47904	2
G3_2C	MQOP01000001.1	47523	48854	66
G3_3B	MQOP01000001.1	47687	48320	2
G3_2C	MQOP01000001.1	47710	49563	15
G3_2B	MQOP01000001.1	47770	48216	2
G3_2A	MQOP01000001.1	47774	48020	8
G3_2A	MQOP01000001.1	47793	48054	11
G3_3A	MQOP01000001.1	47824	49023	8
G3_2C	MQOP01000001.1	47868	48061	8
G3_2C	MQOP01000001.1	47882	48084	92
G3_2A	MQOP01000001.1	47908	48492	12
G3_1B	MQOP01000001.1	47918	48366	3
G3_2B	MQOP01000001.1	47921	48504	15
G3_3B	MQOP01000001.1	47924	48417	8
G3_1A	MQOP01000001.1	47945	50844	4
G3_2A	MQOP01000001.1	48013	48395	9
G3_2B	MQOP01000001.1	48123	48933	2
G3_1A	MQOP01000001.1	48126	49784	7
G3_2B	MQOP01000001.1	48205	48386	9
G3_3A	MQOP01000001.1	48206	48872	8
G3_2C	MQOP01000001.1	48430	48851	2
G3_2B	MQOP01000001.1	48461	49565	9
G3_3A	MQOP01000001.1	48798	54659	2
G3_1A	MQOP01000001.1	49223	49972	2
G3_1A	MQOP01000001.1	49247	52933	4
G3_2B	MQOP01000001.1	49418	50000	17
G3_2B	MQOP01000001.1	49600	49791	9
G3_2B	MQOP01000001.1	49651	49990	3
G3_1C	MQOP01000001.1	49785	50143	3
G3_3A	MQOP01000001.1	49792	51498	8
G3_2C	MQOP01000001.1	49826	50007	2
G3_3B	MQOP01000001.1	49847	49999	192
G3_2C	MQOP01000001.1	49857	51493	11
G3_3A	MQOP01000001.1	49878	50220	3
G3_1A	MQOP01000001.1	50036	50229	4
G3_1C	MQOP01000001.1	50090	52195	6
G3_1C	MQOP01000001.1	50168	50352	4
G3_2C	MQOP01000001.1	50178	50394	4
G3_1B	MQOP01000001.1	50225	54753	3
G3_2C	MQOP01000001.1	50302	50593	32
G3_2A	MQOP01000001.1	50343	51042	44
G3_2B	MQOP01000001.1	50374	50624	3
G3_2C	MQOP01000001.1	50447	50965	4
G3_1C	MQOP01000001.1	50463	50822	3
G3_1A	MQOP01000001.1	50480	50845	2
G3_1A	MQOP01000001.1	50506	50786	2
G3_3A	MQOP01000001.1	50514	50745	10
G3_3A	MQOP01000001.1	50556	50915	3
G3_2A	MQOP01000001.1	50561	51076	16
G3_2C	MQOP01000001.1	50581	50964	41
G3_3A	MQOP01000001.1	50623	50988	2
G3_1B	MQOP01000001.1	50639	51093	4
G3_2A	MQOP01000001.1	50640	50979	10
G3_2A	MQOP01000001.1	50749	51099	5
G3_1C	MQOP01000001.1	50755	51480	3
G3_2B	MQOP01000001.1	50769	50996	2
G3_1A	MQOP01000001.1	50813	51341	2
G3_2B	MQOP01000001.1	50872	51315	2
G3_1B	MQOP01000001.1	50914	51406	34
G3_2C	MQOP01000001.1	50914	51340	4
G3_1A	MQOP01000001.1	50915	51083	27
G3_3A	MQOP01000001.1	50918	55724	3
G3_2B	MQOP01000001.1	50930	51235	10
G3_2C	MQOP01000001.1	50935	51318	3
G3_2C	MQOP01000001.1	51040	51397	6
G3_1B	MQOP01000001.1	51061	52775	4
G3_2A	MQOP01000001.1	51100	51387	16
G3_1C	MQOP01000001.1	51140	54866	6
G3_1C	MQOP01000001.1	51156	51521	4
G3_1A	MQOP01000001.1	51192	57016	2
G3_2C	MQOP01000001.1	51259	51456	2
G3_3A	MQOP01000001.1	51282	51546	6
G3_1A	MQOP01000001.1	51300	51513	24
G3_1A	MQOP01000001.1	51322	51971	6
G3_3A	MQOP01000001.1	51379	51886	6
G3_1C	MQOP01000001.1	51533	53077	3
G3_1C	MQOP01000001.1	51779	52149	2
G3_1A	MQOP01000001.1	51818	52203	2
G3_2A	MQOP01000001.1	51842	52175	14
G3_2C	MQOP01000001.1	51864	52293	11
G3_1C	MQOP01000001.1	51942	52400	15
G3_1C	MQOP01000001.1	51966	52460	6
G3_1C	MQOP01000001.1	52007	56194	4
G3_3A	MQOP01000001.1	52053	52324	11
G3_2B	MQOP01000001.1	52154	52949	2
G3_2B	MQOP01000001.1	52274	52518	2
G3_2C	MQOP01000001.1	52373	54154	2
G3_2A	MQOP01000001.1	52465	56180	3
G3_2A	MQOP01000001.1	52551	53235	4
G3_3A	MQOP01000001.1	52925	55504	3
G3_2B	MQOP01000001.1	53499	53830	3
G3_1A	MQOP01000001.1	53799	56035	6
G3_1B	MQOP01000001.1	53804	58761	3
G3_3B	MQOP01000001.1	53874	54180	4
G3_2B	MQOP01000001.1	53910	54526	22
G3_2C	MQOP01000001.1	53981	54360	3
G3_1B	MQOP01000001.1	54001	54678	9
G3_2C	MQOP01000001.1	54179	56668	4
G3_1A	MQOP01000001.1	54189	54533	6
G3_1A	MQOP01000001.1	54205	54658	2
G3_2C	MQOP01000001.1	54289	54759	67
G3_1C	MQOP01000001.1	54311	54781	4
G3_1A	MQOP01000001.1	54328	54720	2
G3_2A	MQOP01000001.1	54348	54901	35
G3_2A	MQOP01000001.1	54405	54844	9
G3_2B	MQOP01000001.1	54407	54635	4
G3_2B	MQOP01000001.1	54444	54807	12
G3_2B	MQOP01000001.1	54457	54780	3
G3_2B	MQOP01000001.1	54484	54731	2
G3_1A	MQOP01000001.1	54502	56894	17
G3_2B	MQOP01000001.1	54508	54727	2
G3_2B	MQOP01000001.1	54932	57347	8
G3_2C	MQOP01000001.1	55360	55993	6
G3_2B	MQOP01000001.1	55629	56034	7
G3_3A	MQOP01000001.1	55641	56050	2
G3_3B	MQOP01000001.1	55654	56250	8
G3_3B	MQOP01000001.1	55713	56426	5
G3_1A	MQOP01000001.1	55727	56815	5
G3_3A	MQOP01000001.1	55762	57549	10
G3_1B	MQOP01000001.1	55827	56028	2
G3_3B	MQOP01000001.1	55889	56632	8
G3_2A	MQOP01000001.1	55924	56414	9
G3_1B	MQOP01000001.1	55982	56436	4
G3_1A	MQOP01000001.1	56066	58150	3
G3_1C	MQOP01000001.1	56069	59897	3
G3_2C	MQOP01000001.1	56096	56416	2
G3_1A	MQOP01000001.1	56102	56666	9
G3_2B	MQOP01000001.1	56106	56994	4
G3_3A	MQOP01000001.1	56113	57518	5
G3_1A	MQOP01000001.1	56235	56711	2
G3_3A	MQOP01000001.1	56268	59278	2
G3_2B	MQOP01000001.1	56568	56871	11
G3_2C	MQOP01000001.1	56623	56890	2
G3_3A	MQOP01000001.1	56867	57735	5
G3_2C	MQOP01000001.1	56991	57888	5
G3_1B	MQOP01000001.1	57030	60008	7
G3_2C	MQOP01000001.1	57205	57469	7
G3_2C	MQOP01000001.1	57399	57741	4
G3_1A	MQOP01000001.1	57456	63704	6
G3_3B	MQOP01000001.1	57491	61472	9
G3_1B	MQOP01000001.1	57626	57930	16
G3_1C	MQOP01000001.1	57704	57885	22
G3_1C	MQOP01000001.1	57715	57894	3
G3_3A	MQOP01000001.1	57761	57933	51
G3_2C	MQOP01000001.1	57791	58135	17
G3_2C	MQOP01000001.1	57800	58012	24
G3_1B	MQOP01000001.1	57975	60187	2
G3_1A	MQOP01000001.1	58044	58342	6
G3_1A	MQOP01000001.1	58106	60529	3
G3_2A	MQOP01000001.1	58112	58334	15
G3_1C	MQOP01000001.1	58120	60643	20
G3_1A	MQOP01000001.1	58147	58684	5
G3_1B	MQOP01000001.1	58181	60603	3
G3_2B	MQOP01000001.1	58246	59712	17
G3_1A	MQOP01000001.1	58327	60498	5
G3_2C	MQOP01000001.1	58394	59326	3
G3_2B	MQOP01000001.1	58406	59292	5
G3_1A	MQOP01000001.1	58620	59191	7
G3_2B	MQOP01000001.1	58750	58946	3
G3_1B	MQOP01000001.1	58775	60421	19
G3_3B	MQOP01000001.1	58823	61116	14
G3_3B	MQOP01000001.1	58825	61114	2
G3_1B	MQOP01000001.1	58919	61283	9
G3_1C	MQOP01000001.1	58941	62489	8
G3_3A	MQOP01000001.1	59051	60649	2
G3_1B	MQOP01000001.1	59086	63408	8
G3_2B	MQOP01000001.1	59207	60163	11
G3_1C	MQOP01000001.1	59243	59474	24
G3_2A	MQOP01000001.1	59271	60486	6
G3_1B	MQOP01000001.1	59351	60993	10
G3_1A	MQOP01000001.1	59408	62192	6
G3_1B	MQOP01000001.1	59441	60188	4
G3_3A	MQOP01000001.1	59456	59992	6
G3_1B	MQOP01000001.1	59472	60069	15
G3_2A	MQOP01000001.1	59473	59677	2
G3_2B	MQOP01000001.1	59475	67460	7
G3_2C	MQOP01000001.1	59509	60052	4
G3_1B	MQOP01000001.1	59555	60052	5
G3_1B	MQOP01000001.1	59569	60563	2
G3_1A	MQOP01000001.1	59582	60089	2
G3_1A	MQOP01000001.1	59582	60092	43
G3_1B	MQOP01000001.1	59593	60416	9
G3_2C	MQOP01000001.1	59637	59992	43
G3_1C	MQOP01000001.1	59670	59940	9
G3_1A	MQOP01000001.1	59677	63417	3
G3_2B	MQOP01000001.1	59679	60159	4
G3_1B	MQOP01000001.1	59690	59912	5
G3_1B	MQOP01000001.1	59690	59914	4
G3_1B	MQOP01000001.1	59690	59915	2
G3_1B	MQOP01000001.1	59690	59917	345
G3_1B	MQOP01000001.1	59691	59917	2
G3_1B	MQOP01000001.1	59692	59917	9
G3_3A	MQOP01000001.1	59718	60434	5
G3_1B	MQOP01000001.1	59763	60300	12
G3_2B	MQOP01000001.1	59791	60120	2
G3_1C	MQOP01000001.1	59864	60245	3
G3_2C	MQOP01000001.1	59870	60160	10
G3_3B	MQOP01000001.1	59879	60308	2
G3_1A	MQOP01000001.1	59927	61339	5
G3_1B	MQOP01000001.1	59938	63414	22
G3_1A	MQOP01000001.1	60447	64553	8
G3_1A	MQOP01000001.1	60549	62886	37
G3_1A	MQOP01000001.1	60621	66915	10
G3_3B	MQOP01000001.1	60664	61175	2
G3_2C	MQOP01000001.1	60669	61246	16
G3_2B	MQOP01000001.1	60671	61507	3
G3_1B	MQOP01000001.1	60698	61654	8
G3_1A	MQOP01000001.1	60715	61186	5
G3_2B	MQOP01000001.1	60804	61172	2
G3_1C	MQOP01000001.1	60900	62283	11
G3_3B	MQOP01000001.1	61127	62228	36
G3_1A	MQOP01000001.1	61320	68459	4
G3_1B	MQOP01000001.1	61329	62301	3
G3_2A	MQOP01000001.1	61415	61780	5
G3_1A	MQOP01000001.1	61421	63037	17
G3_3A	MQOP01000001.1	61535	62218	24
G3_1A	MQOP01000001.1	61551	62710	4
G3_3A	MQOP01000001.1	61676	62216	31
G3_3B	MQOP01000001.1	61686	62114	8
G3_3B	MQOP01000001.1	61693	62060	2
G3_1C	MQOP01000001.1	61744	62143	33
G3_1B	MQOP01000001.1	61801	62200	14
G3_2B	MQOP01000001.1	61803	62147	3
G3_2A	MQOP01000001.1	61806	62277	15
G3_2A	MQOP01000001.1	61833	62187	4
G3_2A	MQOP01000001.1	61854	62432	9
G3_2C	MQOP01000001.1	61880	62146	24
G3_1B	MQOP01000001.1	61908	62152	3
G3_2A	MQOP01000001.1	61912	62173	4
G3_1C	MQOP01000001.1	61954	64089	3
G3_3B	MQOP01000001.1	61985	62404	5
G3_1A	MQOP01000001.1	62124	62345	24
G3_2B	MQOP01000001.1	62223	65057	2
G3_3A	MQOP01000001.1	62232	62673	2
G3_3A	MQOP01000001.1	62238	62701	5
G3_3B	MQOP01000001.1	62272	62841	9
G3_1A	MQOP01000001.1	62309	63073	5
G3_1C	MQOP01000001.1	62322	62926	7
G3_2A	MQOP01000001.1	62342	62765	6
G3_3A	MQOP01000001.1	62386	62726	5
G3_3B	MQOP01000001.1	62394	62834	2
G3_2C	MQOP01000001.1	62415	63018	35
G3_2B	MQOP01000001.1	62918	64328	11
G3_2C	MQOP01000001.1	62923	63270	2
G3_2B	MQOP01000001.1	63084	63321	14
G3_3B	MQOP01000001.1	63355	68927	3
G3_2A	MQOP01000001.1	63551	63724	44
G3_2B	MQOP01000001.1	63756	64325	3
G3_2C	MQOP01000001.1	63798	64356	24
G3_2B	MQOP01000001.1	63857	64428	4
G3_1B	MQOP01000001.1	63913	64397	7
G3_2B	MQOP01000001.1	63959	64990	5
G3_1B	MQOP01000001.1	63974	64616	4
G3_2B	MQOP01000001.1	64188	64364	4
G3_1A	MQOP01000001.1	64222	64551	5
G3_1B	MQOP01000001.1	64227	65299	3
G3_3B	MQOP01000001.1	64254	65297	5
G3_1A	MQOP01000001.1	64262	65527	2
G3_1A	MQOP01000001.1	64262	65530	7
G3_2A	MQOP01000001.1	64300	64596	110
G3_2A	MQOP01000001.1	64304	64596	3
G3_3B	MQOP01000001.1	64306	65294	10
G3_2C	MQOP01000001.1	64333	64608	3
G3_1C	MQOP01000001.1	64364	64732	3
G3_2B	MQOP01000001.1	64474	64797	7
G3_2B	MQOP01000001.1	64481	65126	2
G3_1A	MQOP01000001.1	64551	65212	3
G3_2A	MQOP01000001.1	64562	65034	5
G3_2B	MQOP01000001.1	64651	65123	7
G3_2B	MQOP01000001.1	64661	65036	2
G3_3A	MQOP01000001.1	64663	65072	2
G3_2C	MQOP01000001.1	64747	65262	4
G3_2A	MQOP01000001.1	64836	65325	2
G3_2A	MQOP01000001.1	64932	67664	20
G3_1C	MQOP01000001.1	64963	65292	4
G3_2B	MQOP01000001.1	65154	65410	3
G3_1B	MQOP01000001.1	65189	67163	15
G3_1A	MQOP01000001.1	65409	66681	2
G3_1A	MQOP01000001.1	65480	66569	7
G3_1A	MQOP01000001.1	66340	66975	5
G3_3B	MQOP01000001.1	66378	66691	2
G3_2C	MQOP01000001.1	66452	67338	2
G3_1B	MQOP01000001.1	66672	70079	8
G3_2B	MQOP01000001.1	67295	68752	5
G3_1C	MQOP01000001.1	67378	68030	3
G3_1C	MQOP01000001.1	67421	68172	2
G3_2A	MQOP01000001.1	67539	70170	14
G3_2B	MQOP01000001.1	67736	68430	4
G3_1C	MQOP01000001.1	67904	68794	2
G3_1C	MQOP01000001.1	67948	69199	2
G3_3B	MQOP01000001.1	68006	70351	7
G3_3A	MQOP01000001.1	68335	72852	6
G3_1C	MQOP01000001.1	68676	71298	4
G3_1C	MQOP01000001.1	68907	70385	3
G3_3A	MQOP01000001.1	69016	69366	3
G3_1C	MQOP01000001.1	69045	69539	2
G3_3B	MQOP01000001.1	69047	70635	3
G3_1A	MQOP01000001.1	69097	71875	11
G3_2B	MQOP01000001.1	69203	70552	6
G3_1B	MQOP01000001.1	69367	71316	17
G3_1C	MQOP01000001.1	69751	71966	2
G3_1C	MQOP01000001.1	69831	70284	3
G3_2A	MQOP01000001.1	69838	70108	10
G3_3A	MQOP01000001.1	69844	70244	4
G3_3A	MQOP01000001.1	69849	70086	28
G3_2B	MQOP01000001.1	69861	70069	15
G3_2C	MQOP01000001.1	69871	70157	86
G3_2C	MQOP01000001.1	69873	70157	3
G3_1C	MQOP01000001.1	69882	70180	33
G3_3B	MQOP01000001.1	69885	70212	5
G3_2B	MQOP01000001.1	69893	70063	5
G3_1B	MQOP01000001.1	69900	70172	7
G3_2A	MQOP01000001.1	70030	72178	6
G3_2C	MQOP01000001.1	70052	70362	2
G3_1C	MQOP01000001.1	70084	77284	3
G3_1B	MQOP01000001.1	70295	71254	5
G3_2A	MQOP01000001.1	70295	71047	8
G3_1A	MQOP01000001.1	70428	71316	4
G3_2B	MQOP01000001.1	70497	73121	3
G3_2A	MQOP01000001.1	70585	70828	10
G3_3A	MQOP01000001.1	70620	70973	4
G3_3A	MQOP01000001.1	70678	71022	6
G3_2B	MQOP01000001.1	70682	70957	4
G3_1A	MQOP01000001.1	70733	73356	2
G3_2C	MQOP01000001.1	70747	71302	50
G3_2A	MQOP01000001.1	70787	71492	439
G3_2A	MQOP01000001.1	70788	71491	3
G3_2A	MQOP01000001.1	70790	71492	4
G3_2B	MQOP01000001.1	70797	71049	3
G3_2B	MQOP01000001.1	70798	71043	14
G3_2A	MQOP01000001.1	70866	71761	2
G3_2B	MQOP01000001.1	70918	71390	7
G3_2A	MQOP01000001.1	70935	71171	17
G3_2C	MQOP01000001.1	70937	71537	17
G3_2A	MQOP01000001.1	70989	71222	4
G3_1B	MQOP01000001.1	71039	71533	3
G3_3B	MQOP01000001.1	71048	71342	5
G3_2C	MQOP01000001.1	71084	71306	4
G3_2C	MQOP01000001.1	71092	71286	7
G3_2C	MQOP01000001.1	71099	71262	13
G3_3B	MQOP01000001.1	71099	71852	14
G3_1C	MQOP01000001.1	71120	71860	2
G3_1A	MQOP01000001.1	71135	71433	2
G3_1A	MQOP01000001.1	71135	71436	11
G3_1A	MQOP01000001.1	71203	71379	3
G3_1B	MQOP01000001.1	71209	71412	5
G3_2B	MQOP01000001.1	71216	71449	5
G3_3A	MQOP01000001.1	71218	71690	6
G3_2C	MQOP01000001.1	71219	71577	2
G3_2A	MQOP01000001.1	71276	71999	3
G3_3B	MQOP01000001.1	71293	72054	2
G3_2C	MQOP01000001.1	71382	71876	5
G3_2C	MQOP01000001.1	71532	71812	4
G3_1B	MQOP01000001.1	71537	72912	6
G3_1A	MQOP01000001.1	71609	72412	3
G3_2C	MQOP01000001.1	71675	72183	3
G3_3A	MQOP01000001.1	71893	72914	8
G3_1C	MQOP01000001.1	72040	73151	3
G3_1B	MQOP01000001.1	72165	73555	3
G3_2C	MQOP01000001.1	72298	73075	17
G3_3B	MQOP01000001.1	72318	73770	10
G3_3B	MQOP01000001.1	72383	72924	5
G3_1C	MQOP01000001.1	72404	72924	28
G3_2A	MQOP01000001.1	72551	73049	5
G3_1B	MQOP01000001.1	72561	73905	3
G3_2C	MQOP01000001.1	72640	73121	4
G3_3A	MQOP01000001.1	72722	76576	3
G3_3A	MQOP01000001.1	72723	72980	4
G3_3A	MQOP01000001.1	73327	73983	2
G3_2A	MQOP01000001.1	73337	73894	9
G3_3A	MQOP01000001.1	73424	77727	4
G3_1C	MQOP01000001.1	73454	74472	5
G3_2A	MQOP01000001.1	73478	73912	4
G3_2A	MQOP01000001.1	73529	74039	2
G3_2A	MQOP01000001.1	73529	74042	25
G3_2B	MQOP01000001.1	73578	74351	8
G3_1C	MQOP01000001.1	73671	74312	7
G3_2B	MQOP01000001.1	73678	74042	3
G3_3A	MQOP01000001.1	73683	74056	2
G3_2A	MQOP01000001.1	73850	74039	3
G3_1C	MQOP01000001.1	74164	74464	4
G3_1A	MQOP01000001.1	74212	74842	5
G3_2A	MQOP01000001.1	74307	74748	2
G3_2B	MQOP01000001.1	74922	75429	2
G3_1C	MQOP01000001.1	75049	76576	7
G3_2C	MQOP01000001.1	75254	76058	4
G3_1A	MQOP01000001.1	75306	75683	2
G3_1B	MQOP01000001.1	75383	75880	5
G3_3B	MQOP01000001.1	75431	76117	18
G3_1A	MQOP01000001.1	75512	76316	6
G3_3A	MQOP01000001.1	75561	76525	3
G3_1C	MQOP01000001.1	75573	75927	7
G3_2A	MQOP01000001.1	75625	75884	41
G3_1A	MQOP01000001.1	75635	75898	6
G3_1B	MQOP01000001.1	75787	76000	10
G3_2B	MQOP01000001.1	75789	76086	6
G3_2A	MQOP01000001.1	75803	76266	10
G3_1C	MQOP01000001.1	75819	76319	2
G3_1A	MQOP01000001.1	75854	76413	3
G3_2C	MQOP01000001.1	75928	77043	5
G3_2B	MQOP01000001.1	76002	76315	2
G3_2C	MQOP01000001.1	76036	76284	5
G3_2A	MQOP01000001.1	76046	76232	2
G3_2A	MQOP01000001.1	76051	76223	2
G3_2C	MQOP01000001.1	76254	76821	2
G3_2B	MQOP01000001.1	76420	76640	3
G3_2A	MQOP01000001.1	76691	81106	6
G3_3A	MQOP01000001.1	77323	78309	2
G3_3B	MQOP01000001.1	77686	78889	16
G3_1B	MQOP01000001.1	77687	79879	9
G3_3A	MQOP01000001.1	77894	78729	3
G3_2A	MQOP01000001.1	77915	78136	9
G3_3B	MQOP01000001.1	77967	78247	18
G3_2A	MQOP01000001.1	78082	78657	2
G3_2C	MQOP01000001.1	78152	80634	2
G3_1C	MQOP01000001.1	78376	78701	6
G3_2A	MQOP01000001.1	78402	78955	3
G3_2A	MQOP01000001.1	78404	78710	11
G3_1A	MQOP01000001.1	78430	81174	10
G3_2A	MQOP01000001.1	78440	78744	4
G3_1B	MQOP01000001.1	78454	79016	8
G3_1A	MQOP01000001.1	78496	79068	7
G3_3B	MQOP01000001.1	78527	79110	20
G3_2B	MQOP01000001.1	78565	79043	3
G3_2B	MQOP01000001.1	78565	79045	50
G3_2B	MQOP01000001.1	78670	79821	12
G3_2B	MQOP01000001.1	78729	79032	2
G3_1A	MQOP01000001.1	78759	79007	21
G3_2C	MQOP01000001.1	78767	79048	2
G3_2B	MQOP01000001.1	78768	79087	11
G3_2C	MQOP01000001.1	78799	79042	5
G3_1C	MQOP01000001.1	79182	79391	2
G3_2A	MQOP01000001.1	79193	79488	8
G3_3B	MQOP01000001.1	79201	79965	10
G3_1A	MQOP01000001.1	79231	80590	7
G3_1B	MQOP01000001.1	79249	79529	2
G3_2C	MQOP01000001.1	79318	79639	2
G3_2C	MQOP01000001.1	79344	79587	27
G3_1A	MQOP01000001.1	79347	79542	11
G3_2B	MQOP01000001.1	79356	79990	3
G3_2C	MQOP01000001.1	79371	79578	7
G3_1C	MQOP01000001.1	79382	81612	30
G3_2C	MQOP01000001.1	79403	79765	2
G3_3B	MQOP01000001.1	79480	81395	2
G3_1B	MQOP01000001.1	79485	80826	2
G3_1B	MQOP01000001.1	79506	79975	2
G3_3A	MQOP01000001.1	79549	79907	3
G3_2C	MQOP01000001.1	79606	80408	17
G3_3A	MQOP01000001.1	79639	81185	2
G3_3A	MQOP01000001.1	79650	79968	5
G3_2A	MQOP01000001.1	79814	80301	4
G3_3A	MQOP01000001.1	79835	82588	10
G3_2B	MQOP01000001.1	79838	80470	3
G3_1B	MQOP01000001.1	79848	80975	5
G3_1C	MQOP01000001.1	79965	80320	4
G3_1A	MQOP01000001.1	79973	80574	4
G3_1C	MQOP01000001.1	80063	81372	3
G3_2A	MQOP01000001.1	80151	80818	2
G3_2A	MQOP01000001.1	80228	80407	8
G3_3B	MQOP01000001.1	80399	80893	22
G3_2C	MQOP01000001.1	80444	80762	5
G3_2B	MQOP01000001.1	80596	80860	3
G3_2C	MQOP01000001.1	80605	81221	15
G3_1B	MQOP01000001.1	80622	81511	3
G3_2A	MQOP01000001.1	80631	81656	37
G3_2C	MQOP01000001.1	80740	81676	14
G3_1C	MQOP01000001.1	80768	82623	11
G3_1A	MQOP01000001.1	80823	81996	3
G3_2C	MQOP01000001.1	80844	81275	2
G3_2C	MQOP01000001.1	80917	81266	6
G3_2C	MQOP01000001.1	80947	81146	20
G3_2B	MQOP01000001.1	80976	81258	2
G3_1A	MQOP01000001.1	81059	81413	7
G3_1B	MQOP01000001.1	81061	83584	7
G3_2B	MQOP01000001.1	81064	81486	7
G3_2C	MQOP01000001.1	81074	81928	22
G3_1A	MQOP01000001.1	81141	81694	5
G3_1B	MQOP01000001.1	81180	81510	2
G3_3B	MQOP01000001.1	81234	81746	3
G3_1B	MQOP01000001.1	81312	81718	6
G3_1A	MQOP01000001.1	81347	82374	42
G3_3A	MQOP01000001.1	81399	81876	3
G3_2A	MQOP01000001.1	81449	81817	2
G3_2C	MQOP01000001.1	81573	82025	4
G3_3A	MQOP01000001.1	81575	82762	3
G3_2B	MQOP01000001.1	81704	83267	38
G3_2A	MQOP01000001.1	81729	84076	5
G3_1C	MQOP01000001.1	81736	82220	3
G3_2A	MQOP01000001.1	81820	82598	10
G3_2B	MQOP01000001.1	81862	82576	6
G3_3B	MQOP01000001.1	81923	82246	2
G3_1A	MQOP01000001.1	81925	82570	8
G3_1A	MQOP01000001.1	82007	82499	2
G3_1C	MQOP01000001.1	82028	82623	9
G3_2C	MQOP01000001.1	82054	82348	6
G3_2A	MQOP01000001.1	82065	82727	74
G3_2C	MQOP01000001.1	82065	82247	75
G3_2B	MQOP01000001.1	82327	82884	2
G3_3B	MQOP01000001.1	82352	83507	13
G3_3B	MQOP01000001.1	82380	83675	6
G3_2A	MQOP01000001.1	82417	83153	3
G3_2A	MQOP01000001.1	82417	83158	172
G3_3A	MQOP01000001.1	82437	84724	2
G3_2A	MQOP01000001.1	82487	83511	36
G3_1A	MQOP01000001.1	82593	83438	2
G3_1B	MQOP01000001.1	82616	83853	2
G3_2A	MQOP01000001.1	82727	83233	22
G3_2C	MQOP01000001.1	82742	85165	6
G3_2C	MQOP01000001.1	82758	83272	6
G3_1C	MQOP01000001.1	82776	84291	3
G3_1B	MQOP01000001.1	82857	83443	2
G3_1B	MQOP01000001.1	82874	84371	8
G3_2B	MQOP01000001.1	82894	83415	12
G3_1B	MQOP01000001.1	82944	83670	2
G3_2C	MQOP01000001.1	82968	83300	8
G3_3A	MQOP01000001.1	83087	83558	6
G3_3A	MQOP01000001.1	83092	83470	11
G3_2C	MQOP01000001.1	83103	83497	6
G3_2A	MQOP01000001.1	83130	83439	4
G3_1C	MQOP01000001.1	83141	83468	14
G3_2B	MQOP01000001.1	83143	84232	7
G3_3B	MQOP01000001.1	83180	83442	10
G3_2B	MQOP01000001.1	83226	83749	2
G3_2C	MQOP01000001.1	83246	83732	14
G3_1B	MQOP01000001.1	83252	83504	5
G3_2A	MQOP01000001.1	83490	84234	7
G3_2C	MQOP01000001.1	83556	84284	7
G3_2B	MQOP01000001.1	83570	84067	6
G3_1B	MQOP01000001.1	83605	84082	4
G3_2A	MQOP01000001.1	83951	84214	2
G3_1B	MQOP01000001.1	84006	84333	10
G3_2B	MQOP01000001.1	84035	84277	3
G3_2A	MQOP01000001.1	84065	85050	8
G3_3A	MQOP01000001.1	84095	85209	3
G3_1C	MQOP01000001.1	84200	85049	2
G3_3A	MQOP01000001.1	84222	84627	3
G3_1C	MQOP01000001.1	84272	84681	6
G3_2A	MQOP01000001.1	84374	84770	2
G3_2C	MQOP01000001.1	84441	84778	2
G3_2A	MQOP01000001.1	84578	85015	3
G3_2B	MQOP01000001.1	84607	85072	3
G3_2C	MQOP01000001.1	84930	90379	10
G3_2A	MQOP01000001.1	85220	88990	3
G3_3A	MQOP01000001.1	85314	87016	7
G3_3B	MQOP01000001.1	85399	86115	3
G3_2B	MQOP01000001.1	85419	86104	2
G3_2C	MQOP01000001.1	85469	86458	4
G3_2B	MQOP01000001.1	85502	85712	6
G3_2C	MQOP01000001.1	85568	85751	2
G3_3B	MQOP01000001.1	85715	86474	3
G3_3A	MQOP01000001.1	85762	89144	5
G3_2B	MQOP01000001.1	85868	86061	8
G3_1A	MQOP01000001.1	85931	86163	4
G3_2B	MQOP01000001.1	86027	86349	4
G3_2A	MQOP01000001.1	86043	86336	6
G3_1B	MQOP01000001.1	86059	86248	4
G3_1A	MQOP01000001.1	86223	86567	2
G3_1B	MQOP01000001.1	86296	86459	5
G3_1A	MQOP01000001.1	86314	86548	3
G3_3A	MQOP01000001.1	86391	86605	2
G3_3A	MQOP01000001.1	86512	89670	5
G3_2C	MQOP01000001.1	86540	88102	3
G3_2C	MQOP01000001.1	86612	87890	11
G3_2A	MQOP01000001.1	86843	87743	3
G3_3B	MQOP01000001.1	86943	87640	5
G3_3A	MQOP01000001.1	87017	89905	2
G3_2C	MQOP01000001.1	87249	87431	2
G3_2A	MQOP01000001.1	87400	87723	2
G3_2B	MQOP01000001.1	87472	87995	4
G3_3A	MQOP01000001.1	87588	88037	4
G3_1C	MQOP01000001.1	87635	88212	13
G3_2C	MQOP01000001.1	87780	88194	3
G3_3A	MQOP01000001.1	87835	89564	4
G3_2A	MQOP01000001.1	87900	88623	5
G3_1B	MQOP01000001.1	88127	90389	7
G3_2C	MQOP01000001.1	88150	89047	74
G3_1A	MQOP01000001.1	88188	88761	5
G3_2B	MQOP01000001.1	88281	88703	2
G3_1C	MQOP01000001.1	88285	89123	43
G3_1C	MQOP01000001.1	88293	88635	4
G3_1A	MQOP01000001.1	88351	89317	9
G3_2C	MQOP01000001.1	88356	88584	3
G3_1C	MQOP01000001.1	88424	89444	12
G3_1C	MQOP01000001.1	88504	89373	60
G3_2C	MQOP01000001.1	88538	89029	4
G3_1A	MQOP01000001.1	88699	89244	16
G3_1B	MQOP01000001.1	88720	89252	5
G3_2B	MQOP01000001.1	88797	89400	5
G3_1B	MQOP01000001.1	88835	89848	27
G3_1C	MQOP01000001.1	88839	89775	13
G3_3B	MQOP01000001.1	88849	89165	9
G3_2C	MQOP01000001.1	88853	89169	13
G3_2C	MQOP01000001.1	88862	89217	41
G3_2C	MQOP01000001.1	88903	89171	7
G3_2A	MQOP01000001.1	88917	89097	2
G3_3A	MQOP01000001.1	88918	90009	4
G3_2C	MQOP01000001.1	88950	89442	33
G3_3A	MQOP01000001.1	88991	89556	17
G3_2B	MQOP01000001.1	89045	89243	22
G3_2C	MQOP01000001.1	89092	89243	140
G3_2B	MQOP01000001.1	89113	89433	10
G3_1C	MQOP01000001.1	89152	90092	6
G3_2A	MQOP01000001.1	89182	89498	7
G3_1C	MQOP01000001.1	89191	91218	32
G3_1C	MQOP01000001.1	89194	89596	3
G3_1B	MQOP01000001.1	89393	89728	4
G3_2C	MQOP01000001.1	89429	89738	12
G3_2A	MQOP01000001.1	89432	90577	4
G3_2B	MQOP01000001.1	89485	89809	3
G3_2B	MQOP01000001.1	89507	89797	20
G3_2C	MQOP01000001.1	89517	90244	15
G3_2C	MQOP01000001.1	89519	89807	7
G3_2C	MQOP01000001.1	89563	89757	4
G3_3B	MQOP01000001.1	89618	90526	8
G3_1A	MQOP01000001.1	89631	90236	2
G3_2C	MQOP01000001.1	89694	89879	8
G3_3B	MQOP01000001.1	89703	89918	4
G3_2A	MQOP01000001.1	89737	90185	3
G3_3A	MQOP01000001.1	89742	90446	2
G3_3A	MQOP01000001.1	89862	90124	2
G3_3A	MQOP01000001.1	89871	90154	130
G3_2B	MQOP01000001.1	89892	90213	3
G3_2C	MQOP01000001.1	89972	90582	2
G3_2C	MQOP01000001.1	90049	90265	3
G3_1C	MQOP01000001.1	90267	91278	21
G3_3A	MQOP01000001.1	90458	91223	2
G3_2A	MQOP01000001.1	90459	91182	3
G3_2C	MQOP01000001.1	90830	91210	3
G3_2A	MQOP01000001.1	90885	91235	12
G3_2A	MQOP01000001.1	90890	91164	9
G3_2B	MQOP01000001.1	90903	91293	4
G3_1A	MQOP01000001.1	90914	91100	2
G3_2A	MQOP01000001.1	90918	91218	10
G3_1C	MQOP01000001.1	90919	91276	11
G3_1B	MQOP01000001.1	90938	91939	2
G3_2B	MQOP01000001.1	90943	91211	13
G3_2C	MQOP01000001.1	91017	91178	2
G3_2B	MQOP01000001.1	91113	91369	2
G3_2C	MQOP01000001.1	91164	91383	9
G3_1B	MQOP01000001.1	91288	92335	14
G3_2B	MQOP01000001.1	91392	92584	3
G3_2B	MQOP01000001.1	91392	92586	17
G3_2B	MQOP01000001.1	91476	92239	9
G3_1A	MQOP01000001.1	91701	92435	5
G3_2B	MQOP01000001.1	91729	92119	103
G3_2C	MQOP01000001.1	91757	92078	9
G3_2B	MQOP01000001.1	91762	92494	24
G3_2B	MQOP01000001.1	91784	92063	4
G3_2A	MQOP01000001.1	91797	92117	25
G3_1A	MQOP01000001.1	91846	93515	3
G3_3A	MQOP01000001.1	91873	92115	18
G3_1B	MQOP01000001.1	91985	92428	2
G3_2A	MQOP01000001.1	92099	93139	5
G3_1C	MQOP01000001.1	92107	93547	3
G3_1C	MQOP01000001.1	92152	92614	32
G3_2B	MQOP01000001.1	92310	92539	6
G3_2B	MQOP01000001.1	92413	92703	2
G3_3B	MQOP01000001.1	92423	92614	9
G3_2B	MQOP01000001.1	92455	92660	2
G3_2C	MQOP01000001.1	92457	92672	2
G3_1A	MQOP01000001.1	92461	92679	2
G3_3B	MQOP01000001.1	92476	94676	16
G3_1B	MQOP01000001.1	92481	93024	5
G3_2A	MQOP01000001.1	92486	93027	2
G3_1C	MQOP01000001.1	92490	92794	10
G3_1B	MQOP01000001.1	92495	93066	16
G3_2B	MQOP01000001.1	92518	93103	7
G3_2B	MQOP01000001.1	92620	93102	2
G3_1C	MQOP01000001.1	92719	93422	7
G3_3A	MQOP01000001.1	92797	93534	5
G3_1C	MQOP01000001.1	92809	93353	12
G3_1C	MQOP01000001.1	92906	94673	7
G3_1A	MQOP01000001.1	92944	94707	2
G3_1C	MQOP01000001.1	92997	93243	18
G3_1B	MQOP01000001.1	93009	93328	14
G3_2C	MQOP01000001.1	93027	93324	4
G3_3A	MQOP01000001.1	93043	93597	4
G3_1B	MQOP01000001.1	93054	93392	20
G3_1C	MQOP01000001.1	93055	93345	7
G3_2B	MQOP01000001.1	93060	93242	27
G3_1A	MQOP01000001.1	93070	93301	17
G3_1A	MQOP01000001.1	93106	93270	19
G3_1B	MQOP01000001.1	93114	93561	2
G3_3A	MQOP01000001.1	93116	93978	2
G3_1A	MQOP01000001.1	93124	93535	5
G3_1A	MQOP01000001.1	93133	94914	11
G3_2C	MQOP01000001.1	93133	93540	6
G3_1C	MQOP01000001.1	93135	93504	4
G3_2B	MQOP01000001.1	93139	93345	5
G3_2B	MQOP01000001.1	93190	93684	2
G3_2C	MQOP01000001.1	93392	93986	5
G3_2B	MQOP01000001.1	93433	93895	2
G3_1A	MQOP01000001.1	93483	95020	31
G3_2A	MQOP01000001.1	93497	93797	4
G3_1A	MQOP01000001.1	93505	93811	10
G3_2A	MQOP01000001.1	93516	93876	11
G3_2B	MQOP01000001.1	93566	94159	7
G3_2A	MQOP01000001.1	93605	94666	4
G3_2B	MQOP01000001.1	93646	93912	2
G3_2B	MQOP01000001.1	93694	93979	16
G3_3A	MQOP01000001.1	93701	94121	2
G3_2A	MQOP01000001.1	93723	94061	25
G3_2A	MQOP01000001.1	93735	94038	4
G3_2C	MQOP01000001.1	93746	93993	5
G3_1B	MQOP01000001.1	93765	94171	5
G3_1A	MQOP01000001.1	93798	94203	15
G3_1C	MQOP01000001.1	93840	98614	7
G3_1C	MQOP01000001.1	93916	94237	3
G3_2C	MQOP01000001.1	94008	94220	2
G3_1C	MQOP01000001.1	94055	94286	9
G3_2C	MQOP01000001.1	94061	94419	3
G3_1A	MQOP01000001.1	94141	94589	2
G3_1B	MQOP01000001.1	94274	94875	8
G3_2B	MQOP01000001.1	94360	94726	18
G3_3A	MQOP01000001.1	94372	95067	3
G3_2C	MQOP01000001.1	94384	94674	4
G3_3A	MQOP01000001.1	94494	94892	16
G3_1B	MQOP01000001.1	94497	94842	6
G3_2B	MQOP01000001.1	94497	94690	2
G3_1C	MQOP01000001.1	94508	94848	2
G3_1C	MQOP01000001.1	94509	94853	2
G3_2C	MQOP01000001.1	94509	94843	4
G3_2C	MQOP01000001.1	94520	95047	6
G3_1C	MQOP01000001.1	94528	94715	28
G3_2B	MQOP01000001.1	94531	94837	3
G3_1B	MQOP01000001.1	94698	95545	2
G3_2A	MQOP01000001.1	94781	94984	3
G3_3B	MQOP01000001.1	94982	95772	2
G3_2C	MQOP01000001.1	95004	95336	2
G3_2B	MQOP01000001.1	95020	95317	2
G3_2C	MQOP01000001.1	95049	95336	2
G3_2B	MQOP01000001.1	95084	95502	7
G3_2C	MQOP01000001.1	95313	95699	3
G3_1A	MQOP01000001.1	95337	95905	5
G3_2A	MQOP01000001.1	95350	95751	17
G3_3B	MQOP01000001.1	95364	96049	5
G3_1B	MQOP01000001.1	95402	95888	2
G3_2B	MQOP01000001.1	95411	95991	3
G3_2A	MQOP01000001.1	95454	95709	2
G3_3A	MQOP01000001.1	95484	96012	2
G3_2A	MQOP01000001.1	95494	96144	5
G3_2C	MQOP01000001.1	95538	95806	5
G3_2C	MQOP01000001.1	95539	95816	3
G3_1B	MQOP01000001.1	95610	96042	6
G3_2C	MQOP01000001.1	95645	95892	4
G3_2A	MQOP01000001.1	95677	96062	5
G3_2A	MQOP01000001.1	95684	95875	6
G3_2A	MQOP01000001.1	95688	96039	4
G3_2C	MQOP01000001.1	95790	96024	11
G3_3A	MQOP01000001.1	95798	95987	17
G3_3A	MQOP01000001.1	95844	96183	4
G3_2C	MQOP01000001.1	98030	100060	17
G3_1C	MQOP01000001.1	98078	98505	5
G3_2C	MQOP01000001.1	98092	98414	5
G3_3A	MQOP01000001.1	98195	99275	5
G3_1B	MQOP01000001.1	98214	98613	7
G3_2C	MQOP01000001.1	98260	98498	24
G3_2A	MQOP01000001.1	98626	99056	3
G3_1A	MQOP01000001.1	99274	100953	3
G3_3B	MQOP01000001.1	99620	101263	3
G3_2C	MQOP01000001.1	99717	100201	36
G3_1B	MQOP01000001.1	99822	100015	4
G3_2B	MQOP01000001.1	99863	100075	10
G3_1A	MQOP01000001.1	99871	100161	2
G3_2B	MQOP01000001.1	99892	100146	12
G3_2C	MQOP01000001.1	99917	100187	18
G3_2C	MQOP01000001.1	100020	100387	3
G3_3B	MQOP01000001.1	100046	101592	2
G3_3B	MQOP01000001.1	100522	101253	2
G3_2B	MQOP01000001.1	100719	101448	35
G3_2B	MQOP01000001.1	100740	101393	7
G3_1C	MQOP01000001.1	100745	104801	2
G3_3B	MQOP01000001.1	100821	101488	31
G3_1A	MQOP01000001.1	101008	101333	14
G3_2A	MQOP01000001.1	101017	101277	8
G3_2A	MQOP01000001.1	101027	101393	7
G3_2A	MQOP01000001.1	101048	101601	50
G3_3B	MQOP01000001.1	101070	101389	16
G3_2A	MQOP01000001.1	101088	101445	14
G3_1A	MQOP01000001.1	101091	101428	18
G3_3B	MQOP01000001.1	101135	101508	5
G3_2A	MQOP01000001.1	101137	101419	19
G3_2B	MQOP01000001.1	101167	101450	6
G3_2A	MQOP01000001.1	101229	101570	8
G3_1C	MQOP01000001.1	103431	104826	2
G3_2B	MQOP01000001.1	103687	103867	6
G3_1C	MQOP01000001.1	103792	104563	33
G3_2A	MQOP01000001.1	103844	104442	2
G3_2C	MQOP01000001.1	103892	104379	2
G3_2C	MQOP01000001.1	103923	105203	10
G3_2A	MQOP01000001.1	103935	104301	10
G3_1A	MQOP01000001.1	103977	104503	10
G3_2C	MQOP01000001.1	104109	104342	3
G3_2B	MQOP01000001.1	104153	104326	16
G3_2A	MQOP01000001.1	104406	107822	2
G3_3B	MQOP01000001.1	104580	104937	5
G3_2C	MQOP01000001.1	105303	105613	8
G3_3A	MQOP01000001.1	105806	106183	6
G3_1B	MQOP01000001.1	105850	108570	3
G3_3B	MQOP01000001.1	105953	109576	2
G3_1C	MQOP01000001.1	106049	106252	5
G3_1B	MQOP01000001.1	107555	108705	10
G3_2B	MQOP01000001.1	107582	107966	2
G3_2B	MQOP01000001.1	107671	108304	13
G3_2C	MQOP01000001.1	107706	108435	5
G3_2C	MQOP01000001.1	107724	108292	2
G3_1B	MQOP01000001.1	107740	108832	2
G3_2A	MQOP01000001.1	107758	108717	57
G3_2B	MQOP01000001.1	107759	108035	6
G3_3A	MQOP01000001.1	107763	108243	2
G3_2C	MQOP01000001.1	107809	108063	10
G3_2C	MQOP01000001.1	107810	107984	2
G3_2B	MQOP01000001.1	107838	108479	14
G3_2B	MQOP01000001.1	107929	108485	2
G3_3A	MQOP01000001.1	107946	108410	5
G3_2B	MQOP01000001.1	107952	108343	2
G3_1C	MQOP01000001.1	107980	108307	22
G3_2A	MQOP01000001.1	108036	108328	4
G3_2B	MQOP01000001.1	108106	108502	4
G3_3B	MQOP01000001.1	108150	108521	12
G3_3A	MQOP01000001.1	108287	108558	6
G3_2C	MQOP01000001.1	108326	108640	46
G3_2B	MQOP01000001.1	108331	108548	8
G3_1A	MQOP01000001.1	108336	108662	5
G3_1B	MQOP01000001.1	108352	109066	3
G3_1C	MQOP01000001.1	108364	108754	5
G3_2C	MQOP01000001.1	108369	108559	46
G3_2A	MQOP01000001.1	108391	108641	3
G3_2B	MQOP01000001.1	108405	108640	16
G3_3A	MQOP01000001.1	108542	108875	47
G3_2B	MQOP01000001.1	108555	108914	5
G3_1B	MQOP01000001.1	108557	109590	4
G3_3B	MQOP01000001.1	108624	108911	6
G3_2B	MQOP01000001.1	108636	108918	4
G3_2A	MQOP01000001.1	108665	108931	3
G3_3B	MQOP01000001.1	108787	110044	2
G3_2C	MQOP01000001.1	108833	109608	3
G3_3B	MQOP01000001.1	108893	109369	2
G3_1A	MQOP01000001.1	108894	109156	2
G3_2C	MQOP01000001.1	109263	110460	13
G3_2C	MQOP01000001.1	109776	110273	3
G3_3A	MQOP01000001.1	110027	110356	3
G3_1A	MQOP01000001.1	110028	110446	4
G3_3A	MQOP01000001.1	110061	111601	3
G3_2C	MQOP01000001.1	110068	111066	9
G3_1A	MQOP01000001.1	110110	111588	2
G3_3B	MQOP01000001.1	110129	112414	2
G3_3A	MQOP01000001.1	110132	110508	3
G3_1A	MQOP01000001.1	110326	112133	3
G3_2B	MQOP01000001.1	110610	110853	51
G3_3B	MQOP01000001.1	110748	111087	3
G3_2A	MQOP01000001.1	110768	111093	3
G3_2C	MQOP01000001.1	110808	111240	16
G3_1B	MQOP01000001.1	110876	112205	2
G3_2C	MQOP01000001.1	111512	112031	4
G3_1A	MQOP01000001.1	111516	111697	6
G3_2B	MQOP01000001.1	111532	114498	2
G3_3B	MQOP01000001.1	111549	111828	2
G3_2A	MQOP01000001.1	111550	111943	10
G3_3A	MQOP01000001.1	111699	112573	9
G3_3A	MQOP01000001.1	111740	112370	2
G3_3B	MQOP01000001.1	111876	112621	20
G3_2B	MQOP01000001.1	111944	112203	3
G3_2C	MQOP01000001.1	111958	112424	2
G3_2C	MQOP01000001.1	111971	112787	89
G3_2C	MQOP01000001.1	111972	112786	2
G3_2B	MQOP01000001.1	112109	112445	2
G3_2C	MQOP01000001.1	112155	112611	6
G3_2A	MQOP01000001.1	112161	112534	5
G3_2B	MQOP01000001.1	112220	112701	5
G3_2B	MQOP01000001.1	112240	112626	10
G3_2B	MQOP01000001.1	112251	112894	2
G3_3B	MQOP01000001.1	112254	112598	2
G3_2B	MQOP01000001.1	112383	112715	5
G3_1C	MQOP01000001.1	112385	112741	11
G3_2A	MQOP01000001.1	112388	112909	3
G3_2A	MQOP01000001.1	112410	112591	2
G3_1A	MQOP01000001.1	112429	113689	4
G3_3B	MQOP01000001.1	113045	114006	2
G3_2B	MQOP01000001.1	113124	113803	2
G3_2C	MQOP01000001.1	113127	113433	2
G3_2A	MQOP01000001.1	113144	113639	2
G3_2B	MQOP01000001.1	113172	113502	7
G3_2C	MQOP01000001.1	113468	113848	4
G3_2C	MQOP01000001.1	113488	113704	2
G3_2B	MQOP01000001.1	113600	113847	21
G3_2B	MQOP01000001.1	113998	114191	2
G3_2C	MQOP01000001.1	114990	115483	2
G3_2A	MQOP01000001.1	117623	120991	5
G3_2C	MQOP01000001.1	117724	117942	6
G3_2C	MQOP01000001.1	117809	118612	3
G3_2B	MQOP01000001.1	117895	118546	3
G3_2A	MQOP01000001.1	117909	118189	5
G3_2C	MQOP01000001.1	117971	118375	2
G3_2C	MQOP01000001.1	118539	119100	2
G3_2A	MQOP01000001.1	118629	118992	2
G3_2A	MQOP01000001.1	118629	118997	148
G3_1A	MQOP01000001.1	118674	119178	7
G3_2A	MQOP01000001.1	118765	118946	3
G3_3A	MQOP01000001.1	118765	119026	43
G3_1C	MQOP01000001.1	118770	119015	8
G3_1B	MQOP01000001.1	118807	119023	10
G3_1C	MQOP01000001.1	118822	119019	9
G3_1C	MQOP01000001.1	118840	119334	4
G3_1C	MQOP01000001.1	119016	124258	2
G3_1B	MQOP01000001.1	119336	119955	3
G3_1A	MQOP01000001.1	119781	123092	3
G3_2A	MQOP01000001.1	120213	120970	44
G3_2A	MQOP01000001.1	120275	121014	2
G3_1A	MQOP01000001.1	120404	123368	8
G3_1A	MQOP01000001.1	120408	120852	9
G3_1C	MQOP01000001.1	120589	130365	6
G3_3B	MQOP01000001.1	120596	120867	4
G3_2B	MQOP01000001.1	122972	123265	7
G3_3B	MQOP01000001.1	123024	123514	6
G3_1C	MQOP01000001.1	123078	123269	23
G3_1B	MQOP01000001.1	123083	123278	90
G3_2B	MQOP01000001.1	123222	123500	2
G3_2B	MQOP01000001.1	123656	124086	9
G3_2B	MQOP01000001.1	123695	124666	7
G3_1C	MQOP01000001.1	123771	123964	2
G3_2B	MQOP01000001.1	123816	125423	38
G3_1B	MQOP01000001.1	123828	124518	4
G3_1A	MQOP01000001.1	123999	124165	7
G3_2C	MQOP01000001.1	124057	124379	7
G3_2B	MQOP01000001.1	124203	124412	8
G3_3B	MQOP01000001.1	124212	124484	8
G3_3A	MQOP01000001.1	124280	124840	9
G3_3A	MQOP01000001.1	124288	126889	4
G3_1A	MQOP01000001.1	124298	124786	2
G3_2C	MQOP01000001.1	124330	125520	32
G3_2A	MQOP01000001.1	124376	124733	4
G3_1C	MQOP01000001.1	124381	125051	33
G3_1B	MQOP01000001.1	124406	125324	11
G3_2A	MQOP01000001.1	124414	124744	8
G3_1A	MQOP01000001.1	124463	124788	2
G3_2C	MQOP01000001.1	124465	124746	11
G3_2B	MQOP01000001.1	124472	124764	3
G3_3B	MQOP01000001.1	124475	124719	6
G3_2B	MQOP01000001.1	124482	124858	2
G3_3A	MQOP01000001.1	124483	124997	3
G3_1B	MQOP01000001.1	124485	124852	10
G3_1C	MQOP01000001.1	124489	125056	10
G3_3B	MQOP01000001.1	124492	125799	28
G3_3A	MQOP01000001.1	124497	124912	31
G3_2C	MQOP01000001.1	124502	127561	27
G3_2A	MQOP01000001.1	124510	124923	2
G3_2A	MQOP01000001.1	124524	126136	3
G3_2C	MQOP01000001.1	124529	124816	9
G3_1A	MQOP01000001.1	124572	126832	7
G3_1C	MQOP01000001.1	124609	124968	3
G3_2C	MQOP01000001.1	124618	125185	25
G3_2A	MQOP01000001.1	124633	124947	5
G3_1C	MQOP01000001.1	124634	125372	4
G3_3B	MQOP01000001.1	124648	125007	8
G3_2B	MQOP01000001.1	124654	125237	10
G3_2B	MQOP01000001.1	124676	125249	2
G3_2C	MQOP01000001.1	124812	125077	25
G3_1B	MQOP01000001.1	124897	126631	3
G3_1A	MQOP01000001.1	124912	125487	4
G3_1C	MQOP01000001.1	124920	125424	2
G3_2A	MQOP01000001.1	125180	125584	6
G3_2A	MQOP01000001.1	125216	125475	2
G3_2C	MQOP01000001.1	125318	125831	2
G3_2C	MQOP01000001.1	125379	125651	3
G3_1A	MQOP01000001.1	125532	126960	2
G3_3B	MQOP01000001.1	125880	128556	4
G3_1C	MQOP01000001.1	126063	127203	8
G3_1A	MQOP01000001.1	126089	127916	5
G3_2C	MQOP01000001.1	126223	126957	4
G3_3B	MQOP01000001.1	126393	126663	5
G3_2A	MQOP01000001.1	126470	126881	3
G3_2A	MQOP01000001.1	126516	126891	2
G3_1A	MQOP01000001.1	126564	128429	15
G3_2C	MQOP01000001.1	126653	127687	19
G3_1A	MQOP01000001.1	126712	127608	19
G3_3B	MQOP01000001.1	126794	128210	6
G3_1A	MQOP01000001.1	126923	129135	3
G3_2A	MQOP01000001.1	126947	127492	2
G3_2A	MQOP01000001.1	126964	127380	28
G3_3A	MQOP01000001.1	126972	127610	17
G3_3A	MQOP01000001.1	126976	127223	2
G3_2B	MQOP01000001.1	126979	127223	3
G3_2B	MQOP01000001.1	126981	127254	2
G3_2B	MQOP01000001.1	126983	127209	7
G3_2A	MQOP01000001.1	126989	127195	4
G3_3B	MQOP01000001.1	126999	127215	2
G3_2A	MQOP01000001.1	127004	127221	6
G3_2B	MQOP01000001.1	127007	127370	5
G3_3A	MQOP01000001.1	127009	127382	3
G3_2A	MQOP01000001.1	127014	127516	3
G3_2B	MQOP01000001.1	127016	127377	5
G3_2C	MQOP01000001.1	127024	127409	3
G3_1B	MQOP01000001.1	127027	136941	6
G3_3B	MQOP01000001.1	127054	127668	20
G3_1A	MQOP01000001.1	127058	127447	18
G3_3A	MQOP01000001.1	127084	127520	6
G3_3B	MQOP01000001.1	127139	130010	5
G3_2B	MQOP01000001.1	127169	127389	2
G3_2B	MQOP01000001.1	127169	127393	8
G3_2A	MQOP01000001.1	127190	127371	4
G3_2B	MQOP01000001.1	127208	127457	3
G3_1A	MQOP01000001.1	127248	127925	6
G3_1B	MQOP01000001.1	127555	130113	4
G3_1A	MQOP01000001.1	127656	130631	2
G3_1B	MQOP01000001.1	127690	129980	13
G3_2C	MQOP01000001.1	127776	128100	2
G3_2B	MQOP01000001.1	127782	128022	8
G3_1C	MQOP01000001.1	127810	128966	4
G3_2B	MQOP01000001.1	127822	128123	6
G3_2C	MQOP01000001.1	127835	128087	8
G3_3B	MQOP01000001.1	127979	129980	2
G3_1C	MQOP01000001.1	127985	128278	3
G3_1B	MQOP01000001.1	128044	129271	4
G3_2B	MQOP01000001.1	128224	128712	5
G3_2C	MQOP01000001.1	128258	128654	2
G3_1A	MQOP01000001.1	128264	128638	4
G3_1C	MQOP01000001.1	128279	128655	16
G3_1B	MQOP01000001.1	128286	128786	2
G3_2B	MQOP01000001.1	128310	128633	5
G3_2B	MQOP01000001.1	128311	129787	5
G3_2B	MQOP01000001.1	128335	128656	2
G3_2C	MQOP01000001.1	128343	128596	34
G3_3A	MQOP01000001.1	128377	128755	2
G3_2B	MQOP01000001.1	128412	128671	4
G3_3A	MQOP01000001.1	128497	133560	7
G3_1C	MQOP01000001.1	128501	129630	2
G3_3B	MQOP01000001.1	128690	129668	3
G3_2B	MQOP01000001.1	128796	129390	2
G3_1A	MQOP01000001.1	128876	129551	5
G3_3A	MQOP01000001.1	128937	129744	3
G3_2B	MQOP01000001.1	128979	129438	2
G3_3A	MQOP01000001.1	129073	129573	3
G3_3B	MQOP01000001.1	129148	129866	4
G3_1B	MQOP01000001.1	129204	133522	3
G3_2C	MQOP01000001.1	129342	129670	11
G3_2C	MQOP01000001.1	129349	129683	4
G3_1A	MQOP01000001.1	129386	130430	7
G3_2B	MQOP01000001.1	129478	129887	6
G3_1B	MQOP01000001.1	129544	130115	17
G3_1C	MQOP01000001.1	129555	130533	6
G3_2B	MQOP01000001.1	129640	129924	4
G3_2A	MQOP01000001.1	129656	130020	5
G3_2A	MQOP01000001.1	129699	130003	13
G3_2B	MQOP01000001.1	129718	130065	18
G3_1A	MQOP01000001.1	129757	130138	4
G3_3A	MQOP01000001.1	129832	130146	3
G3_3B	MQOP01000001.1	129845	135402	2
G3_2B	MQOP01000001.1	129863	130371	4
G3_1C	MQOP01000001.1	129886	130433	4
G3_2A	MQOP01000001.1	129897	130215	3
G3_1B	MQOP01000001.1	129914	132106	6
G3_3B	MQOP01000001.1	129982	132683	2
G3_1B	MQOP01000001.1	130101	132412	4
G3_1B	MQOP01000001.1	130400	130920	2
G3_1C	MQOP01000001.1	130575	133120	11
G3_3A	MQOP01000001.1	131079	131222	29
G3_3A	MQOP01000001.1	131084	131222	2
G3_1B	MQOP01000001.1	131205	134734	3
G3_1C	MQOP01000001.1	131232	132903	8
G3_1C	MQOP01000001.1	131255	132135	21
G3_2C	MQOP01000001.1	131276	131613	4
G3_1A	MQOP01000001.1	131381	133334	25
G3_3B	MQOP01000001.1	131404	133281	2
G3_2C	MQOP01000001.1	131419	132251	4
G3_2C	MQOP01000001.1	131680	131899	2
G3_1A	MQOP01000001.1	131710	132430	3
G3_1B	MQOP01000001.1	131737	132622	4
G3_2A	MQOP01000001.1	131830	133573	26
G3_1A	MQOP01000001.1	131864	132465	16
G3_1B	MQOP01000001.1	131872	132409	2
G3_2C	MQOP01000001.1	131902	135631	31
G3_1A	MQOP01000001.1	131916	132226	4
G3_3A	MQOP01000001.1	131951	132336	2
G3_1A	MQOP01000001.1	131968	132274	54
G3_3A	MQOP01000001.1	131979	132256	25
G3_2C	MQOP01000001.1	131992	133820	37
G3_2C	MQOP01000001.1	131997	135289	19
G3_1A	MQOP01000001.1	132006	133832	2
G3_1A	MQOP01000001.1	132006	133835	28
G3_1A	MQOP01000001.1	132007	133835	4
G3_2A	MQOP01000001.1	132019	132421	5
G3_2A	MQOP01000001.1	132024	132241	36
G3_1B	MQOP01000001.1	132030	132231	38
G3_1A	MQOP01000001.1	132052	133775	2
G3_1A	MQOP01000001.1	132055	135656	5
G3_3A	MQOP01000001.1	132063	132232	4
G3_1C	MQOP01000001.1	132068	133309	16
G3_1B	MQOP01000001.1	132100	133567	59
G3_1B	MQOP01000001.1	132108	132413	2
G3_3B	MQOP01000001.1	132111	135097	16
G3_3A	MQOP01000001.1	132131	132722	6
G3_1A	MQOP01000001.1	132132	132504	6
G3_1B	MQOP01000001.1	132143	133502	41
G3_1B	MQOP01000001.1	132148	133502	2
G3_3A	MQOP01000001.1	132148	132447	2
G3_1C	MQOP01000001.1	132158	135410	3
G3_2A	MQOP01000001.1	132186	135339	16
G3_1B	MQOP01000001.1	132236	132780	4
G3_2A	MQOP01000001.1	132253	132440	8
G3_2B	MQOP01000001.1	132347	132688	9
G3_1B	MQOP01000001.1	132380	133375	3
G3_3B	MQOP01000001.1	132410	133968	52
G3_3B	MQOP01000001.1	132427	132999	4
G3_1C	MQOP01000001.1	132440	133289	17
G3_1C	MQOP01000001.1	132596	133265	59
G3_3A	MQOP01000001.1	132669	133600	32
G3_1C	MQOP01000001.1	132677	133860	13
G3_1B	MQOP01000001.1	132739	138563	6
G3_1C	MQOP01000001.1	132775	133377	3
G3_2C	MQOP01000001.1	132824	133501	99
G3_2A	MQOP01000001.1	132903	133117	2
G3_3A	MQOP01000001.1	132945	133964	6
G3_1C	MQOP01000001.1	132953	133351	10
G3_1C	MQOP01000001.1	132973	133281	4
G3_1B	MQOP01000001.1	132981	133211	3
G3_1A	MQOP01000001.1	132991	133720	11
G3_2A	MQOP01000001.1	133003	133239	7
G3_1C	MQOP01000001.1	133037	134013	20
G3_2C	MQOP01000001.1	133079	133330	4
G3_1A	MQOP01000001.1	133083	133933	2
G3_2A	MQOP01000001.1	133089	133281	2
G3_2C	MQOP01000001.1	133103	133399	7
G3_1B	MQOP01000001.1	133105	133349	46
G3_2A	MQOP01000001.1	133105	133281	16
G3_2C	MQOP01000001.1	133111	133321	79
G3_3A	MQOP01000001.1	133120	133572	5
G3_2A	MQOP01000001.1	133122	133472	10
G3_1A	MQOP01000001.1	133123	133513	3
G3_1C	MQOP01000001.1	133133	133391	4
G3_3B	MQOP01000001.1	133139	133790	9
G3_3A	MQOP01000001.1	133152	133520	14
G3_1C	MQOP01000001.1	133163	133873	3
G3_2C	MQOP01000001.1	133169	133496	3
G3_2A	MQOP01000001.1	133170	133281	2
G3_1C	MQOP01000001.1	133171	133357	8
G3_2B	MQOP01000001.1	133185	133450	43
G3_3A	MQOP01000001.1	133219	133565	3
G3_3A	MQOP01000001.1	133288	136634	5
G3_3A	MQOP01000001.1	133309	134897	13
G3_2A	MQOP01000001.1	133331	133761	2
G3_1A	MQOP01000001.1	133364	134997	3
G3_2B	MQOP01000001.1	133371	134664	12
G3_2C	MQOP01000001.1	133375	135440	28
G3_2A	MQOP01000001.1	133405	133884	4
G3_1C	MQOP01000001.1	133437	134366	3
G3_1B	MQOP01000001.1	133440	134969	13
G3_3B	MQOP01000001.1	133461	135286	13
G3_1A	MQOP01000001.1	133536	133801	2
G3_1A	MQOP01000001.1	133554	135237	2
G3_1B	MQOP01000001.1	133689	134845	2
G3_1C	MQOP01000001.1	133733	141797	9
G3_3A	MQOP01000001.1	133946	134450	8
G3_1C	MQOP01000001.1	133959	135932	5
G3_2A	MQOP01000001.1	133989	134932	2
G3_3A	MQOP01000001.1	134502	135964	5
G3_3B	MQOP01000001.1	134638	135436	10
G3_3B	MQOP01000001.1	134653	138203	4
G3_3A	MQOP01000001.1	134655	135460	14
G3_1A	MQOP01000001.1	135043	135366	2
G3_1B	MQOP01000001.1	135148	138654	11
G3_3B	MQOP01000001.1	135175	138660	13
G3_2B	MQOP01000001.1	135191	135535	2
G3_3A	MQOP01000001.1	135270	135421	2
G3_3A	MQOP01000001.1	135270	135422	106
G3_3A	MQOP01000001.1	135274	135422	2
G3_2B	MQOP01000001.1	135277	135418	10
G3_2C	MQOP01000001.1	135279	135419	26
G3_2B	MQOP01000001.1	135521	135743	2
G3_2A	MQOP01000001.1	135522	135837	5
G3_1B	MQOP01000001.1	135536	135829	42
G3_1C	MQOP01000001.1	135572	136174	3
G3_2A	MQOP01000001.1	135576	135990	18
G3_2A	MQOP01000001.1	135599	136014	44
G3_1B	MQOP01000001.1	135601	136426	2
G3_2A	MQOP01000001.1	135611	136018	4
G3_2C	MQOP01000001.1	135631	135934	3
G3_2B	MQOP01000001.1	135639	135933	2
G3_2A	MQOP01000001.1	135640	136008	12
G3_1A	MQOP01000001.1	135839	138387	9
G3_1C	MQOP01000001.1	135991	137830	10
G3_3A	MQOP01000001.1	136027	139228	6
G3_3B	MQOP01000001.1	136103	140211	6
G3_1B	MQOP01000001.1	136154	144191	8
G3_2C	MQOP01000001.1	136190	137177	5
G3_1B	MQOP01000001.1	136379	137693	8
G3_1C	MQOP01000001.1	136404	138788	16
G3_1B	MQOP01000001.1	136448	136986	9
G3_1B	MQOP01000001.1	136480	137259	4
G3_1B	MQOP01000001.1	136485	137417	2
G3_3B	MQOP01000001.1	136582	137373	58
G3_2A	MQOP01000001.1	136663	137875	32
G3_2C	MQOP01000001.1	136682	136929	7
G3_3A	MQOP01000001.1	136759	137227	4
G3_1C	MQOP01000001.1	136850	137165	2
G3_1C	MQOP01000001.1	136912	138277	14
G3_1B	MQOP01000001.1	136924	137470	25
G3_2C	MQOP01000001.1	136926	137681	4
G3_2C	MQOP01000001.1	136931	137477	4
G3_3A	MQOP01000001.1	137016	137479	4
G3_3A	MQOP01000001.1	137017	137364	5
G3_1B	MQOP01000001.1	137035	138074	13
G3_3A	MQOP01000001.1	137125	137669	7
G3_1A	MQOP01000001.1	137129	137391	5
G3_3A	MQOP01000001.1	137148	137708	8
G3_2B	MQOP01000001.1	137149	137383	5
G3_3A	MQOP01000001.1	137149	138073	19
[truncated: 998,000+ more rows]
