# Supplementary material for: The extrachromosomal circular DNAs of the rice blast pathogen Magnaporthe oryzae contain a wide variety of LTR retrotransposons, genes, and effectors
Source: BMC Biol. 2022 Nov 23;20:260. doi: 10.1186/s12915-022-01457-2 (PMC9694575; doi:10.1186/s12915-022-01457-2)
Supplement: Supplementary file 3 — Additional file 3. List of eccDNA forming regions called using PacBio circularome sequencing data for M. oryzae in this study. The first column describes the sample the eccDNA forming region was called with, the next three columns represent the genomic coordinates of the eccDNA forming region, and the last column represents the number of junction split reads used to call the eccDNA forming region. [file 12915_2022_1457_MOESM3_ESM.txt]

G3_2A	MQOP01000001.1	0	650
G3_3A	MQOP01000001.1	0	1440
G3_2C	MQOP01000001.1	168	1898
G3_2C	MQOP01000001.1	168	1898
G3_1C	MQOP01000001.1	233	1771
G3_1C	MQOP01000001.1	267	944
G3_1C	MQOP01000001.1	267	944
G3_1B	MQOP01000001.1	727	1007
G3_3B	MQOP01000001.1	1428	3967
G3_3A	MQOP01000001.1	1570	5566
G3_3A	MQOP01000001.1	1570	5566
G3_3B	MQOP01000001.1	2426	6144
G3_2A	MQOP01000001.1	2574	3588
G3_2A	MQOP01000001.1	2574	3588
G3_2A	MQOP01000001.1	2574	3588
G3_2A	MQOP01000001.1	2574	3588
G3_3A	MQOP01000001.1	3019	4254
G3_1C	MQOP01000001.1	3076	3430
G3_1B	MQOP01000001.1	3917	4159
G3_3A	MQOP01000001.1	4614	6072
G3_3A	MQOP01000001.1	4726	8294
G3_3A	MQOP01000001.1	4726	8294
G3_1C	MQOP01000001.1	4926	6063
G3_1A	MQOP01000001.1	4929	5813
G3_1B	MQOP01000001.1	4948	5658
G3_2C	MQOP01000001.1	5039	5438
G3_2B	MQOP01000001.1	5082	5970
G3_3B	MQOP01000001.1	5126	5729
G3_3B	MQOP01000001.1	5126	5729
G3_1A	MQOP01000001.1	5257	5510
G3_3A	MQOP01000001.1	5283	5490
G3_3A	MQOP01000001.1	5283	5490
G3_1A	MQOP01000001.1	5416	6476
G3_1A	MQOP01000001.1	5808	8196
G3_1C	MQOP01000001.1	5819	7389
G3_1A	MQOP01000001.1	5903	8062
G3_1A	MQOP01000001.1	5903	8062
G3_3A	MQOP01000001.1	5939	6607
G3_2A	MQOP01000001.1	6250	6775
G3_3B	MQOP01000001.1	6658	8590
G3_2C	MQOP01000001.1	6719	7142
G3_2C	MQOP01000001.1	7038	7911
G3_2B	MQOP01000001.1	7122	7411
G3_1B	MQOP01000001.1	7466	9883
G3_3A	MQOP01000001.1	8411	8994
G3_1C	MQOP01000001.1	8768	10585
G3_2A	MQOP01000001.1	8994	9771
G3_2A	MQOP01000001.1	8994	9771
G3_2C	MQOP01000001.1	9192	9572
G3_2C	MQOP01000001.1	9192	9572
G3_2B	MQOP01000001.1	11107	11602
G3_1C	MQOP01000001.1	11127	12014
G3_1A	MQOP01000001.1	11661	12667
G3_1A	MQOP01000001.1	12008	12719
G3_2B	MQOP01000001.1	12440	14044
G3_3B	MQOP01000001.1	12441	13313
G3_2C	MQOP01000001.1	12640	13231
G3_1B	MQOP01000001.1	12835	14070
G3_2B	MQOP01000001.1	12945	13352
G3_1B	MQOP01000001.1	12980	13244
G3_2B	MQOP01000001.1	12998	13309
G3_2A	MQOP01000001.1	13115	14470
G3_2A	MQOP01000001.1	13115	14470
G3_3A	MQOP01000001.1	13133	15007
G3_2B	MQOP01000001.1	13622	14000
G3_1A	MQOP01000001.1	13722	17546
G3_2A	MQOP01000001.1	14095	17537
G3_2A	MQOP01000001.1	14095	17537
G3_2A	MQOP01000001.1	14095	17537
G3_1A	MQOP01000001.1	15488	19821
G3_3B	MQOP01000001.1	15841	16453
G3_1A	MQOP01000001.1	16266	17476
G3_3A	MQOP01000001.1	16821	17413
G3_3A	MQOP01000001.1	16821	17413
G3_3B	MQOP01000001.1	16925	17423
G3_1B	MQOP01000001.1	16950	17435
G3_1A	MQOP01000001.1	17728	18658
G3_2B	MQOP01000001.1	17761	21886
G3_2B	MQOP01000001.1	17761	21886
G3_1C	MQOP01000001.1	17798	19900
G3_2C	MQOP01000001.1	18197	18478
G3_3A	MQOP01000001.1	18833	20933
G3_1B	MQOP01000001.1	20027	22307
G3_3A	MQOP01000001.1	20157	21642
G3_3B	MQOP01000001.1	21494	22354
G3_2B	MQOP01000001.1	21638	23039
G3_3B	MQOP01000001.1	22708	23958
G3_2C	MQOP01000001.1	23290	23595
G3_1A	MQOP01000001.1	23412	23695
G3_3B	MQOP01000001.1	24170	32365
G3_1A	MQOP01000001.1	24934	27128
G3_3A	MQOP01000001.1	25268	25601
G3_1B	MQOP01000001.1	26016	29133
G3_1B	MQOP01000001.1	26016	29133
G3_1B	MQOP01000001.1	26593	28542
G3_2C	MQOP01000001.1	26773	27103
G3_1A	MQOP01000001.1	26789	27264
G3_2C	MQOP01000001.1	26826	27048
G3_2B	MQOP01000001.1	26842	27051
G3_2A	MQOP01000001.1	26871	27109
G3_2A	MQOP01000001.1	27398	27738
G3_1A	MQOP01000001.1	27423	29738
G3_3B	MQOP01000001.1	27709	29145
G3_1B	MQOP01000001.1	27911	29739
G3_3A	MQOP01000001.1	27925	29675
G3_3A	MQOP01000001.1	27925	29675
G3_1A	MQOP01000001.1	28024	30204
G3_1A	MQOP01000001.1	28178	29235
G3_1C	MQOP01000001.1	28542	30367
G3_3B	MQOP01000001.1	29040	31226
G3_2A	MQOP01000001.1	30075	30501
G3_1B	MQOP01000001.1	30299	31594
G3_1C	MQOP01000001.1	30748	33108
G3_1C	MQOP01000001.1	32006	33173
G3_3B	MQOP01000001.1	32223	33469
G3_3A	MQOP01000001.1	32270	35120
G3_3A	MQOP01000001.1	32593	32980
G3_3A	MQOP01000001.1	32593	32980
G3_1B	MQOP01000001.1	32612	36428
G3_1B	MQOP01000001.1	32612	36428
G3_2A	MQOP01000001.1	32662	33190
G3_1C	MQOP01000001.1	32903	34704
G3_3A	MQOP01000001.1	33030	34473
G3_2A	MQOP01000001.1	33798	34117
G3_3A	MQOP01000001.1	34007	34562
G3_1A	MQOP01000001.1	34077	36632
G3_3B	MQOP01000001.1	34641	36121
G3_3B	MQOP01000001.1	34642	36128
G3_3B	MQOP01000001.1	34684	36685
G3_2A	MQOP01000001.1	34695	36310
G3_2A	MQOP01000001.1	34695	36310
G3_3B	MQOP01000001.1	35171	36486
G3_3B	MQOP01000001.1	35171	36486
G3_3A	MQOP01000001.1	35391	35747
G3_3A	MQOP01000001.1	35489	36246
G3_3A	MQOP01000001.1	35489	36246
G3_3A	MQOP01000001.1	35489	36246
G3_2C	MQOP01000001.1	35492	35746
G3_2A	MQOP01000001.1	35504	36324
G3_2A	MQOP01000001.1	35504	36324
G3_2A	MQOP01000001.1	35504	36324
G3_1A	MQOP01000001.1	35631	37226
G3_1A	MQOP01000001.1	35631	37226
G3_2C	MQOP01000001.1	35675	36269
G3_2C	MQOP01000001.1	35675	36269
G3_1B	MQOP01000001.1	35680	38578
G3_1B	MQOP01000001.1	35680	38578
G3_2C	MQOP01000001.1	36224	37851
G3_2C	MQOP01000001.1	36224	37851
G3_2C	MQOP01000001.1	36264	37949
G3_1B	MQOP01000001.1	36472	37614
G3_3B	MQOP01000001.1	36726	37925
G3_3A	MQOP01000001.1	36731	37051
G3_2A	MQOP01000001.1	38023	38438
G3_1C	MQOP01000001.1	38025	38456
G3_2B	MQOP01000001.1	38231	39866
G3_2B	MQOP01000001.1	38231	39866
G3_3A	MQOP01000001.1	38579	41512
G3_2A	MQOP01000001.1	38764	40358
G3_1C	MQOP01000001.1	38816	39463
G3_2B	MQOP01000001.1	38915	40232
G3_2B	MQOP01000001.1	38915	40232
G3_2B	MQOP01000001.1	38915	40232
G3_2B	MQOP01000001.1	38915	40232
G3_1B	MQOP01000001.1	39540	40284
G3_1C	MQOP01000001.1	40009	40758
G3_3A	MQOP01000001.1	40303	40568
G3_1A	MQOP01000001.1	40500	41898
G3_2B	MQOP01000001.1	40579	41004
G3_1C	MQOP01000001.1	40820	41022
G3_2B	MQOP01000001.1	40964	41178
G3_2B	MQOP01000001.1	40964	41178
G3_2B	MQOP01000001.1	40964	41178
G3_2B	MQOP01000001.1	40964	41178
G3_2B	MQOP01000001.1	40964	41178
G3_2A	MQOP01000001.1	41096	41391
G3_2A	MQOP01000001.1	41272	41502
G3_2A	MQOP01000001.1	41272	41502
G3_3B	MQOP01000001.1	42339	45141
G3_2C	MQOP01000001.1	42723	42978
G3_2C	MQOP01000001.1	43206	45315
G3_1C	MQOP01000001.1	43998	44902
G3_2B	MQOP01000001.1	45059	46461
G3_2C	MQOP01000001.1	45225	46126
G3_3A	MQOP01000001.1	45544	46403
G3_1C	MQOP01000001.1	45567	45956
G3_3B	MQOP01000001.1	45601	45948
G3_1A	MQOP01000001.1	47169	52190
G3_2B	MQOP01000001.1	47409	49803
G3_2C	MQOP01000001.1	47424	48958
G3_2C	MQOP01000001.1	47424	48958
G3_2C	MQOP01000001.1	47523	48854
G3_2C	MQOP01000001.1	47523	48854
G3_2B	MQOP01000001.1	47770	48216
G3_2A	MQOP01000001.1	47793	48054
G3_2A	MQOP01000001.1	47793	48054
G3_3A	MQOP01000001.1	47824	49023
G3_3A	MQOP01000001.1	47824	49023
G3_1A	MQOP01000001.1	49247	52933
G3_1A	MQOP01000001.1	49247	52933
G3_1C	MQOP01000001.1	49785	50143
G3_2C	MQOP01000001.1	49857	51493
G3_2C	MQOP01000001.1	49857	51493
G3_2C	MQOP01000001.1	49876	51493
G3_1C	MQOP01000001.1	50090	52195
G3_2B	MQOP01000001.1	50374	50624
G3_3A	MQOP01000001.1	50514	50745
G3_2C	MQOP01000001.1	50581	50964
G3_2B	MQOP01000001.1	51925	52261
G3_2A	MQOP01000001.1	54348	54901
G3_2A	MQOP01000001.1	54348	54901
G3_2B	MQOP01000001.1	54457	54780
G3_1A	MQOP01000001.1	56066	58150
G3_2C	MQOP01000001.1	56991	57888
G3_1A	MQOP01000001.1	57456	63704
G3_3B	MQOP01000001.1	57491	61472
G3_3B	MQOP01000001.1	57600	59232
G3_3B	MQOP01000001.1	57624	59597
G3_2C	MQOP01000001.1	57791	58135
G3_1C	MQOP01000001.1	58120	60643
G3_2C	MQOP01000001.1	58394	59326
G3_1B	MQOP01000001.1	58775	60421
G3_3B	MQOP01000001.1	58823	61116
G3_3B	MQOP01000001.1	58823	61116
G3_1B	MQOP01000001.1	59086	63408
G3_1A	MQOP01000001.1	59408	62192
G3_3A	MQOP01000001.1	59456	59992
G3_3A	MQOP01000001.1	59509	59734
G3_1B	MQOP01000001.1	59690	59917
G3_1A	MQOP01000001.1	60549	62886
G3_1A	MQOP01000001.1	60549	62886
G3_1A	MQOP01000001.1	60549	62886
G3_1A	MQOP01000001.1	60549	62886
G3_1A	MQOP01000001.1	60621	66915
G3_3B	MQOP01000001.1	61127	62228
G3_3B	MQOP01000001.1	61127	62228
G3_3B	MQOP01000001.1	61127	62228
G3_3A	MQOP01000001.1	61535	62218
G3_3A	MQOP01000001.1	61535	62218
G3_3A	MQOP01000001.1	61676	62216
G3_3B	MQOP01000001.1	63355	68927
G3_1B	MQOP01000001.1	64227	65299
G3_2A	MQOP01000001.1	64932	67664
G3_1B	MQOP01000001.1	65189	67163
G3_1B	MQOP01000001.1	65189	67163
G3_2B	MQOP01000001.1	66075	66884
G3_2B	MQOP01000001.1	66075	66884
G3_2C	MQOP01000001.1	66207	66496
G3_2C	MQOP01000001.1	66207	66496
G3_1B	MQOP01000001.1	67698	68616
G3_3A	MQOP01000001.1	68046	68495
G3_2C	MQOP01000001.1	69871	70157
G3_2A	MQOP01000001.1	70030	72178
G3_1C	MQOP01000001.1	70084	77284
G3_2A	MQOP01000001.1	70295	71047
G3_2A	MQOP01000001.1	70295	71047
G3_2A	MQOP01000001.1	70787	71492
G3_2A	MQOP01000001.1	70787	71492
G3_2A	MQOP01000001.1	70787	71492
G3_1B	MQOP01000001.1	71209	71412
G3_3B	MQOP01000001.1	71293	72054
G3_3B	MQOP01000001.1	71293	72054
G3_1C	MQOP01000001.1	72499	73109
G3_2B	MQOP01000001.1	73578	74351
G3_1A	MQOP01000001.1	74068	75871
G3_1C	MQOP01000001.1	75049	76576
G3_2A	MQOP01000001.1	75625	75884
G3_2A	MQOP01000001.1	75625	75884
G3_2A	MQOP01000001.1	76691	81106
G3_1B	MQOP01000001.1	77687	79879
G3_1B	MQOP01000001.1	78454	79016
G3_1A	MQOP01000001.1	78496	79068
G3_3B	MQOP01000001.1	78648	80342
G3_1A	MQOP01000001.1	78742	79004
G3_3A	MQOP01000001.1	79569	79821
G3_3A	MQOP01000001.1	79835	82588
G3_1B	MQOP01000001.1	80622	81511
G3_2A	MQOP01000001.1	80631	81656
G3_3A	MQOP01000001.1	80635	80855
G3_2C	MQOP01000001.1	80740	81676
G3_1A	MQOP01000001.1	80823	81996
G3_2C	MQOP01000001.1	81074	81928
G3_2B	MQOP01000001.1	81704	83267
G3_2A	MQOP01000001.1	81729	84076
G3_1C	MQOP01000001.1	82028	82623
G3_2A	MQOP01000001.1	82065	82727
G3_2A	MQOP01000001.1	82417	83158
G3_2A	MQOP01000001.1	82417	83158
G3_2A	MQOP01000001.1	82417	83158
G3_2A	MQOP01000001.1	82417	83158
G3_2A	MQOP01000001.1	82417	83158
G3_3A	MQOP01000001.1	82437	84724
G3_1B	MQOP01000001.1	82475	82754
G3_2A	MQOP01000001.1	82487	83511
G3_2A	MQOP01000001.1	82487	83511
G3_1B	MQOP01000001.1	82616	83853
G3_1C	MQOP01000001.1	83141	83468
G3_2C	MQOP01000001.1	86612	87890
G3_3B	MQOP01000001.1	86784	87524
G3_1C	MQOP01000001.1	87635	88212
G3_2B	MQOP01000001.1	88128	90432
G3_2B	MQOP01000001.1	88128	90432
G3_2B	MQOP01000001.1	88128	90432
G3_2B	MQOP01000001.1	88128	90432
G3_2B	MQOP01000001.1	88128	90432
G3_2B	MQOP01000001.1	88128	90432
G3_1A	MQOP01000001.1	88188	88761
G3_1B	MQOP01000001.1	88835	89848
G3_2C	MQOP01000001.1	88862	89217
G3_2C	MQOP01000001.1	88999	89230
G3_1C	MQOP01000001.1	89191	91218
G3_1C	MQOP01000001.1	89191	91218
G3_3A	MQOP01000001.1	89871	90154
G3_2B	MQOP01000001.1	91392	92584
G3_2B	MQOP01000001.1	91729	92119
G3_3A	MQOP01000001.1	91873	92115
G3_1A	MQOP01000001.1	92276	93764
G3_1C	MQOP01000001.1	92906	94673
G3_1A	MQOP01000001.1	93070	93301
G3_3B	MQOP01000001.1	93469	94210
G3_1A	MQOP01000001.1	93483	95020
G3_1C	MQOP01000001.1	93840	98614
G3_1C	MQOP01000001.1	93840	98614
G3_1C	MQOP01000001.1	95403	97268
G3_2A	MQOP01000001.1	95494	96144
G3_1B	MQOP01000001.1	95635	97659
G3_2A	MQOP01000001.1	95668	95915
G3_2C	MQOP01000001.1	97049	98464
G3_2A	MQOP01000001.1	98009	98895
G3_3B	MQOP01000001.1	101214	103326
G3_1A	MQOP01000001.1	102137	105984
G3_2A	MQOP01000001.1	103935	104301
G3_2A	MQOP01000001.1	104406	107822
G3_1B	MQOP01000001.1	105850	108570
G3_3B	MQOP01000001.1	105953	109576
G3_3B	MQOP01000001.1	106594	108306
G3_3A	MQOP01000001.1	107149	108400
G3_2A	MQOP01000001.1	107758	108717
G3_2A	MQOP01000001.1	107758	108717
G3_3A	MQOP01000001.1	108542	108875
G3_1C	MQOP01000001.1	109614	110683
G3_2B	MQOP01000001.1	110610	110853
G3_2B	MQOP01000001.1	110610	110853
G3_3A	MQOP01000001.1	111699	112573
G3_2B	MQOP01000001.1	111944	112203
G3_2C	MQOP01000001.1	111971	112787
G3_2C	MQOP01000001.1	111971	112787
G3_2B	MQOP01000001.1	112214	112526
G3_3B	MQOP01000001.1	113042	114006
G3_3B	MQOP01000001.1	117851	125996
G3_3A	MQOP01000001.1	118765	119026
G3_2A	MQOP01000001.1	119884	121152
G3_1A	MQOP01000001.1	120173	121191
G3_1A	MQOP01000001.1	120173	121191
G3_2A	MQOP01000001.1	120213	120970
G3_1A	MQOP01000001.1	120404	123368
G3_1A	MQOP01000001.1	120408	120852
G3_1A	MQOP01000001.1	121707	123803
G3_2B	MQOP01000001.1	123816	125423
G3_2B	MQOP01000001.1	123816	125423
G3_3B	MQOP01000001.1	124492	125799
G3_2C	MQOP01000001.1	124502	127561
G3_2C	MQOP01000001.1	124502	127561
G3_2B	MQOP01000001.1	124654	125237
G3_3B	MQOP01000001.1	125675	128700
G3_3A	MQOP01000001.1	126370	129325
G3_2A	MQOP01000001.1	126470	126881
G3_1A	MQOP01000001.1	126564	128429
G3_3A	MQOP01000001.1	126972	127610
G3_1B	MQOP01000001.1	127690	129980
G3_1B	MQOP01000001.1	127690	129980
G3_1B	MQOP01000001.1	128044	129271
G3_3A	MQOP01000001.1	128497	133560
G3_2B	MQOP01000001.1	129842	130091
G3_1B	MQOP01000001.1	129920	132106
G3_1C	MQOP01000001.1	130575	133120
G3_2C	MQOP01000001.1	131276	131613
G3_1A	MQOP01000001.1	131381	133334
G3_1B	MQOP01000001.1	131737	132622
G3_2A	MQOP01000001.1	131830	133573
G3_1A	MQOP01000001.1	131864	132465
G3_2C	MQOP01000001.1	131902	135631
G3_2C	MQOP01000001.1	131902	135631
G3_1A	MQOP01000001.1	131968	132274
G3_3A	MQOP01000001.1	131979	132256
G3_2C	MQOP01000001.1	131992	133820
G3_2C	MQOP01000001.1	131992	133820
G3_2C	MQOP01000001.1	131992	133820
G3_2C	MQOP01000001.1	131992	133820
G3_1A	MQOP01000001.1	132006	133835
G3_1A	MQOP01000001.1	132007	133835
G3_1B	MQOP01000001.1	132100	133567
G3_1B	MQOP01000001.1	132100	133567
G3_1B	MQOP01000001.1	132104	133567
G3_3B	MQOP01000001.1	132111	135095
G3_1B	MQOP01000001.1	132143	133502
G3_1B	MQOP01000001.1	132143	133502
G3_1B	MQOP01000001.1	132143	133502
G3_2A	MQOP01000001.1	132186	135334
G3_2A	MQOP01000001.1	132186	135339
G3_2A	MQOP01000001.1	132186	135339
G3_2A	MQOP01000001.1	132186	135339
G3_3B	MQOP01000001.1	132410	133968
G3_2B	MQOP01000001.1	132435	132760
G3_1C	MQOP01000001.1	132596	133265
G3_3A	MQOP01000001.1	132669	133600
G3_2C	MQOP01000001.1	132823	133501
G3_2C	MQOP01000001.1	132824	133501
G3_2C	MQOP01000001.1	132824	133501
G3_2A	MQOP01000001.1	132903	133117
G3_1B	MQOP01000001.1	133105	133349
G3_2A	MQOP01000001.1	133122	133472
G3_3A	MQOP01000001.1	133152	133520
G3_3A	MQOP01000001.1	133152	133520
G3_2B	MQOP01000001.1	133371	134664
G3_2C	MQOP01000001.1	133375	135440
G3_1B	MQOP01000001.1	133440	134969
G3_3B	MQOP01000001.1	133461	135286
G3_1B	MQOP01000001.1	133689	134845
G3_1C	MQOP01000001.1	133733	141797
G3_3A	MQOP01000001.1	134502	135964
G3_3A	MQOP01000001.1	134624	137397
G3_1A	MQOP01000001.1	134985	137051
G3_3B	MQOP01000001.1	135175	138660
G3_1A	MQOP01000001.1	135839	138387
G3_1A	MQOP01000001.1	135839	138387
G3_1C	MQOP01000001.1	135991	137830
G3_2C	MQOP01000001.1	136190	137177
G3_1C	MQOP01000001.1	136404	138788
G3_1C	MQOP01000001.1	136404	138788
G3_1B	MQOP01000001.1	136485	137417
G3_3B	MQOP01000001.1	136582	137373
G3_1B	MQOP01000001.1	136592	138248
G3_2A	MQOP01000001.1	136663	137875
G3_1C	MQOP01000001.1	136912	138277
G3_1B	MQOP01000001.1	137035	138074
G3_3A	MQOP01000001.1	137125	137669
G3_3A	MQOP01000001.1	137149	138073
G3_3A	MQOP01000001.1	137334	138660
G3_3A	MQOP01000001.1	137334	138660
G3_3A	MQOP01000001.1	137334	138660
G3_1A	MQOP01000001.1	137486	139925
G3_1B	MQOP01000001.1	137495	142014
G3_2A	MQOP01000001.1	137790	139112
G3_2B	MQOP01000001.1	137808	138579
G3_2A	MQOP01000001.1	137869	138519
G3_1B	MQOP01000001.1	138038	138699
G3_1B	MQOP01000001.1	138155	139581
G3_1B	MQOP01000001.1	138155	139581
G3_1B	MQOP01000001.1	138155	139581
G3_1B	MQOP01000001.1	138155	139581
G3_1B	MQOP01000001.1	138155	139581
G3_1A	MQOP01000001.1	138639	141774
G3_2A	MQOP01000001.1	138695	139566
G3_2A	MQOP01000001.1	138695	139566
G3_1C	MQOP01000001.1	138870	141928
G3_3A	MQOP01000001.1	139184	141646
G3_2A	MQOP01000001.1	139254	143974
G3_2A	MQOP01000001.1	139254	143974
G3_2B	MQOP01000001.1	139455	139843
G3_1A	MQOP01000001.1	139554	142833
G3_2B	MQOP01000001.1	140642	140963
G3_2B	MQOP01000001.1	140658	140895
G3_3A	MQOP01000001.1	140866	142104
G3_3B	MQOP01000001.1	140868	143281
G3_1A	MQOP01000001.1	140910	142533
G3_1A	MQOP01000001.1	140910	142533
G3_2A	MQOP01000001.1	141004	143719
G3_1C	MQOP01000001.1	141164	145281
G3_1C	MQOP01000001.1	141607	145572
G3_2C	MQOP01000001.1	142029	143243
G3_2C	MQOP01000001.1	142207	142478
G3_2C	MQOP01000001.1	142607	143468
G3_2C	MQOP01000001.1	142607	143468
G3_2C	MQOP01000001.1	142607	143468
G3_2C	MQOP01000001.1	142607	143468
G3_1C	MQOP01000001.1	142812	144493
G3_3B	MQOP01000001.1	142960	148140
G3_2B	MQOP01000001.1	144057	144262
G3_2B	MQOP01000001.1	144065	147747
G3_1B	MQOP01000001.1	144175	144539
G3_3A	MQOP01000001.1	144284	145212
G3_1C	MQOP01000001.1	144716	147384
G3_3A	MQOP01000001.1	144913	146538
G3_3B	MQOP01000001.1	145363	145640
G3_2C	MQOP01000001.1	145454	146263
G3_2C	MQOP01000001.1	145454	146263
G3_1A	MQOP01000001.1	145553	146809
G3_2A	MQOP01000001.1	145780	146762
G3_3B	MQOP01000001.1	146410	147103
G3_1C	MQOP01000001.1	146576	154705
G3_1C	MQOP01000001.1	146576	154705
G3_1C	MQOP01000001.1	146576	154705
G3_3A	MQOP01000001.1	148026	149060
G3_2B	MQOP01000001.1	148139	153500
G3_3B	MQOP01000001.1	148264	152312
G3_3B	MQOP01000001.1	148264	152312
G3_1B	MQOP01000001.1	148736	151007
G3_1B	MQOP01000001.1	148736	151007
G3_3B	MQOP01000001.1	149635	150488
G3_2C	MQOP01000001.1	149714	150960
G3_2B	MQOP01000001.1	150065	150801
G3_1A	MQOP01000001.1	150522	154033
G3_3A	MQOP01000001.1	150639	151047
G3_1A	MQOP01000001.1	151377	153951
G3_1A	MQOP01000001.1	151377	153951
G3_1B	MQOP01000001.1	151515	151955
G3_2B	MQOP01000001.1	151690	152979
G3_2B	MQOP01000001.1	151722	156107
G3_1B	MQOP01000001.1	151905	153801
G3_3B	MQOP01000001.1	152310	153185
G3_1B	MQOP01000001.1	152317	155238
G3_1B	MQOP01000001.1	152317	155238
G3_1B	MQOP01000001.1	152433	155220
G3_1C	MQOP01000001.1	152584	152800
G3_3A	MQOP01000001.1	152593	155304
G3_3A	MQOP01000001.1	152593	155304
G3_2C	MQOP01000001.1	153073	153413
G3_1A	MQOP01000001.1	153150	153487
G3_1C	MQOP01000001.1	153289	153655
G3_1A	MQOP01000001.1	153373	154856
G3_1A	MQOP01000001.1	153373	154856
G3_1A	MQOP01000001.1	153373	154856
G3_1A	MQOP01000001.1	153637	154962
G3_2B	MQOP01000001.1	154049	154771
G3_2C	MQOP01000001.1	154502	154870
G3_1A	MQOP01000001.1	155803	159618
G3_1A	MQOP01000001.1	156049	157236
G3_1A	MQOP01000001.1	156049	157236
G3_2A	MQOP01000001.1	156228	157685
G3_2A	MQOP01000001.1	156228	157685
G3_2A	MQOP01000001.1	156228	157685
G3_2A	MQOP01000001.1	156228	157685
G3_2A	MQOP01000001.1	156228	157685
G3_2A	MQOP01000001.1	156450	156928
G3_3A	MQOP01000001.1	156507	157699
G3_2A	MQOP01000001.1	156815	159205
G3_2B	MQOP01000001.1	159390	159798
G3_1B	MQOP01000001.1	159745	160250
G3_3A	MQOP01000001.1	159832	160747
G3_1C	MQOP01000001.1	159984	160243
G3_3B	MQOP01000001.1	160522	160789
G3_3B	MQOP01000001.1	161902	163495
G3_1B	MQOP01000001.1	161946	164102
G3_2C	MQOP01000001.1	162452	162671
G3_1B	MQOP01000001.1	162493	164205
G3_1B	MQOP01000001.1	162493	164205
G3_1A	MQOP01000001.1	162723	164426
G3_1A	MQOP01000001.1	162723	164426
G3_2A	MQOP01000001.1	162894	163140
G3_2A	MQOP01000001.1	163548	163863
G3_1C	MQOP01000001.1	164053	165631
G3_1C	MQOP01000001.1	164053	165631
G3_2C	MQOP01000001.1	164438	165072
G3_1C	MQOP01000001.1	164446	164690
G3_2B	MQOP01000001.1	164461	165220
G3_1B	MQOP01000001.1	164813	166049
G3_1B	MQOP01000001.1	169299	170162
G3_2A	MQOP01000001.1	169365	169622
G3_1A	MQOP01000001.1	173518	173917
G3_1C	MQOP01000001.1	175010	175466
G3_2B	MQOP01000001.1	175083	175603
G3_2B	MQOP01000001.1	175279	176029
G3_2A	MQOP01000001.1	175287	175646
G3_2C	MQOP01000001.1	175419	175750
G3_1B	MQOP01000001.1	178424	179743
G3_2C	MQOP01000001.1	178516	179313
G3_2C	MQOP01000001.1	178516	179313
G3_3B	MQOP01000001.1	178522	180394
G3_2C	MQOP01000001.1	178696	179089
G3_2C	MQOP01000001.1	178696	179089
G3_2C	MQOP01000001.1	178696	179089
G3_1A	MQOP01000001.1	178876	180853
G3_1A	MQOP01000001.1	178951	179616
G3_3B	MQOP01000001.1	178952	181531
G3_2A	MQOP01000001.1	179019	179552
G3_2A	MQOP01000001.1	179091	179575
G3_2C	MQOP01000001.1	179135	181320
G3_1B	MQOP01000001.1	179251	181138
G3_1B	MQOP01000001.1	179251	181138
G3_2C	MQOP01000001.1	179349	179564
G3_2C	MQOP01000001.1	179354	179654
G3_2C	MQOP01000001.1	179354	179654
G3_2B	MQOP01000001.1	179366	179720
G3_2B	MQOP01000001.1	179369	179699
G3_2B	MQOP01000001.1	179369	179699
G3_2B	MQOP01000001.1	179369	179699
G3_2B	MQOP01000001.1	179369	179699
G3_2B	MQOP01000001.1	179369	179699
G3_2B	MQOP01000001.1	179369	179699
G3_2C	MQOP01000001.1	180092	181575
G3_2B	MQOP01000001.1	180442	180704
G3_3A	MQOP01000001.1	181262	181746
G3_3B	MQOP01000001.1	181911	182262
G3_3A	MQOP01000001.1	182144	183223
G3_1A	MQOP01000001.1	184610	185118
G3_2B	MQOP01000001.1	184927	185449
G3_3A	MQOP01000001.1	186301	187108
G3_3A	MQOP01000001.1	186301	187108
G3_1A	MQOP01000001.1	186441	190987
G3_2A	MQOP01000001.1	186915	187144
G3_1C	MQOP01000001.1	186970	187231
G3_2A	MQOP01000001.1	188936	192241
G3_1C	MQOP01000001.1	190031	192017
G3_1A	MQOP01000001.1	190117	191288
G3_1C	MQOP01000001.1	190304	191101
G3_3A	MQOP01000001.1	190482	191365
G3_2B	MQOP01000001.1	190625	191108
G3_3A	MQOP01000001.1	190710	192438
G3_3A	MQOP01000001.1	190710	192438
G3_1A	MQOP01000001.1	191008	192602
G3_1A	MQOP01000001.1	191227	191499
G3_2A	MQOP01000001.1	191311	191565
G3_1C	MQOP01000001.1	191394	191918
G3_2A	MQOP01000001.1	191819	193055
G3_2A	MQOP01000001.1	191840	192537
G3_1A	MQOP01000001.1	192036	193117
G3_3A	MQOP01000001.1	192175	195530
G3_3A	MQOP01000001.1	192175	195530
G3_3A	MQOP01000001.1	192225	192504
G3_1B	MQOP01000001.1	193824	196138
G3_2C	MQOP01000001.1	194290	195018
G3_2C	MQOP01000001.1	194290	195018
G3_1C	MQOP01000001.1	194493	194904
G3_1C	MQOP01000001.1	194736	195902
G3_1B	MQOP01000001.1	195218	195737
G3_2B	MQOP01000001.1	195257	195795
G3_3A	MQOP01000001.1	195299	196581
G3_2C	MQOP01000001.1	195521	195829
G3_2B	MQOP01000001.1	197221	198317
G3_2A	MQOP01000001.1	197823	198034
G3_2A	MQOP01000001.1	197823	198034
G3_1B	MQOP01000001.1	198211	199441
G3_2C	MQOP01000001.1	198520	199213
G3_3A	MQOP01000001.1	198530	199269
G3_1A	MQOP01000001.1	198544	199866
G3_1A	MQOP01000001.1	198550	199073
G3_1C	MQOP01000001.1	198714	207067
G3_1C	MQOP01000001.1	198846	201987
G3_2C	MQOP01000001.1	199555	200428
G3_2B	MQOP01000001.1	199798	200022
G3_2C	MQOP01000001.1	200061	200338
G3_2C	MQOP01000001.1	200061	200338
G3_1C	MQOP01000001.1	200875	202892
G3_3A	MQOP01000001.1	201079	201279
G3_1A	MQOP01000001.1	201206	202191
G3_3A	MQOP01000001.1	201250	201763
G3_1C	MQOP01000001.1	201402	203083
G3_1C	MQOP01000001.1	201402	203083
G3_2A	MQOP01000001.1	202642	203040
G3_1B	MQOP01000001.1	203332	206738
G3_2B	MQOP01000001.1	203381	206884
G3_2B	MQOP01000001.1	203381	206884
G3_1C	MQOP01000001.1	203730	204503
G3_1A	MQOP01000001.1	204106	205240
G3_3A	MQOP01000001.1	204644	205430
G3_1A	MQOP01000001.1	204680	205155
G3_1B	MQOP01000001.1	205296	205812
G3_1A	MQOP01000001.1	205441	206553
G3_1A	MQOP01000001.1	205441	206553
G3_1B	MQOP01000001.1	205542	206383
G3_2C	MQOP01000001.1	205648	206411
G3_2A	MQOP01000001.1	205842	206595
G3_2C	MQOP01000001.1	205866	206183
G3_3A	MQOP01000001.1	205881	206377
G3_3B	MQOP01000001.1	205977	206536
G3_1A	MQOP01000001.1	206001	206770
G3_2C	MQOP01000001.1	206100	206419
G3_2B	MQOP01000001.1	206237	209201
G3_2B	MQOP01000001.1	206237	209201
G3_2B	MQOP01000001.1	206328	210237
G3_2B	MQOP01000001.1	206328	210237
G3_1A	MQOP01000001.1	206920	207240
G3_2A	MQOP01000001.1	206952	207276
G3_2A	MQOP01000001.1	207021	209241
G3_2A	MQOP01000001.1	207021	209241
G3_2A	MQOP01000001.1	207021	209241
G3_2A	MQOP01000001.1	207021	209241
G3_1A	MQOP01000001.1	207085	207421
G3_2C	MQOP01000001.1	207720	208601
G3_2C	MQOP01000001.1	207720	208601
G3_3A	MQOP01000001.1	207842	209009
G3_3A	MQOP01000001.1	207842	209009
G3_3A	MQOP01000001.1	207842	209009
G3_3A	MQOP01000001.1	207842	209009
G3_3A	MQOP01000001.1	207842	209009
G3_2A	MQOP01000001.1	208035	209051
G3_1B	MQOP01000001.1	208141	209254
G3_3B	MQOP01000001.1	208159	208936
G3_2B	MQOP01000001.1	208261	208758
G3_1C	MQOP01000001.1	208309	208816
G3_1C	MQOP01000001.1	208497	208986
G3_1A	MQOP01000001.1	208540	208874
G3_2C	MQOP01000001.1	208544	209221
G3_1C	MQOP01000001.1	208688	209236
G3_2B	MQOP01000001.1	208753	209634
G3_2B	MQOP01000001.1	208753	209634
G3_2C	MQOP01000001.1	208777	209694
G3_2C	MQOP01000001.1	208777	209694
G3_1C	MQOP01000001.1	208832	209189
G3_1B	MQOP01000001.1	208963	209310
G3_2C	MQOP01000001.1	208993	209927
G3_2C	MQOP01000001.1	208993	209927
G3_2C	MQOP01000001.1	208993	209927
G3_2C	MQOP01000001.1	208993	209927
G3_2C	MQOP01000001.1	208993	209927
G3_2C	MQOP01000001.1	208993	209927
G3_2A	MQOP01000001.1	210050	210801
G3_2B	MQOP01000001.1	210103	210372
G3_2C	MQOP01000001.1	210753	214143
G3_2C	MQOP01000001.1	210753	214143
G3_2C	MQOP01000001.1	210753	214143
G3_2C	MQOP01000001.1	210753	214143
G3_1C	MQOP01000001.1	211894	212189
G3_2A	MQOP01000001.1	212132	214154
G3_2A	MQOP01000001.1	212132	214154
G3_2C	MQOP01000001.1	213104	217154
G3_2C	MQOP01000001.1	213350	214805
G3_3B	MQOP01000001.1	213393	213717
G3_2C	MQOP01000001.1	213406	213624
G3_1B	MQOP01000001.1	214274	215959
G3_3A	MQOP01000001.1	214548	217647
G3_3A	MQOP01000001.1	214548	217647
G3_3A	MQOP01000001.1	214548	217647
G3_1A	MQOP01000001.1	214677	216406
G3_3A	MQOP01000001.1	214677	216244
G3_3A	MQOP01000001.1	214677	216244
G3_3A	MQOP01000001.1	214677	216244
G3_3A	MQOP01000001.1	214677	216244
G3_3A	MQOP01000001.1	214677	216244
G3_1B	MQOP01000001.1	215068	216335
G3_1B	MQOP01000001.1	215068	216335
G3_3A	MQOP01000001.1	215158	217199
G3_3A	MQOP01000001.1	215158	217199
G3_3A	MQOP01000001.1	215158	217199
G3_2C	MQOP01000001.1	215199	216126
G3_1C	MQOP01000001.1	215333	215595
G3_2C	MQOP01000001.1	215358	216013
G3_1A	MQOP01000001.1	215462	216287
G3_2A	MQOP01000001.1	215511	215955
G3_3A	MQOP01000001.1	215550	216307
G3_1C	MQOP01000001.1	215597	216974
G3_1B	MQOP01000001.1	215631	216760
G3_2A	MQOP01000001.1	215826	216313
G3_2A	MQOP01000001.1	215996	216546
G3_2A	MQOP01000001.1	216087	216828
G3_1B	MQOP01000001.1	216646	216872
G3_1A	MQOP01000001.1	216726	217506
G3_2C	MQOP01000001.1	216839	217374
G3_2C	MQOP01000001.1	216839	217374
G3_2C	MQOP01000001.1	216839	217374
G3_1A	MQOP01000001.1	217530	219019
G3_2C	MQOP01000001.1	217554	217790
G3_1A	MQOP01000001.1	218624	218932
G3_1A	MQOP01000001.1	219323	221135
G3_1A	MQOP01000001.1	219323	221135
G3_1A	MQOP01000001.1	219323	221135
G3_2A	MQOP01000001.1	219614	219864
G3_1C	MQOP01000001.1	219761	220507
G3_2A	MQOP01000001.1	219802	220143
G3_2C	MQOP01000001.1	220215	220491
G3_2C	MQOP01000001.1	223464	223667
G3_3B	MQOP01000001.1	224894	225212
G3_2A	MQOP01000001.1	228285	230311
G3_2A	MQOP01000001.1	228727	228996
G3_3A	MQOP01000001.1	232089	233753
G3_1C	MQOP01000001.1	232416	235216
G3_1B	MQOP01000001.1	232582	233204
G3_1B	MQOP01000001.1	232582	233204
G3_1B	MQOP01000001.1	232854	233486
G3_1A	MQOP01000001.1	234398	235957
G3_2A	MQOP01000001.1	234818	236670
G3_1B	MQOP01000001.1	234965	237431
G3_1B	MQOP01000001.1	234965	237431
G3_1B	MQOP01000001.1	235000	237022
G3_2B	MQOP01000001.1	235244	235711
G3_2C	MQOP01000001.1	235545	235757
G3_2C	MQOP01000001.1	235573	236092
G3_1A	MQOP01000001.1	235662	237715
G3_1A	MQOP01000001.1	235926	236434
G3_1A	MQOP01000001.1	236050	237181
G3_1A	MQOP01000001.1	236833	239297
G3_2A	MQOP01000001.1	236999	238380
G3_2A	MQOP01000001.1	236999	238380
G3_2A	MQOP01000001.1	236999	238380
G3_2A	MQOP01000001.1	236999	238380
G3_2A	MQOP01000001.1	236999	238380
G3_2B	MQOP01000001.1	237195	237991
G3_1B	MQOP01000001.1	237489	239249
G3_3A	MQOP01000001.1	237738	239833
G3_3A	MQOP01000001.1	238623	240185
G3_1B	MQOP01000001.1	238898	239568
G3_3A	MQOP01000001.1	238911	239242
G3_2A	MQOP01000001.1	239081	239310
G3_1A	MQOP01000001.1	239269	239787
G3_1C	MQOP01000001.1	239695	240727
G3_1C	MQOP01000001.1	239695	240727
G3_3B	MQOP01000001.1	239717	242186
G3_1C	MQOP01000001.1	240109	241846
G3_1C	MQOP01000001.1	240109	241846
G3_2C	MQOP01000001.1	240330	241861
G3_2B	MQOP01000001.1	240341	240645
G3_2A	MQOP01000001.1	241289	242049
G3_2A	MQOP01000001.1	241289	242049
G3_1B	MQOP01000001.1	241765	241970
G3_3B	MQOP01000001.1	241771	243190
G3_1B	MQOP01000001.1	242743	243924
G3_1B	MQOP01000001.1	242794	243357
G3_3A	MQOP01000001.1	242816	243235
G3_3A	MQOP01000001.1	242816	243235
G3_1B	MQOP01000001.1	243155	243695
G3_2C	MQOP01000001.1	244472	244715
G3_2B	MQOP01000001.1	245048	247587
G3_2B	MQOP01000001.1	245048	247587
G3_2B	MQOP01000001.1	245048	247587
G3_2B	MQOP01000001.1	245048	247587
G3_1B	MQOP01000001.1	245665	247264
G3_3A	MQOP01000001.1	245870	247042
G3_3A	MQOP01000001.1	245870	247042
G3_2B	MQOP01000001.1	245997	250355
G3_2A	MQOP01000001.1	246034	246341
G3_1A	MQOP01000001.1	246374	247692
G3_2A	MQOP01000001.1	246802	247875
G3_1C	MQOP01000001.1	247052	247252
G3_1C	MQOP01000001.1	247095	247718
G3_2C	MQOP01000001.1	247195	248500
G3_3B	MQOP01000001.1	247515	248117
G3_2C	MQOP01000001.1	247808	248129
G3_2C	MQOP01000001.1	247838	248282
G3_2C	MQOP01000001.1	247841	249371
G3_2C	MQOP01000001.1	247841	249371
G3_2C	MQOP01000001.1	247841	249371
G3_2B	MQOP01000001.1	248139	248550
G3_2A	MQOP01000001.1	248277	248525
G3_2A	MQOP01000001.1	248289	248577
G3_1A	MQOP01000001.1	248604	249170
G3_1B	MQOP01000001.1	248610	249108
G3_1C	MQOP01000001.1	248669	249501
G3_1C	MQOP01000001.1	248669	249501
G3_3B	MQOP01000001.1	249408	251731
G3_2C	MQOP01000001.1	249716	253152
G3_2C	MQOP01000001.1	249723	249950
G3_1A	MQOP01000001.1	250073	251039
G3_2B	MQOP01000001.1	250806	252521
G3_2B	MQOP01000001.1	250806	252521
G3_2B	MQOP01000001.1	250806	252521
G3_1A	MQOP01000001.1	250990	252592
G3_1A	MQOP01000001.1	250990	252592
G3_2B	MQOP01000001.1	251284	252525
G3_1C	MQOP01000001.1	251704	253595
G3_2A	MQOP01000001.1	251806	252241
G3_1B	MQOP01000001.1	252248	254074
G3_3A	MQOP01000001.1	254623	255570
G3_2B	MQOP01000001.1	255193	255629
G3_2B	MQOP01000001.1	255787	256031
G3_1C	MQOP01000001.1	255994	256999
G3_2A	MQOP01000001.1	256685	256885
G3_2B	MQOP01000001.1	256695	257188
G3_1A	MQOP01000001.1	256891	257108
G3_2A	MQOP01000001.1	257366	257809
G3_2A	MQOP01000001.1	258151	258511
G3_2C	MQOP01000001.1	258272	258623
G3_2B	MQOP01000001.1	259718	261144
G3_1C	MQOP01000001.1	259985	260319
G3_2C	MQOP01000001.1	260822	261157
G3_2C	MQOP01000001.1	260822	261157
G3_2C	MQOP01000001.1	260822	261157
G3_2C	MQOP01000001.1	260904	261181
G3_2A	MQOP01000001.1	261173	261494
G3_2B	MQOP01000001.1	261537	264658
G3_1B	MQOP01000001.1	261540	264727
G3_2B	MQOP01000001.1	261884	265046
G3_1A	MQOP01000001.1	263777	264683
G3_1C	MQOP01000001.1	263881	265439
G3_3A	MQOP01000001.1	264914	265150
G3_2A	MQOP01000001.1	265139	266301
G3_2A	MQOP01000001.1	265139	266301
G3_2A	MQOP01000001.1	265442	265842
G3_2C	MQOP01000001.1	266868	268090
G3_2C	MQOP01000001.1	266868	268090
G3_2C	MQOP01000001.1	266868	268090
G3_2C	MQOP01000001.1	266868	268090
G3_1A	MQOP01000001.1	267089	267645
G3_1A	MQOP01000001.1	267089	267645
G3_1A	MQOP01000001.1	267118	268299
G3_3A	MQOP01000001.1	267129	268491
G3_3A	MQOP01000001.1	267129	268491
G3_1B	MQOP01000001.1	267245	267562
G3_1C	MQOP01000001.1	270388	272525
G3_1C	MQOP01000001.1	270388	272525
G3_1C	MQOP01000001.1	270388	272525
G3_2A	MQOP01000001.1	270442	271773
G3_2B	MQOP01000001.1	270762	271212
G3_1C	MQOP01000001.1	270871	271889
G3_1C	MQOP01000001.1	270871	271889
G3_1C	MQOP01000001.1	270871	271889
G3_3B	MQOP01000001.1	272156	272611
G3_1C	MQOP01000001.1	273494	275313
G3_1C	MQOP01000001.1	273906	275025
G3_1A	MQOP01000001.1	274650	276819
G3_3A	MQOP01000001.1	274724	275804
G3_1C	MQOP01000001.1	275064	275868
G3_1A	MQOP01000001.1	276249	277584
G3_2C	MQOP01000001.1	276582	276923
G3_1C	MQOP01000001.1	276917	278078
G3_1B	MQOP01000001.1	277006	278014
G3_2A	MQOP01000001.1	277624	278162
G3_2A	MQOP01000001.1	277624	278162
G3_2A	MQOP01000001.1	277624	278162
G3_2A	MQOP01000001.1	277624	278162
G3_2A	MQOP01000001.1	277624	278162
G3_2A	MQOP01000001.1	277624	278162
G3_2A	MQOP01000001.1	277624	278162
G3_1A	MQOP01000001.1	277746	278057
G3_2A	MQOP01000001.1	278368	279760
G3_3A	MQOP01000001.1	278976	281613
G3_2C	MQOP01000001.1	279446	279968
G3_2B	MQOP01000001.1	279804	281270
G3_2B	MQOP01000001.1	279804	281270
G3_3A	MQOP01000001.1	280590	284014
G3_1B	MQOP01000001.1	280971	281312
G3_1B	MQOP01000001.1	280971	281312
G3_1A	MQOP01000001.1	281141	282191
G3_1A	MQOP01000001.1	281414	282892
G3_2A	MQOP01000001.1	281429	281669
G3_1A	MQOP01000001.1	283506	283903
G3_2B	MQOP01000001.1	286116	287319
G3_1A	MQOP01000001.1	289607	291053
G3_2C	MQOP01000001.1	290462	290764
G3_2C	MQOP01000001.1	290561	290870
G3_2C	MQOP01000001.1	290988	291914
G3_3A	MQOP01000001.1	291434	292131
G3_2A	MQOP01000001.1	291968	292430
G3_1A	MQOP01000001.1	293037	294110
G3_1B	MQOP01000001.1	293071	293502
G3_1C	MQOP01000001.1	294023	294794
G3_2C	MQOP01000001.1	294274	294586
G3_3B	MQOP01000001.1	295314	296729
G3_1C	MQOP01000001.1	296373	296623
G3_2C	MQOP01000001.1	296714	297382
G3_2A	MQOP01000001.1	296763	297082
G3_2A	MQOP01000001.1	296864	297593
G3_3A	MQOP01000001.1	297177	299306
G3_1C	MQOP01000001.1	297554	298925
G3_1C	MQOP01000001.1	297554	298925
G3_1C	MQOP01000001.1	297554	298925
G3_2B	MQOP01000001.1	297894	299464
G3_1C	MQOP01000001.1	297936	299686
G3_1C	MQOP01000001.1	297936	299686
G3_1C	MQOP01000001.1	297936	299686
G3_3A	MQOP01000001.1	298322	299280
G3_1C	MQOP01000001.1	298476	298723
G3_2A	MQOP01000001.1	298613	298873
G3_2A	MQOP01000001.1	298637	298957
G3_1C	MQOP01000001.1	298640	299444
G3_2B	MQOP01000001.1	298752	299328
G3_2B	MQOP01000001.1	298752	299328
G3_1A	MQOP01000001.1	298911	303474
G3_1B	MQOP01000001.1	299034	301706
G3_2A	MQOP01000001.1	299163	299499
G3_3A	MQOP01000001.1	300526	300903
G3_2B	MQOP01000001.1	300592	300859
G3_1A	MQOP01000001.1	301881	302100
G3_2B	MQOP01000001.1	302286	302628
G3_3A	MQOP01000001.1	302318	304731
G3_2A	MQOP01000001.1	302334	302743
G3_2A	MQOP01000001.1	302334	302743
G3_2A	MQOP01000001.1	302334	302743
G3_2C	MQOP01000001.1	302537	302883
G3_2C	MQOP01000001.1	302537	302883
G3_2C	MQOP01000001.1	302537	302883
G3_2C	MQOP01000001.1	302537	302883
G3_2C	MQOP01000001.1	302660	302958
G3_2A	MQOP01000001.1	303297	304569
G3_2C	MQOP01000001.1	303385	303979
G3_1A	MQOP01000001.1	303614	304703
G3_1B	MQOP01000001.1	303721	303938
G3_3A	MQOP01000001.1	303744	304128
G3_2C	MQOP01000001.1	303763	304266
G3_2C	MQOP01000001.1	303763	304266
G3_2C	MQOP01000001.1	303763	304266
G3_2C	MQOP01000001.1	303763	304266
G3_2C	MQOP01000001.1	303763	304266
G3_2C	MQOP01000001.1	303763	304266
G3_2B	MQOP01000001.1	303829	304244
G3_3A	MQOP01000001.1	303872	304195
G3_2C	MQOP01000001.1	303960	304910
G3_2C	MQOP01000001.1	303960	304910
G3_2A	MQOP01000001.1	304531	305323
G3_2B	MQOP01000001.1	305604	305891
G3_3B	MQOP01000001.1	310439	311566
G3_1B	MQOP01000001.1	310595	311417
G3_1A	MQOP01000001.1	310762	311458
G3_2C	MQOP01000001.1	312863	319993
G3_3A	MQOP01000001.1	315337	317463
G3_2A	MQOP01000001.1	315484	316614
G3_1B	MQOP01000001.1	315638	318322
G3_1B	MQOP01000001.1	315890	319112
G3_2C	MQOP01000001.1	317215	319008
G3_2C	MQOP01000001.1	319389	319925
G3_2A	MQOP01000001.1	319591	319989
G3_3A	MQOP01000001.1	319600	320007
G3_2C	MQOP01000001.1	319622	319889
G3_2C	MQOP01000001.1	319622	319889
G3_3B	MQOP01000001.1	319651	320030
G3_1B	MQOP01000001.1	319667	320001
G3_3B	MQOP01000001.1	320253	321583
G3_1C	MQOP01000001.1	322229	323050
G3_2B	MQOP01000001.1	322242	322541
G3_1B	MQOP01000001.1	322332	322580
G3_2B	MQOP01000001.1	322364	325411
G3_3A	MQOP01000001.1	323882	324945
G3_2A	MQOP01000001.1	324291	324640
G3_3B	MQOP01000001.1	324305	324731
G3_3A	MQOP01000001.1	324532	326004
G3_3A	MQOP01000001.1	324891	325350
G3_2C	MQOP01000001.1	325265	327562
G3_1A	MQOP01000001.1	328893	331550
G3_1C	MQOP01000001.1	329177	331120
G3_1C	MQOP01000001.1	329183	330270
G3_1B	MQOP01000001.1	329283	331422
G3_3A	MQOP01000001.1	329343	330446
G3_2B	MQOP01000001.1	329838	330823
G3_2C	MQOP01000001.1	329976	330437
G3_3B	MQOP01000001.1	330284	336042
G3_1B	MQOP01000001.1	330316	331917
G3_3B	MQOP01000001.1	331327	332255
G3_2C	MQOP01000001.1	331823	332265
G3_1B	MQOP01000001.1	333011	333365
G3_2A	MQOP01000001.1	333012	333337
G3_3B	MQOP01000001.1	333034	333346
G3_3A	MQOP01000001.1	333252	335502
G3_3A	MQOP01000001.1	333252	335502
G3_1B	MQOP01000001.1	333356	340139
G3_2A	MQOP01000001.1	333442	333706
G3_2C	MQOP01000001.1	333496	333730
G3_3A	MQOP01000001.1	334128	335160
G3_3A	MQOP01000001.1	334128	335160
G3_3A	MQOP01000001.1	334128	335160
G3_3B	MQOP01000001.1	334307	335362
G3_3B	MQOP01000001.1	334307	335362
G3_3B	MQOP01000001.1	334307	335362
G3_3A	MQOP01000001.1	334651	335111
G3_1B	MQOP01000001.1	334973	335873
G3_2C	MQOP01000001.1	335015	335269
G3_2A	MQOP01000001.1	335285	335960
G3_3B	MQOP01000001.1	335453	335744
G3_3A	MQOP01000001.1	335465	336067
G3_1A	MQOP01000001.1	335662	336417
G3_1A	MQOP01000001.1	335767	336498
G3_2C	MQOP01000001.1	335785	336014
G3_1B	MQOP01000001.1	336393	338217
G3_1B	MQOP01000001.1	337072	337750
G3_1A	MQOP01000001.1	337420	339044
G3_2A	MQOP01000001.1	337694	337919
G3_2B	MQOP01000001.1	337977	338507
G3_2C	MQOP01000001.1	340879	341163
G3_2A	MQOP01000001.1	342306	344573
G3_2C	MQOP01000001.1	342451	345001
G3_2C	MQOP01000001.1	342451	345001
G3_2C	MQOP01000001.1	342451	345001
G3_2C	MQOP01000001.1	342451	345001
G3_2C	MQOP01000001.1	342451	345001
G3_2A	MQOP01000001.1	342667	342887
G3_1B	MQOP01000001.1	343351	344011
G3_2B	MQOP01000001.1	343704	343961
G3_1B	MQOP01000001.1	344041	345276
G3_1B	MQOP01000001.1	344041	345276
G3_2C	MQOP01000001.1	344058	344262
G3_1B	MQOP01000001.1	344085	344366
G3_1B	MQOP01000001.1	344186	346213
G3_1B	MQOP01000001.1	344350	344806
G3_1C	MQOP01000001.1	345869	346769
G3_1C	MQOP01000001.1	345869	346769
G3_3B	MQOP01000001.1	346354	346753
G3_1A	MQOP01000001.1	346752	347684
G3_1C	MQOP01000001.1	346775	348435
G3_1C	MQOP01000001.1	347603	347917
G3_3B	MQOP01000001.1	348151	350499
G3_3A	MQOP01000001.1	349660	351465
G3_1B	MQOP01000001.1	349904	353754
G3_1A	MQOP01000001.1	352359	356790
G3_2C	MQOP01000001.1	353771	356668
G3_1A	MQOP01000001.1	354241	356169
G3_2C	MQOP01000001.1	354539	356316
G3_3A	MQOP01000001.1	354555	356403
G3_3A	MQOP01000001.1	354555	356403
G3_1A	MQOP01000001.1	366715	368445
G3_1B	MQOP01000001.1	373864	374582
G3_3B	MQOP01000001.1	373890	375658
G3_3B	MQOP01000001.1	373890	375659
G3_3A	MQOP01000001.1	373959	374839
G3_3A	MQOP01000001.1	373959	374839
G3_1B	MQOP01000001.1	374132	374526
G3_1B	MQOP01000001.1	374132	374526
G3_1B	MQOP01000001.1	374132	374526
G3_1B	MQOP01000001.1	374132	374526
G3_3A	MQOP01000001.1	374502	378170
G3_2A	MQOP01000001.1	374792	375123
G3_2C	MQOP01000001.1	374871	376234
G3_2C	MQOP01000001.1	374871	376234
G3_2C	MQOP01000001.1	374871	376234
G3_2C	MQOP01000001.1	374871	376234
G3_2C	MQOP01000001.1	374871	376234
G3_2A	MQOP01000001.1	374923	375448
G3_2A	MQOP01000001.1	374923	375448
G3_3B	MQOP01000001.1	375030	375712
G3_3B	MQOP01000001.1	375030	375712
G3_1C	MQOP01000001.1	375084	375414
G3_1C	MQOP01000001.1	375150	375776
G3_1A	MQOP01000001.1	375315	375621
G3_3B	MQOP01000001.1	376143	378194
G3_2C	MQOP01000001.1	377088	378531
G3_2C	MQOP01000001.1	377088	378531
G3_2C	MQOP01000001.1	377088	378531
G3_2C	MQOP01000001.1	377088	378531
G3_2C	MQOP01000001.1	377088	378531
G3_2C	MQOP01000001.1	377245	377797
G3_2C	MQOP01000001.1	377245	377797
G3_2C	MQOP01000001.1	377320	378256
G3_2C	MQOP01000001.1	377922	378608
G3_2B	MQOP01000001.1	378130	379445
G3_1A	MQOP01000001.1	378810	380448
G3_1B	MQOP01000001.1	381595	383911
G3_1C	MQOP01000001.1	381776	389976
G3_2A	MQOP01000001.1	381991	382292
G3_2B	MQOP01000001.1	382208	382800
G3_2B	MQOP01000001.1	382208	382800
G3_2B	MQOP01000001.1	382208	382800
G3_2B	MQOP01000001.1	382213	385978
G3_2B	MQOP01000001.1	383404	383969
G3_1C	MQOP01000001.1	383802	385722
G3_3A	MQOP01000001.1	384430	385638
G3_2A	MQOP01000001.1	385050	388803
G3_2A	MQOP01000001.1	385050	388809
G3_2A	MQOP01000001.1	385050	388809
G3_2A	MQOP01000001.1	385050	388809
G3_2A	MQOP01000001.1	385050	388809
G3_2A	MQOP01000001.1	385051	388809
G3_1C	MQOP01000001.1	385178	385473
G3_2A	MQOP01000001.1	385255	385496
G3_1A	MQOP01000001.1	385586	386137
G3_1A	MQOP01000001.1	385586	386137
G3_2A	MQOP01000001.1	385639	386040
G3_2A	MQOP01000001.1	385639	386040
G3_2C	MQOP01000001.1	385788	386104
G3_3A	MQOP01000001.1	385802	386036
G3_3A	MQOP01000001.1	387406	388700
G3_2B	MQOP01000001.1	387432	387713
G3_3B	MQOP01000001.1	389383	389876
G3_2A	MQOP01000001.1	390989	391748
G3_2A	MQOP01000001.1	391050	391424
G3_1B	MQOP01000001.1	391051	392677
G3_2A	MQOP01000001.1	391386	391842
G3_2C	MQOP01000001.1	392437	393213
G3_2B	MQOP01000001.1	395993	396798
G3_2B	MQOP01000001.1	396144	397646
G3_1C	MQOP01000001.1	396516	397618
G3_1A	MQOP01000001.1	396750	397364
G3_1B	MQOP01000001.1	396756	397023
G3_3A	MQOP01000001.1	396756	397061
G3_2C	MQOP01000001.1	396787	397124
G3_2C	MQOP01000001.1	396787	397124
G3_2C	MQOP01000001.1	396787	397124
G3_2C	MQOP01000001.1	396787	397124
G3_2C	MQOP01000001.1	396787	397124
G3_2C	MQOP01000001.1	396787	397124
G3_2C	MQOP01000001.1	396787	397124
G3_2C	MQOP01000001.1	396787	397124
G3_2C	MQOP01000001.1	397405	397685
G3_3B	MQOP01000001.1	397492	397703
G3_2C	MQOP01000001.1	397500	403042
G3_1C	MQOP01000001.1	398565	401490
G3_1B	MQOP01000001.1	399208	400974
G3_1B	MQOP01000001.1	399208	400974
G3_3A	MQOP01000001.1	400244	401259
G3_2B	MQOP01000001.1	400353	401517
G3_2B	MQOP01000001.1	400353	401517
G3_2B	MQOP01000001.1	400353	401517
G3_1B	MQOP01000001.1	402159	403487
G3_1C	MQOP01000001.1	402633	403364
G3_2B	MQOP01000001.1	402655	403698
G3_2B	MQOP01000001.1	402655	403698
G3_3B	MQOP01000001.1	402821	403573
G3_2C	MQOP01000001.1	403347	403635
G3_3B	MQOP01000001.1	403756	404080
G3_2A	MQOP01000001.1	403793	404120
G3_2C	MQOP01000001.1	404001	404282
G3_2B	MQOP01000001.1	404221	404506
G3_2B	MQOP01000001.1	404221	404506
G3_3A	MQOP01000001.1	405055	406642
G3_1A	MQOP01000001.1	405060	407119
G3_1C	MQOP01000001.1	405373	406106
G3_2B	MQOP01000001.1	405478	405709
G3_2A	MQOP01000001.1	405713	406268
G3_3A	MQOP01000001.1	406575	407077
G3_3A	MQOP01000001.1	406954	409137
G3_1B	MQOP01000001.1	407664	408454
G3_2C	MQOP01000001.1	408319	410273
G3_3B	MQOP01000001.1	409395	410294
G3_2A	MQOP01000001.1	409518	409897
G3_1A	MQOP01000001.1	410208	415050
G3_1A	MQOP01000001.1	412178	414811
G3_3B	MQOP01000001.1	414019	414928
G3_1A	MQOP01000001.1	414324	416175
G3_1A	MQOP01000001.1	414455	415144
G3_1C	MQOP01000001.1	414914	418446
G3_1C	MQOP01000001.1	414914	418446
G3_1C	MQOP01000001.1	414914	418446
G3_1B	MQOP01000001.1	415239	416605
G3_2A	MQOP01000001.1	415278	417628
G3_2A	MQOP01000001.1	415278	417628
G3_3A	MQOP01000001.1	415579	417701
G3_3B	MQOP01000001.1	415793	420993
G3_2B	MQOP01000001.1	416658	417124
G3_2C	MQOP01000001.1	416819	417095
G3_2B	MQOP01000001.1	416848	417063
G3_3A	MQOP01000001.1	416859	417475
G3_3A	MQOP01000001.1	416859	417476
G3_3B	MQOP01000001.1	418890	422442
G3_1A	MQOP01000001.1	419456	420376
G3_1A	MQOP01000001.1	419456	420376
G3_1A	MQOP01000001.1	419456	420376
G3_1C	MQOP01000001.1	419617	420305
G3_2B	MQOP01000001.1	419655	420334
G3_3B	MQOP01000001.1	419812	420986
G3_3B	MQOP01000001.1	419912	423108
G3_1B	MQOP01000001.1	419940	420532
G3_1C	MQOP01000001.1	420076	420580
G3_3B	MQOP01000001.1	420097	420918
G3_3B	MQOP01000001.1	420331	424494
G3_3A	MQOP01000001.1	420598	421925
G3_3A	MQOP01000001.1	421008	422986
G3_1A	MQOP01000001.1	421144	422270
G3_3B	MQOP01000001.1	421168	422295
G3_1A	MQOP01000001.1	421359	422361
G3_1A	MQOP01000001.1	421359	422361
G3_1C	MQOP01000001.1	421445	423522
G3_1B	MQOP01000001.1	421666	422637
G3_1B	MQOP01000001.1	421666	422637
G3_1B	MQOP01000001.1	421666	422637
G3_1B	MQOP01000001.1	421666	422637
G3_1B	MQOP01000001.1	421700	422857
G3_1C	MQOP01000001.1	421749	422801
G3_2A	MQOP01000001.1	421825	422255
G3_2B	MQOP01000001.1	421864	422317
G3_2A	MQOP01000001.1	421929	422212
G3_3B	MQOP01000001.1	421960	422302
G3_3B	MQOP01000001.1	421960	422302
G3_3B	MQOP01000001.1	421960	422302
G3_3B	MQOP01000001.1	421960	422302
G3_3B	MQOP01000001.1	421960	422302
G3_1C	MQOP01000001.1	421962	422532
G3_3A	MQOP01000001.1	421997	422326
G3_3A	MQOP01000001.1	421997	422326
G3_1A	MQOP01000001.1	422357	423076
G3_1A	MQOP01000001.1	422357	423076
G3_3A	MQOP01000001.1	422391	423856
G3_3A	MQOP01000001.1	423035	424380
G3_3A	MQOP01000001.1	423035	424395
G3_1B	MQOP01000001.1	423043	423418
G3_3A	MQOP01000001.1	423249	423705
G3_2A	MQOP01000001.1	423297	423790
G3_1A	MQOP01000001.1	423370	424022
G3_1A	MQOP01000001.1	423370	424022
G3_2C	MQOP01000001.1	423423	423693
G3_2C	MQOP01000001.1	423423	423693
G3_1B	MQOP01000001.1	423772	426989
G3_1B	MQOP01000001.1	423823	425093
G3_2A	MQOP01000001.1	423967	428697
G3_2C	MQOP01000001.1	425097	425524
G3_1A	MQOP01000001.1	425855	426435
G3_1A	MQOP01000001.1	427024	427509
G3_2C	MQOP01000001.1	427289	427688
G3_2C	MQOP01000001.1	427744	428016
G3_3B	MQOP01000001.1	429579	435738
G3_2A	MQOP01000001.1	429674	430224
G3_1A	MQOP01000001.1	429992	430234
G3_1A	MQOP01000001.1	430006	430704
G3_1A	MQOP01000001.1	430006	430704
G3_2C	MQOP01000001.1	431072	431288
G3_2A	MQOP01000001.1	431757	432213
G3_2A	MQOP01000001.1	431757	432213
G3_3A	MQOP01000001.1	432034	432725
G3_1B	MQOP01000001.1	432079	432780
G3_1B	MQOP01000001.1	432079	432780
G3_1B	MQOP01000001.1	432079	432780
G3_1B	MQOP01000001.1	432079	432780
G3_2A	MQOP01000001.1	432212	432422
G3_3B	MQOP01000001.1	433269	433624
G3_1A	MQOP01000001.1	435631	438583
G3_2C	MQOP01000001.1	435932	436181
G3_2C	MQOP01000001.1	436780	437045
G3_2A	MQOP01000001.1	436890	438050
G3_2B	MQOP01000001.1	436893	437139
G3_3A	MQOP01000001.1	436896	437265
G3_3A	MQOP01000001.1	436896	437265
G3_2C	MQOP01000001.1	437523	437828
G3_3A	MQOP01000001.1	437797	439016
G3_3A	MQOP01000001.1	437797	439016
G3_2C	MQOP01000001.1	438323	438765
G3_2A	MQOP01000001.1	438328	438863
G3_3B	MQOP01000001.1	438357	438848
G3_2B	MQOP01000001.1	438384	439036
G3_2A	MQOP01000001.1	438388	438955
G3_2C	MQOP01000001.1	438420	438699
G3_2C	MQOP01000001.1	438510	438725
G3_2C	MQOP01000001.1	438739	439201
G3_1A	MQOP01000001.1	438896	440785
G3_1A	MQOP01000001.1	438953	441532
G3_3A	MQOP01000001.1	439726	440521
G3_1B	MQOP01000001.1	440087	441838
G3_2B	MQOP01000001.1	440365	440686
G3_1C	MQOP01000001.1	442970	444534
G3_3A	MQOP01000001.1	443252	445610
G3_2C	MQOP01000001.1	443745	446549
G3_2C	MQOP01000001.1	443745	446549
G3_1A	MQOP01000001.1	444390	445317
G3_2B	MQOP01000001.1	444615	446196
G3_3B	MQOP01000001.1	444657	445924
G3_1A	MQOP01000001.1	445674	447306
G3_2A	MQOP01000001.1	446006	446293
G3_1A	MQOP01000001.1	446349	450545
G3_2C	MQOP01000001.1	446508	448835
G3_2C	MQOP01000001.1	446508	448835
G3_2C	MQOP01000001.1	446508	448835
G3_2C	MQOP01000001.1	446508	448835
G3_2C	MQOP01000001.1	446508	448835
G3_2C	MQOP01000001.1	446873	448746
G3_2A	MQOP01000001.1	446976	447272
G3_3B	MQOP01000001.1	446990	449298
G3_2C	MQOP01000001.1	447793	448034
G3_2B	MQOP01000001.1	448063	448739
G3_2C	MQOP01000001.1	449213	449413
G3_2A	MQOP01000001.1	449983	456696
G3_3B	MQOP01000001.1	450390	450609
G3_2C	MQOP01000001.1	450404	450692
G3_2C	MQOP01000001.1	450647	451081
G3_1B	MQOP01000001.1	450659	450994
G3_3B	MQOP01000001.1	450784	451204
G3_2B	MQOP01000001.1	451056	452639
G3_1A	MQOP01000001.1	451388	451987
G3_1B	MQOP01000001.1	452588	454964
G3_1C	MQOP01000001.1	453067	454973
G3_1C	MQOP01000001.1	453067	454973
G3_2C	MQOP01000001.1	453142	453366
G3_2C	MQOP01000001.1	453142	453366
G3_1C	MQOP01000001.1	453435	455278
G3_1C	MQOP01000001.1	453435	455278
G3_2C	MQOP01000001.1	453974	456283
G3_1C	MQOP01000001.1	458508	462937
G3_3B	MQOP01000001.1	461012	461376
G3_1A	MQOP01000001.1	461269	461822
G3_2B	MQOP01000001.1	461311	461811
G3_1C	MQOP01000001.1	461393	462749
G3_1C	MQOP01000001.1	461393	462749
G3_2B	MQOP01000001.1	461511	461885
G3_2B	MQOP01000001.1	461604	461811
G3_1C	MQOP01000001.1	462008	462579
G3_3A	MQOP01000001.1	462191	462428
G3_2A	MQOP01000001.1	464206	467668
G3_1B	MQOP01000001.1	465429	466268
G3_3B	MQOP01000001.1	465740	466518
G3_2B	MQOP01000001.1	465746	466507
G3_2A	MQOP01000001.1	465776	466583
G3_1B	MQOP01000001.1	465872	466378
G3_3A	MQOP01000001.1	467240	467510
G3_2C	MQOP01000001.1	467437	467845
G3_2B	MQOP01000001.1	468468	469577
G3_1A	MQOP01000001.1	468967	469171
G3_2C	MQOP01000001.1	469036	469373
G3_2A	MQOP01000001.1	469177	469809
G3_2C	MQOP01000001.1	469360	471290
G3_1A	MQOP01000001.1	469372	469686
G3_2A	MQOP01000001.1	471064	471637
G3_2A	MQOP01000001.1	472542	474416
G3_2A	MQOP01000001.1	472542	474416
G3_2A	MQOP01000001.1	472542	474416
G3_3B	MQOP01000001.1	474069	474357
G3_1B	MQOP01000001.1	474602	476431
G3_2B	MQOP01000001.1	475763	476665
G3_3A	MQOP01000001.1	476441	478489
G3_3A	MQOP01000001.1	476447	478487
G3_2C	MQOP01000001.1	476473	479062
G3_2C	MQOP01000001.1	476473	479062
G3_1C	MQOP01000001.1	476887	478059
G3_1B	MQOP01000001.1	477117	479031
G3_1B	MQOP01000001.1	477304	477982
G3_3A	MQOP01000001.1	477590	479058
G3_2A	MQOP01000001.1	477659	477938
G3_2A	MQOP01000001.1	477659	477938
G3_2A	MQOP01000001.1	478015	478486
G3_3A	MQOP01000001.1	478033	478388
G3_3A	MQOP01000001.1	478034	478361
G3_3B	MQOP01000001.1	479723	480339
G3_1B	MQOP01000001.1	480960	483674
G3_1A	MQOP01000001.1	480993	481336
G3_2C	MQOP01000001.1	481393	482149
G3_2B	MQOP01000001.1	481431	482344
G3_2C	MQOP01000001.1	481484	481688
G3_2B	MQOP01000001.1	481530	482283
G3_2C	MQOP01000001.1	481925	482444
G3_2A	MQOP01000001.1	483165	483481
G3_2C	MQOP01000001.1	483558	484429
G3_1B	MQOP01000001.1	483688	484505
G3_1B	MQOP01000001.1	483688	484505
G3_3B	MQOP01000001.1	485458	485743
G3_2A	MQOP01000001.1	485810	487013
G3_3A	MQOP01000001.1	485852	486842
G3_2B	MQOP01000001.1	485986	486221
G3_1B	MQOP01000001.1	486042	486417
G3_2C	MQOP01000001.1	486046	486484
G3_2C	MQOP01000001.1	486046	486484
G3_2C	MQOP01000001.1	486046	486484
G3_2C	MQOP01000001.1	486046	486484
G3_2C	MQOP01000001.1	486130	486339
G3_2C	MQOP01000001.1	486130	486339
G3_3A	MQOP01000001.1	486816	495684
G3_2C	MQOP01000001.1	486881	487173
G3_1A	MQOP01000001.1	487128	488237
G3_1A	MQOP01000001.1	488481	497736
G3_2B	MQOP01000001.1	489096	489468
G3_3A	MQOP01000001.1	489208	492154
G3_3A	MQOP01000001.1	489561	489787
G3_2A	MQOP01000001.1	490491	492389
G3_3B	MQOP01000001.1	490625	490842
G3_3B	MQOP01000001.1	490625	490842
G3_2A	MQOP01000001.1	490638	490947
G3_3B	MQOP01000001.1	490998	491333
G3_2B	MQOP01000001.1	491014	491997
G3_3B	MQOP01000001.1	491659	493792
G3_2A	MQOP01000001.1	491670	492505
G3_3B	MQOP01000001.1	492445	493771
G3_1B	MQOP01000001.1	492570	496198
G3_1B	MQOP01000001.1	492592	493231
G3_3A	MQOP01000001.1	493347	496223
G3_2B	MQOP01000001.1	495223	495579
G3_3A	MQOP01000001.1	495273	495707
G3_1B	MQOP01000001.1	496263	497436
G3_2B	MQOP01000001.1	498015	498557
G3_2B	MQOP01000001.1	499204	499662
G3_1C	MQOP01000001.1	499429	500000
G3_1C	MQOP01000001.1	499429	500000
G3_1C	MQOP01000001.1	499511	499940
G3_1C	MQOP01000001.1	499511	499940
G3_1C	MQOP01000001.1	499574	500025
G3_1C	MQOP01000001.1	499574	500025
G3_2A	MQOP01000001.1	499650	500061
G3_2C	MQOP01000001.1	499674	500226
G3_3B	MQOP01000001.1	500104	500426
G3_1A	MQOP01000001.1	500235	502607
G3_1A	MQOP01000001.1	500248	502607
G3_3B	MQOP01000001.1	500392	500848
G3_3A	MQOP01000001.1	500443	500780
G3_2A	MQOP01000001.1	500729	501145
G3_2C	MQOP01000001.1	501017	501829
G3_2A	MQOP01000001.1	501153	502382
G3_2A	MQOP01000001.1	501153	502382
G3_1A	MQOP01000001.1	501467	503369
G3_2C	MQOP01000001.1	502307	504648
G3_2C	MQOP01000001.1	502307	504648
G3_2C	MQOP01000001.1	502307	504648
G3_1B	MQOP01000001.1	502521	503465
G3_1B	MQOP01000001.1	502521	503465
G3_1C	MQOP01000001.1	502524	505428
G3_2B	MQOP01000001.1	502584	503677
G3_2C	MQOP01000001.1	503523	503772
G3_2C	MQOP01000001.1	503523	503772
G3_2C	MQOP01000001.1	503523	503772
G3_2C	MQOP01000001.1	503523	503773
G3_2C	MQOP01000001.1	503549	503900
G3_2C	MQOP01000001.1	503549	503900
G3_2C	MQOP01000001.1	503549	503900
G3_2C	MQOP01000001.1	503549	503900
G3_2C	MQOP01000001.1	503549	503900
G3_2C	MQOP01000001.1	503549	503900
G3_2C	MQOP01000001.1	503549	503900
G3_1A	MQOP01000001.1	503782	504386
G3_1C	MQOP01000001.1	503804	505829
G3_1B	MQOP01000001.1	503837	504926
G3_2A	MQOP01000001.1	504195	504739
G3_2B	MQOP01000001.1	504697	506142
G3_2C	MQOP01000001.1	504732	505028
G3_1A	MQOP01000001.1	504773	505277
G3_3A	MQOP01000001.1	504827	505091
G3_1B	MQOP01000001.1	504893	505314
G3_1C	MQOP01000001.1	505651	506045
G3_2B	MQOP01000001.1	505961	506175
G3_3B	MQOP01000001.1	506105	511653
G3_1B	MQOP01000001.1	506127	506397
G3_2C	MQOP01000001.1	506142	506473
G3_2C	MQOP01000001.1	506142	506473
G3_2A	MQOP01000001.1	506170	506425
G3_1A	MQOP01000001.1	506653	507946
G3_2C	MQOP01000001.1	506938	507213
G3_1B	MQOP01000001.1	507856	510545
G3_3A	MQOP01000001.1	508160	515035
G3_1A	MQOP01000001.1	509310	510386
G3_2C	MQOP01000001.1	509458	509771
G3_1B	MQOP01000001.1	509473	510261
G3_1A	MQOP01000001.1	509546	511999
G3_3A	MQOP01000001.1	510684	513109
G3_3B	MQOP01000001.1	511221	512289
G3_2B	MQOP01000001.1	511658	513407
G3_2B	MQOP01000001.1	511658	513407
G3_3B	MQOP01000001.1	511967	513529
G3_2B	MQOP01000001.1	512030	512417
G3_2B	MQOP01000001.1	512031	512303
G3_1C	MQOP01000001.1	513507	517875
G3_1C	MQOP01000001.1	513930	516337
G3_2C	MQOP01000001.1	516130	516647
G3_2A	MQOP01000001.1	517918	518353
G3_2C	MQOP01000001.1	518169	518374
G3_3B	MQOP01000001.1	518676	520193
G3_1B	MQOP01000001.1	519228	522426
G3_2A	MQOP01000001.1	519329	519539
G3_1B	MQOP01000001.1	519524	522403
G3_1B	MQOP01000001.1	519524	522403
G3_2A	MQOP01000001.1	519664	520211
G3_2B	MQOP01000001.1	519872	520636
G3_2C	MQOP01000001.1	520248	520571
G3_2C	MQOP01000001.1	520248	520571
G3_2A	MQOP01000001.1	520331	520550
G3_2B	MQOP01000001.1	520527	522801
G3_2C	MQOP01000001.1	520808	521218
G3_1C	MQOP01000001.1	522215	525194
G3_1B	MQOP01000001.1	522311	523902
G3_3A	MQOP01000001.1	523266	525512
G3_3A	MQOP01000001.1	523266	525512
G3_3A	MQOP01000001.1	523666	524560
G3_1B	MQOP01000001.1	524309	526749
G3_2A	MQOP01000001.1	524506	524939
G3_2C	MQOP01000001.1	524601	524845
G3_2C	MQOP01000001.1	524601	524845
G3_1A	MQOP01000001.1	525573	528663
G3_3A	MQOP01000001.1	526088	527182
G3_1B	MQOP01000001.1	526175	527071
G3_1B	MQOP01000001.1	526175	527071
G3_3A	MQOP01000001.1	526217	527051
G3_3A	MQOP01000001.1	526217	527051
G3_1B	MQOP01000001.1	526440	529172
G3_2A	MQOP01000001.1	526755	527089
G3_2B	MQOP01000001.1	527875	528124
G3_2B	MQOP01000001.1	527875	528124
G3_2A	MQOP01000001.1	528045	528557
G3_2A	MQOP01000001.1	528045	528557
G3_2A	MQOP01000001.1	528125	534695
G3_1A	MQOP01000001.1	529309	529787
G3_1B	MQOP01000001.1	529411	532665
G3_2C	MQOP01000001.1	530837	531303
G3_2C	MQOP01000001.1	530838	531596
G3_2C	MQOP01000001.1	531089	531921
G3_2C	MQOP01000001.1	531186	533626
G3_2C	MQOP01000001.1	531186	533626
G3_1A	MQOP01000001.1	531423	531670
G3_3A	MQOP01000001.1	531735	532417
G3_2A	MQOP01000001.1	531846	532447
G3_2C	MQOP01000001.1	532508	532741
G3_3B	MQOP01000001.1	532543	532762
G3_2B	MQOP01000001.1	532568	532841
G3_2A	MQOP01000001.1	532609	532819
G3_2B	MQOP01000001.1	532617	532839
G3_2B	MQOP01000001.1	532617	532839
G3_1B	MQOP01000001.1	533739	536921
G3_3B	MQOP01000001.1	534148	534884
G3_3B	MQOP01000001.1	534148	534884
G3_3B	MQOP01000001.1	534148	534884
G3_3B	MQOP01000001.1	534148	534884
G3_2B	MQOP01000001.1	534237	534756
G3_1B	MQOP01000001.1	534241	536856
G3_1A	MQOP01000001.1	534535	535174
G3_1A	MQOP01000001.1	534535	535174
G3_1A	MQOP01000001.1	534535	535174
G3_1A	MQOP01000001.1	534535	535174
G3_1C	MQOP01000001.1	534560	535405
G3_1C	MQOP01000001.1	534560	535405
G3_1C	MQOP01000001.1	534560	535405
G3_3A	MQOP01000001.1	535954	537586
G3_3A	MQOP01000001.1	536019	539241
G3_2B	MQOP01000001.1	536271	538864
G3_2B	MQOP01000001.1	536271	538864
G3_2B	MQOP01000001.1	536271	538864
G3_2B	MQOP01000001.1	536271	538864
G3_1A	MQOP01000001.1	536389	537441
G3_3A	MQOP01000001.1	536677	537501
G3_1B	MQOP01000001.1	536728	537931
G3_1A	MQOP01000001.1	536946	537741
G3_1B	MQOP01000001.1	536959	537501
G3_1B	MQOP01000001.1	536966	540444
G3_1A	MQOP01000001.1	537004	541271
G3_1C	MQOP01000001.1	537143	538526
G3_3A	MQOP01000001.1	537290	538210
G3_2B	MQOP01000001.1	537960	542170
G3_1A	MQOP01000001.1	539250	541411
G3_2A	MQOP01000001.1	539339	539722
G3_2A	MQOP01000001.1	539339	539722
G3_1A	MQOP01000001.1	540078	541561
G3_2B	MQOP01000001.1	540334	540746
G3_2C	MQOP01000001.1	540662	540947
G3_2B	MQOP01000001.1	540870	544203
G3_3B	MQOP01000001.1	541376	545430
G3_2C	MQOP01000001.1	541423	542884
G3_1C	MQOP01000001.1	541634	543652
G3_1C	MQOP01000001.1	541634	543652
G3_2B	MQOP01000001.1	542484	542814
G3_3A	MQOP01000001.1	542731	544494
G3_3A	MQOP01000001.1	542731	544494
G3_3A	MQOP01000001.1	542891	544628
G3_2B	MQOP01000001.1	543041	543496
G3_1B	MQOP01000001.1	543077	543356
G3_2C	MQOP01000001.1	544945	545190
G3_2A	MQOP01000001.1	545920	546564
G3_3B	MQOP01000001.1	545959	552538
G3_3B	MQOP01000001.1	545959	552538
G3_1C	MQOP01000001.1	546185	547606
G3_1C	MQOP01000001.1	546185	547606
G3_1C	MQOP01000001.1	546185	547606
G3_3B	MQOP01000001.1	546356	546877
G3_2B	MQOP01000001.1	546410	546672
G3_2B	MQOP01000001.1	546410	546672
G3_1B	MQOP01000001.1	546443	550227
G3_1B	MQOP01000001.1	546443	550227
G3_2A	MQOP01000001.1	546542	547048
G3_2A	MQOP01000001.1	546542	547048
G3_2A	MQOP01000001.1	546542	547048
G3_2B	MQOP01000001.1	546678	547289
G3_3B	MQOP01000001.1	546732	547361
G3_3B	MQOP01000001.1	546732	547361
G3_3B	MQOP01000001.1	546840	547094
G3_3B	MQOP01000001.1	546869	547489
G3_3A	MQOP01000001.1	547692	550796
G3_3B	MQOP01000001.1	547733	548003
G3_3B	MQOP01000001.1	548112	548501
G3_2B	MQOP01000001.1	548519	548883
G3_3A	MQOP01000001.1	550961	554119
G3_1C	MQOP01000001.1	551629	555248
G3_1A	MQOP01000001.1	553012	553447
G3_1B	MQOP01000001.1	553220	554055
G3_3B	MQOP01000001.1	553961	556095
G3_3B	MQOP01000001.1	553961	556095
G3_2C	MQOP01000001.1	554359	554916
G3_2C	MQOP01000001.1	555429	557129
G3_2C	MQOP01000001.1	555429	557129
G3_2C	MQOP01000001.1	555429	557129
G3_1B	MQOP01000001.1	555714	557046
G3_2A	MQOP01000001.1	555811	556147
G3_2A	MQOP01000001.1	555811	556147
G3_2A	MQOP01000001.1	555811	556147
G3_3A	MQOP01000001.1	555828	556096
G3_2B	MQOP01000001.1	556219	557123
G3_2B	MQOP01000001.1	557762	558121
G3_2C	MQOP01000001.1	558023	558292
G3_2C	MQOP01000001.1	558023	558292
G3_3A	MQOP01000001.1	558033	559248
G3_1A	MQOP01000001.1	558090	561386
G3_2B	MQOP01000001.1	558710	558977
G3_2C	MQOP01000001.1	558739	559005
G3_1B	MQOP01000001.1	558751	559037
G3_3A	MQOP01000001.1	559174	561010
G3_3A	MQOP01000001.1	559174	561010
G3_2A	MQOP01000001.1	559545	561653
G3_2A	MQOP01000001.1	559545	561653
G3_1A	MQOP01000001.1	559675	561070
G3_1B	MQOP01000001.1	559764	560404
G3_1C	MQOP01000001.1	559857	560486
G3_1C	MQOP01000001.1	559913	560277
G3_2A	MQOP01000001.1	560044	560429
G3_2B	MQOP01000001.1	560077	560518
G3_2C	MQOP01000001.1	560271	560734
G3_3A	MQOP01000001.1	560553	562990
G3_3A	MQOP01000001.1	560553	562990
G3_1C	MQOP01000001.1	561306	562825
G3_2B	MQOP01000001.1	561875	562185
G3_2A	MQOP01000001.1	562390	562887
G3_2B	MQOP01000001.1	563306	564177
G3_2A	MQOP01000001.1	563745	564272
G3_1B	MQOP01000001.1	565406	570313
G3_3A	MQOP01000001.1	565582	566999
G3_1A	MQOP01000001.1	566732	568814
G3_2C	MQOP01000001.1	567801	569184
G3_1A	MQOP01000001.1	568061	570132
G3_2A	MQOP01000001.1	568212	568848
G3_2B	MQOP01000001.1	568464	569097
G3_2C	MQOP01000001.1	568645	569025
G3_2C	MQOP01000001.1	568645	569025
G3_3A	MQOP01000001.1	568690	569298
G3_1C	MQOP01000001.1	568804	571295
G3_3A	MQOP01000001.1	568808	570294
G3_2C	MQOP01000001.1	568810	569112
G3_2C	MQOP01000001.1	568811	569112
G3_1C	MQOP01000001.1	569112	569641
G3_2B	MQOP01000001.1	570858	571062
G3_1B	MQOP01000001.1	570880	571120
G3_1A	MQOP01000001.1	571831	574140
G3_3B	MQOP01000001.1	572360	572742
G3_2A	MQOP01000001.1	572452	573787
G3_2A	MQOP01000001.1	573124	575289
G3_2A	MQOP01000001.1	573124	575289
G3_3A	MQOP01000001.1	573324	581711
G3_1A	MQOP01000001.1	573520	573962
G3_2B	MQOP01000001.1	573602	573819
G3_1B	MQOP01000001.1	573625	575956
G3_1B	MQOP01000001.1	573625	575956
G3_1C	MQOP01000001.1	573836	574919
G3_3B	MQOP01000001.1	573878	575053
G3_1B	MQOP01000001.1	573938	576454
G3_1A	MQOP01000001.1	574013	575456
G3_1A	MQOP01000001.1	574013	575456
G3_1B	MQOP01000001.1	574290	575008
G3_1B	MQOP01000001.1	574290	575008
G3_1B	MQOP01000001.1	574290	575008
G3_2A	MQOP01000001.1	574404	575593
G3_2A	MQOP01000001.1	574404	575593
G3_2A	MQOP01000001.1	574404	575593
G3_3B	MQOP01000001.1	574420	575541
G3_1B	MQOP01000001.1	574641	575920
G3_3A	MQOP01000001.1	574723	575713
G3_3A	MQOP01000001.1	574723	575713
G3_3A	MQOP01000001.1	574723	575713
G3_1A	MQOP01000001.1	574903	575624
G3_1A	MQOP01000001.1	574953	576413
G3_1B	MQOP01000001.1	574957	575686
G3_1C	MQOP01000001.1	575120	578966
G3_3A	MQOP01000001.1	575928	578032
G3_1B	MQOP01000001.1	576068	577778
G3_3B	MQOP01000001.1	576278	578524
G3_2C	MQOP01000001.1	576386	579874
G3_2C	MQOP01000001.1	576386	579874
G3_2C	MQOP01000001.1	576386	579874
G3_2C	MQOP01000001.1	576386	579874
G3_3A	MQOP01000001.1	576501	578972
G3_3A	MQOP01000001.1	576501	578972
G3_2B	MQOP01000001.1	576665	577716
G3_2B	MQOP01000001.1	576665	577716
G3_2B	MQOP01000001.1	576780	577836
G3_1B	MQOP01000001.1	576836	577872
G3_3A	MQOP01000001.1	577194	577763
G3_3A	MQOP01000001.1	577194	577763
G3_3A	MQOP01000001.1	577194	577763
G3_3A	MQOP01000001.1	577194	577763
G3_3A	MQOP01000001.1	577194	577763
G3_3A	MQOP01000001.1	577194	577763
G3_3B	MQOP01000001.1	577197	578135
G3_2B	MQOP01000001.1	577279	578042
G3_1C	MQOP01000001.1	577459	577833
G3_1C	MQOP01000001.1	577470	577780
G3_1C	MQOP01000001.1	577470	577780
G3_1C	MQOP01000001.1	577470	577780
G3_2C	MQOP01000001.1	577497	577809
G3_1A	MQOP01000001.1	577512	577731
G3_2B	MQOP01000001.1	577759	578807
G3_2C	MQOP01000001.1	577946	581577
G3_1C	MQOP01000001.1	577961	578984
G3_1C	MQOP01000001.1	577962	578984
G3_2B	MQOP01000001.1	577992	578292
G3_1B	MQOP01000001.1	578059	578381
G3_3A	MQOP01000001.1	578232	579334
G3_1C	MQOP01000001.1	578522	578869
G3_3B	MQOP01000001.1	579827	583095
G3_3B	MQOP01000001.1	581728	582279
G3_2A	MQOP01000001.1	582079	584804
G3_3A	MQOP01000001.1	582455	584132
G3_2B	MQOP01000001.1	582675	584038
G3_1B	MQOP01000001.1	582845	584049
G3_1B	MQOP01000001.1	582845	584049
G3_3A	MQOP01000001.1	582868	584514
G3_1B	MQOP01000001.1	582869	583822
G3_1A	MQOP01000001.1	583044	584391
G3_3B	MQOP01000001.1	583055	587670
G3_1B	MQOP01000001.1	583087	584330
G3_2C	MQOP01000001.1	583885	584218
G3_1A	MQOP01000001.1	584290	585926
G3_3A	MQOP01000001.1	584313	586545
G3_2C	MQOP01000001.1	584562	586008
G3_1A	MQOP01000001.1	584904	587261
G3_1A	MQOP01000001.1	584904	587261
G3_2B	MQOP01000001.1	585367	585655
G3_3B	MQOP01000001.1	585375	587288
G3_3B	MQOP01000001.1	585375	587288
G3_1A	MQOP01000001.1	587746	589157
G3_1C	MQOP01000001.1	587993	589217
G3_1C	MQOP01000001.1	587993	589217
G3_1C	MQOP01000001.1	587993	589217
G3_1A	MQOP01000001.1	588659	589412
G3_3A	MQOP01000001.1	588754	589872
G3_3A	MQOP01000001.1	588816	589937
G3_2C	MQOP01000001.1	588891	589551
G3_1A	MQOP01000001.1	589702	590976
G3_2B	MQOP01000001.1	590033	590640
G3_3B	MQOP01000001.1	592218	592648
G3_1C	MQOP01000001.1	593851	597183
G3_2C	MQOP01000001.1	593929	594187
G3_2C	MQOP01000001.1	593929	594187
G3_2C	MQOP01000001.1	593929	594188
G3_2B	MQOP01000001.1	593948	594181
G3_2B	MQOP01000001.1	594001	598167
G3_2B	MQOP01000001.1	594001	598167
G3_2C	MQOP01000001.1	595314	597792
G3_2C	MQOP01000001.1	595314	597799
G3_2C	MQOP01000001.1	595314	597799
G3_2C	MQOP01000001.1	595343	597208
G3_2C	MQOP01000001.1	595343	597208
G3_2C	MQOP01000001.1	595343	597208
G3_2C	MQOP01000001.1	595343	597208
G3_2C	MQOP01000001.1	595343	597208
G3_2C	MQOP01000001.1	595343	597208
G3_2C	MQOP01000001.1	595343	597208
G3_2C	MQOP01000001.1	595343	597208
G3_2C	MQOP01000001.1	595343	597208
G3_2C	MQOP01000001.1	595343	597208
G3_3A	MQOP01000001.1	595343	595709
G3_2C	MQOP01000001.1	595352	597208
G3_1C	MQOP01000001.1	595662	596741
G3_1C	MQOP01000001.1	595662	596741
G3_1C	MQOP01000001.1	595662	596741
G3_3B	MQOP01000001.1	595706	598749
G3_3B	MQOP01000001.1	595774	596872
G3_3A	MQOP01000001.1	595914	596553
G3_1A	MQOP01000001.1	596045	597163
G3_2A	MQOP01000001.1	596075	598110
G3_1C	MQOP01000001.1	596183	596530
G3_1C	MQOP01000001.1	596183	596530
G3_1C	MQOP01000001.1	596183	596530
G3_2A	MQOP01000001.1	596501	598323
G3_2A	MQOP01000001.1	596501	598323
G3_3B	MQOP01000001.1	596536	597083
G3_3B	MQOP01000001.1	596536	597083
G3_1A	MQOP01000001.1	597002	598737
G3_1C	MQOP01000001.1	597391	598199
G3_1C	MQOP01000001.1	597391	598199
G3_1C	MQOP01000001.1	597391	598199
G3_3A	MQOP01000001.1	597468	600076
G3_2B	MQOP01000001.1	597756	598229
G3_2B	MQOP01000001.1	597756	598229
G3_3B	MQOP01000001.1	598253	599257
G3_1C	MQOP01000001.1	599147	601607
G3_1A	MQOP01000001.1	599226	599584
G3_2C	MQOP01000001.1	600051	602340
G3_2C	MQOP01000001.1	600191	600683
G3_3B	MQOP01000001.1	600801	601183
G3_3A	MQOP01000001.1	601229	601574
G3_1A	MQOP01000001.1	601813	607404
G3_1C	MQOP01000001.1	603129	604426
G3_1C	MQOP01000001.1	603129	604426
G3_1C	MQOP01000001.1	603279	604569
G3_3B	MQOP01000001.1	603301	603668
G3_2B	MQOP01000001.1	603908	604328
G3_3A	MQOP01000001.1	604004	608157
G3_2C	MQOP01000001.1	604425	605879
G3_3A	MQOP01000001.1	604593	606414
G3_3A	MQOP01000001.1	604593	606414
G3_2A	MQOP01000001.1	604656	605665
G3_1A	MQOP01000001.1	604764	605946
G3_1A	MQOP01000001.1	604764	605946
G3_1A	MQOP01000001.1	604848	607433
G3_1C	MQOP01000001.1	604885	605320
G3_2C	MQOP01000001.1	604912	607377
G3_3B	MQOP01000001.1	605012	607356
G3_3B	MQOP01000001.1	605012	607356
G3_2C	MQOP01000001.1	605014	619663
G3_2A	MQOP01000001.1	605173	606136
G3_2A	MQOP01000001.1	605173	606136
G3_2A	MQOP01000001.1	605173	606136
G3_2A	MQOP01000001.1	605173	606136
G3_2A	MQOP01000001.1	605173	606136
G3_1A	MQOP01000001.1	605213	605829
G3_3A	MQOP01000001.1	605213	606298
G3_3A	MQOP01000001.1	605213	606298
G3_3A	MQOP01000001.1	605213	606298
G3_3A	MQOP01000001.1	605226	606676
G3_1C	MQOP01000001.1	605275	606153
G3_2C	MQOP01000001.1	605358	606466
G3_1B	MQOP01000001.1	605390	606041
G3_3A	MQOP01000001.1	605667	607167
G3_1A	MQOP01000001.1	605720	606768
G3_1B	MQOP01000001.1	605741	606875
G3_3A	MQOP01000001.1	605891	606317
G3_3A	MQOP01000001.1	605891	606317
G3_3B	MQOP01000001.1	606156	606557
G3_1B	MQOP01000001.1	606209	615755
G3_2A	MQOP01000001.1	607599	609507
G3_2A	MQOP01000001.1	607599	609507
G3_1C	MQOP01000001.1	608444	611455
G3_1C	MQOP01000001.1	608444	611455
G3_3B	MQOP01000001.1	608941	613263
G3_3A	MQOP01000001.1	608979	610266
G3_3A	MQOP01000001.1	608979	610266
G3_1B	MQOP01000001.1	609137	611785
G3_3B	MQOP01000001.1	609616	611741
G3_1C	MQOP01000001.1	610109	611192
G3_1C	MQOP01000001.1	610109	611192
G3_1C	MQOP01000001.1	610109	611192
G3_2A	MQOP01000001.1	610397	612266
G3_2C	MQOP01000001.1	610474	610703
G3_1A	MQOP01000001.1	610502	611783
G3_1C	MQOP01000001.1	610506	611682
G3_3B	MQOP01000001.1	610682	611328
G3_2A	MQOP01000001.1	610696	612290
G3_2B	MQOP01000001.1	610760	612969
G3_3A	MQOP01000001.1	610937	612044
G3_3A	MQOP01000001.1	611148	611742
G3_3B	MQOP01000001.1	611563	619094
G3_3B	MQOP01000001.1	611739	612680
G3_3A	MQOP01000001.1	612041	613502
G3_3A	MQOP01000001.1	612041	613502
G3_1A	MQOP01000001.1	612239	613373
G3_3B	MQOP01000001.1	612792	613744
G3_2B	MQOP01000001.1	612823	614194
G3_3A	MQOP01000001.1	612823	613283
G3_1B	MQOP01000001.1	612837	613384
G3_1A	MQOP01000001.1	612869	615853
G3_1A	MQOP01000001.1	612869	615861
G3_1A	MQOP01000001.1	612869	615861
G3_1A	MQOP01000001.1	612974	613282
G3_2C	MQOP01000001.1	612999	613295
G3_3B	MQOP01000001.1	613320	615291
G3_3B	MQOP01000001.1	613320	615291
G3_3B	MQOP01000001.1	613320	615291
G3_1A	MQOP01000001.1	613331	614047
G3_1A	MQOP01000001.1	613461	615449
G3_1A	MQOP01000001.1	613486	614827
G3_1A	MQOP01000001.1	614692	617171
G3_2A	MQOP01000001.1	614710	615670
G3_2C	MQOP01000001.1	614924	615413
G3_2C	MQOP01000001.1	614924	615413
G3_2A	MQOP01000001.1	614963	615223
G3_2A	MQOP01000001.1	615181	617557
G3_3A	MQOP01000001.1	615263	615690
G3_1C	MQOP01000001.1	615310	616041
G3_2B	MQOP01000001.1	615662	615986
G3_2A	MQOP01000001.1	616167	616493
G3_2A	MQOP01000001.1	616167	616493
G3_3B	MQOP01000001.1	617085	617397
G3_2C	MQOP01000001.1	617149	618569
G3_2A	MQOP01000001.1	617851	618194
G3_3B	MQOP01000001.1	618028	619294
G3_1B	MQOP01000001.1	618625	619068
G3_2C	MQOP01000001.1	618651	618973
G3_2C	MQOP01000001.1	618708	619412
G3_2B	MQOP01000001.1	618738	619131
G3_3B	MQOP01000001.1	618799	619009
G3_1A	MQOP01000001.1	619569	622104
G3_2B	MQOP01000001.1	620057	620564
G3_3A	MQOP01000001.1	620239	622651
G3_1A	MQOP01000001.1	620548	625488
G3_1C	MQOP01000001.1	620709	621804
G3_1C	MQOP01000001.1	620709	621804
G3_1C	MQOP01000001.1	620846	623250
G3_1C	MQOP01000001.1	620846	623250
G3_1A	MQOP01000001.1	621144	622022
G3_2B	MQOP01000001.1	622007	622427
G3_1A	MQOP01000001.1	622107	623540
G3_3A	MQOP01000001.1	622189	622425
G3_1C	MQOP01000001.1	622954	623221
G3_2A	MQOP01000001.1	622955	623253
G3_2C	MQOP01000001.1	623159	625166
G3_2C	MQOP01000001.1	623159	625166
G3_2C	MQOP01000001.1	623159	625166
G3_1B	MQOP01000001.1	623237	623758
G3_1B	MQOP01000001.1	624504	625224
G3_2A	MQOP01000001.1	624617	625287
G3_2A	MQOP01000001.1	624617	625287
G3_2A	MQOP01000001.1	624617	625287
G3_2A	MQOP01000001.1	624617	625287
G3_2A	MQOP01000001.1	624617	625287
G3_2A	MQOP01000001.1	624617	625287
G3_2A	MQOP01000001.1	624617	625287
G3_2A	MQOP01000001.1	624617	625287
G3_2B	MQOP01000001.1	624722	625045
G3_2B	MQOP01000001.1	624722	625045
G3_2B	MQOP01000001.1	624722	625045
G3_2B	MQOP01000001.1	624722	625045
G3_1A	MQOP01000001.1	624741	625081
G3_1A	MQOP01000001.1	624741	625081
G3_2C	MQOP01000001.1	624752	625043
G3_1A	MQOP01000001.1	624766	628043
G3_2C	MQOP01000001.1	624890	625154
G3_1C	MQOP01000001.1	625774	627306
G3_1A	MQOP01000001.1	625895	627376
G3_2C	MQOP01000001.1	625917	626227
G3_1A	MQOP01000001.1	626587	630081
G3_2B	MQOP01000001.1	626986	627503
G3_2B	MQOP01000001.1	626986	627503
G3_1B	MQOP01000001.1	627514	628331
G3_2A	MQOP01000001.1	627678	628044
G3_2C	MQOP01000001.1	628091	632383
G3_2C	MQOP01000001.1	628091	632383
G3_3B	MQOP01000001.1	628258	630696
G3_2C	MQOP01000001.1	628362	628695
G3_2C	MQOP01000001.1	628362	628695
G3_1B	MQOP01000001.1	628417	630165
G3_1A	MQOP01000001.1	629362	631347
G3_2C	MQOP01000001.1	630161	630941
G3_2C	MQOP01000001.1	630161	630941
G3_2C	MQOP01000001.1	630161	630941
G3_2C	MQOP01000001.1	630161	630941
G3_2C	MQOP01000001.1	630161	630941
G3_2B	MQOP01000001.1	630275	630932
G3_1C	MQOP01000001.1	630360	630889
G3_1C	MQOP01000001.1	630360	630889
[truncated: 145,335 more rows]
