# Supplementary material for: The extrachromosomal circular DNAs of the rice blast pathogen Magnaporthe oryzae contain a wide variety of LTR retrotransposons, genes, and effectors
Source: BMC Biol. 2022 Nov 23;20:260. doi: 10.1186/s12915-022-01457-2 (PMC9694575; doi:10.1186/s12915-022-01457-2)
Supplement: Supplementary file 5 — Additional file 5. List of eccDNA forming regions called using Illumina circularome sequencing data for H. sapiens muscle tissue published by Møller et al. [7]. The first column describes the sample the eccDNA was called with, the next three columns represent the genomic coordinates of the eccDNA forming region, and the last column represents the number of junction split reads used to call the eccDNA forming region. [file 12915_2022_1457_MOESM5_ESM.txt]

SRR6315429	NC_000001.10	669653	672718	2
SRR6315429	NC_000001.10	695450	696091	2
SRR6315429	NC_000001.10	695450	696093	2
SRR6315429	NC_000001.10	695450	696096	1202
SRR6315429	NC_000001.10	695455	696096	2
SRR6315404	NC_000001.10	715097	715297	9
SRR6315412	NC_000001.10	835000	835442	4
SRR6315403	NC_000001.10	874327	874589	219
SRR6315432	NC_000001.10	942178	942380	154
SRR6315433	NC_000001.10	1008657	1008981	3
SRR6315433	NC_000001.10	1008658	1008982	80
SRR6315403	NC_000001.10	1009531	1009809	2
SRR6315427	NC_000001.10	1114059	1114292	14
SRR6315426	NC_000001.10	1114060	1114293	11
SRR6315427	NC_000001.10	1114060	1114288	60
SRR6315427	NC_000001.10	1114060	1114289	31
SRR6315427	NC_000001.10	1114060	1114290	90
SRR6315427	NC_000001.10	1114060	1114291	27
SRR6315427	NC_000001.10	1114060	1114292	10
SRR6315427	NC_000001.10	1114060	1114293	37982
SRR6315429	NC_000001.10	1114060	1114293	12
SRR6315432	NC_000001.10	1114060	1114293	12
SRR6315427	NC_000001.10	1114061	1114293	30
SRR6315427	NC_000001.10	1114061	1114294	7
SRR6315427	NC_000001.10	1114062	1114292	2
SRR6315427	NC_000001.10	1114062	1114293	25
SRR6315427	NC_000001.10	1114063	1114293	11
SRR6315427	NC_000001.10	1114064	1114293	194
SRR6315427	NC_000001.10	1114065	1114293	16
SRR6315432	NC_000001.10	1138645	1138831	189
SRR6315400	NC_000001.10	1143744	1143993	10
SRR6315403	NC_000001.10	1264247	1264538	25
SRR6315404	NC_000001.10	1281256	1281578	36
SRR6315434	NC_000001.10	1292967	1293266	4
SRR6315434	NC_000001.10	1292968	1293264	3
SRR6315434	NC_000001.10	1292968	1293269	1669
SRR6315434	NC_000001.10	1292971	1293269	2
SRR6315434	NC_000001.10	1292973	1293269	2
SRR6315434	NC_000001.10	1299651	1299920	35
SRR6315399	NC_000001.10	1378601	1378813	587
SRR6315399	NC_000001.10	1378604	1378813	2
SRR6315403	NC_000001.10	1449418	1449591	9
SRR6315432	NC_000001.10	1470825	1471157	20
SRR6315425	NC_000001.10	1496497	1496697	18
SRR6315433	NC_000001.10	1524224	1524380	2
SRR6315434	NC_000001.10	1525320	1525627	49
SRR6315400	NC_000001.10	1557461	1557705	46
SRR6315400	NC_000001.10	1614763	1615188	22
SRR6315431	NC_000001.10	1626384	1626788	4
SRR6315426	NC_000001.10	1637635	1637879	11
SRR6315400	NC_000001.10	1639131	1639382	11
SRR6315403	NC_000001.10	1672878	1673293	27
SRR6315431	NC_000001.10	1678617	1679019	61
SRR6315431	NC_000001.10	1693807	1696342	115
SRR6315400	NC_000001.10	1714908	1715122	6
SRR6315430	NC_000001.10	1751093	1751282	5
SRR6315429	NC_000001.10	1809165	1813851	2
SRR6315399	NC_000001.10	1826298	1826374	3
SRR6315399	NC_000001.10	1826300	1826370	3
SRR6315399	NC_000001.10	1826300	1826371	2
SRR6315399	NC_000001.10	1826300	1826372	4
SRR6315399	NC_000001.10	1826300	1826375	2979
SRR6315399	NC_000001.10	1826301	1826375	2
SRR6315399	NC_000001.10	1826302	1826375	7
SRR6315399	NC_000001.10	1826303	1826375	5
SRR6315432	NC_000001.10	1862948	1864275	3
SRR6315412	NC_000001.10	1887451	1889900	17
SRR6315403	NC_000001.10	1896998	1898103	8
SRR6315427	NC_000001.10	1907296	1907461	93
SRR6315411	NC_000001.10	1969324	1969585	4
SRR6315432	NC_000001.10	1996875	1997078	3
SRR6315430	NC_000001.10	2038677	2038836	3
SRR6315433	NC_000001.10	2042091	2047611	52
SRR6315412	NC_000001.10	2065707	2066355	4
SRR6315433	NC_000001.10	2091007	2091223	5
SRR6315425	NC_000001.10	2103947	2104708	2
SRR6315425	NC_000001.10	2103947	2104713	397
SRR6315411	NC_000001.10	2107083	2107385	5
SRR6315433	NC_000001.10	2145562	2145716	8
SRR6315431	NC_000001.10	2222496	2222658	7
SRR6315433	NC_000001.10	2269053	2269314	4
SRR6315431	NC_000001.10	2303523	2303730	42
SRR6315403	NC_000001.10	2389638	2389934	6
SRR6315411	NC_000001.10	2403215	2403349	3
SRR6315433	NC_000001.10	2470424	2470649	2
SRR6315432	NC_000001.10	2541956	2542143	190
SRR6315433	NC_000001.10	2703353	2703621	6
SRR6315429	NC_000001.10	2782908	2783121	3
SRR6315429	NC_000001.10	3077604	3077784	39
SRR6315432	NC_000001.10	3082786	3083021	14
SRR6315412	NC_000001.10	3099199	3099537	5
SRR6315400	NC_000001.10	3108258	3108505	89
SRR6315431	NC_000001.10	3115000	3115202	4
SRR6315434	NC_000001.10	3141112	3141328	209
SRR6315412	NC_000001.10	3154814	3160478	2
SRR6315404	NC_000001.10	3155805	3156483	3
SRR6315404	NC_000001.10	3155805	3156486	1506
SRR6315404	NC_000001.10	3155808	3156486	3
SRR6315404	NC_000001.10	3155809	3156486	3
SRR6315399	NC_000001.10	3284043	3284364	14
SRR6315399	NC_000001.10	3286331	3286575	3
SRR6315411	NC_000001.10	3342548	3342772	122
SRR6315432	NC_000001.10	3384251	3384385	2
SRR6315432	NC_000001.10	3384251	3384387	2
SRR6315432	NC_000001.10	3384251	3384391	580
SRR6315433	NC_000001.10	3423204	3425480	316
SRR6315433	NC_000001.10	3423208	3425480	2
SRR6315426	NC_000001.10	3428550	3428832	491
SRR6315403	NC_000001.10	3430274	3430461	10
SRR6315427	NC_000001.10	3485209	3485333	42
SRR6315400	NC_000001.10	3541293	3541544	18
SRR6315427	NC_000001.10	3711052	3711496	2
SRR6315433	NC_000001.10	3732955	3733110	2
SRR6315432	NC_000001.10	3775258	3775478	270
SRR6315400	NC_000001.10	3776049	3787619	6
SRR6315400	NC_000001.10	3776052	3787619	2
SRR6315425	NC_000001.10	3821422	3821575	3
SRR6315425	NC_000001.10	3821422	3821577	317
SRR6315411	NC_000001.10	4014173	4014443	22
SRR6315432	NC_000001.10	4041048	4041304	10
SRR6315430	NC_000001.10	4134049	4134576	2
SRR6315411	NC_000001.10	4253214	4260592	2
SRR6315429	NC_000001.10	4437913	4438029	398
SRR6315412	NC_000001.10	4483395	4483673	4
SRR6315400	NC_000001.10	4565487	4567792	2
SRR6315400	NC_000001.10	4565487	4567796	270
SRR6315432	NC_000001.10	4576928	4579632	2
SRR6315432	NC_000001.10	4602989	4604473	2
SRR6315411	NC_000001.10	4728735	4728868	197
SRR6315400	NC_000001.10	4731504	4732466	399
SRR6315427	NC_000001.10	4771135	4771291	37
SRR6315433	NC_000001.10	4816226	4816459	52
SRR6315399	NC_000001.10	4973364	4973596	7
SRR6315430	NC_000001.10	4981009	4981249	21
SRR6315412	NC_000001.10	5372537	5372826	3
SRR6315400	NC_000001.10	5373917	5374089	5
SRR6315430	NC_000001.10	5582952	5583155	22
SRR6315400	NC_000001.10	5584974	5585223	3
SRR6315411	NC_000001.10	5588854	5596239	602
SRR6315411	NC_000001.10	5590882	5596239	2
SRR6315411	NC_000001.10	5594165	5595444	2
SRR6315400	NC_000001.10	5603989	5605162	2
SRR6315431	NC_000001.10	5635591	5635821	2
SRR6315431	NC_000001.10	5635591	5635822	2
SRR6315431	NC_000001.10	5635591	5635823	6
SRR6315431	NC_000001.10	5635591	5635826	1244
SRR6315431	NC_000001.10	5635596	5635826	2
SRR6315403	NC_000001.10	5638261	5641694	6
SRR6315403	NC_000001.10	5638262	5641694	10
SRR6315431	NC_000001.10	5660428	5661394	39
SRR6315433	NC_000001.10	5767775	5767967	7
SRR6315432	NC_000001.10	5778349	5779089	61
SRR6315431	NC_000001.10	5786406	5787018	9
SRR6315429	NC_000001.10	5805972	5806194	78
SRR6315429	NC_000001.10	5805976	5806194	4
SRR6315411	NC_000001.10	5926612	5933317	2
SRR6315399	NC_000001.10	6009490	6009757	7
SRR6315411	NC_000001.10	6124941	6125239	4
SRR6315404	NC_000001.10	6137951	6138087	5
SRR6315412	NC_000001.10	6137951	6138087	208
SRR6315403	NC_000001.10	6154770	6155082	6
SRR6315431	NC_000001.10	6160189	6160857	8
SRR6315430	NC_000001.10	6161364	6161714	4
SRR6315400	NC_000001.10	6165543	6165825	2
SRR6315400	NC_000001.10	6165543	6165828	2
SRR6315400	NC_000001.10	6165543	6165829	2517
SRR6315400	NC_000001.10	6165545	6165829	2
SRR6315400	NC_000001.10	6165546	6165829	3
SRR6315400	NC_000001.10	6165547	6165829	5
SRR6315400	NC_000001.10	6165548	6165829	11
SRR6315431	NC_000001.10	6173920	6174102	2
SRR6315430	NC_000001.10	6221692	6221907	7
SRR6315403	NC_000001.10	6313278	6313624	5
SRR6315403	NC_000001.10	6516964	6517117	15
SRR6315434	NC_000001.10	6559910	6563350	36
SRR6315404	NC_000001.10	6895917	6896277	66
SRR6315434	NC_000001.10	6965972	6967716	3
SRR6315434	NC_000001.10	6965972	6967719	1301
SRR6315434	NC_000001.10	6965976	6967719	3
SRR6315434	NC_000001.10	6965977	6967719	5
SRR6315412	NC_000001.10	7069121	7069265	7
SRR6315432	NC_000001.10	7232383	7232513	212
SRR6315426	NC_000001.10	7377624	7377853	134
SRR6315400	NC_000001.10	7423700	7424023	6
SRR6315412	NC_000001.10	7579450	7579661	10
SRR6315430	NC_000001.10	7599952	7600525	43
SRR6315400	NC_000001.10	7614838	7615062	3
SRR6315412	NC_000001.10	7633821	7635998	118
SRR6315412	NC_000001.10	7633824	7635998	2
SRR6315428	NC_000001.10	7649259	7649492	42
SRR6315411	NC_000001.10	7649489	7649821	3
SRR6315434	NC_000001.10	7652577	7652737	15
SRR6315403	NC_000001.10	7679110	7680443	29
SRR6315403	NC_000001.10	7679111	7680444	24
SRR6315403	NC_000001.10	7679112	7680439	15
SRR6315403	NC_000001.10	7679113	7680437	2
SRR6315403	NC_000001.10	7679113	7680438	2
SRR6315403	NC_000001.10	7679113	7680440	22
SRR6315403	NC_000001.10	7679114	7680441	27
SRR6315403	NC_000001.10	7679115	7680442	20
SRR6315403	NC_000001.10	7679116	7680444	81
SRR6315403	NC_000001.10	7679117	7680444	9
SRR6315403	NC_000001.10	7679119	7680443	2
SRR6315434	NC_000001.10	7693686	7693884	21
SRR6315433	NC_000001.10	7900383	7906141	2
SRR6315432	NC_000001.10	7931956	7932237	11
SRR6315431	NC_000001.10	7954552	7954855	42
SRR6315411	NC_000001.10	8073104	8075828	2
SRR6315430	NC_000001.10	8088736	8090659	72
SRR6315400	NC_000001.10	8182600	8183030	37
SRR6315434	NC_000001.10	8265913	8266636	3
SRR6315434	NC_000001.10	8265913	8266641	334
SRR6315400	NC_000001.10	8280005	8283798	2
SRR6315400	NC_000001.10	8280005	8283802	330
SRR6315426	NC_000001.10	8359666	8359966	7
SRR6315399	NC_000001.10	8390451	8390527	23
SRR6315427	NC_000001.10	8424968	8425153	10
SRR6315427	NC_000001.10	8424970	8425153	2
SRR6315432	NC_000001.10	8434166	8434575	2
SRR6315432	NC_000001.10	8434166	8434577	1939
SRR6315432	NC_000001.10	8434169	8434577	2
SRR6315432	NC_000001.10	8434170	8434577	3
SRR6315404	NC_000001.10	8434879	8441793	2
SRR6315404	NC_000001.10	8435039	8438476	2
SRR6315431	NC_000001.10	8472516	8472968	4
SRR6315432	NC_000001.10	8473621	8473916	49
SRR6315403	NC_000001.10	8563553	8563723	6
SRR6315412	NC_000001.10	8644785	8646015	24
SRR6315412	NC_000001.10	8706761	8708016	4
SRR6315400	NC_000001.10	8865730	8865904	2
SRR6315411	NC_000001.10	8886425	8886651	2
SRR6315412	NC_000001.10	8894892	8895106	3
SRR6315426	NC_000001.10	8942195	8942742	2
SRR6315425	NC_000001.10	8947855	8948398	55
SRR6315432	NC_000001.10	8947965	8948178	4
SRR6315403	NC_000001.10	8963518	8965130	24
SRR6315432	NC_000001.10	9070481	9070796	201
SRR6315400	NC_000001.10	9131555	9131706	7
SRR6315431	NC_000001.10	9217767	9222883	25
SRR6315399	NC_000001.10	9230523	9230741	5
SRR6315429	NC_000001.10	9238865	9239008	6
SRR6315429	NC_000001.10	9238866	9239004	5
SRR6315429	NC_000001.10	9238866	9239006	13
SRR6315429	NC_000001.10	9238866	9239007	2
SRR6315429	NC_000001.10	9238866	9239008	3
SRR6315429	NC_000001.10	9238866	9239009	8185
SRR6315429	NC_000001.10	9238867	9239009	6
SRR6315429	NC_000001.10	9238867	9239010	2
SRR6315429	NC_000001.10	9238868	9239009	12
SRR6315429	NC_000001.10	9238869	9239009	3
SRR6315429	NC_000001.10	9238870	9239009	6
SRR6315429	NC_000001.10	9238871	9239009	5
SRR6315427	NC_000001.10	9268425	9268801	34
SRR6315404	NC_000001.10	9278009	9278139	3
SRR6315433	NC_000001.10	9290840	9291230	2
SRR6315431	NC_000001.10	9293128	9293240	16
SRR6315432	NC_000001.10	9306970	9307227	222
SRR6315432	NC_000001.10	9306974	9307227	2
SRR6315434	NC_000001.10	9372348	9372639	38
SRR6315403	NC_000001.10	9430172	9430350	20
SRR6315404	NC_000001.10	9496757	9497158	8
SRR6315403	NC_000001.10	9539256	9539978	5
SRR6315403	NC_000001.10	9539530	9539699	3
SRR6315403	NC_000001.10	9539530	9539703	33
SRR6315404	NC_000001.10	9539530	9539699	4
SRR6315404	NC_000001.10	9539530	9539703	19
SRR6315411	NC_000001.10	9539530	9539699	3
SRR6315411	NC_000001.10	9539530	9539703	33
SRR6315412	NC_000001.10	9539530	9539703	14
SRR6315431	NC_000001.10	9539530	9539699	5
SRR6315431	NC_000001.10	9539530	9539703	6
SRR6315433	NC_000001.10	9539530	9539699	9
SRR6315433	NC_000001.10	9539530	9539703	21
SRR6315434	NC_000001.10	9539530	9539699	8
SRR6315434	NC_000001.10	9539530	9539703	8
SRR6315403	NC_000001.10	9555120	9555526	10
SRR6315430	NC_000001.10	9590361	9590495	15
SRR6315400	NC_000001.10	9627720	9627943	2
SRR6315426	NC_000001.10	9679216	9679359	34
SRR6315429	NC_000001.10	9709166	9710699	127
SRR6315431	NC_000001.10	9748393	9749000	56
SRR6315412	NC_000001.10	9807627	9808145	102
SRR6315400	NC_000001.10	9837363	9837592	5
SRR6315431	NC_000001.10	9868225	9868388	4
SRR6315434	NC_000001.10	9947289	9947442	29
SRR6315434	NC_000001.10	9948162	9948365	3
SRR6315434	NC_000001.10	10003692	10004053	23
SRR6315434	NC_000001.10	10014441	10014830	18
SRR6315434	NC_000001.10	10023974	10024167	28
SRR6315431	NC_000001.10	10073426	10073641	3
SRR6315399	NC_000001.10	10122387	10122598	2
SRR6315399	NC_000001.10	10122387	10122601	17
SRR6315399	NC_000001.10	10122388	10122597	31
SRR6315399	NC_000001.10	10122388	10122598	29
SRR6315399	NC_000001.10	10122388	10122599	53
SRR6315399	NC_000001.10	10122388	10122600	34
SRR6315399	NC_000001.10	10122388	10122601	25
SRR6315399	NC_000001.10	10122388	10122602	59149
SRR6315400	NC_000001.10	10122388	10122602	2
SRR6315399	NC_000001.10	10122389	10122602	27
SRR6315399	NC_000001.10	10122389	10122603	11
SRR6315399	NC_000001.10	10122390	10122602	50
SRR6315399	NC_000001.10	10122391	10122602	24
SRR6315399	NC_000001.10	10122392	10122602	14
SRR6315399	NC_000001.10	10122393	10122602	288
SRR6315399	NC_000001.10	10122490	10122597	2
SRR6315426	NC_000001.10	10172071	10172387	2
SRR6315432	NC_000001.10	10217432	10217628	5
SRR6315400	NC_000001.10	10251197	10255508	6
SRR6315432	NC_000001.10	10393023	10393248	1628
SRR6315432	NC_000001.10	10393024	10393247	3
SRR6315432	NC_000001.10	10393026	10393248	2
SRR6315432	NC_000001.10	10393027	10393248	2
SRR6315431	NC_000001.10	10482004	10482375	6
SRR6315433	NC_000001.10	10482065	10482316	94
SRR6315430	NC_000001.10	10530569	10531051	3
SRR6315433	NC_000001.10	10530640	10530981	6
SRR6315403	NC_000001.10	10563439	10563733	9
SRR6315412	NC_000001.10	10627092	10628207	5
SRR6315433	NC_000001.10	10678188	10678543	5
SRR6315433	NC_000001.10	10678188	10678544	7
SRR6315433	NC_000001.10	10678188	10678545	3
SRR6315433	NC_000001.10	10678188	10678546	6
SRR6315433	NC_000001.10	10678188	10678547	2
SRR6315433	NC_000001.10	10678188	10678548	5325
SRR6315433	NC_000001.10	10678189	10678550	6
SRR6315433	NC_000001.10	10678190	10678548	2
SRR6315433	NC_000001.10	10678192	10678548	3
SRR6315433	NC_000001.10	10678193	10678548	10
SRR6315411	NC_000001.10	10699485	10699663	10
SRR6315411	NC_000001.10	10837733	10838298	2
SRR6315426	NC_000001.10	10878222	10878472	7
SRR6315433	NC_000001.10	10884894	10885188	9
SRR6315426	NC_000001.10	11004432	11004599	25
SRR6315434	NC_000001.10	11038031	11038319	64
SRR6315430	NC_000001.10	11038198	11038455	2
SRR6315431	NC_000001.10	11118291	11119164	6
SRR6315411	NC_000001.10	11210248	11217414	318
SRR6315403	NC_000001.10	11321128	11321265	21
SRR6315432	NC_000001.10	11369092	11369312	3
SRR6315433	NC_000001.10	11452045	11452301	5
SRR6315433	NC_000001.10	11452045	11452303	6
SRR6315433	NC_000001.10	11452045	11452305	2
SRR6315433	NC_000001.10	11452045	11452306	3157
SRR6315433	NC_000001.10	11452047	11452305	2
SRR6315433	NC_000001.10	11452047	11452306	34
SRR6315433	NC_000001.10	11452049	11452306	9
SRR6315433	NC_000001.10	11452050	11452306	5
SRR6315404	NC_000001.10	11605918	11606233	5
SRR6315429	NC_000001.10	11670454	11670611	42
SRR6315430	NC_000001.10	11748330	11749273	29
SRR6315431	NC_000001.10	11832966	11833285	7
SRR6315411	NC_000001.10	11841167	11841873	3
SRR6315411	NC_000001.10	11883462	11883815	13
SRR6315432	NC_000001.10	11978079	11978409	74
SRR6315411	NC_000001.10	11979203	11979329	11
SRR6315426	NC_000001.10	12000632	12000877	15
SRR6315433	NC_000001.10	12005482	12005789	20
SRR6315404	NC_000001.10	12058150	12058410	6
SRR6315426	NC_000001.10	12060000	12060414	2
SRR6315431	NC_000001.10	12126683	12126907	13
SRR6315433	NC_000001.10	12148782	12149062	2
SRR6315433	NC_000001.10	12148783	12149058	3
SRR6315433	NC_000001.10	12148783	12149060	5
SRR6315433	NC_000001.10	12148783	12149062	3
SRR6315433	NC_000001.10	12148783	12149063	2291
SRR6315433	NC_000001.10	12148784	12149063	2
SRR6315433	NC_000001.10	12148786	12149063	3
SRR6315432	NC_000001.10	12160760	12161494	15
SRR6315432	NC_000001.10	12160760	12161498	3
SRR6315432	NC_000001.10	12160760	12161500	826
SRR6315404	NC_000001.10	12215255	12215552	4
SRR6315404	NC_000001.10	12215255	12215555	2488
SRR6315404	NC_000001.10	12215256	12215553	3
SRR6315430	NC_000001.10	12220933	12221304	2
SRR6315430	NC_000001.10	12220933	12221307	93
SRR6315403	NC_000001.10	12229949	12230190	7
SRR6315412	NC_000001.10	12606228	12606428	50
SRR6315433	NC_000001.10	12634203	12634370	164
SRR6315403	NC_000001.10	12638165	12638408	6
SRR6315433	NC_000001.10	12761960	12762294	50
SRR6315432	NC_000001.10	12785706	12789157	85
SRR6315411	NC_000001.10	12816942	12821078	2
SRR6315412	NC_000001.10	12945386	12945684	2
SRR6315411	NC_000001.10	13131047	13131470	9
SRR6315411	NC_000001.10	13144369	13146745	67
SRR6315425	NC_000001.10	13206675	13206912	13
SRR6315411	NC_000001.10	13214942	13217318	89
SRR6315411	NC_000001.10	13427228	13429602	72
SRR6315430	NC_000001.10	13477150	13477490	3
SRR6315434	NC_000001.10	13550242	13550397	3
SRR6315403	NC_000001.10	13556893	13557141	371
SRR6315434	NC_000001.10	13771101	13771256	15
SRR6315403	NC_000001.10	13781136	13781384	770
SRR6315403	NC_000001.10	13781140	13781384	4
SRR6315429	NC_000001.10	13784605	13784809	3
SRR6315411	NC_000001.10	13789247	13789407	168
SRR6315400	NC_000001.10	14019576	14019773	2
SRR6315431	NC_000001.10	14085517	14087796	68
SRR6315433	NC_000001.10	14163654	14163872	4
SRR6315432	NC_000001.10	14198550	14198860	75
SRR6315399	NC_000001.10	14464861	14465044	78
SRR6315434	NC_000001.10	14502969	14504234	152
SRR6315411	NC_000001.10	14687911	14688996	87
SRR6315430	NC_000001.10	14963490	14964136	43
SRR6315411	NC_000001.10	14979822	14981342	2
SRR6315434	NC_000001.10	14979822	14981342	9032
SRR6315434	NC_000001.10	14979823	14981337	4
SRR6315434	NC_000001.10	14979824	14981338	8
SRR6315434	NC_000001.10	14979825	14981339	5
SRR6315434	NC_000001.10	14979826	14981340	9
SRR6315434	NC_000001.10	14979827	14981341	7
SRR6315411	NC_000001.10	15015093	15018805	335
SRR6315411	NC_000001.10	15015095	15018803	2
SRR6315411	NC_000001.10	15015096	15018805	2
SRR6315432	NC_000001.10	15022656	15022823	3
SRR6315400	NC_000001.10	15030709	15030988	4
SRR6315400	NC_000001.10	15030709	15030993	2106
SRR6315400	NC_000001.10	15030710	15030993	4
SRR6315400	NC_000001.10	15030710	15030996	3
SRR6315400	NC_000001.10	15030711	15030993	2
SRR6315400	NC_000001.10	15030772	15030993	2
SRR6315432	NC_000001.10	15052219	15052343	5
SRR6315432	NC_000001.10	15052219	15052344	2
SRR6315432	NC_000001.10	15052219	15052347	1473
SRR6315432	NC_000001.10	15052222	15052347	2
SRR6315434	NC_000001.10	15076372	15076520	3
SRR6315426	NC_000001.10	15327288	15327510	3
SRR6315411	NC_000001.10	15332435	15332608	26
SRR6315431	NC_000001.10	15367267	15367463	3
SRR6315432	NC_000001.10	15406802	15407108	2406
SRR6315432	NC_000001.10	15406805	15407108	2
SRR6315432	NC_000001.10	15411107	15411287	2
SRR6315427	NC_000001.10	15436291	15436820	2
SRR6315412	NC_000001.10	15467713	15468035	47
SRR6315430	NC_000001.10	15526736	15526882	3
SRR6315431	NC_000001.10	15528281	15528620	5
SRR6315411	NC_000001.10	15546828	15548038	19
SRR6315434	NC_000001.10	15564953	15565187	2
SRR6315411	NC_000001.10	15720432	15720642	135
SRR6315433	NC_000001.10	15740679	15741090	2
SRR6315434	NC_000001.10	15753965	15755056	3
SRR6315434	NC_000001.10	15753965	15755061	2212
SRR6315434	NC_000001.10	15753967	15755059	2
SRR6315434	NC_000001.10	15753968	15755060	4
SRR6315434	NC_000001.10	15753969	15755061	2
SRR6315434	NC_000001.10	15753969	15755062	8
SRR6315433	NC_000001.10	15811016	15811273	26
SRR6315432	NC_000001.10	15877604	15877723	8
SRR6315434	NC_000001.10	15895110	15895264	8
SRR6315403	NC_000001.10	15895111	15895265	4
SRR6315404	NC_000001.10	15895111	15895265	4
SRR6315412	NC_000001.10	15895111	15895265	4
SRR6315434	NC_000001.10	15895111	15895260	7
SRR6315434	NC_000001.10	15895111	15895261	12
SRR6315434	NC_000001.10	15895111	15895262	7
SRR6315434	NC_000001.10	15895111	15895263	18
SRR6315434	NC_000001.10	15895111	15895264	10
SRR6315434	NC_000001.10	15895111	15895265	16315
SRR6315434	NC_000001.10	15895112	15895265	14
SRR6315434	NC_000001.10	15895112	15895266	6
SRR6315434	NC_000001.10	15895113	15895265	20
SRR6315434	NC_000001.10	15895114	15895265	24
SRR6315434	NC_000001.10	15895115	15895265	19
SRR6315434	NC_000001.10	15895116	15895265	12
SRR6315412	NC_000001.10	15927027	15927307	22
SRR6315433	NC_000001.10	15939028	15939278	64
SRR6315412	NC_000001.10	15989958	15992906	2
SRR6315400	NC_000001.10	16002952	16007177	2
SRR6315400	NC_000001.10	16002957	16007181	1948
SRR6315400	NC_000001.10	16002961	16007182	2
SRR6315400	NC_000001.10	16002962	16007181	3
SRR6315426	NC_000001.10	16101750	16101956	12
SRR6315433	NC_000001.10	16112465	16113824	111
SRR6315429	NC_000001.10	16180705	16184838	2
SRR6315425	NC_000001.10	16182183	16182676	37
SRR6315434	NC_000001.10	16183767	16184128	5
SRR6315429	NC_000001.10	16197108	16200486	2
SRR6315411	NC_000001.10	16277028	16277376	12
SRR6315431	NC_000001.10	16324809	16325039	179
SRR6315433	NC_000001.10	16331265	16331454	106
SRR6315399	NC_000001.10	16415153	16415322	2
SRR6315433	NC_000001.10	16461802	16462035	2
SRR6315426	NC_000001.10	16483165	16483360	7
SRR6315399	NC_000001.10	16528285	16528399	34
SRR6315426	NC_000001.10	16553462	16553609	22
SRR6315426	NC_000001.10	16556171	16556302	5
SRR6315404	NC_000001.10	16666831	16667193	25
SRR6315433	NC_000001.10	16736069	16736410	122
SRR6315426	NC_000001.10	16794875	16795295	4
SRR6315412	NC_000001.10	16862119	16864838	227
SRR6315412	NC_000001.10	16862120	16864834	2
SRR6315431	NC_000001.10	16964645	16964810	3
SRR6315431	NC_000001.10	16985260	16986505	117
SRR6315433	NC_000001.10	16994247	16995862	6
SRR6315433	NC_000001.10	17025519	17025689	46
SRR6315411	NC_000001.10	17034512	17034894	3
SRR6315432	NC_000001.10	17040732	17041072	16
SRR6315431	NC_000001.10	17073949	17075194	118
SRR6315404	NC_000001.10	17076522	17076747	400
SRR6315404	NC_000001.10	17076523	17076747	3
SRR6315432	NC_000001.10	17202285	17212493	2
SRR6315432	NC_000001.10	17209491	17209754	3
SRR6315425	NC_000001.10	17267599	17267827	3
SRR6315426	NC_000001.10	17334898	17335094	2
SRR6315426	NC_000001.10	17334898	17335095	4
SRR6315426	NC_000001.10	17334898	17335099	4516
SRR6315426	NC_000001.10	17334899	17335096	3
SRR6315426	NC_000001.10	17334900	17335097	2
SRR6315426	NC_000001.10	17334901	17335098	5
SRR6315426	NC_000001.10	17334903	17335099	5
SRR6315412	NC_000001.10	17335371	17337406	59
SRR6315429	NC_000001.10	17364433	17369210	2
SRR6315429	NC_000001.10	17391202	17398623	2
SRR6315404	NC_000001.10	17395565	17395777	4
SRR6315399	NC_000001.10	17475532	17475781	47
SRR6315434	NC_000001.10	17536967	17537388	58
SRR6315403	NC_000001.10	17622638	17623809	2
SRR6315434	NC_000001.10	17622638	17623804	2
SRR6315434	NC_000001.10	17622638	17623809	795
SRR6315434	NC_000001.10	17622641	17623808	2
SRR6315412	NC_000001.10	17771056	17771509	8
SRR6315411	NC_000001.10	17830980	17831289	2
SRR6315432	NC_000001.10	17833035	17833262	4
SRR6315403	NC_000001.10	17838718	17839426	41
SRR6315399	NC_000001.10	17885927	17886048	43
SRR6315431	NC_000001.10	17890871	17895176	5
SRR6315431	NC_000001.10	17890873	17895181	1243
SRR6315403	NC_000001.10	17978198	17978311	49
SRR6315434	NC_000001.10	18000252	18006147	9
SRR6315433	NC_000001.10	18019709	18019839	2
SRR6315433	NC_000001.10	18019709	18019841	2872
SRR6315433	NC_000001.10	18019710	18019841	6
SRR6315433	NC_000001.10	18019711	18019841	3
SRR6315433	NC_000001.10	18019714	18019841	7
SRR6315433	NC_000001.10	18061553	18061735	2
SRR6315431	NC_000001.10	18283126	18285976	156
SRR6315411	NC_000001.10	18312734	18312950	20
SRR6315412	NC_000001.10	18326090	18345418	25
SRR6315431	NC_000001.10	18345657	18345993	6
SRR6315429	NC_000001.10	18369606	18369764	68
SRR6315433	NC_000001.10	18389167	18389405	28
SRR6315400	NC_000001.10	18417352	18430629	22
SRR6315431	NC_000001.10	18559470	18559953	11
SRR6315411	NC_000001.10	18639564	18639795	3
SRR6315431	NC_000001.10	18676586	18676952	5
SRR6315412	NC_000001.10	18797519	18799414	27
SRR6315403	NC_000001.10	18869395	18869593	8
SRR6315429	NC_000001.10	18982023	18982199	3
SRR6315411	NC_000001.10	19032190	19032354	17
SRR6315403	NC_000001.10	19201358	19201796	8
SRR6315412	NC_000001.10	19206101	19206389	3
SRR6315431	NC_000001.10	19245606	19245874	3
SRR6315431	NC_000001.10	19245606	19245875	2
SRR6315431	NC_000001.10	19245606	19245879	1043
SRR6315431	NC_000001.10	19245607	19245879	2
SRR6315431	NC_000001.10	19245607	19245880	3
SRR6315431	NC_000001.10	19245611	19245879	4
SRR6315412	NC_000001.10	19255935	19256283	198
SRR6315433	NC_000001.10	19278770	19278953	4
SRR6315400	NC_000001.10	19308731	19314411	2
SRR6315399	NC_000001.10	19322148	19322339	125
SRR6315412	NC_000001.10	19375846	19376074	10
SRR6315433	NC_000001.10	19388280	19395289	2
SRR6315434	NC_000001.10	19421282	19423278	2
SRR6315434	NC_000001.10	19421283	19423277	2
SRR6315434	NC_000001.10	19421283	19423282	1936
SRR6315434	NC_000001.10	19421285	19423280	2
SRR6315434	NC_000001.10	19421288	19423282	3
SRR6315411	NC_000001.10	19441068	19452048	2
SRR6315432	NC_000001.10	19552392	19552583	3
SRR6315426	NC_000001.10	19553025	19553167	381
SRR6315403	NC_000001.10	19586521	19587184	3
SRR6315403	NC_000001.10	19586522	19587181	6
SRR6315403	NC_000001.10	19586522	19587182	5
SRR6315403	NC_000001.10	19586522	19587183	2
SRR6315403	NC_000001.10	19586522	19587185	5447
SRR6315403	NC_000001.10	19586523	19587185	4
SRR6315403	NC_000001.10	19586524	19587185	2
SRR6315403	NC_000001.10	19586525	19587185	8
SRR6315403	NC_000001.10	19586526	19587185	10
SRR6315403	NC_000001.10	19586527	19587185	2
SRR6315432	NC_000001.10	19595750	19596176	135
SRR6315432	NC_000001.10	19635562	19645788	6
SRR6315400	NC_000001.10	19682394	19688603	759
SRR6315426	NC_000001.10	19718140	19718233	709
SRR6315427	NC_000001.10	19724720	19724831	37
SRR6315427	NC_000001.10	19749512	19749630	2
SRR6315411	NC_000001.10	19778078	19778322	7
SRR6315432	NC_000001.10	19987620	19988753	4
SRR6315400	NC_000001.10	20014254	20015917	4
SRR6315400	NC_000001.10	20060764	20061123	52
SRR6315431	NC_000001.10	20066897	20067131	39
SRR6315426	NC_000001.10	20099981	20100139	7
SRR6315431	NC_000001.10	20248895	20249099	58
SRR6315412	NC_000001.10	20397878	20402892	3
SRR6315411	NC_000001.10	20406330	20410152	21
SRR6315426	NC_000001.10	20407554	20407997	2
SRR6315411	NC_000001.10	20482808	20494806	4
SRR6315400	NC_000001.10	20510317	20510560	123
SRR6315404	NC_000001.10	20512764	20512910	64
SRR6315411	NC_000001.10	20542211	20544176	51
SRR6315411	NC_000001.10	20554493	20560761	2
SRR6315403	NC_000001.10	20559526	20568528	44
SRR6315411	NC_000001.10	20559902	20573883	306
SRR6315429	NC_000001.10	20602386	20608577	4
SRR6315400	NC_000001.10	20604045	20604234	233
SRR6315412	NC_000001.10	20646067	20646319	23
SRR6315433	NC_000001.10	20662820	20663175	2
SRR6315433	NC_000001.10	20701799	20705200	3
SRR6315412	NC_000001.10	20722713	20726512	2
SRR6315433	NC_000001.10	20776646	20780793	2
SRR6315432	NC_000001.10	20848331	20848517	7
SRR6315412	NC_000001.10	20912862	20913310	2
SRR6315432	NC_000001.10	20947790	20948388	2
SRR6315432	NC_000001.10	20976809	20987143	3
SRR6315425	NC_000001.10	21083245	21083460	6
SRR6315400	NC_000001.10	21119919	21120873	425
SRR6315400	NC_000001.10	21153660	21156377	205
SRR6315412	NC_000001.10	21371154	21371611	5
SRR6315431	NC_000001.10	21507196	21508390	11
SRR6315404	NC_000001.10	21532928	21535922	2
SRR6315434	NC_000001.10	21591447	21599239	273
SRR6315432	NC_000001.10	21597606	21597755	45
SRR6315403	NC_000001.10	21617470	21617659	3
SRR6315432	NC_000001.10	21617636	21617907	2
SRR6315432	NC_000001.10	21617636	21617910	918
SRR6315432	NC_000001.10	21617639	21617910	2
SRR6315411	NC_000001.10	21659940	21660330	178
SRR6315399	NC_000001.10	21673952	21674164	2
SRR6315434	NC_000001.10	21693359	21693500	2
SRR6315412	NC_000001.10	21732015	21732305	4
SRR6315400	NC_000001.10	21818592	21818898	27
SRR6315431	NC_000001.10	21849807	21849999	12
SRR6315431	NC_000001.10	21867972	21868282	11
SRR6315430	NC_000001.10	21874368	21874605	3
SRR6315430	NC_000001.10	21898585	21900471	83
SRR6315433	NC_000001.10	21946028	21957599	2
SRR6315411	NC_000001.10	21972308	21975641	2
SRR6315411	NC_000001.10	21972308	21975643	232
SRR6315429	NC_000001.10	22021725	22034598	2
SRR6315429	NC_000001.10	22021726	22025332	2
SRR6315429	NC_000001.10	22021726	22034594	13
SRR6315429	NC_000001.10	22021726	22034595	18
SRR6315429	NC_000001.10	22021726	22034596	11
SRR6315429	NC_000001.10	22021726	22034597	43
SRR6315429	NC_000001.10	22021726	22034598	11
SRR6315429	NC_000001.10	22021726	22034599	14616
SRR6315429	NC_000001.10	22021727	22034599	6
SRR6315429	NC_000001.10	22021727	22034600	6
SRR6315429	NC_000001.10	22021728	22034599	13
SRR6315429	NC_000001.10	22021729	22034599	14
SRR6315429	NC_000001.10	22021730	22034599	14
SRR6315429	NC_000001.10	22021731	22034599	15
SRR6315429	NC_000001.10	22021735	22032144	2
SRR6315429	NC_000001.10	22022011	22030992	2
SRR6315429	NC_000001.10	22022260	22025581	2
SRR6315429	NC_000001.10	22022448	22032468	2
SRR6315429	NC_000001.10	22022466	22032433	2
SRR6315429	NC_000001.10	22022569	22026970	2
SRR6315429	NC_000001.10	22022575	22023658	2
SRR6315429	NC_000001.10	22022842	22031039	2
SRR6315429	NC_000001.10	22022931	22032812	2
SRR6315429	NC_000001.10	22022935	22031518	2
SRR6315429	NC_000001.10	22023005	22024592	2
SRR6315429	NC_000001.10	22023052	22029619	2
SRR6315429	NC_000001.10	22023065	22028004	2
SRR6315429	NC_000001.10	22023067	22024634	2
SRR6315429	NC_000001.10	22023125	22026900	2
SRR6315429	NC_000001.10	22023247	22024410	2
SRR6315429	NC_000001.10	22023267	22029899	2
SRR6315429	NC_000001.10	22023461	22024594	2
SRR6315429	NC_000001.10	22023513	22026341	2
SRR6315429	NC_000001.10	22023599	22028641	2
SRR6315429	NC_000001.10	22024210	22027067	2
SRR6315429	NC_000001.10	22024239	22032733	2
SRR6315429	NC_000001.10	22024283	22032626	2
SRR6315429	NC_000001.10	22024295	22024461	2
SRR6315429	NC_000001.10	22024619	22033899	2
SRR6315429	NC_000001.10	22024627	22033929	2
SRR6315429	NC_000001.10	22024871	22026950	2
SRR6315429	NC_000001.10	22024984	22027235	2
SRR6315429	NC_000001.10	22025015	22032238	2
SRR6315429	NC_000001.10	22025368	22031435	2
SRR6315431	NC_000001.10	22026388	22026616	7
SRR6315429	NC_000001.10	22026775	22027220	2
SRR6315429	NC_000001.10	22027070	22028536	2
SRR6315429	NC_000001.10	22027222	22033066	2
SRR6315429	NC_000001.10	22028124	22031846	2
SRR6315429	NC_000001.10	22028186	22030877	2
SRR6315429	NC_000001.10	22028533	22030801	2
SRR6315429	NC_000001.10	22028864	22029789	3
SRR6315429	NC_000001.10	22028948	22031073	2
SRR6315429	NC_000001.10	22029023	22029883	2
SRR6315429	NC_000001.10	22029078	22032938	2
SRR6315429	NC_000001.10	22029149	22033284	2
SRR6315429	NC_000001.10	22029153	22034592	2
SRR6315429	NC_000001.10	22029190	22032741	2
SRR6315429	NC_000001.10	22030130	22031540	2
SRR6315429	NC_000001.10	22030168	22033901	2
SRR6315429	NC_000001.10	22030218	22033319	2
SRR6315429	NC_000001.10	22030861	22033863	2
SRR6315429	NC_000001.10	22031448	22032352	2
SRR6315429	NC_000001.10	22031484	22032867	2
SRR6315429	NC_000001.10	22031595	22032561	2
SRR6315429	NC_000001.10	22032064	22034019	2
SRR6315429	NC_000001.10	22032171	22033832	2
SRR6315429	NC_000001.10	22032689	22034032	2
SRR6315429	NC_000001.10	22032829	22033798	2
SRR6315434	NC_000001.10	22058882	22061145	293
SRR6315432	NC_000001.10	22149276	22149454	1281
SRR6315432	NC_000001.10	22149277	22149451	2
SRR6315432	NC_000001.10	22149280	22149454	2
SRR6315429	NC_000001.10	22153236	22153480	15
SRR6315429	NC_000001.10	22153236	22153482	2
SRR6315429	NC_000001.10	22153236	22153485	2725
SRR6315429	NC_000001.10	22153237	22153484	3
SRR6315429	NC_000001.10	22153239	22153485	6
SRR6315429	NC_000001.10	22153241	22153485	2
SRR6315432	NC_000001.10	22170574	22170815	52
SRR6315399	NC_000001.10	22212398	22212707	17
SRR6315431	NC_000001.10	22221626	22221834	15
SRR6315400	NC_000001.10	22227299	22227458	38
SRR6315411	NC_000001.10	22249545	22249677	779
SRR6315403	NC_000001.10	22539224	22539385	2
SRR6315403	NC_000001.10	22539224	22539390	76
SRR6315404	NC_000001.10	22562966	22563223	19
SRR6315434	NC_000001.10	22625331	22629315	2
SRR6315411	NC_000001.10	22676083	22676356	7
SRR6315432	NC_000001.10	22739202	22740981	3
SRR6315411	NC_000001.10	22739703	22740929	17
SRR6315433	NC_000001.10	22792001	22792331	6
SRR6315433	NC_000001.10	22792002	22792329	2
SRR6315433	NC_000001.10	22792002	22792331	2
SRR6315433	NC_000001.10	22792002	22792332	511
SRR6315434	NC_000001.10	22848795	22852310	648
SRR6315434	NC_000001.10	22848799	22852310	2
SRR6315411	NC_000001.10	22915173	22915416	16
SRR6315426	NC_000001.10	23082860	23083077	90
SRR6315400	NC_000001.10	23098753	23099542	14
SRR6315400	NC_000001.10	23111538	23111742	2
SRR6315400	NC_000001.10	23143065	23143461	220
SRR6315430	NC_000001.10	23152170	23152325	9
SRR6315411	NC_000001.10	23190672	23190999	2
SRR6315411	NC_000001.10	23190672	23191003	2204
SRR6315411	NC_000001.10	23190673	23191002	3
SRR6315433	NC_000001.10	23196722	23196893	2
SRR6315403	NC_000001.10	23236321	23238518	65
SRR6315404	NC_000001.10	23511213	23511636	3
SRR6315412	NC_000001.10	23511213	23511636	466
SRR6315429	NC_000001.10	23517629	23518091	2
SRR6315400	NC_000001.10	23517649	23518065	5
SRR6315426	NC_000001.10	23519559	23520164	10
SRR6315427	NC_000001.10	23865409	23865794	1105
SRR6315427	NC_000001.10	23865413	23865794	5
SRR6315432	NC_000001.10	24043824	24043996	9
SRR6315425	NC_000001.10	24067704	24068016	4
SRR6315411	NC_000001.10	24083414	24083648	4
SRR6315412	NC_000001.10	24123908	24124265	8
SRR6315432	NC_000001.10	24211171	24226070	3
SRR6315400	NC_000001.10	24211365	24211697	62
SRR6315403	NC_000001.10	24212736	24212912	11
SRR6315434	NC_000001.10	24401977	24403970	114
SRR6315399	NC_000001.10	24421733	24421845	5
SRR6315403	NC_000001.10	24477357	24478501	84
SRR6315403	NC_000001.10	24477360	24478501	2
SRR6315403	NC_000001.10	24478062	24478320	2
SRR6315426	NC_000001.10	24484789	24484983	42
SRR6315431	NC_000001.10	24503033	24504505	10
SRR6315431	NC_000001.10	24522185	24528368	6
SRR6315411	NC_000001.10	24562963	24566704	64
SRR6315411	NC_000001.10	24661080	24666136	2
SRR6315433	NC_000001.10	24670592	24670771	29
SRR6315433	NC_000001.10	24722050	24722363	154
SRR6315403	NC_000001.10	24774181	24774446	48
SRR6315434	NC_000001.10	24947872	24956119	2
SRR6315429	NC_000001.10	25002658	25002813	7
SRR6315411	NC_000001.10	25024637	25024839	4
SRR6315403	NC_000001.10	25037519	25038228	45
SRR6315433	NC_000001.10	25056023	25056609	94
SRR6315432	NC_000001.10	25163899	25172121	2
SRR6315432	NC_000001.10	25306620	25308608	2
SRR6315432	NC_000001.10	25321672	25321923	2
SRR6315432	NC_000001.10	25321672	25321924	689
SRR6315403	NC_000001.10	25324104	25324201	407
SRR6315432	NC_000001.10	25354709	25354945	4
SRR6315432	NC_000001.10	25394751	25394876	4
SRR6315403	NC_000001.10	25395681	25395884	561
SRR6315411	NC_000001.10	25844559	25844884	13
SRR6315411	NC_000001.10	25844559	25844886	1987
SRR6315411	NC_000001.10	25844561	25844886	2
SRR6315411	NC_000001.10	25844563	25844886	10
SRR6315411	NC_000001.10	25907692	25908037	7
SRR6315404	NC_000001.10	25911206	25914043	2
SRR6315412	NC_000001.10	25911206	25914042	2
SRR6315412	NC_000001.10	25911206	25914043	452
SRR6315433	NC_000001.10	26007751	26008078	2
SRR6315432	NC_000001.10	26026054	26026226	9
SRR6315429	NC_000001.10	26054431	26055079	7
SRR6315427	NC_000001.10	26054432	26055082	3
SRR6315429	NC_000001.10	26054432	26055077	19
SRR6315429	NC_000001.10	26054432	26055078	14
SRR6315429	NC_000001.10	26054432	26055079	2
SRR6315429	NC_000001.10	26054432	26055082	15871
SRR6315432	NC_000001.10	26054432	26055082	2
SRR6315429	NC_000001.10	26054433	26055080	17
SRR6315429	NC_000001.10	26054434	26055081	10
SRR6315429	NC_000001.10	26054435	26055082	14
SRR6315429	NC_000001.10	26054436	26055082	8
SRR6315429	NC_000001.10	26054437	26055082	15
SRR6315429	NC_000001.10	26054523	26054908	2
SRR6315427	NC_000001.10	26125937	26126193	2
SRR6315427	NC_000001.10	26125937	26126195	597
SRR6315427	NC_000001.10	26125941	26126195	3
SRR6315433	NC_000001.10	26207833	26208194	145
SRR6315404	NC_000001.10	26209718	26212378	2
SRR6315404	NC_000001.10	26210467	26212858	3
SRR6315404	NC_000001.10	26210836	26213797	2
SRR6315404	NC_000001.10	26231548	26232425	16
SRR6315433	NC_000001.10	26262222	26263703	2
SRR6315400	NC_000001.10	26283398	26283617	56
SRR6315403	NC_000001.10	26338425	26338855	6
SRR6315432	NC_000001.10	26389781	26397291	2
SRR6315403	NC_000001.10	26389868	26390181	89
SRR6315411	NC_000001.10	26458787	26459252	9
SRR6315411	NC_000001.10	26560628	26560904	24
SRR6315403	NC_000001.10	26564068	26565768	57
SRR6315433	NC_000001.10	26576368	26579367	4
SRR6315400	NC_000001.10	26578550	26578785	21
SRR6315400	NC_000001.10	26591361	26592272	13
SRR6315404	NC_000001.10	26608922	26609191	137
SRR6315431	NC_000001.10	26737544	26739921	2
SRR6315431	NC_000001.10	26737545	26739918	22
SRR6315431	NC_000001.10	26737545	26739922	1891
SRR6315411	NC_000001.10	26773352	26777169	2
SRR6315430	NC_000001.10	26813265	26814208	29
SRR6315429	NC_000001.10	26838407	26838562	4
SRR6315432	NC_000001.10	26875527	26875779	8
SRR6315430	NC_000001.10	26894741	26894980	5
SRR6315403	NC_000001.10	27047083	27047252	18
SRR6315434	NC_000001.10	27047744	27048017	10
SRR6315431	NC_000001.10	27192306	27192571	5
SRR6315400	NC_000001.10	27266029	27266883	65
SRR6315431	NC_000001.10	27355060	27355282	5
SRR6315432	NC_000001.10	27387331	27387508	2
SRR6315432	NC_000001.10	27387331	27387515	307
SRR6315434	NC_000001.10	27429961	27430246	9
SRR6315427	NC_000001.10	27443672	27443899	2
SRR6315425	NC_000001.10	27443673	27443900	3
SRR6315427	NC_000001.10	27443673	27443895	7
SRR6315427	NC_000001.10	27443673	27443896	10
SRR6315427	NC_000001.10	27443673	27443897	15
SRR6315427	NC_000001.10	27443673	27443898	19
SRR6315427	NC_000001.10	27443673	27443899	4
SRR6315427	NC_000001.10	27443673	27443900	15309
SRR6315429	NC_000001.10	27443673	27443900	5
SRR6315432	NC_000001.10	27443673	27443900	6
SRR6315427	NC_000001.10	27443674	27443897	2
SRR6315427	NC_000001.10	27443674	27443900	30
SRR6315427	NC_000001.10	27443674	27443901	14
SRR6315427	NC_000001.10	27443675	27443900	14
SRR6315427	NC_000001.10	27443676	27443900	7
SRR6315427	NC_000001.10	27443677	27443900	15
SRR6315427	NC_000001.10	27443678	27443900	9
SRR6315430	NC_000001.10	27450502	27450801	331
SRR6315431	NC_000001.10	27455575	27455800	2
SRR6315404	NC_000001.10	27467767	27467942	67
SRR6315426	NC_000001.10	27524980	27525233	5
SRR6315426	NC_000001.10	27524980	27525234	2
SRR6315426	NC_000001.10	27524980	27525235	2
SRR6315426	NC_000001.10	27524980	27525236	2974
SRR6315432	NC_000001.10	27524980	27525236	2
SRR6315426	NC_000001.10	27524981	27525236	2
SRR6315426	NC_000001.10	27524983	27525236	4
SRR6315429	NC_000001.10	27605890	27606212	3
SRR6315432	NC_000001.10	27609206	27609433	26
SRR6315434	NC_000001.10	27609268	27609378	471
SRR6315427	NC_000001.10	27643081	27643332	20
SRR6315400	NC_000001.10	27701846	27702291	19
SRR6315400	NC_000001.10	27704813	27705087	3
SRR6315434	NC_000001.10	27760576	27761967	52
SRR6315434	NC_000001.10	27919219	27919424	19
SRR6315412	NC_000001.10	27950974	27952076	2
SRR6315433	NC_000001.10	28049845	28050146	9
SRR6315426	NC_000001.10	28064743	28064968	3
SRR6315411	NC_000001.10	28156761	28156943	420
SRR6315404	NC_000001.10	28170358	28170637	4
SRR6315434	NC_000001.10	28228649	28228913	2
SRR6315403	NC_000001.10	28239524	28239747	98
SRR6315403	NC_000001.10	28293484	28293798	3
SRR6315403	NC_000001.10	28321009	28321226	2
SRR6315403	NC_000001.10	28391873	28392444	5
SRR6315411	NC_000001.10	28469287	28471933	3
SRR6315400	NC_000001.10	28475567	28477086	5
SRR6315400	NC_000001.10	28475567	28477087	3
SRR6315400	NC_000001.10	28475567	28477088	1316
SRR6315400	NC_000001.10	28475570	28477088	2
SRR6315432	NC_000001.10	28481371	28481652	21
SRR6315432	NC_000001.10	28501718	28505071	2
SRR6315431	NC_000001.10	28506372	28511137	2
SRR6315427	NC_000001.10	28621803	28622131	12
SRR6315433	NC_000001.10	28645034	28645590	3
SRR6315432	NC_000001.10	28645890	28654008	2
SRR6315430	NC_000001.10	28663183	28663533	4
SRR6315432	NC_000001.10	28748134	28749908	41
SRR6315431	NC_000001.10	28757571	28757843	22
SRR6315404	NC_000001.10	28827715	28828863	25
SRR6315400	NC_000001.10	28840180	28840396	2
SRR6315433	NC_000001.10	28841727	28842002	3
SRR6315434	NC_000001.10	28846180	28850432	33
SRR6315434	NC_000001.10	28846506	28846923	2
SRR6315433	NC_000001.10	28875608	28875838	45
SRR6315404	NC_000001.10	28896563	28896738	340
SRR6315433	NC_000001.10	28922837	28923092	3
SRR6315400	NC_000001.10	28937005	28937282	2
SRR6315431	NC_000001.10	29038451	29038995	11
SRR6315411	NC_000001.10	29073841	29074189	4
SRR6315399	NC_000001.10	29160506	29167365	8
SRR6315399	NC_000001.10	29193830	29193965	3
SRR6315432	NC_000001.10	29197403	29203000	5
SRR6315434	NC_000001.10	29241871	29242076	137
SRR6315411	NC_000001.10	29422719	29422886	34
SRR6315431	NC_000001.10	29425403	29425674	3
SRR6315403	NC_000001.10	29425459	29425608	6
SRR6315431	NC_000001.10	29479308	29479787	2
SRR6315434	NC_000001.10	29525342	29526948	472
SRR6315434	NC_000001.10	29525345	29526948	2
SRR6315433	NC_000001.10	29546122	29546273	8
SRR6315434	NC_000001.10	29564466	29565010	69
SRR6315429	NC_000001.10	29595860	29595997	5
SRR6315429	NC_000001.10	29595860	29595998	2
SRR6315429	NC_000001.10	29595860	29596001	185
SRR6315429	NC_000001.10	29595861	29596000	9
SRR6315425	NC_000001.10	29595862	29596003	140
SRR6315426	NC_000001.10	29595862	29596003	70
SRR6315427	NC_000001.10	29595862	29596003	75
SRR6315428	NC_000001.10	29595862	29596003	4
SRR6315429	NC_000001.10	29595862	29595997	35
SRR6315429	NC_000001.10	29595862	29595998	469
SRR6315429	NC_000001.10	29595862	29595999	510
SRR6315429	NC_000001.10	29595862	29596000	906
SRR6315429	NC_000001.10	29595862	29596001	432
SRR6315429	NC_000001.10	29595862	29596003	1043059
SRR6315430	NC_000001.10	29595862	29596003	28
SRR6315432	NC_000001.10	29595862	29596003	178
SRR6315429	NC_000001.10	29595863	29595998	9
SRR6315429	NC_000001.10	29595863	29595999	16
SRR6315429	NC_000001.10	29595863	29596000	14
SRR6315429	NC_000001.10	29595863	29596001	22
SRR6315429	NC_000001.10	29595863	29596002	1616
SRR6315429	NC_000001.10	29595863	29596003	14
SRR6315429	NC_000001.10	29595864	29595999	10
SRR6315429	NC_000001.10	29595864	29596000	16
SRR6315429	NC_000001.10	29595864	29596001	10
SRR6315429	NC_000001.10	29595864	29596002	15
SRR6315429	NC_000001.10	29595864	29596003	537
SRR6315429	NC_000001.10	29595864	29596004	245
SRR6315429	NC_000001.10	29595865	29596000	7
SRR6315429	NC_000001.10	29595865	29596001	10
SRR6315429	NC_000001.10	29595865	29596002	8
SRR6315429	NC_000001.10	29595865	29596003	967
SRR6315429	NC_000001.10	29595865	29596004	2
SRR6315429	NC_000001.10	29595866	29596001	4
SRR6315429	NC_000001.10	29595866	29596002	13
SRR6315429	NC_000001.10	29595866	29596003	1045
SRR6315429	NC_000001.10	29595866	29596004	6
SRR6315429	NC_000001.10	29595866	29596005	2
SRR6315429	NC_000001.10	29595867	29595988	2
SRR6315429	NC_000001.10	29595867	29596002	7
SRR6315429	NC_000001.10	29595867	29596003	648
SRR6315429	NC_000001.10	29595867	29596004	3
SRR6315429	NC_000001.10	29595868	29596003	39
SRR6315429	NC_000001.10	29595868	29596004	7
SRR6315429	NC_000001.10	29595869	29596004	3
SRR6315429	NC_000001.10	29595875	29595967	2
SRR6315429	NC_000001.10	29595882	29596003	2
SRR6315429	NC_000001.10	29595885	29595996	2
SRR6315429	NC_000001.10	29595888	29595991	2
SRR6315429	NC_000001.10	29595913	29595988	2
SRR6315429	NC_000001.10	29595917	29596003	2
SRR6315400	NC_000001.10	29596863	29597436	5
SRR6315411	NC_000001.10	29605733	29607175	3
SRR6315403	NC_000001.10	29649756	29650106	31
SRR6315412	NC_000001.10	29655248	29656220	396
SRR6315411	NC_000001.10	29698504	29698666	2
SRR6315399	NC_000001.10	29737978	29738239	9
SRR6315431	NC_000001.10	29773638	29773840	3
SRR6315411	NC_000001.10	29833793	29837104	374
SRR6315404	NC_000001.10	29835355	29835531	6
SRR6315404	NC_000001.10	29835357	29835528	15
SRR6315404	NC_000001.10	29835357	29835529	8
SRR6315404	NC_000001.10	29835357	29835530	15
SRR6315404	NC_000001.10	29835357	29835531	11
SRR6315404	NC_000001.10	29835357	29835533	16535
SRR6315412	NC_000001.10	29835357	29835533	4
SRR6315404	NC_000001.10	29835358	29835532	5
SRR6315404	NC_000001.10	29835359	29835533	10
SRR6315404	NC_000001.10	29835359	29835534	2
SRR6315404	NC_000001.10	29835360	29835530	2
SRR6315404	NC_000001.10	29835360	29835533	14
SRR6315404	NC_000001.10	29835361	29835533	6
SRR6315404	NC_000001.10	29835362	29835533	8
SRR6315411	NC_000001.10	29872084	29872296	23
SRR6315403	NC_000001.10	29876374	29876777	260
SRR6315400	NC_000001.10	30047279	30049619	3
SRR6315400	NC_000001.10	30047281	30049616	2
SRR6315400	NC_000001.10	30047281	30049619	3
SRR6315400	NC_000001.10	30047281	30049620	971
SRR6315432	NC_000001.10	30152649	30155116	2
SRR6315404	NC_000001.10	30180439	30180761	34
SRR6315432	NC_000001.10	30211592	30211889	2
SRR6315426	NC_000001.10	30284851	30284969	142
SRR6315429	NC_000001.10	30293889	30298542	2
SRR6315429	NC_000001.10	30298547	30298843	2
SRR6315411	NC_000001.10	30337414	30337557	6
SRR6315411	NC_000001.10	30337415	30337553	5
SRR6315411	NC_000001.10	30337415	30337554	12
SRR6315411	NC_000001.10	30337415	30337555	8
SRR6315411	NC_000001.10	30337415	30337556	9
SRR6315411	NC_000001.10	30337415	30337557	4
SRR6315411	NC_000001.10	30337415	30337558	9206
SRR6315411	NC_000001.10	30337416	30337558	5
SRR6315411	NC_000001.10	30337417	30337558	11
SRR6315411	NC_000001.10	30337418	30337558	7
SRR6315411	NC_000001.10	30337419	30337558	8
SRR6315411	NC_000001.10	30337420	30337558	10
SRR6315411	NC_000001.10	30438191	30438411	2
SRR6315426	NC_000001.10	30523941	30524141	4
SRR6315403	NC_000001.10	30637654	30637902	12
SRR6315403	NC_000001.10	30637655	30637898	24
SRR6315403	NC_000001.10	30637655	30637899	19
SRR6315403	NC_000001.10	30637655	30637900	15
SRR6315403	NC_000001.10	30637655	30637901	14
SRR6315403	NC_000001.10	30637655	30637902	26
SRR6315403	NC_000001.10	30637655	30637903	21691
SRR6315404	NC_000001.10	30637655	30637903	5
SRR6315431	NC_000001.10	30637655	30637903	2
SRR6315433	NC_000001.10	30637655	30637903	4
SRR6315434	NC_000001.10	30637655	30637903	7
SRR6315403	NC_000001.10	30637656	30637903	5
SRR6315403	NC_000001.10	30637656	30637904	7
SRR6315403	NC_000001.10	30637657	30637903	13
SRR6315403	NC_000001.10	30637658	30637902	2
SRR6315403	NC_000001.10	30637658	30637903	28
SRR6315403	NC_000001.10	30637659	30637903	21
SRR6315403	NC_000001.10	30637660	30637903	14
SRR6315432	NC_000001.10	30671624	30672065	65
SRR6315400	NC_000001.10	30756340	30757457	82
SRR6315411	NC_000001.10	30862468	30862782	14
SRR6315431	NC_000001.10	30883952	30885664	345
SRR6315412	NC_000001.10	30890423	30891278	61
SRR6315432	NC_000001.10	30948622	30948819	12
SRR6315411	NC_000001.10	30988095	30988433	112
SRR6315403	NC_000001.10	31079022	31079228	17
SRR6315431	NC_000001.10	31115458	31115742	2
SRR6315431	NC_000001.10	31115458	31115745	10
SRR6315431	NC_000001.10	31115458	31115746	369
SRR6315431	NC_000001.10	31115460	31115746	9
SRR6315428	NC_000001.10	31115523	31115682	157
SRR6315412	NC_000001.10	31147799	31148880	2
SRR6315429	NC_000001.10	31190408	31191042	4
SRR6315399	NC_000001.10	31225348	31228361	2
SRR6315429	NC_000001.10	31236263	31237711	2
SRR6315426	NC_000001.10	31295923	31304090	2
SRR6315432	NC_000001.10	31454095	31454297	56
SRR6315427	NC_000001.10	31496260	31496496	2
SRR6315425	NC_000001.10	31568150	31568276	5
SRR6315434	NC_000001.10	31569392	31569880	52
SRR6315427	NC_000001.10	31577197	31577811	7
SRR6315404	NC_000001.10	31577376	31577632	2
SRR6315432	NC_000001.10	32055238	32056150	13
SRR6315433	NC_000001.10	32197197	32197467	6
SRR6315433	NC_000001.10	32197197	32197468	93
SRR6315433	NC_000001.10	32197199	32197469	2
SRR6315433	NC_000001.10	32218463	32227043	2
SRR6315403	NC_000001.10	32244477	32244661	30
SRR6315403	NC_000001.10	32244478	32244657	56
SRR6315403	NC_000001.10	32244478	32244658	70
SRR6315403	NC_000001.10	32244478	32244659	116
SRR6315403	NC_000001.10	32244478	32244660	49
SRR6315403	NC_000001.10	32244478	32244661	21
SRR6315403	NC_000001.10	32244478	32244662	72579
SRR6315404	NC_000001.10	32244478	32244662	15
SRR6315411	NC_000001.10	32244478	32244662	7
SRR6315412	NC_000001.10	32244478	32244662	15
SRR6315431	NC_000001.10	32244478	32244662	4
SRR6315433	NC_000001.10	32244478	32244662	7
SRR6315434	NC_000001.10	32244478	32244662	26
SRR6315403	NC_000001.10	32244479	32244661	2
SRR6315403	NC_000001.10	32244479	32244662	60
SRR6315403	NC_000001.10	32244479	32244663	28
SRR6315403	NC_000001.10	32244480	32244660	2
SRR6315403	NC_000001.10	32244480	32244662	74
SRR6315403	NC_000001.10	32244481	32244662	323
SRR6315403	NC_000001.10	32244482	32244662	59
SRR6315403	NC_000001.10	32244483	32244662	58
SRR6315399	NC_000001.10	32264635	32264779	166
SRR6315426	NC_000001.10	32283578	32283714	154
SRR6315433	NC_000001.10	32313752	32315498	2
SRR6315432	NC_000001.10	32375480	32376283	2
SRR6315400	NC_000001.10	32455006	32455204	5
SRR6315403	NC_000001.10	32470382	32475138	3
SRR6315430	NC_000001.10	32474776	32475137	28
SRR6315426	NC_000001.10	32481466	32481670	325
SRR6315431	NC_000001.10	32679241	32679798	3
SRR6315411	NC_000001.10	32727610	32727988	109
SRR6315432	NC_000001.10	32727675	32727938	2
SRR6315430	NC_000001.10	32727680	32727918	5
SRR6315434	NC_000001.10	32727731	32727872	15
SRR6315404	NC_000001.10	32763029	32763353	2
SRR6315433	NC_000001.10	32777701	32777891	2
SRR6315412	NC_000001.10	32866521	32872655	2
SRR6315433	NC_000001.10	32990992	32999374	447
SRR6315431	NC_000001.10	33026128	33033032	3
SRR6315399	NC_000001.10	33192619	33192903	4
SRR6315431	NC_000001.10	33214815	33214928	605
SRR6315403	NC_000001.10	33316951	33317289	89
SRR6315403	NC_000001.10	33316951	33317290	116
SRR6315403	NC_000001.10	33316951	33317291	7
SRR6315403	NC_000001.10	33316951	33317292	6
SRR6315403	NC_000001.10	33316951	33317293	6
SRR6315403	NC_000001.10	33316951	33317294	8678
SRR6315434	NC_000001.10	33316951	33317294	5
SRR6315403	NC_000001.10	33316952	33317294	2
SRR6315403	NC_000001.10	33316953	33317294	30
SRR6315403	NC_000001.10	33316954	33317294	4
SRR6315403	NC_000001.10	33316955	33317294	7
SRR6315403	NC_000001.10	33316956	33317294	10
SRR6315411	NC_000001.10	33331029	33331457	86
SRR6315429	NC_000001.10	33345281	33345406	388
SRR6315431	NC_000001.10	33367224	33373921	59
SRR6315433	NC_000001.10	33372126	33376938	2
SRR6315432	NC_000001.10	33396186	33396527	17
SRR6315431	NC_000001.10	33404911	33408340	2
SRR6315412	NC_000001.10	33408456	33408609	2
SRR6315400	NC_000001.10	33480706	33481093	45
SRR6315430	NC_000001.10	33620371	33620530	3
SRR6315426	NC_000001.10	33632448	33638531	2
SRR6315432	NC_000001.10	33686535	33690331	2
SRR6315411	NC_000001.10	33724770	33730196	3
SRR6315411	NC_000001.10	33724771	33730191	2
SRR6315403	NC_000001.10	33805453	33805653	149
SRR6315432	NC_000001.10	33833567	33833775	3
SRR6315432	NC_000001.10	33854798	33861751	108
SRR6315426	NC_000001.10	33862195	33862480	45
SRR6315432	NC_000001.10	33890613	33894497	3
SRR6315404	NC_000001.10	34090637	34090917	4
SRR6315427	NC_000001.10	34104051	34105792	2
SRR6315426	NC_000001.10	34245664	34245881	112
SRR6315434	NC_000001.10	34252718	34253064	32
SRR6315432	NC_000001.10	34256861	34256985	10
SRR6315429	NC_000001.10	34408162	34413993	2
SRR6315429	NC_000001.10	34408739	34413293	11
SRR6315429	NC_000001.10	34409299	34421025	7
SRR6315429	NC_000001.10	34409556	34413965	3
SRR6315429	NC_000001.10	34410038	34413928	2
SRR6315429	NC_000001.10	34410326	34415513	2
SRR6315429	NC_000001.10	34411618	34413976	3
SRR6315429	NC_000001.10	34411768	34415706	2
SRR6315429	NC_000001.10	34413946	34416637	2
SRR6315429	NC_000001.10	34414175	34415077	2
SRR6315429	NC_000001.10	34415534	34418986	3
SRR6315429	NC_000001.10	34416088	34420325	12
SRR6315429	NC_000001.10	34416093	34420325	2
SRR6315429	NC_000001.10	34416390	34420118	2
SRR6315429	NC_000001.10	34417870	34420398	5
SRR6315429	NC_000001.10	34417892	34420365	29
SRR6315429	NC_000001.10	34418094	34418893	4
SRR6315432	NC_000001.10	34481624	34486384	2
SRR6315412	NC_000001.10	34510273	34514336	125
SRR6315427	NC_000001.10	34591391	34591487	3
SRR6315427	NC_000001.10	34591392	34591486	2
SRR6315427	NC_000001.10	34591392	34591490	2022
SRR6315434	NC_000001.10	34648581	34661567	2
SRR6315412	NC_000001.10	34663059	34663308	27
SRR6315434	NC_000001.10	34716558	34716728	11
SRR6315432	NC_000001.10	34883736	34883984	11
SRR6315399	NC_000001.10	35351320	35352134	52
SRR6315433	NC_000001.10	35411119	35411558	2
SRR6315434	NC_000001.10	35553246	35553452	15
SRR6315411	NC_000001.10	35572849	35573135	8
SRR6315431	NC_000001.10	35640373	35640654	8
SRR6315412	NC_000001.10	35640374	35640655	3
SRR6315431	NC_000001.10	35640374	35640650	11
SRR6315431	NC_000001.10	35640374	35640651	17
SRR6315431	NC_000001.10	35640374	35640652	12
SRR6315431	NC_000001.10	35640374	35640653	15
SRR6315431	NC_000001.10	35640374	35640654	12
SRR6315431	NC_000001.10	35640374	35640655	17598
SRR6315433	NC_000001.10	35640374	35640655	3
SRR6315434	NC_000001.10	35640374	35640655	4
SRR6315431	NC_000001.10	35640375	35640655	7
SRR6315431	NC_000001.10	35640375	35640656	11
SRR6315431	NC_000001.10	35640376	35640655	24
SRR6315431	NC_000001.10	35640377	35640655	20
SRR6315431	NC_000001.10	35640378	35640655	14
SRR6315431	NC_000001.10	35640379	35640655	13
SRR6315431	NC_000001.10	35662047	35662335	3
SRR6315412	NC_000001.10	36022775	36023101	19
SRR6315425	NC_000001.10	36044791	36045113	10
SRR6315433	NC_000001.10	36100616	36100968	32
SRR6315434	NC_000001.10	36172880	36180072	2
SRR6315430	NC_000001.10	36257538	36265181	86
SRR6315434	NC_000001.10	36422471	36422745	4
SRR6315432	NC_000001.10	36432212	36435878	2
SRR6315432	NC_000001.10	36512477	36512686	22
SRR6315412	NC_000001.10	36635226	36637252	268
SRR6315404	NC_000001.10	36635227	36637252	3
SRR6315412	NC_000001.10	36635227	36637250	2
SRR6315412	NC_000001.10	36635227	36637252	260
SRR6315400	NC_000001.10	36680516	36680907	8
SRR6315399	NC_000001.10	36744268	36744492	65
SRR6315426	NC_000001.10	36822693	36822832	2
SRR6315404	NC_000001.10	36859973	36860172	31
SRR6315411	NC_000001.10	36866395	36866911	13
SRR6315434	NC_000001.10	36868265	36868712	26
SRR6315427	NC_000001.10	36876586	36876827	51
SRR6315411	NC_000001.10	36894740	36895664	2
SRR6315403	NC_000001.10	36897906	36898139	28
SRR6315432	NC_000001.10	36997503	36998070	200
SRR6315434	NC_000001.10	37019232	37027849	2
SRR6315425	NC_000001.10	37135882	37137589	3
SRR6315404	NC_000001.10	37136698	37140780	2
SRR6315404	NC_000001.10	37197358	37199832	3
SRR6315412	NC_000001.10	37197358	37199827	3
SRR6315412	NC_000001.10	37197358	37199832	332
SRR6315412	NC_000001.10	37197359	37199834	2
SRR6315399	NC_000001.10	37246515	37246725	7
SRR6315403	NC_000001.10	37384385	37384804	2
SRR6315403	NC_000001.10	37384386	37384804	7
SRR6315403	NC_000001.10	37384386	37384809	10505
SRR6315411	NC_000001.10	37384386	37384809	5
SRR6315433	NC_000001.10	37384386	37384809	5
SRR6315434	NC_000001.10	37384386	37384809	5
SRR6315403	NC_000001.10	37384387	37384805	4
SRR6315403	NC_000001.10	37384388	37384804	2
SRR6315403	NC_000001.10	37384388	37384806	6
SRR6315403	NC_000001.10	37384389	37384807	12
SRR6315403	NC_000001.10	37384390	37384808	4
SRR6315403	NC_000001.10	37384391	37384809	7
SRR6315403	NC_000001.10	37384391	37384811	3
SRR6315425	NC_000001.10	37421717	37421905	4
SRR6315425	NC_000001.10	37421717	37421910	491
SRR6315411	NC_000001.10	37552136	37556030	10
SRR6315426	NC_000001.10	37575441	37575726	3
SRR6315426	NC_000001.10	37575441	37575728	2
SRR6315426	NC_000001.10	37575441	37575730	892
SRR6315426	NC_000001.10	37575445	37575730	2
SRR6315433	NC_000001.10	37612112	37612264	42
SRR6315412	NC_000001.10	37710090	37710241	3
SRR6315433	NC_000001.10	37717570	37718697	2
SRR6315434	NC_000001.10	37777921	37778167	27
SRR6315431	NC_000001.10	37796199	37796360	7
SRR6315433	NC_000001.10	37801817	37807445	3
SRR6315404	NC_000001.10	37811770	37812304	6
SRR6315404	NC_000001.10	37815186	37822694	2
SRR6315412	NC_000001.10	37832905	37833142	33
SRR6315400	NC_000001.10	37855768	37856485	27
SRR6315433	NC_000001.10	37891346	37891502	4
SRR6315411	NC_000001.10	37917014	37917480	337
SRR6315411	NC_000001.10	37917015	37917480	3
SRR6315411	NC_000001.10	37917015	37917481	2
SRR6315412	NC_000001.10	38014017	38014259	7
SRR6315429	NC_000001.10	38094575	38100234	2
SRR6315433	NC_000001.10	38103317	38103516	6
SRR6315431	NC_000001.10	38116870	38117177	762
SRR6315434	NC_000001.10	38143542	38143720	3
SRR6315412	NC_000001.10	38309717	38315539	2
SRR6315434	NC_000001.10	38361915	38363414	3
SRR6315434	NC_000001.10	38361995	38363414	10
SRR6315403	NC_000001.10	38404243	38405863	280
SRR6315431	NC_000001.10	38458954	38459694	3
SRR6315432	NC_000001.10	38465837	38472800	62
SRR6315432	NC_000001.10	38504483	38504832	96
SRR6315403	NC_000001.10	38683978	38684158	20
SRR6315403	NC_000001.10	38683979	38684154	13
SRR6315403	NC_000001.10	38683979	38684155	17
SRR6315403	NC_000001.10	38683979	38684156	12
SRR6315403	NC_000001.10	38683979	38684157	23
SRR6315403	NC_000001.10	38683979	38684158	18
SRR6315403	NC_000001.10	38683979	38684159	23701
SRR6315404	NC_000001.10	38683979	38684159	3
SRR6315433	NC_000001.10	38683979	38684159	2
SRR6315434	NC_000001.10	38683979	38684159	4
SRR6315403	NC_000001.10	38683980	38684159	9
SRR6315403	NC_000001.10	38683980	38684161	5
SRR6315403	NC_000001.10	38683981	38684159	30
SRR6315403	NC_000001.10	38683982	38684159	20
SRR6315403	NC_000001.10	38683983	38684159	16
SRR6315403	NC_000001.10	38683984	38684159	17
SRR6315433	NC_000001.10	38711925	38716077	3
SRR6315412	NC_000001.10	38712650	38712909	9
SRR6315433	NC_000001.10	38722575	38725273	2
SRR6315433	NC_000001.10	38722949	38727787	2
SRR6315433	NC_000001.10	38725200	38729977	2
SRR6315400	NC_000001.10	38837116	38837312	4
SRR6315434	NC_000001.10	38837189	38840411	2
SRR6315434	NC_000001.10	38854902	38859315	276
SRR6315434	NC_000001.10	38855733	38858302	2
SRR6315404	NC_000001.10	38914487	38929773	10
SRR6315428	NC_000001.10	38956619	38957527	2
SRR6315426	NC_000001.10	39019427	39023966	2
SRR6315430	NC_000001.10	39390148	39390588	2
SRR6315431	NC_000001.10	39421597	39422073	44
SRR6315432	NC_000001.10	39488114	39488468	38
SRR6315411	NC_000001.10	39543313	39547911	11
SRR6315425	NC_000001.10	39547469	39547638	35
SRR6315426	NC_000001.10	39577981	39578134	80
SRR6315403	NC_000001.10	39657340	39658397	3
SRR6315403	NC_000001.10	39657340	39658398	2
SRR6315403	NC_000001.10	39657340	39658399	1614
SRR6315403	NC_000001.10	39657342	39658399	6
SRR6315403	NC_000001.10	39657344	39658399	2
SRR6315403	NC_000001.10	39657345	39658399	10
SRR6315400	NC_000001.10	39691534	39693195	99
SRR6315429	NC_000001.10	39768000	39770160	25
SRR6315433	NC_000001.10	39840511	39840759	32
SRR6315433	NC_000001.10	39840511	39840761	16
SRR6315430	NC_000001.10	39861082	39862934	4
SRR6315411	NC_000001.10	39989014	39989764	20
SRR6315400	NC_000001.10	39990767	39993631	200
SRR6315433	NC_000001.10	40023169	40023381	17
SRR6315433	NC_000001.10	40046668	40047068	4
SRR6315434	NC_000001.10	40092657	40092889	206
SRR6315429	NC_000001.10	40095695	40109240	2
SRR6315400	NC_000001.10	40137580	40137722	82
SRR6315434	NC_000001.10	40220705	40221446	821
SRR6315434	NC_000001.10	40220706	40221441	2
SRR6315434	NC_000001.10	40220707	40221444	2
SRR6315434	NC_000001.10	40220710	40221445	10
SRR6315434	NC_000001.10	40220710	40221446	4
SRR6315412	NC_000001.10	40335503	40335646	18
SRR6315428	NC_000001.10	40550595	40550773	14
SRR6315403	NC_000001.10	40573777	40573965	2
SRR6315432	NC_000001.10	40695280	40695647	19
SRR6315434	NC_000001.10	40712673	40713136	7
SRR6315429	NC_000001.10	40765384	40766460	2
SRR6315434	NC_000001.10	41027159	41027409	6
SRR6315411	NC_000001.10	41055989	41056274	3
SRR6315433	NC_000001.10	41265024	41265856	3
SRR6315411	NC_000001.10	41273849	41278777	4
SRR6315434	NC_000001.10	41335477	41338054	149
SRR6315429	NC_000001.10	41445820	41448090	15
SRR6315431	NC_000001.10	41462345	41468075	2
SRR6315400	NC_000001.10	41573286	41573702	20
SRR6315433	NC_000001.10	41771475	41771762	7
SRR6315433	NC_000001.10	41783058	41788264	4
SRR6315429	NC_000001.10	41785968	41786095	4
SRR6315403	NC_000001.10	41823687	41823849	8
SRR6315433	NC_000001.10	41841543	41844266	2
SRR6315400	NC_000001.10	41917900	41918302	319
SRR6315432	NC_000001.10	41945703	41945988	2
SRR6315411	NC_000001.10	42025255	42030817	442
SRR6315411	NC_000001.10	42025256	42030815	2
SRR6315400	NC_000001.10	42142413	42142593	32
SRR6315427	NC_000001.10	42210891	42211055	2
SRR6315427	NC_000001.10	42210892	42211052	3
SRR6315427	NC_000001.10	42210892	42211053	3
SRR6315427	NC_000001.10	42210892	42211057	4719
SRR6315432	NC_000001.10	42210892	42211057	4
SRR6315427	NC_000001.10	42210893	42211056	4
SRR6315427	NC_000001.10	42210894	42211057	6
SRR6315427	NC_000001.10	42210894	42211058	3
SRR6315427	NC_000001.10	42210895	42211057	6
SRR6315427	NC_000001.10	42210896	42211057	3
SRR6315427	NC_000001.10	42210897	42211057	11
SRR6315400	NC_000001.10	42217078	42228909	2
SRR6315400	NC_000001.10	42423643	42423879	39
SRR6315434	NC_000001.10	42439124	42439404	8
SRR6315403	NC_000001.10	42467941	42472792	3
SRR6315403	NC_000001.10	42467941	42472794	2274
SRR6315403	NC_000001.10	42467942	42472793	4
SRR6315403	NC_000001.10	42467946	42472794	5
SRR6315403	NC_000001.10	42468049	42470623	2
SRR6315429	NC_000001.10	42496215	42503655	2
SRR6315429	NC_000001.10	42500357	42503038	2
SRR6315429	NC_000001.10	42500842	42504402	2
SRR6315429	NC_000001.10	42500846	42505196	2
SRR6315429	NC_000001.10	42503691	42513813	2
SRR6315429	NC_000001.10	42503694	42519131	2
SRR6315429	NC_000001.10	42504314	42509718	2
SRR6315429	NC_000001.10	42504340	42513101	2
SRR6315429	NC_000001.10	42505394	42512221	2
SRR6315429	NC_000001.10	42507653	42508719	2
SRR6315429	NC_000001.10	42508394	42513788	2
SRR6315429	NC_000001.10	42509684	42513513	2
SRR6315429	NC_000001.10	42509960	42515064	2
SRR6315429	NC_000001.10	42510503	42519923	13
SRR6315429	NC_000001.10	42512042	42519924	2
SRR6315429	NC_000001.10	42512093	42528211	2
SRR6315429	NC_000001.10	42512144	42523729	2
SRR6315429	NC_000001.10	42512951	42519253	2
SRR6315429	NC_000001.10	42513166	42519872	2
SRR6315429	NC_000001.10	42513306	42514851	2
SRR6315429	NC_000001.10	42513922	42517437	2
SRR6315429	NC_000001.10	42513974	42521763	7
SRR6315429	NC_000001.10	42514340	42521012	4
SRR6315429	NC_000001.10	42514379	42517397	2
SRR6315429	NC_000001.10	42514513	42525098	2
SRR6315429	NC_000001.10	42515000	42522290	2
SRR6315429	NC_000001.10	42515225	42520162	2
SRR6315429	NC_000001.10	42515605	42519111	2
SRR6315429	NC_000001.10	42517022	42517574	2
SRR6315429	NC_000001.10	42518467	42519012	2
SRR6315429	NC_000001.10	42521827	42527699	2
SRR6315429	NC_000001.10	42522613	42527853	2
SRR6315429	NC_000001.10	42523856	42537075	2
SRR6315429	NC_000001.10	42526167	42529340	2
SRR6315429	NC_000001.10	42526996	42529305	2
SRR6315429	NC_000001.10	42527248	42537389	2
SRR6315429	NC_000001.10	42527808	42530117	2
SRR6315429	NC_000001.10	42528371	42532390	2
SRR6315412	NC_000001.10	42532749	42532981	23
SRR6315429	NC_000001.10	42533171	42536091	2
SRR6315432	NC_000001.10	42587087	42589443	2
SRR6315433	NC_000001.10	42830024	42830213	89
SRR6315400	NC_000001.10	43025722	43028169	2
SRR6315403	NC_000001.10	43034129	43035694	95
SRR6315432	NC_000001.10	43134943	43135151	2
SRR6315433	NC_000001.10	43269435	43271395	2
SRR6315428	NC_000001.10	43399005	43399186	2
SRR6315430	NC_000001.10	43433002	43433139	4
SRR6315426	NC_000001.10	43433003	43433140	6
SRR6315429	NC_000001.10	43433003	43433140	9
SRR6315430	NC_000001.10	43433003	43433135	8
SRR6315430	NC_000001.10	43433003	43433136	27
SRR6315430	NC_000001.10	43433003	43433137	6
SRR6315430	NC_000001.10	43433003	43433138	90
SRR6315430	NC_000001.10	43433003	43433139	3
SRR6315430	NC_000001.10	43433003	43433140	18729
SRR6315432	NC_000001.10	43433003	43433140	74
SRR6315430	NC_000001.10	43433004	43433138	6
SRR6315430	NC_000001.10	43433004	43433140	20
SRR6315430	NC_000001.10	43433004	43433141	12
SRR6315430	NC_000001.10	43433005	43433140	13
SRR6315430	NC_000001.10	43433006	43433140	14
SRR6315430	NC_000001.10	43433007	43433140	7
SRR6315430	NC_000001.10	43433008	43433140	21
SRR6315431	NC_000001.10	43441801	43441927	14
SRR6315431	NC_000001.10	43596776	43601160	214
SRR6315429	NC_000001.10	43654003	43657902	4
SRR6315412	NC_000001.10	43704765	43705027	2
SRR6315412	NC_000001.10	43770031	43771427	6
SRR6315411	NC_000001.10	43788214	43788385	60
SRR6315403	NC_000001.10	44013133	44013384	19
SRR6315425	NC_000001.10	44022246	44025497	2
SRR6315425	NC_000001.10	44023727	44026489	2
SRR6315432	NC_000001.10	44038112	44038303	22
SRR6315400	NC_000001.10	44080870	44081015	4
SRR6315411	NC_000001.10	44140896	44141100	3
SRR6315431	NC_000001.10	44212166	44212412	47
SRR6315403	NC_000001.10	44425457	44425663	33
SRR6315429	NC_000001.10	44476748	44477043	3
SRR6315429	NC_000001.10	44476748	44477050	478
SRR6315429	NC_000001.10	44476750	44477048	3
SRR6315425	NC_000001.10	44523999	44524303	2
SRR6315425	NC_000001.10	44523999	44524305	2
SRR6315425	NC_000001.10	44523999	44524307	4
SRR6315425	NC_000001.10	44523999	44524308	1749
SRR6315425	NC_000001.10	44524002	44524308	2
SRR6315425	NC_000001.10	44524003	44524308	4
SRR6315425	NC_000001.10	44524004	44524308	2
SRR6315411	NC_000001.10	44821557	44821768	11
SRR6315411	NC_000001.10	44883252	44883578	171
SRR6315433	NC_000001.10	44886728	44886867	14
SRR6315431	NC_000001.10	44922431	44929483	2
SRR6315434	NC_000001.10	44943900	44947060	2
SRR6315432	NC_000001.10	44982126	44990093	8
SRR6315432	NC_000001.10	45065970	45066241	2
SRR6315432	NC_000001.10	45065970	45066244	589
SRR6315432	NC_000001.10	45082979	45084885	2
SRR6315432	NC_000001.10	45082979	45084890	152
SRR6315432	NC_000001.10	45084820	45091576	2
SRR6315426	NC_000001.10	45140583	45149863	2
SRR6315404	NC_000001.10	45146823	45147007	2
SRR6315404	NC_000001.10	45146824	45147004	6
SRR6315404	NC_000001.10	45146824	45147005	4
SRR6315404	NC_000001.10	45146824	45147006	4
SRR6315404	NC_000001.10	45146824	45147007	2
SRR6315404	NC_000001.10	45146824	45147008	3640
SRR6315404	NC_000001.10	45146825	45147008	3
SRR6315404	NC_000001.10	45146828	45147008	2
SRR6315404	NC_000001.10	45146829	45147008	4
SRR6315433	NC_000001.10	45165691	45166118	22
SRR6315400	NC_000001.10	45217128	45221139	16
SRR6315433	NC_000001.10	45280328	45280671	3
SRR6315432	NC_000001.10	45289006	45289279	8
SRR6315404	NC_000001.10	45318122	45321129	2
SRR6315404	NC_000001.10	45318475	45323935	2
SRR6315404	NC_000001.10	45318589	45320209	2
SRR6315404	NC_000001.10	45321690	45326121	3
SRR6315404	NC_000001.10	45321978	45324876	2
SRR6315404	NC_000001.10	45322608	45329177	2
SRR6315404	NC_000001.10	45323954	45326070	3
SRR6315404	NC_000001.10	45324090	45328102	2
SRR6315404	NC_000001.10	45324486	45325993	2
SRR6315404	NC_000001.10	45325406	45329107	2
SRR6315404	NC_000001.10	45325415	45328263	2
SRR6315404	NC_000001.10	45325420	45328268	5
SRR6315404	NC_000001.10	45327274	45329276	2
SRR6315412	NC_000001.10	45403337	45403502	16
SRR6315412	NC_000001.10	45406289	45406731	2
SRR6315432	NC_000001.10	45460722	45464121	2
SRR6315404	NC_000001.10	45545782	45545960	3
SRR6315404	NC_000001.10	45545782	45545961	2
SRR6315404	NC_000001.10	45545782	45545962	2
SRR6315404	NC_000001.10	45545782	45545965	1902
SRR6315404	NC_000001.10	45545783	45545966	6
SRR6315404	NC_000001.10	45545784	45545965	4
SRR6315404	NC_000001.10	45545785	45545965	3
SRR6315404	NC_000001.10	45545786	45545965	2
SRR6315433	NC_000001.10	45673602	45673921	6
SRR6315403	NC_000001.10	45760926	45761224	316
SRR6315434	NC_000001.10	45760953	45761195	23
SRR6315431	NC_000001.10	45768603	45769074	4
SRR6315433	NC_000001.10	45820623	45820798	2
SRR6315411	NC_000001.10	45823358	45824688	1109
SRR6315411	NC_000001.10	45823363	45824688	2
SRR6315411	NC_000001.10	45823363	45824690	2
SRR6315400	NC_000001.10	45884723	45884969	74
SRR6315412	NC_000001.10	45920819	45934564	4
SRR6315433	NC_000001.10	45972403	45972607	4
SRR6315400	NC_000001.10	46078934	46080039	15
SRR6315400	NC_000001.10	46097169	46097377	5
SRR6315411	NC_000001.10	46130196	46130406	3
SRR6315433	NC_000001.10	46210179	46210405	12
SRR6315412	NC_000001.10	46216163	46216546	2
SRR6315399	NC_000001.10	46272890	46278302	2
SRR6315431	NC_000001.10	46572493	46573000	3
SRR6315411	NC_000001.10	46572582	46572905	130
SRR6315411	NC_000001.10	46572583	46572905	2
SRR6315411	NC_000001.10	46636772	46640499	7
SRR6315433	NC_000001.10	46639871	46640236	5
SRR6315433	NC_000001.10	46639871	46640239	3
SRR6315433	NC_000001.10	46639871	46640240	2
SRR6315433	NC_000001.10	46639871	46640241	3249
SRR6315433	NC_000001.10	46639872	46640242	2
SRR6315433	NC_000001.10	46639875	46640241	3
SRR6315433	NC_000001.10	46639876	46640241	5
SRR6315399	NC_000001.10	46655570	46655755	25
SRR6315425	NC_000001.10	46691003	46695239	7
SRR6315425	NC_000001.10	46691003	46695240	2
SRR6315425	NC_000001.10	46691003	46695242	5
SRR6315425	NC_000001.10	46691003	46695243	2
SRR6315425	NC_000001.10	46691003	46695244	3652
SRR6315432	NC_000001.10	46691003	46695244	3
SRR6315425	NC_000001.10	46691004	46695244	5
SRR6315425	NC_000001.10	46691004	46695245	2
SRR6315425	NC_000001.10	46691005	46695244	3
SRR6315425	NC_000001.10	46691006	46695244	5
SRR6315425	NC_000001.10	46691007	46695244	3
SRR6315425	NC_000001.10	46691008	46695244	3
SRR6315425	NC_000001.10	46691018	46692526	2
SRR6315425	NC_000001.10	46692848	46694865	2
SRR6315431	NC_000001.10	46695078	46695615	2
SRR6315433	NC_000001.10	46728976	46729165	2
SRR6315432	NC_000001.10	46732450	46732869	2
SRR6315425	NC_000001.10	46759012	46759190	90
SRR6315400	NC_000001.10	46769468	46769766	36
SRR6315432	NC_000001.10	46783557	46783960	2
SRR6315400	NC_000001.10	46879874	46889772	11
SRR6315403	NC_000001.10	46881758	46885799	702
SRR6315403	NC_000001.10	46881759	46885798	3
SRR6315403	NC_000001.10	46881761	46885799	2
SRR6315412	NC_000001.10	46982634	46982884	84
SRR6315427	NC_000001.10	46990440	46990719	63
SRR6315429	NC_000001.10	46990555	46990702	2989
SRR6315429	NC_000001.10	46990555	46990703	858
SRR6315429	NC_000001.10	46990555	46990704	186
SRR6315429	NC_000001.10	46990555	46990705	34
SRR6315429	NC_000001.10	46990555	46990706	68
SRR6315429	NC_000001.10	46990555	46990707	64
SRR6315429	NC_000001.10	46990556	46990706	8
SRR6315434	NC_000001.10	46993430	46993835	2
SRR6315434	NC_000001.10	47039955	47040100	579
SRR6315434	NC_000001.10	47039956	47040100	2
SRR6315399	NC_000001.10	47068402	47068629	79
SRR6315432	NC_000001.10	47281099	47281272	3
SRR6315403	NC_000001.10	47489319	47489716	2
SRR6315404	NC_000001.10	47692291	47692411	95
SRR6315399	NC_000001.10	47740180	47740644	4
SRR6315433	NC_000001.10	47790484	47790713	22
SRR6315434	NC_000001.10	47791696	47791944	8
SRR6315430	NC_000001.10	47808755	47809101	12
SRR6315411	NC_000001.10	47871264	47876652	2
SRR6315430	NC_000001.10	47947515	47952714	2
SRR6315433	NC_000001.10	48054964	48057016	2
SRR6315426	NC_000001.10	48086238	48086683	130
SRR6315429	NC_000001.10	48212825	48220162	2
SRR6315432	NC_000001.10	48392091	48392218	24
SRR6315411	NC_000001.10	48472828	48472956	9
SRR6315400	NC_000001.10	48487672	48489971	2
SRR6315433	NC_000001.10	48516887	48519211	2
SRR6315403	NC_000001.10	48526091	48529990	159
SRR6315403	NC_000001.10	48546467	48547070	72
SRR6315431	NC_000001.10	48603286	48603512	53
SRR6315404	NC_000001.10	48701477	48701626	27
SRR6315431	NC_000001.10	48707858	48708234	3
SRR6315426	NC_000001.10	48750355	48750635	5
SRR6315403	NC_000001.10	48909609	48909799	6
SRR6315433	NC_000001.10	48950611	48952984	2
SRR6315434	NC_000001.10	49022504	49022787	17
SRR6315400	NC_000001.10	49317253	49319191	3
SRR6315400	NC_000001.10	49317253	49319193	2
SRR6315400	NC_000001.10	49317253	49319196	3862
SRR6315400	NC_000001.10	49317257	49319196	4
SRR6315400	NC_000001.10	49317258	49319196	4
SRR6315412	NC_000001.10	49565311	49566744	19
SRR6315411	NC_000001.10	49666201	49668276	79
SRR6315433	NC_000001.10	49687582	49688959	8
SRR6315403	NC_000001.10	49847700	49853175	2
SRR6315428	NC_000001.10	50151842	50152115	13
SRR6315412	NC_000001.10	50699316	50699651	20
SRR6315411	NC_000001.10	50727894	50729032	6
SRR6315432	NC_000001.10	50825753	50839395	6
SRR6315403	NC_000001.10	50891028	50892074	5
SRR6315403	NC_000001.10	50891028	50892079	2131
SRR6315403	NC_000001.10	50891029	50892077	3
SRR6315403	NC_000001.10	50891031	50892079	2
SRR6315403	NC_000001.10	50891032	50892079	2
SRR6315403	NC_000001.10	50891033	50892079	6
SRR6315430	NC_000001.10	50948693	50961833	83
SRR6315434	NC_000001.10	50971073	50971912	2
SRR6315433	NC_000001.10	51091627	51093275	2
SRR6315426	NC_000001.10	51335798	51336068	1608
SRR6315426	NC_000001.10	51335799	51336068	2
SRR6315426	NC_000001.10	51335800	51336068	2
SRR6315426	NC_000001.10	51335802	51336068	8
SRR6315426	NC_000001.10	51335803	51336068	2
SRR6315404	NC_000001.10	51376984	51377142	2
SRR6315431	NC_000001.10	51414227	51414418	72
SRR6315432	NC_000001.10	51651899	51652129	2
SRR6315411	NC_000001.10	51732639	51732823	95
SRR6315431	NC_000001.10	51756854	51757160	2
SRR6315431	NC_000001.10	51756854	51757162	1045
SRR6315431	NC_000001.10	51756856	51757162	2
SRR6315434	NC_000001.10	51782062	51791580	5
SRR6315434	NC_000001.10	51917060	51918282	37
SRR6315432	NC_000001.10	52334437	52334742	20
SRR6315411	NC_000001.10	52347435	52347857	3
SRR6315432	NC_000001.10	52599654	52599878	46
SRR6315431	NC_000001.10	53010050	53011968	2
SRR6315432	NC_000001.10	53046318	53046603	26
SRR6315432	NC_000001.10	53129160	53129366	16
SRR6315433	NC_000001.10	53139556	53139802	4
SRR6315411	NC_000001.10	53170849	53170998	2
SRR6315432	NC_000001.10	53240773	53243692	2
SRR6315430	NC_000001.10	53240928	53241307	101
SRR6315430	NC_000001.10	53367092	53368547	33
SRR6315433	NC_000001.10	53400415	53400825	105
SRR6315434	NC_000001.10	53450332	53450663	16
SRR6315400	NC_000001.10	53623906	53624175	4
SRR6315412	NC_000001.10	53712357	53724338	12
SRR6315411	NC_000001.10	53788837	53789076	5
SRR6315431	NC_000001.10	54018633	54018769	7
SRR6315432	NC_000001.10	54126378	54134279	7
SRR6315411	NC_000001.10	54147386	54147628	15
SRR6315431	NC_000001.10	54162474	54163162	509
SRR6315434	NC_000001.10	54255172	54255418	4
SRR6315403	NC_000001.10	54309524	54319393	3
SRR6315433	NC_000001.10	54407958	54408420	7
SRR6315400	NC_000001.10	54515347	54516294	20
SRR6315425	NC_000001.10	54587199	54587429	25
SRR6315412	NC_000001.10	54612268	54614892	14
SRR6315425	NC_000001.10	54627447	54628015	2
SRR6315404	NC_000001.10	54685964	54686259	2
SRR6315404	NC_000001.10	54685964	54686264	376
SRR6315434	NC_000001.10	54781299	54782323	45
SRR6315434	NC_000001.10	54933511	54933746	3
SRR6315431	NC_000001.10	55086912	55087083	476
SRR6315427	NC_000001.10	55102965	55103129	2
SRR6315427	NC_000001.10	55102968	55103068	2
SRR6315427	NC_000001.10	55102977	55103159	2
SRR6315427	NC_000001.10	55102977	55103189	2
SRR6315427	NC_000001.10	55102978	55103157	2
SRR6315427	NC_000001.10	55102985	55103058	2
SRR6315427	NC_000001.10	55102985	55103061	2
SRR6315427	NC_000001.10	55102985	55103155	2
SRR6315427	NC_000001.10	55102985	55103171	2
SRR6315427	NC_000001.10	55102985	55103205	2
SRR6315427	NC_000001.10	55102986	55103089	2
SRR6315427	NC_000001.10	55102987	55103183	2
SRR6315427	NC_000001.10	55102988	55103143	2
SRR6315427	NC_000001.10	55102988	55103193	2
SRR6315427	NC_000001.10	55102989	55103094	2
SRR6315427	NC_000001.10	55102990	55103090	2
SRR6315427	NC_000001.10	55102993	55103079	2
SRR6315427	NC_000001.10	55102993	55103165	2
SRR6315427	NC_000001.10	55102994	55103197	3
SRR6315427	NC_000001.10	55102995	55103144	2
SRR6315427	NC_000001.10	55102995	55103178	2
SRR6315427	NC_000001.10	55102996	55103074	2
SRR6315427	NC_000001.10	55102997	55103080	2
SRR6315427	NC_000001.10	55103001	55103090	2
SRR6315427	NC_000001.10	55103001	55103140	2
SRR6315427	NC_000001.10	55103002	55103165	2
SRR6315427	NC_000001.10	55103004	55103070	2
SRR6315427	NC_000001.10	55103005	55103156	2
SRR6315427	NC_000001.10	55103005	55103171	2
SRR6315427	NC_000001.10	55103006	55103142	2
SRR6315427	NC_000001.10	55103007	55103138	3
SRR6315427	NC_000001.10	55103007	55103167	2
SRR6315427	NC_000001.10	55103008	55103204	2
SRR6315427	NC_000001.10	55103009	55103073	2
SRR6315427	NC_000001.10	55103009	55103155	2
SRR6315427	NC_000001.10	55103009	55103170	2
SRR6315427	NC_000001.10	55103009	55103197	3
SRR6315427	NC_000001.10	55103010	55103147	2
SRR6315427	NC_000001.10	55103010	55103196	2
SRR6315427	NC_000001.10	55103010	55103220	2
SRR6315427	NC_000001.10	55103011	55103153	2
SRR6315427	NC_000001.10	55103011	55103155	2
SRR6315427	NC_000001.10	55103011	55103194	2
SRR6315427	NC_000001.10	55103011	55103200	3
SRR6315427	NC_000001.10	55103012	55103136	2
SRR6315427	NC_000001.10	55103012	55103142	2
SRR6315427	NC_000001.10	55103012	55103158	3
SRR6315427	NC_000001.10	55103012	55103166	2
SRR6315427	NC_000001.10	55103012	55103168	2
SRR6315427	NC_000001.10	55103012	55103188	2
SRR6315427	NC_000001.10	55103013	55103180	2
SRR6315427	NC_000001.10	55103014	55103208	2
SRR6315427	NC_000001.10	55103015	55103149	2
SRR6315427	NC_000001.10	55103015	55103196	2
SRR6315427	NC_000001.10	55103016	55103146	3
SRR6315427	NC_000001.10	55103016	55103194	2
SRR6315427	NC_000001.10	55103016	55103213	2
SRR6315427	NC_000001.10	55103017	55103199	2
SRR6315427	NC_000001.10	55103018	55103182	3
SRR6315427	NC_000001.10	55103018	55103208	2
SRR6315427	NC_000001.10	55103019	55103142	3
SRR6315427	NC_000001.10	55103019	55103145	3
SRR6315427	NC_000001.10	55103020	55103120	2
SRR6315427	NC_000001.10	55103020	55103151	2
SRR6315427	NC_000001.10	55103021	55103175	3
SRR6315427	NC_000001.10	55103026	55103134	2
SRR6315427	NC_000001.10	55103028	55103150	2
SRR6315427	NC_000001.10	55103031	55103187	2
SRR6315427	NC_000001.10	55103032	55103198	3
SRR6315427	NC_000001.10	55103036	55103133	2
SRR6315427	NC_000001.10	55103037	55103191	2
SRR6315427	NC_000001.10	55103039	55103161	2
SRR6315427	NC_000001.10	55103041	55103195	2
SRR6315427	NC_000001.10	55103044	55103175	2
SRR6315427	NC_000001.10	55103044	55103211	2
SRR6315427	NC_000001.10	55103045	55103139	2
SRR6315427	NC_000001.10	55103045	55103191	2
SRR6315427	NC_000001.10	55103046	55103175	2
SRR6315427	NC_000001.10	55103057	55103176	2
SRR6315427	NC_000001.10	55103060	55103169	2
SRR6315427	NC_000001.10	55103060	55103199	2
SRR6315427	NC_000001.10	55103064	55103174	2
SRR6315427	NC_000001.10	55103065	55103214	2
SRR6315427	NC_000001.10	55103066	55103178	2
SRR6315427	NC_000001.10	55103072	55103172	2
SRR6315427	NC_000001.10	55103079	55103276	2
SRR6315427	NC_000001.10	55103085	55103185	2
SRR6315427	NC_000001.10	55103100	55103192	2
SRR6315427	NC_000001.10	55103100	55103251	2
SRR6315427	NC_000001.10	55103107	55103203	2
SRR6315427	NC_000001.10	55103115	55103202	2
SRR6315427	NC_000001.10	55103118	55103211	2
SRR6315427	NC_000001.10	55103122	55103213	2
SRR6315427	NC_000001.10	55103127	55103207	3
SRR6315427	NC_000001.10	55103137	55103224	2
SRR6315427	NC_000001.10	55103173	55103269	3
SRR6315427	NC_000001.10	55103177	55103278	2
SRR6315431	NC_000001.10	55121615	55121851	4
SRR6315399	NC_000001.10	55160789	55163049	14
SRR6315426	NC_000001.10	55181188	55181402	2
SRR6315426	NC_000001.10	55181188	55181407	1221
SRR6315433	NC_000001.10	55317934	55318115	872
SRR6315429	NC_000001.10	55414567	55414715	6
SRR6315431	NC_000001.10	55526453	55526703	8
SRR6315430	NC_000001.10	55530545	55530735	10
SRR6315433	NC_000001.10	55698537	55698800	9
SRR6315412	NC_000001.10	56020550	56020655	255
SRR6315411	NC_000001.10	56025897	56028879	18
SRR6315412	NC_000001.10	56066137	56070246	3
SRR6315433	NC_000001.10	56222339	56222535	43
SRR6315411	NC_000001.10	56358919	56359224	75
SRR6315431	NC_000001.10	56495281	56496994	73
SRR6315400	NC_000001.10	56776779	56786157	2
SRR6315432	NC_000001.10	56792563	56794026	2
SRR6315431	NC_000001.10	56906518	56907011	2
SRR6315412	NC_000001.10	56919451	56920869	7
SRR6315411	NC_000001.10	56990601	56990913	542
SRR6315411	NC_000001.10	56990605	56990913	2
SRR6315432	NC_000001.10	56996032	56996346	20
SRR6315433	NC_000001.10	57262803	57277276	3
SRR6315434	NC_000001.10	57425609	57425821	12
SRR6315403	NC_000001.10	57919536	57931135	4
SRR6315432	NC_000001.10	58090968	58091311	14
SRR6315432	NC_000001.10	58093346	58093743	149
SRR6315433	NC_000001.10	58127464	58130674	1139
SRR6315433	NC_000001.10	58128180	58128583	2
SRR6315399	NC_000001.10	58163964	58164500	2
SRR6315404	NC_000001.10	58296737	58296952	7
SRR6315412	NC_000001.10	58307275	58307458	6
SRR6315426	NC_000001.10	58464720	58465012	31
SRR6315432	NC_000001.10	58519367	58528850	2
SRR6315434	NC_000001.10	58551356	58555218	2
SRR6315426	NC_000001.10	58557632	58557956	10
SRR6315399	NC_000001.10	59093063	59093249	52
SRR6315430	NC_000001.10	59166487	59167866	10
SRR6315433	NC_000001.10	59265931	59268129	2
SRR6315433	NC_000001.10	59265932	59268131	3
SRR6315430	NC_000001.10	59422054	59436082	95
SRR6315400	NC_000001.10	59439075	59439505	3
SRR6315411	NC_000001.10	59439179	59439385	38
SRR6315434	NC_000001.10	59632577	59639254	462
SRR6315412	NC_000001.10	59666774	59672763	274
SRR6315434	NC_000001.10	59862589	59863775	4
SRR6315432	NC_000001.10	59986976	59987118	209
SRR6315432	NC_000001.10	59986978	59987118	9
SRR6315403	NC_000001.10	60013564	60023848	3
SRR6315403	NC_000001.10	60013567	60023845	4
SRR6315403	NC_000001.10	60013567	60023847	3
SRR6315403	NC_000001.10	60013567	60023849	3170
SRR6315403	NC_000001.10	60013568	60023849	4
SRR6315403	NC_000001.10	60013568	60023850	2
SRR6315403	NC_000001.10	60013569	60023849	4
SRR6315403	NC_000001.10	60013570	60023849	4
SRR6315403	NC_000001.10	60015395	60016985	2
SRR6315403	NC_000001.10	60015971	60018569	2
SRR6315403	NC_000001.10	60016192	60017017	5
SRR6315425	NC_000001.10	60026689	60026977	89
SRR6315433	NC_000001.10	60139093	60139338	41
SRR6315432	NC_000001.10	60289134	60291958	2
SRR6315403	NC_000001.10	60424393	60426869	2
SRR6315431	NC_000001.10	60472045	60475234	94
SRR6315431	NC_000001.10	60526419	60526868	4
SRR6315434	NC_000001.10	60836611	60838766	29
SRR6315400	NC_000001.10	60853020	60857363	143
SRR6315429	NC_000001.10	61043994	61044185	2
SRR6315429	NC_000001.10	61043994	61044188	22
SRR6315432	NC_000001.10	61237261	61246440	2
SRR6315432	NC_000001.10	61237715	61245372	2
SRR6315429	NC_000001.10	61239533	61243329	2
SRR6315426	NC_000001.10	61247969	61248367	668
SRR6315426	NC_000001.10	61247974	61248367	2
SRR6315432	NC_000001.10	61266249	61266526	186
SRR6315428	NC_000001.10	61446475	61446846	3
SRR6315403	NC_000001.10	61449545	61450054	2
SRR6315411	NC_000001.10	61517487	61519898	9
SRR6315400	NC_000001.10	61799404	61799557	4
SRR6315433	NC_000001.10	61845354	61845561	17
SRR6315433	NC_000001.10	61916627	61916838	2
SRR6315433	NC_000001.10	61916627	61916839	89
SRR6315434	NC_000001.10	61933091	61933329	7
SRR6315425	NC_000001.10	62167678	62168242	23
SRR6315412	NC_000001.10	62327940	62328134	2
SRR6315403	NC_000001.10	62449864	62450143	131
SRR6315433	NC_000001.10	62627066	62629234	101
SRR6315411	NC_000001.10	62902395	62902602	11
SRR6315404	NC_000001.10	62913960	62914779	16
SRR6315433	NC_000001.10	62919494	62922802	173
SRR6315403	NC_000001.10	63072699	63079024	335
SRR6315403	NC_000001.10	63072703	63079024	2
SRR6315432	NC_000001.10	63148319	63151472	2
SRR6315403	NC_000001.10	63182818	63188558	117
SRR6315431	NC_000001.10	63202216	63202754	2
SRR6315434	NC_000001.10	63202268	63202692	239
SRR6315412	NC_000001.10	63481234	63481988	6
SRR6315431	NC_000001.10	63481598	63481777	2
SRR6315400	NC_000001.10	63646799	63648511	9
SRR6315430	NC_000001.10	63826347	63826703	2
SRR6315412	NC_000001.10	63844602	63855377	11
SRR6315403	NC_000001.10	63848459	63848783	78
SRR6315432	NC_000001.10	63864806	63865049	3
SRR6315431	NC_000001.10	63940730	63941160	6
SRR6315430	NC_000001.10	64021448	64021640	41
SRR6315411	NC_000001.10	64544803	64547732	2
SRR6315411	NC_000001.10	64663337	64665016	2
SRR6315434	NC_000001.10	65058916	65061663	306
SRR6315412	NC_000001.10	65157451	65157678	2
SRR6315399	NC_000001.10	65204336	65204590	21
SRR6315426	NC_000001.10	65476352	65476686	390
SRR6315434	NC_000001.10	65593736	65593991	2
SRR6315433	NC_000001.10	65807376	65807501	164
SRR6315432	NC_000001.10	66158174	66158328	115
SRR6315433	NC_000001.10	66582350	66582703	6
SRR6315434	NC_000001.10	66684105	66686965	477
SRR6315434	NC_000001.10	66693310	66706397	390
SRR6315432	NC_000001.10	67111809	67113031	12
SRR6315426	NC_000001.10	67208193	67208452	2
SRR6315426	NC_000001.10	67208194	67208449	2
SRR6315426	NC_000001.10	67208194	67208450	2
SRR6315426	NC_000001.10	67208194	67208452	1066
SRR6315426	NC_000001.10	67208198	67208452	3
SRR6315433	NC_000001.10	67597677	67598013	9
SRR6315429	NC_000001.10	67704251	67704715	6
SRR6315399	NC_000001.10	67722888	67723181	2
SRR6315399	NC_000001.10	67722888	67723184	2
SRR6315399	NC_000001.10	67722888	67723185	2
SRR6315399	NC_000001.10	67722888	67723186	2384
SRR6315399	NC_000001.10	67722889	67723186	5
SRR6315399	NC_000001.10	67722891	67723186	4
SRR6315431	NC_000001.10	67828915	67829123	9
SRR6315430	NC_000001.10	68075449	68077065	195
SRR6315433	NC_000001.10	68178007	68178138	2
SRR6315403	NC_000001.10	68447757	68452740	26
SRR6315434	NC_000001.10	68515569	68525202	2
SRR6315426	NC_000001.10	68564461	68567186	3
SRR6315426	NC_000001.10	68564461	68567187	5
SRR6315426	NC_000001.10	68564461	68567191	2833
SRR6315426	NC_000001.10	68564464	68567191	2
SRR6315426	NC_000001.10	68566196	68566677	2
SRR6315404	NC_000001.10	68578546	68578761	2
SRR6315412	NC_000001.10	68578546	68578761	97
SRR6315434	NC_000001.10	68633411	68633682	79
SRR6315412	NC_000001.10	68754480	68754697	9
SRR6315432	NC_000001.10	68858837	68858997	10
SRR6315432	NC_000001.10	69014153	69014306	15
SRR6315427	NC_000001.10	69636158	69636670	6
SRR6315432	NC_000001.10	69839014	69839133	3
SRR6315400	NC_000001.10	69971447	69972536	11
SRR6315431	NC_000001.10	70739552	70739957	287
SRR6315403	NC_000001.10	70747566	70747909	4
SRR6315431	NC_000001.10	70763882	70768710	5
SRR6315433	NC_000001.10	70804827	70805085	9
SRR6315431	NC_000001.10	70879540	70880094	59
SRR6315433	NC_000001.10	71229119	71229526	5
SRR6315403	NC_000001.10	71370873	71371078	62
SRR6315426	NC_000001.10	71756408	71756603	5
SRR6315429	NC_000001.10	72169138	72170116	2
SRR6315429	NC_000001.10	72173113	72177693	6
SRR6315429	NC_000001.10	72644929	72645363	114
SRR6315426	NC_000001.10	72717231	72718389	15
SRR6315411	NC_000001.10	73067084	73067287	54
SRR6315430	NC_000001.10	73169423	73169600	2
SRR6315430	NC_000001.10	73222434	73222630	22
SRR6315432	NC_000001.10	73975488	73975867	31
SRR6315400	NC_000001.10	74342106	74351524	514
SRR6315426	NC_000001.10	74669241	74669577	2
SRR6315426	NC_000001.10	74977344	74979456	2
SRR6315426	NC_000001.10	74977344	74979457	5
SRR6315426	NC_000001.10	74977344	74979460	4788
SRR6315426	NC_000001.10	74977345	74979459	2
SRR6315426	NC_000001.10	74977347	74979460	3
SRR6315426	NC_000001.10	74977348	74979460	5
SRR6315426	NC_000001.10	74977349	74979460	4
SRR6315426	NC_000001.10	74977452	74978468	2
SRR6315426	NC_000001.10	74978579	74979007	2
SRR6315412	NC_000001.10	75109907	75113227	9
SRR6315431	NC_000001.10	75895265	75895541	38
SRR6315399	NC_000001.10	75901078	75901290	2
SRR6315411	NC_000001.10	76081508	76081762	3
SRR6315400	NC_000001.10	76273489	76274890	2
SRR6315434	NC_000001.10	76293868	76294978	14
SRR6315429	NC_000001.10	76701218	76701653	91
SRR6315429	NC_000001.10	76701219	76701652	2
SRR6315400	NC_000001.10	76905166	76905481	8
SRR6315432	NC_000001.10	76913218	76913662	222
SRR6315411	NC_000001.10	76913446	76913730	42
SRR6315434	NC_000001.10	77074604	77077855	2
SRR6315434	NC_000001.10	77074604	77077859	144
SRR6315412	NC_000001.10	77110510	77110895	3
SRR6315432	NC_000001.10	77610001	77619049	23
SRR6315432	NC_000001.10	77705867	77706141	6
SRR6315432	NC_000001.10	77805138	77808236	52
SRR6315411	NC_000001.10	77897864	77898054	17
SRR6315411	NC_000001.10	77933728	77934083	2
SRR6315429	NC_000001.10	77977062	77981881	2
SRR6315434	NC_000001.10	78023809	78026817	3
SRR6315434	NC_000001.10	78023811	78026818	699
SRR6315434	NC_000001.10	78024345	78025017	2
SRR6315432	NC_000001.10	78035144	78035616	2
SRR6315433	NC_000001.10	78473522	78476561	4
SRR6315411	NC_000001.10	78723176	78723427	24
SRR6315429	NC_000001.10	78896001	78896112	1118
SRR6315431	NC_000001.10	79199139	79199397	18
SRR6315430	NC_000001.10	79343184	79343329	20
SRR6315431	NC_000001.10	79472208	79473709	43
SRR6315432	NC_000001.10	79737544	79737817	3
SRR6315431	NC_000001.10	79810240	79813529	5
SRR6315404	NC_000001.10	79929973	79930101	163
SRR6315399	NC_000001.10	79933278	79933467	37
SRR6315400	NC_000001.10	80145453	80147864	6
SRR6315426	NC_000001.10	80479311	80479566	376
SRR6315399	NC_000001.10	80690321	80690605	8
SRR6315403	NC_000001.10	80705582	80705683	76
SRR6315432	NC_000001.10	80754822	80755153	2
SRR6315428	NC_000001.10	80835788	80839165	25
SRR6315427	NC_000001.10	80935468	80935689	3
SRR6315429	NC_000001.10	80935468	80935689	6
SRR6315433	NC_000001.10	81581823	81581964	13
SRR6315412	NC_000001.10	81657610	81657906	148
SRR6315412	NC_000001.10	81707436	81708240	13
SRR6315400	NC_000001.10	81865975	81867224	46
SRR6315431	NC_000001.10	82171615	82171864	16
SRR6315432	NC_000001.10	82740797	82750207	2
SRR6315432	NC_000001.10	82740797	82750208	3
SRR6315432	NC_000001.10	82740797	82750211	2
SRR6315432	NC_000001.10	82740797	82750212	2706
SRR6315432	NC_000001.10	82740798	82750215	3
SRR6315432	NC_000001.10	82740799	82750212	2
SRR6315432	NC_000001.10	82740800	82750212	3
SRR6315432	NC_000001.10	82742662	82749167	2
SRR6315432	NC_000001.10	82747364	82749581	2
[truncated: 38,656 more rows]
