# Supplementary material for: The extrachromosomal circular DNAs of the rice blast pathogen Magnaporthe oryzae contain a wide variety of LTR retrotransposons, genes, and effectors
Source: BMC Biol. 2022 Nov 23;20:260. doi: 10.1186/s12915-022-01457-2 (PMC9694575; doi:10.1186/s12915-022-01457-2)
Supplement: Supplementary file 6 — Additional file 6. List of eccDNA forming regions called using Illumina circularome sequencing data for H. sapiens leukocytes published by Møller et al. [7]. The first column describes the sample the eccDNA was called with, the next three columns represent the genomic coordinates of the eccDNA forming region, and the last column represents the number of junction split reads used to call the eccDNA forming region. [file 12915_2022_1457_MOESM6_ESM.txt]

SRR6315418	NC_000001.10	665435	665803	3
SRR6315407	NC_000001.10	1114060	1114293	10
SRR6315418	NC_000001.10	1245485	1245660	43
SRR6315418	NC_000001.10	2378439	2378672	8
SRR6315418	NC_000001.10	3102838	3102984	6
SRR6315418	NC_000001.10	3129417	3129717	24
SRR6315422	NC_000001.10	4761377	4761581	2
SRR6315422	NC_000001.10	4761377	4761583	2
SRR6315422	NC_000001.10	4761377	4761585	1004
SRR6315422	NC_000001.10	4761379	4761585	2
SRR6315418	NC_000001.10	5219010	5221040	2
SRR6315418	NC_000001.10	7134208	7138263	3
SRR6315418	NC_000001.10	7294486	7294683	27
SRR6315418	NC_000001.10	9485841	9486128	1215
SRR6315418	NC_000001.10	9485842	9486128	3
SRR6315418	NC_000001.10	9485844	9486128	2
SRR6315408	NC_000001.10	9539529	9539699	4
SRR6315408	NC_000001.10	9539529	9539702	16
SRR6315408	NC_000001.10	9539530	9539614	2
SRR6315408	NC_000001.10	9539530	9539698	49
SRR6315408	NC_000001.10	9539530	9539699	12701
SRR6315408	NC_000001.10	9539530	9539700	53
SRR6315408	NC_000001.10	9539530	9539701	33
SRR6315408	NC_000001.10	9539530	9539702	21
SRR6315408	NC_000001.10	9539530	9539703	62683
SRR6315408	NC_000001.10	9539531	9539700	5
SRR6315408	NC_000001.10	9539531	9539703	22
SRR6315408	NC_000001.10	9539531	9539705	72
SRR6315408	NC_000001.10	9539532	9539703	21
SRR6315408	NC_000001.10	9539532	9539704	2
SRR6315408	NC_000001.10	9539533	9539701	2
SRR6315408	NC_000001.10	9539533	9539703	38
SRR6315408	NC_000001.10	9539534	9539703	48
SRR6315408	NC_000001.10	9539535	9539703	93
SRR6315408	NC_000001.10	9539536	9539703	3
SRR6315414	NC_000001.10	10122388	10122602	14
SRR6315417	NC_000001.10	10122388	10122602	4
SRR6315418	NC_000001.10	10122388	10122602	9
SRR6315419	NC_000001.10	10122388	10122602	6
SRR6315420	NC_000001.10	10122388	10122602	4
SRR6315421	NC_000001.10	11265331	11265658	8
SRR6315405	NC_000001.10	11265332	11265659	13
SRR6315409	NC_000001.10	11265332	11265659	20
SRR6315410	NC_000001.10	11265332	11265659	6
SRR6315413	NC_000001.10	11265332	11265659	9
SRR6315415	NC_000001.10	11265332	11265659	12
SRR6315416	NC_000001.10	11265332	11265659	9
SRR6315421	NC_000001.10	11265332	11265654	24
SRR6315421	NC_000001.10	11265332	11265655	33
SRR6315421	NC_000001.10	11265332	11265656	22
SRR6315421	NC_000001.10	11265332	11265657	40
SRR6315421	NC_000001.10	11265332	11265658	27
SRR6315421	NC_000001.10	11265332	11265659	53257
SRR6315422	NC_000001.10	11265332	11265659	16
SRR6315421	NC_000001.10	11265333	11265659	52
SRR6315421	NC_000001.10	11265333	11265660	6
SRR6315421	NC_000001.10	11265334	11265659	32
SRR6315421	NC_000001.10	11265335	11265659	30
SRR6315421	NC_000001.10	11265336	11265659	36
SRR6315421	NC_000001.10	11265337	11265659	18
SRR6315418	NC_000001.10	11335832	11343264	2
SRR6315418	NC_000001.10	11345374	11346032	2
SRR6315418	NC_000001.10	11345623	11345964	3
SRR6315418	NC_000001.10	11826863	11827063	2
SRR6315418	NC_000001.10	11851797	11852152	2
SRR6315418	NC_000001.10	13051407	13051802	5
SRR6315418	NC_000001.10	15530862	15531087	7
SRR6315418	NC_000001.10	16627606	16627962	157
SRR6315418	NC_000001.10	21924529	21924858	4
SRR6315418	NC_000001.10	25886813	25886960	257
SRR6315407	NC_000001.10	27443673	27443900	2
SRR6315418	NC_000001.10	28151239	28152019	29
SRR6315418	NC_000001.10	28609293	28609950	91
SRR6315418	NC_000001.10	29518082	29518286	157
SRR6315407	NC_000001.10	29595862	29596003	95
SRR6315418	NC_000001.10	30711998	30724378	4
SRR6315405	NC_000001.10	31573139	31573316	15
SRR6315407	NC_000001.10	31707538	31707674	2257
SRR6315407	NC_000001.10	31707540	31707671	2
SRR6315422	NC_000001.10	33629551	33638334	2
SRR6315422	NC_000001.10	33633346	33638922	2
SRR6315418	NC_000001.10	33732236	33741184	2
SRR6315408	NC_000001.10	36271191	36271339	215
SRR6315418	NC_000001.10	36843443	36843812	33
SRR6315408	NC_000001.10	39214105	39214248	10
SRR6315408	NC_000001.10	39214105	39214249	3
SRR6315408	NC_000001.10	39214105	39214250	2
SRR6315408	NC_000001.10	39214105	39214251	3
SRR6315408	NC_000001.10	39214105	39214253	2286
SRR6315408	NC_000001.10	39214107	39214253	3
SRR6315408	NC_000001.10	39214108	39214253	3
SRR6315417	NC_000001.10	40003188	40003408	12
SRR6315410	NC_000001.10	42510889	42511198	124
SRR6315407	NC_000001.10	43433003	43433140	2
SRR6315405	NC_000001.10	45528390	45528586	2
SRR6315413	NC_000001.10	45720840	45737112	2
SRR6315418	NC_000001.10	46975012	46975177	7
SRR6315406	NC_000001.10	47003724	47012621	2
SRR6315406	NC_000001.10	47796866	47805107	2
SRR6315418	NC_000001.10	48777755	48777894	5
SRR6315418	NC_000001.10	52840095	52840366	2
SRR6315418	NC_000001.10	55127343	55127831	2
SRR6315417	NC_000001.10	67401975	67402631	89
SRR6315418	NC_000001.10	69217112	69217682	6
SRR6315413	NC_000001.10	70520425	70520570	388
SRR6315418	NC_000001.10	72836494	72842214	4
SRR6315407	NC_000001.10	76116355	76116572	246
SRR6315407	NC_000001.10	76116358	76116572	3
SRR6315407	NC_000001.10	80935468	80935684	4
SRR6315407	NC_000001.10	80935468	80935685	7
SRR6315407	NC_000001.10	80935468	80935686	4
SRR6315407	NC_000001.10	80935468	80935687	10
SRR6315407	NC_000001.10	80935468	80935688	2
SRR6315407	NC_000001.10	80935468	80935689	6388
SRR6315407	NC_000001.10	80935471	80935689	3
SRR6315407	NC_000001.10	80935472	80935689	5
SRR6315407	NC_000001.10	80935473	80935689	4
SRR6315418	NC_000001.10	83230011	83233234	2
SRR6315407	NC_000001.10	85759943	85760198	37
SRR6315408	NC_000001.10	86296133	86296392	10
SRR6315418	NC_000001.10	106426940	106427162	4
SRR6315407	NC_000001.10	112358908	112359056	47
SRR6315407	NC_000001.10	114887060	114887592	2
SRR6315407	NC_000001.10	114887060	114887593	1009
SRR6315407	NC_000001.10	114887061	114887594	2
SRR6315408	NC_000001.10	121118292	121119296	103
SRR6315414	NC_000001.10	121484286	121485136	2
SRR6315414	NC_000001.10	121484287	121485136	5
SRR6315414	NC_000001.10	121484293	121485136	15
SRR6315418	NC_000001.10	121484323	121485171	2
SRR6315407	NC_000001.10	121484503	121485406	2
SRR6315417	NC_000001.10	121484606	121484895	2
SRR6315418	NC_000001.10	121484953	121485333	4
SRR6315406	NC_000001.10	121485065	121485240	2
SRR6315406	NC_000001.10	121485088	121485328	7
SRR6315406	NC_000001.10	121485261	121485434	3
SRR6315406	NC_000001.10	142910936	142911122	36
SRR6315419	NC_000001.10	147511298	147511745	11
SRR6315418	NC_000001.10	150247290	150247489	2
SRR6315418	NC_000001.10	150247290	150247491	245
SRR6315418	NC_000001.10	150247292	150247491	5
SRR6315418	NC_000001.10	153998473	153999066	20
SRR6315408	NC_000001.10	154788197	154788414	6
SRR6315406	NC_000001.10	155640807	155644244	2
SRR6315418	NC_000001.10	155713925	155714405	9
SRR6315418	NC_000001.10	155720754	155721154	28
SRR6315418	NC_000001.10	160164141	160169810	2
SRR6315418	NC_000001.10	166907149	166907930	2
SRR6315408	NC_000001.10	176512168	176512505	14
SRR6315419	NC_000001.10	181004040	181004266	6
SRR6315418	NC_000001.10	181102256	181107885	4
SRR6315405	NC_000001.10	185398751	185398894	11
SRR6315407	NC_000001.10	198173547	198173689	12
SRR6315408	NC_000001.10	206568511	206569508	19
SRR6315406	NC_000001.10	215845557	215851688	4
SRR6315418	NC_000001.10	222393321	222404068	4
SRR6315407	NC_000001.10	223620654	223620944	5
SRR6315407	NC_000001.10	223620654	223620945	4
SRR6315407	NC_000001.10	223620654	223620946	8
SRR6315407	NC_000001.10	223620654	223620948	1819
SRR6315407	NC_000001.10	223620655	223620947	2
SRR6315407	NC_000001.10	223620656	223620948	10
SRR6315407	NC_000001.10	223620656	223620949	2
SRR6315407	NC_000001.10	223620658	223620948	3
SRR6315407	NC_000001.10	223620659	223620948	2
SRR6315422	NC_000001.10	225809017	225809276	2
SRR6315422	NC_000001.10	225809017	225809279	2579
SRR6315405	NC_000001.10	226564470	226566439	315
SRR6315405	NC_000001.10	226564474	226566439	4
SRR6315418	NC_000001.10	226908939	226909322	8
SRR6315418	NC_000001.10	230235281	230235508	5
SRR6315418	NC_000001.10	230235285	230235504	6
SRR6315418	NC_000001.10	230235285	230235505	2
SRR6315418	NC_000001.10	230235285	230235506	5
SRR6315418	NC_000001.10	230235285	230235507	2
SRR6315418	NC_000001.10	230235285	230235509	5241
SRR6315418	NC_000001.10	230235287	230235509	5
SRR6315418	NC_000001.10	230235288	230235509	2
SRR6315418	NC_000001.10	230235289	230235509	9
SRR6315418	NC_000001.10	230235290	230235509	3
SRR6315407	NC_000001.10	238392917	238393139	5
SRR6315419	NC_000001.10	243996365	243996647	20
SRR6315416	NC_000002.11	520790	526982	2
SRR6315416	NC_000002.11	523779	527288	7
SRR6315416	NC_000002.11	526265	527372	2
SRR6315407	NC_000002.11	5545730	5545838	18
SRR6315419	NC_000002.11	16623147	16623519	20
SRR6315413	NC_000002.11	19790982	19791172	2
SRR6315407	NC_000002.11	23125768	23125898	13
SRR6315418	NC_000002.11	24152060	24152214	113
SRR6315409	NC_000002.11	26869334	26875487	3
SRR6315418	NC_000002.11	27250542	27250731	2
SRR6315418	NC_000002.11	27250542	27250734	436
SRR6315418	NC_000002.11	27250545	27250734	2
SRR6315406	NC_000002.11	28932070	28941594	2
SRR6315409	NC_000002.11	29933758	29937417	2
SRR6315409	NC_000002.11	29937271	29945679	2
SRR6315409	NC_000002.11	29939557	29945532	2
SRR6315407	NC_000002.11	30516336	30520110	2
SRR6315407	NC_000002.11	30517784	30521162	2
SRR6315407	NC_000002.11	30518635	30523908	2
SRR6315409	NC_000002.11	30588861	30595269	4
SRR6315409	NC_000002.11	32728146	32733125	49
SRR6315409	NC_000002.11	32731279	32735600	2
SRR6315407	NC_000002.11	38408456	38408837	2
SRR6315407	NC_000002.11	40564795	40566465	2
SRR6315407	NC_000002.11	40564795	40566469	2
SRR6315407	NC_000002.11	40564795	40566470	1949
SRR6315407	NC_000002.11	40564798	40566470	3
SRR6315407	NC_000002.11	40564799	40566470	6
SRR6315418	NC_000002.11	47050721	47050891	2
SRR6315418	NC_000002.11	55828216	55828599	79
SRR6315405	NC_000002.11	64918817	64921087	2
SRR6315408	NC_000002.11	67612028	67612225	29
SRR6315406	NC_000002.11	69285995	69286586	3
SRR6315415	NC_000002.11	70388930	70389200	30
SRR6315419	NC_000002.11	100170064	100170331	48
SRR6315413	NC_000002.11	100993148	100993464	80
SRR6315406	NC_000002.11	106541961	106542157	8
SRR6315407	NC_000002.11	106592664	106592901	12
SRR6315418	NC_000002.11	109036817	109037115	8
SRR6315418	NC_000002.11	111599249	111599423	17
SRR6315419	NC_000002.11	118707493	118707790	34
SRR6315418	NC_000002.11	119892204	119892557	11
SRR6315407	NC_000002.11	120145273	120145410	16
SRR6315418	NC_000002.11	125242390	125242696	2
SRR6315418	NC_000002.11	125242390	125242697	50
SRR6315407	NC_000002.11	128167636	128167904	11
SRR6315418	NC_000002.11	138902235	138902683	18
SRR6315406	NC_000002.11	139521493	139521679	513
SRR6315414	NC_000002.11	139521493	139521674	4
SRR6315414	NC_000002.11	139521493	139521675	3
SRR6315414	NC_000002.11	139521493	139521679	1187
SRR6315417	NC_000002.11	139521493	139521675	2
SRR6315417	NC_000002.11	139521493	139521679	462
SRR6315418	NC_000002.11	139521493	139521679	614
SRR6315419	NC_000002.11	139521493	139521679	476
SRR6315420	NC_000002.11	139521493	139521679	277
SRR6315417	NC_000002.11	139521494	139521677	2
SRR6315414	NC_000002.11	139521495	139521678	2
SRR6315414	NC_000002.11	139521496	139521679	2
SRR6315414	NC_000002.11	139521496	139521680	2
SRR6315414	NC_000002.11	139521498	139521679	2
SRR6315418	NC_000002.11	144318426	144318838	24
SRR6315406	NC_000002.11	148275257	148281238	3
SRR6315413	NC_000002.11	155164193	155164663	22
SRR6315418	NC_000002.11	158954910	158955084	3
SRR6315418	NC_000002.11	158954910	158955086	307
SRR6315418	NC_000002.11	169961926	169962392	2
SRR6315418	NC_000002.11	169961926	169962394	106
SRR6315407	NC_000002.11	170142431	170142836	239
SRR6315407	NC_000002.11	171800221	171800395	883
SRR6315407	NC_000002.11	171800222	171800390	3
SRR6315408	NC_000002.11	172861792	172862064	2
SRR6315406	NC_000002.11	176839772	176847789	5
SRR6315407	NC_000002.11	180362466	180368083	6
SRR6315409	NC_000002.11	186024632	186032410	7
SRR6315406	NC_000002.11	187670364	187670645	2
SRR6315414	NC_000002.11	192747964	192748129	2
SRR6315406	NC_000002.11	203457618	203457890	10
SRR6315418	NC_000002.11	206887560	206887820	23
SRR6315418	NC_000002.11	207150894	207154701	2
SRR6315418	NC_000002.11	208570098	208570322	3
SRR6315407	NC_000002.11	216422656	216427165	2
SRR6315418	NC_000002.11	219971457	219977186	2
SRR6315418	NC_000002.11	224165883	224170898	523
SRR6315421	NC_000002.11	230082301	230085105	2
SRR6315421	NC_000002.11	230083276	230092401	4
SRR6315407	NC_000002.11	230985151	230985401	4
SRR6315417	NC_000002.11	232485471	232485694	10
SRR6315409	NC_000002.11	235102674	235103625	2
SRR6315409	NC_000002.11	235103613	235106553	2
SRR6315409	NC_000002.11	235103689	235117501	26
SRR6315409	NC_000002.11	235104562	235106570	2
SRR6315409	NC_000002.11	235105165	235107330	2
SRR6315408	NC_000002.11	235882482	235882823	142
SRR6315407	NC_000002.11	237702315	237702512	124
SRR6315418	NC_000002.11	240223232	240223380	4
SRR6315418	NC_000002.11	242485579	242487352	2
SRR6315418	NC_000003.11	10224803	10225071	8
SRR6315416	NC_000003.11	10804911	10805261	2
SRR6315406	NC_000003.11	12678957	12679174	7
SRR6315414	NC_000003.11	12678957	12679171	2
SRR6315414	NC_000003.11	12678957	12679174	16
SRR6315417	NC_000003.11	12678957	12679174	8
SRR6315418	NC_000003.11	12678957	12679174	7
SRR6315419	NC_000003.11	12678957	12679174	8
SRR6315420	NC_000003.11	12678957	12679174	2
SRR6315418	NC_000003.11	13565841	13568490	2
SRR6315405	NC_000003.11	13731360	13731508	8
SRR6315408	NC_000003.11	17904900	17905191	2
SRR6315418	NC_000003.11	22171314	22171424	139
SRR6315418	NC_000003.11	24645336	24645587	57
SRR6315418	NC_000003.11	28342950	28343106	2
SRR6315418	NC_000003.11	36998265	36998493	44
SRR6315416	NC_000003.11	37687383	37687537	32
SRR6315418	NC_000003.11	39197404	39197568	2
SRR6315405	NC_000003.11	41301901	41302122	7
SRR6315418	NC_000003.11	42064281	42067832	2
SRR6315407	NC_000003.11	46461359	46461587	3
SRR6315418	NC_000003.11	46981365	46982078	2
SRR6315418	NC_000003.11	49165976	49166110	18
SRR6315407	NC_000003.11	52287530	52287863	3
SRR6315418	NC_000003.11	52481581	52481744	4
SRR6315407	NC_000003.11	53116111	53116359	5
SRR6315408	NC_000003.11	55727776	55728008	4
SRR6315418	NC_000003.11	58285418	58285530	132
SRR6315407	NC_000003.11	59313434	59313586	32
SRR6315408	NC_000003.11	97770360	97770496	25
SRR6315418	NC_000003.11	99779581	99785185	228
SRR6315417	NC_000003.11	107998405	107998724	167
SRR6315407	NC_000003.11	129282195	129282431	2
SRR6315406	NC_000003.11	129328452	129331293	3
SRR6315418	NC_000003.11	133214926	133215182	5
SRR6315418	NC_000003.11	133214930	133215180	4
SRR6315418	NC_000003.11	133214930	133215181	5
SRR6315418	NC_000003.11	133214930	133215185	5972
SRR6315418	NC_000003.11	133214931	133215183	2
SRR6315418	NC_000003.11	133214932	133215184	4
SRR6315418	NC_000003.11	133214933	133215185	3
SRR6315418	NC_000003.11	133214934	133215185	3
SRR6315418	NC_000003.11	133214935	133215185	6
SRR6315418	NC_000003.11	133247421	133247567	2
SRR6315418	NC_000003.11	138279320	138279479	2
SRR6315406	NC_000003.11	145449447	145449580	37
SRR6315407	NC_000003.11	150273294	150273443	33
SRR6315418	NC_000003.11	151745268	151748270	2
SRR6315407	NC_000003.11	154563195	154563338	203
SRR6315418	NC_000003.11	154613083	154613259	2
SRR6315407	NC_000003.11	163709413	163715765	4
SRR6315415	NC_000003.11	169910888	169913006	2
SRR6315415	NC_000003.11	169911157	169911884	2
SRR6315415	NC_000003.11	169912414	169913296	2
SRR6315418	NC_000003.11	170665776	170665912	2
SRR6315413	NC_000003.11	170990632	170990857	52
SRR6315418	NC_000003.11	172044865	172045224	417
SRR6315408	NC_000003.11	172677148	172677315	3
SRR6315408	NC_000003.11	172677149	172677311	3
SRR6315408	NC_000003.11	172677149	172677312	3
SRR6315408	NC_000003.11	172677149	172677313	5
SRR6315408	NC_000003.11	172677149	172677314	24
SRR6315408	NC_000003.11	172677149	172677315	3
SRR6315408	NC_000003.11	172677149	172677316	5970
SRR6315408	NC_000003.11	172677150	172677317	2
SRR6315408	NC_000003.11	172677151	172677316	3
SRR6315408	NC_000003.11	172677152	172677316	6
SRR6315408	NC_000003.11	172677153	172677316	6
SRR6315408	NC_000003.11	172677154	172677316	8
SRR6315417	NC_000003.11	179356528	179356699	5
SRR6315409	NC_000003.11	185698455	185702053	4
SRR6315418	NC_000003.11	185911973	185918299	4
SRR6315406	NC_000003.11	185945241	185950336	5
SRR6315407	NC_000003.11	189374196	189389162	9
SRR6315407	NC_000003.11	189380233	189385743	2
SRR6315418	NC_000003.11	196481160	196481376	28
SRR6315418	NC_000003.11	196535231	196535387	4
SRR6315418	NC_000003.11	196535233	196535383	4
SRR6315418	NC_000003.11	196535233	196535384	6
SRR6315418	NC_000003.11	196535233	196535385	7
SRR6315418	NC_000003.11	196535233	196535386	9
SRR6315418	NC_000003.11	196535233	196535387	7
SRR6315418	NC_000003.11	196535233	196535388	13180
SRR6315418	NC_000003.11	196535234	196535388	10
SRR6315418	NC_000003.11	196535235	196535388	9
SRR6315418	NC_000003.11	196535236	196535388	10
SRR6315418	NC_000003.11	196535237	196535388	5
SRR6315418	NC_000003.11	196535238	196535388	2
SRR6315408	NC_000003.11	197381983	197382235	14
SRR6315408	NC_000004.11	1319500	1319768	2
SRR6315407	NC_000004.11	1541439	1541657	10
SRR6315417	NC_000004.11	3627285	3627486	109
SRR6315418	NC_000004.11	5320711	5320983	52
SRR6315407	NC_000004.11	8255041	8255249	2
SRR6315407	NC_000004.11	8255041	8255253	312
SRR6315418	NC_000004.11	13153045	13153215	612
SRR6315406	NC_000004.11	14793759	14798871	3
SRR6315418	NC_000004.11	25552483	25562369	2
SRR6315418	NC_000004.11	33016704	33016933	45
SRR6315406	NC_000004.11	41930998	41931168	24
SRR6315418	NC_000004.11	54468618	54468853	176
SRR6315407	NC_000004.11	56574255	56574460	8
SRR6315408	NC_000004.11	75016082	75016248	28
SRR6315406	NC_000004.11	78625191	78628030	4
SRR6315405	NC_000004.11	78862018	78866267	3
SRR6315406	NC_000004.11	98500855	98501623	12
SRR6315407	NC_000004.11	99757841	99758160	4
SRR6315418	NC_000004.11	114835992	114843570	12
SRR6315407	NC_000004.11	118766469	118780074	4
SRR6315418	NC_000004.11	124630143	124630543	62
SRR6315418	NC_000004.11	124681011	124681267	121
SRR6315409	NC_000004.11	142452569	142452940	6
SRR6315409	NC_000004.11	142452569	142452944	3265
SRR6315409	NC_000004.11	142452570	142452942	3
SRR6315409	NC_000004.11	142452571	142452943	4
SRR6315409	NC_000004.11	142452573	142452944	5
SRR6315409	NC_000004.11	142452574	142452944	6
SRR6315418	NC_000004.11	145972179	145972322	3
SRR6315410	NC_000004.11	148654054	148654423	14
SRR6315416	NC_000004.11	148654054	148654418	3
SRR6315416	NC_000004.11	148654054	148654419	3
SRR6315416	NC_000004.11	148654054	148654423	2409
SRR6315416	NC_000004.11	148654055	148654423	2
SRR6315416	NC_000004.11	148654055	148654425	2
SRR6315416	NC_000004.11	148654056	148654423	11
SRR6315407	NC_000004.11	150092165	150092240	33
SRR6315408	NC_000004.11	157660077	157660335	2
SRR6315417	NC_000004.11	184919764	184926146	271
SRR6315419	NC_000004.11	187955218	187955645	4
SRR6315418	NC_000004.11	188986994	188987224	7
SRR6315407	NC_000005.9	179402	179758	12
SRR6315418	NC_000005.9	1672821	1684083	2
SRR6315408	NC_000005.9	8870645	8870873	3
SRR6315418	NC_000005.9	11640656	11640839	71
SRR6315406	NC_000005.9	14078506	14078695	88
SRR6315418	NC_000005.9	14144509	14144700	11
SRR6315408	NC_000005.9	15016001	15016373	5
SRR6315419	NC_000005.9	25217868	25218395	72
SRR6315417	NC_000005.9	30305780	30306065	7
SRR6315409	NC_000005.9	31043764	31048426	2
SRR6315418	NC_000005.9	35625040	35632703	2
SRR6315413	NC_000005.9	35812018	35814401	11
SRR6315418	NC_000005.9	41581482	41582161	61
SRR6315408	NC_000005.9	52631078	52631257	18
SRR6315410	NC_000005.9	56587818	56587961	9
SRR6315407	NC_000005.9	73032739	73032988	4
SRR6315407	NC_000005.9	73032739	73032989	2
SRR6315407	NC_000005.9	73032739	73032990	5
SRR6315407	NC_000005.9	73032739	73032991	2
SRR6315407	NC_000005.9	73032739	73032992	126
SRR6315406	NC_000005.9	73032740	73032994	5
SRR6315407	NC_000005.9	73032740	73032988	18
SRR6315407	NC_000005.9	73032740	73032989	401
SRR6315407	NC_000005.9	73032740	73032990	365
SRR6315407	NC_000005.9	73032740	73032991	462
SRR6315407	NC_000005.9	73032740	73032992	391
SRR6315407	NC_000005.9	73032740	73032993	5
SRR6315407	NC_000005.9	73032740	73032994	546373
SRR6315407	NC_000005.9	73032741	73032989	4
SRR6315407	NC_000005.9	73032741	73032990	7
SRR6315407	NC_000005.9	73032741	73032991	6
SRR6315407	NC_000005.9	73032741	73032992	12
SRR6315407	NC_000005.9	73032741	73032993	479
SRR6315407	NC_000005.9	73032741	73032994	16
SRR6315407	NC_000005.9	73032742	73032990	3
SRR6315407	NC_000005.9	73032742	73032991	5
SRR6315407	NC_000005.9	73032742	73032992	2
SRR6315407	NC_000005.9	73032742	73032993	13
SRR6315407	NC_000005.9	73032742	73032994	321
SRR6315407	NC_000005.9	73032742	73032995	178
SRR6315407	NC_000005.9	73032743	73032991	9
SRR6315407	NC_000005.9	73032743	73032993	4
SRR6315407	NC_000005.9	73032743	73032994	662
SRR6315407	NC_000005.9	73032743	73032995	6
SRR6315407	NC_000005.9	73032743	73032996	2
SRR6315407	NC_000005.9	73032744	73032992	10
SRR6315407	NC_000005.9	73032744	73032993	15
SRR6315407	NC_000005.9	73032744	73032994	388
SRR6315407	NC_000005.9	73032744	73032995	7
SRR6315407	NC_000005.9	73032745	73032993	6
SRR6315407	NC_000005.9	73032745	73032994	352
SRR6315407	NC_000005.9	73032746	73032994	22
SRR6315407	NC_000005.9	73032747	73032994	6
SRR6315407	NC_000005.9	73032776	73032917	2
SRR6315407	NC_000005.9	73032790	73032893	2
SRR6315407	NC_000005.9	73032829	73032985	2
SRR6315418	NC_000005.9	78455466	78458280	2
SRR6315418	NC_000005.9	79471940	79472332	106
SRR6315418	NC_000005.9	82120698	82121056	3
SRR6315407	NC_000005.9	89518116	89518242	4
SRR6315407	NC_000005.9	89518116	89518243	2
SRR6315407	NC_000005.9	89518116	89518245	5
SRR6315407	NC_000005.9	89518116	89518246	2
SRR6315407	NC_000005.9	89518116	89518247	3009
SRR6315407	NC_000005.9	89518117	89518247	3
SRR6315407	NC_000005.9	89518119	89518247	2
SRR6315407	NC_000005.9	89518121	89518247	2
SRR6315417	NC_000005.9	93399977	93402623	2
SRR6315415	NC_000005.9	96015841	96016006	5
SRR6315418	NC_000005.9	99303462	99304457	46
SRR6315418	NC_000005.9	99809636	99809868	43
SRR6315418	NC_000005.9	104538940	104539253	10
SRR6315405	NC_000005.9	104670061	104670602	4
SRR6315418	NC_000005.9	104783503	104783959	7
SRR6315407	NC_000005.9	105390058	105390443	3
SRR6315408	NC_000005.9	107781859	107782059	3
SRR6315408	NC_000005.9	109050266	109050671	7
SRR6315416	NC_000005.9	113415169	113415348	8
SRR6315418	NC_000005.9	121454607	121454888	9
SRR6315418	NC_000005.9	129459315	129459539	45
SRR6315418	NC_000005.9	135116426	135116688	6
SRR6315409	NC_000005.9	135170625	135170828	27
SRR6315418	NC_000005.9	137670997	137671261	2
SRR6315414	NC_000005.9	137747649	137747791	2
SRR6315417	NC_000005.9	137747649	137747787	3
SRR6315417	NC_000005.9	137747649	137747790	3
SRR6315417	NC_000005.9	137747649	137747791	846
SRR6315417	NC_000005.9	137747652	137747791	8
SRR6315418	NC_000005.9	139278663	139278847	235
SRR6315406	NC_000005.9	142276546	142281588	4
SRR6315417	NC_000005.9	142874746	142876638	2
SRR6315417	NC_000005.9	142891274	142892097	2
SRR6315417	NC_000005.9	142900020	142900287	2
SRR6315407	NC_000005.9	148212803	148218148	16
SRR6315416	NC_000005.9	148629151	148629302	6
SRR6315407	NC_000005.9	149459414	149459853	2
SRR6315407	NC_000005.9	149517865	149518019	81
SRR6315407	NC_000005.9	149517870	149518019	2
SRR6315406	NC_000005.9	161011537	161013247	82
SRR6315418	NC_000005.9	171573843	171573980	9
SRR6315418	NC_000005.9	178882277	178882613	133
SRR6315415	NC_000006.11	1671230	1672402	12
SRR6315406	NC_000006.11	4718539	4719005	4
SRR6315407	NC_000006.11	5877388	5877517	10
SRR6315408	NC_000006.11	7696976	7698376	36
SRR6315418	NC_000006.11	12444979	12445206	16
SRR6315417	NC_000006.11	20496558	20496766	2
SRR6315416	NC_000006.11	20993391	20999749	2
SRR6315416	NC_000006.11	20993639	20999597	2
SRR6315418	NC_000006.11	23126220	23126824	47
SRR6315418	NC_000006.11	24665191	24667906	20
SRR6315418	NC_000006.11	26601919	26602143	2
SRR6315418	NC_000006.11	32468716	32468944	5
SRR6315407	NC_000006.11	33912535	33912724	41
SRR6315418	NC_000006.11	37452671	37452847	7
SRR6315415	NC_000006.11	39008698	39008917	2
SRR6315415	NC_000006.11	39008698	39008921	509
SRR6315415	NC_000006.11	39008699	39008921	4
SRR6315418	NC_000006.11	47007076	47008635	2
SRR6315408	NC_000006.11	58776508	58778384	3
SRR6315406	NC_000006.11	58776549	58779441	2
SRR6315408	NC_000006.11	58776809	58778921	2
SRR6315418	NC_000006.11	58777628	58778276	2
SRR6315416	NC_000006.11	58777883	58778398	46
SRR6315414	NC_000006.11	69690586	69690744	4
SRR6315417	NC_000006.11	74240849	74241360	98
SRR6315419	NC_000006.11	75332772	75333954	38
SRR6315414	NC_000006.11	76792358	76792772	2
SRR6315408	NC_000006.11	109743012	109743338	4
SRR6315418	NC_000006.11	124855879	124871148	2
SRR6315418	NC_000006.11	125884127	125884360	48
SRR6315422	NC_000006.11	129387213	129387475	90
SRR6315418	NC_000006.11	131660260	131660421	17
SRR6315416	NC_000006.11	135447544	135447734	137
SRR6315413	NC_000006.11	160863311	160863542	80
SRR6315410	NC_000007.13	1662899	1663133	17
SRR6315409	NC_000007.13	1662901	1663135	8
SRR6315410	NC_000007.13	1662901	1663130	23
SRR6315410	NC_000007.13	1662901	1663131	49
SRR6315410	NC_000007.13	1662901	1663132	35
SRR6315410	NC_000007.13	1662901	1663133	19
SRR6315410	NC_000007.13	1662901	1663135	53525
SRR6315413	NC_000007.13	1662901	1663135	14
SRR6315416	NC_000007.13	1662901	1663135	17
SRR6315422	NC_000007.13	1662901	1663135	7
SRR6315410	NC_000007.13	1662902	1663134	60
SRR6315410	NC_000007.13	1662903	1663133	3
SRR6315410	NC_000007.13	1662903	1663135	22
SRR6315410	NC_000007.13	1662903	1663136	6
SRR6315410	NC_000007.13	1662904	1663135	29
SRR6315410	NC_000007.13	1662905	1663135	29
SRR6315410	NC_000007.13	1662906	1663135	150
SRR6315410	NC_000007.13	1662907	1663135	24
SRR6315408	NC_000007.13	4449865	4450113	2
SRR6315406	NC_000007.13	8373726	8374129	5
SRR6315421	NC_000007.13	9582932	9587595	2
SRR6315421	NC_000007.13	9584091	9589056	2
SRR6315408	NC_000007.13	11572368	11572678	2
SRR6315417	NC_000007.13	22939686	22940588	4
SRR6315408	NC_000007.13	27878787	27879175	2
SRR6315418	NC_000007.13	29321502	29322398	2
SRR6315408	NC_000007.13	39934294	39934601	5
SRR6315407	NC_000007.13	43872639	43872839	10
SRR6315408	NC_000007.13	44318968	44319235	27
SRR6315418	NC_000007.13	45603623	45606991	2
SRR6315405	NC_000007.13	50624352	50624583	7
SRR6315405	NC_000007.13	50624352	50624585	4
SRR6315405	NC_000007.13	50624352	50624586	4
SRR6315405	NC_000007.13	50624352	50624588	7078
SRR6315409	NC_000007.13	50624352	50624588	3
SRR6315416	NC_000007.13	50624352	50624588	3
SRR6315405	NC_000007.13	50624353	50624587	8
SRR6315405	NC_000007.13	50624354	50624588	6
SRR6315405	NC_000007.13	50624355	50624588	5
SRR6315405	NC_000007.13	50624357	50624588	2
SRR6315421	NC_000007.13	52422924	52424432	2
SRR6315422	NC_000007.13	55343121	55343295	9
SRR6315418	NC_000007.13	55987054	55990744	2
SRR6315408	NC_000007.13	56438074	56438404	17
SRR6315408	NC_000007.13	56439324	56439702	21
SRR6315408	NC_000007.13	56441915	56442293	37
SRR6315408	NC_000007.13	61967893	61968063	3
SRR6315422	NC_000007.13	62970810	62970951	8
SRR6315418	NC_000007.13	65991771	65992645	10
SRR6315419	NC_000007.13	66548284	66548622	2
SRR6315405	NC_000007.13	69357297	69357471	3
SRR6315405	NC_000007.13	69357297	69357472	2710
SRR6315405	NC_000007.13	69357299	69357472	2
SRR6315405	NC_000007.13	69357300	69357472	2
SRR6315405	NC_000007.13	69357301	69357472	3
SRR6315405	NC_000007.13	69357302	69357472	2
SRR6315410	NC_000007.13	70399544	70399714	363
SRR6315417	NC_000007.13	71298123	71298553	2
SRR6315421	NC_000007.13	71400533	71400720	14
SRR6315418	NC_000007.13	72452207	72452605	468
SRR6315416	NC_000007.13	73456196	73456360	3
SRR6315416	NC_000007.13	73456196	73456362	788
SRR6315407	NC_000007.13	74783684	74783814	10
SRR6315418	NC_000007.13	75012300	75012698	497
SRR6315418	NC_000007.13	75880872	75881218	2
SRR6315406	NC_000007.13	76976261	76976426	68
SRR6315414	NC_000007.13	76976261	76976426	141
SRR6315417	NC_000007.13	76976261	76976426	60
SRR6315418	NC_000007.13	76976261	76976426	75
SRR6315419	NC_000007.13	76976261	76976426	68
SRR6315420	NC_000007.13	76976261	76976426	42
SRR6315406	NC_000007.13	76976264	76976426	2
SRR6315418	NC_000007.13	82708041	82710389	101
SRR6315406	NC_000007.13	88850893	88855509	2
SRR6315405	NC_000007.13	97988772	98004601	3
SRR6315407	NC_000007.13	100137301	100137509	2
SRR6315418	NC_000007.13	100180398	100183712	144
SRR6315418	NC_000007.13	100514993	100515205	347
SRR6315418	NC_000007.13	102139453	102139873	8
SRR6315418	NC_000007.13	102238618	102239038	6
SRR6315418	NC_000007.13	102861411	102861603	73
SRR6315416	NC_000007.13	108354165	108354312	7
SRR6315418	NC_000007.13	113738882	113739172	7
SRR6315417	NC_000007.13	118091585	118091667	4
SRR6315417	NC_000007.13	118091586	118091667	2
SRR6315417	NC_000007.13	118091586	118091668	9003
SRR6315408	NC_000007.13	131782404	131782672	4
SRR6315409	NC_000007.13	133088471	133088607	312
SRR6315418	NC_000007.13	133897534	133907883	44
SRR6315407	NC_000007.13	137507077	137507201	3
SRR6315407	NC_000007.13	137507078	137507198	5
SRR6315407	NC_000007.13	137507078	137507199	3
SRR6315407	NC_000007.13	137507078	137507200	10
SRR6315407	NC_000007.13	137507078	137507201	4
SRR6315407	NC_000007.13	137507078	137507203	9364
SRR6315407	NC_000007.13	137507079	137507202	9
SRR6315407	NC_000007.13	137507080	137507203	5
SRR6315407	NC_000007.13	137507080	137507206	3
SRR6315407	NC_000007.13	137507081	137507203	10
SRR6315407	NC_000007.13	137507083	137507203	7
SRR6315418	NC_000007.13	141457239	141457426	13
SRR6315419	NC_000007.13	148172876	148173062	616
SRR6315419	NC_000007.13	148172881	148173062	2
SRR6315418	NC_000007.13	150552304	150552646	157
SRR6315418	NC_000007.13	153333927	153334246	4
SRR6315413	NC_000007.13	158296432	158296622	2
SRR6315405	NC_000007.13	158790396	158790704	128
SRR6315422	NC_000008.10	340999	341348	4
SRR6315418	NC_000008.10	1490529	1496110	4
SRR6315418	NC_000008.10	1845979	1846272	19
SRR6315418	NC_000008.10	5083575	5083879	218
SRR6315406	NC_000008.10	10129263	10129451	2
SRR6315406	NC_000008.10	10129267	10129450	2
SRR6315406	NC_000008.10	10129267	10129451	1953
SRR6315406	NC_000008.10	10129267	10129453	2
SRR6315406	NC_000008.10	10129268	10129451	5
SRR6315418	NC_000008.10	18283026	18283620	2
SRR6315407	NC_000008.10	19740578	19740830	10
SRR6315408	NC_000008.10	22264612	22264764	9
SRR6315418	NC_000008.10	33448485	33454668	7
SRR6315406	NC_000008.10	35418505	35418696	5
SRR6315415	NC_000008.10	39001315	39001513	3
SRR6315421	NC_000008.10	39001315	39001508	2
SRR6315421	NC_000008.10	39001315	39001509	2
SRR6315421	NC_000008.10	39001315	39001510	2
SRR6315421	NC_000008.10	39001315	39001511	8
SRR6315421	NC_000008.10	39001315	39001513	3924
SRR6315421	NC_000008.10	39001316	39001513	2
SRR6315421	NC_000008.10	39001317	39001513	4
SRR6315421	NC_000008.10	39001318	39001513	10
SRR6315421	NC_000008.10	39001319	39001513	3
SRR6315407	NC_000008.10	40062500	40062858	4
SRR6315407	NC_000008.10	43104979	43105263	2
SRR6315418	NC_000008.10	43827035	43832085	2
SRR6315418	NC_000008.10	46839245	46844296	6
SRR6315418	NC_000008.10	46848586	46851770	2
SRR6315418	NC_000008.10	55740008	55740355	7
SRR6315407	NC_000008.10	58315395	58315845	2
SRR6315407	NC_000008.10	58315396	58315842	3
SRR6315407	NC_000008.10	58315396	58315843	4
SRR6315407	NC_000008.10	58315396	58315844	4
SRR6315407	NC_000008.10	58315396	58315845	3
SRR6315407	NC_000008.10	58315396	58315847	5873
SRR6315407	NC_000008.10	58315397	58315846	5
SRR6315407	NC_000008.10	58315399	58315847	5
SRR6315407	NC_000008.10	58315400	58315847	6
SRR6315407	NC_000008.10	58315401	58315847	7
SRR6315418	NC_000008.10	62641512	62646400	2
SRR6315418	NC_000008.10	86750019	86755512	3
SRR6315418	NC_000008.10	86750022	86755510	2
SRR6315418	NC_000008.10	86750043	86755505	2
SRR6315406	NC_000008.10	97117759	97117904	13
SRR6315407	NC_000008.10	121994336	121999956	2
SRR6315406	NC_000008.10	129236405	129236630	4
SRR6315406	NC_000008.10	139301131	139303169	26
SRR6315408	NC_000008.10	142538411	142538596	44
SRR6315419	NC_000009.11	1016329	1016522	43
SRR6315418	NC_000009.11	8510376	8510723	129
SRR6315419	NC_000009.11	9318669	9319039	7
SRR6315420	NC_000009.11	11155762	11155913	7
SRR6315418	NC_000009.11	13832324	13842275	25
SRR6315419	NC_000009.11	23278676	23278797	19
SRR6315417	NC_000009.11	47170216	47170446	9
SRR6315418	NC_000009.11	71396987	71397192	3
SRR6315418	NC_000009.11	71396987	71397193	6
SRR6315418	NC_000009.11	71396987	71397194	5
SRR6315418	NC_000009.11	71396987	71397195	5560
SRR6315418	NC_000009.11	71396988	71397195	5
SRR6315418	NC_000009.11	71396991	71397195	4
SRR6315407	NC_000009.11	75742988	75743235	358
SRR6315418	NC_000009.11	79039870	79040341	3
SRR6315406	NC_000009.11	82444117	82444889	38
SRR6315418	NC_000009.11	86214923	86221353	2
SRR6315408	NC_000009.11	88611817	88612374	3
SRR6315408	NC_000009.11	88611817	88612376	2
SRR6315408	NC_000009.11	88611817	88612378	2268
SRR6315408	NC_000009.11	88611819	88612378	3
SRR6315408	NC_000009.11	88611820	88612378	3
SRR6315408	NC_000009.11	88611821	88612378	2
SRR6315408	NC_000009.11	92696031	92696139	484
SRR6315418	NC_000009.11	93723903	93724040	34
SRR6315406	NC_000009.11	97209074	97212487	3
SRR6315407	NC_000009.11	101478862	101478995	19
SRR6315408	NC_000009.11	102544056	102544203	2
SRR6315407	NC_000009.11	107106080	107106208	66
SRR6315407	NC_000009.11	107106081	107106210	2
SRR6315418	NC_000009.11	110142185	110142473	9
SRR6315418	NC_000009.11	117073515	117081834	2
SRR6315407	NC_000009.11	117250647	117250949	4
SRR6315418	NC_000009.11	124027245	124027421	39
SRR6315417	NC_000009.11	126395314	126395943	11
SRR6315407	NC_000009.11	126909087	126909524	3
SRR6315409	NC_000009.11	130908567	130908974	7
SRR6315409	NC_000009.11	130908569	130908973	3
SRR6315409	NC_000009.11	130908570	130908971	16
SRR6315409	NC_000009.11	130908570	130908972	13
SRR6315409	NC_000009.11	130908570	130908973	14
SRR6315409	NC_000009.11	130908570	130908974	13
SRR6315409	NC_000009.11	130908570	130908976	23505
SRR6315409	NC_000009.11	130908571	130908975	27
SRR6315409	NC_000009.11	130908572	130908976	9
SRR6315409	NC_000009.11	130908572	130908980	3
SRR6315409	NC_000009.11	130908573	130908976	16
SRR6315409	NC_000009.11	130908574	130908975	2
SRR6315409	NC_000009.11	130908574	130908976	57
SRR6315409	NC_000009.11	130908575	130908976	15
SRR6315409	NC_000009.11	130908576	130908976	2
SRR6315418	NC_000009.11	133324175	133324508	2
SRR6315418	NC_000009.11	133621811	133623801	2
SRR6315418	NC_000009.11	135013940	135016896	2
SRR6315418	NC_000009.11	135553412	135553555	16
SRR6315418	NC_000009.11	135859890	135860081	6
SRR6315418	NC_000009.11	137334460	137334771	110
SRR6315409	NC_000009.11	138283157	138283372	33
SRR6315413	NC_000009.11	138287792	138287964	101
SRR6315421	NC_000009.11	138408054	138408169	2
SRR6315418	NC_000009.11	139420228	139420437	22
SRR6315408	NC_000009.11	139701575	139701910	200
SRR6315407	NC_000009.11	140517566	140517980	106
SRR6315413	NC_000009.11	140627246	140627428	49
SRR6315407	NC_000010.10	1627217	1627807	12
SRR6315407	NC_000010.10	1627218	1627803	39
SRR6315407	NC_000010.10	1627218	1627804	30
SRR6315407	NC_000010.10	1627218	1627805	20
SRR6315407	NC_000010.10	1627218	1627806	17
SRR6315407	NC_000010.10	1627218	1627807	20
SRR6315407	NC_000010.10	1627218	1627808	42305
SRR6315407	NC_000010.10	1627219	1627808	21
SRR6315407	NC_000010.10	1627219	1627810	7
SRR6315407	NC_000010.10	1627220	1627808	24
SRR6315407	NC_000010.10	1627221	1627808	32
SRR6315407	NC_000010.10	1627222	1627808	91
SRR6315407	NC_000010.10	1627223	1627808	39
SRR6315418	NC_000010.10	6262408	6262536	46
SRR6315418	NC_000010.10	9392003	9392274	20
SRR6315418	NC_000010.10	11495335	11495650	2
SRR6315418	NC_000010.10	11495335	11495651	2
SRR6315418	NC_000010.10	11495335	11495653	2
SRR6315418	NC_000010.10	11495335	11495654	2735
SRR6315418	NC_000010.10	11495336	11495654	2
SRR6315418	NC_000010.10	11495336	11495655	2
SRR6315418	NC_000010.10	11495337	11495654	14
SRR6315418	NC_000010.10	11495338	11495654	3
SRR6315418	NC_000010.10	11495340	11495654	5
SRR6315418	NC_000010.10	14096586	14096930	9797
SRR6315418	NC_000010.10	14096587	14096927	3
SRR6315418	NC_000010.10	14096588	14096928	3
SRR6315418	NC_000010.10	14096589	14096929	9
SRR6315418	NC_000010.10	14096590	14096930	8
SRR6315418	NC_000010.10	14096590	14096931	2
SRR6315418	NC_000010.10	14096591	14096930	6
SRR6315407	NC_000010.10	14774573	14774792	3
SRR6315408	NC_000010.10	23483862	23484055	4
SRR6315418	NC_000010.10	26693573	26696837	82
SRR6315418	NC_000010.10	26693574	26696837	27
SRR6315418	NC_000010.10	26693575	26696837	3
SRR6315410	NC_000010.10	28371604	28371763	60
SRR6315418	NC_000010.10	30366548	30373432	2
SRR6315408	NC_000010.10	35600564	35600796	17
SRR6315418	NC_000010.10	35762904	35763302	9
SRR6315418	NC_000010.10	35857052	35857285	44
SRR6315406	NC_000010.10	42399242	42399485	4
SRR6315407	NC_000010.10	49929352	49930640	3
SRR6315418	NC_000010.10	50217211	50217405	3
SRR6315418	NC_000010.10	50217211	50217407	507
SRR6315407	NC_000010.10	69011010	69015587	5
SRR6315414	NC_000010.10	70653293	70653524	7
SRR6315417	NC_000010.10	70653293	70653524	3
SRR6315418	NC_000010.10	70653293	70653524	9
SRR6315419	NC_000010.10	70653293	70653524	4
SRR6315416	NC_000010.10	71413605	71413777	41
SRR6315416	NC_000010.10	71413606	71413778	4
SRR6315409	NC_000010.10	71413607	71413779	19
SRR6315410	NC_000010.10	71413607	71413779	645
SRR6315413	NC_000010.10	71413607	71413779	46
SRR6315415	NC_000010.10	71413607	71413779	18
SRR6315416	NC_000010.10	71413607	71413773	7
SRR6315416	NC_000010.10	71413607	71413774	110
SRR6315416	NC_000010.10	71413607	71413775	100
SRR6315416	NC_000010.10	71413607	71413776	151
SRR6315416	NC_000010.10	71413607	71413777	108
SRR6315416	NC_000010.10	71413607	71413779	180760
SRR6315421	NC_000010.10	71413607	71413779	3
SRR6315422	NC_000010.10	71413607	71413779	20
SRR6315416	NC_000010.10	71413608	71413774	5
SRR6315416	NC_000010.10	71413608	71413776	2
SRR6315416	NC_000010.10	71413608	71413777	4
SRR6315416	NC_000010.10	71413608	71413778	108
SRR6315416	NC_000010.10	71413609	71413777	4
SRR6315416	NC_000010.10	71413609	71413778	7
SRR6315416	NC_000010.10	71413609	71413779	113
SRR6315416	NC_000010.10	71413609	71413780	32
SRR6315416	NC_000010.10	71413610	71413777	2
SRR6315416	NC_000010.10	71413610	71413778	6
SRR6315416	NC_000010.10	71413610	71413779	170
SRR6315416	NC_000010.10	71413611	71413779	146
SRR6315416	NC_000010.10	71413612	71413778	2
SRR6315416	NC_000010.10	71413612	71413779	379
SRR6315416	NC_000010.10	71413613	71413779	18
SRR6315407	NC_000010.10	72243335	72243532	4
SRR6315418	NC_000010.10	73032051	73032329	10
SRR6315408	NC_000010.10	75866720	75866983	19
SRR6315408	NC_000010.10	80416520	80416781	6
SRR6315407	NC_000010.10	86057049	86057277	2
SRR6315406	NC_000010.10	89829161	89830464	3
SRR6315418	NC_000010.10	91599897	91603834	2
SRR6315408	NC_000010.10	95247471	95247710	3
SRR6315406	NC_000010.10	98253729	98254083	477
SRR6315418	NC_000010.10	98883166	98883357	9
SRR6315407	NC_000010.10	100578643	100578776	940
SRR6315407	NC_000010.10	100578647	100578776	8
SRR6315407	NC_000010.10	103344485	103344664	70
SRR6315407	NC_000010.10	104056328	104056486	6
SRR6315407	NC_000010.10	114925190	114925358	2
SRR6315407	NC_000010.10	114925190	114925360	2
SRR6315407	NC_000010.10	114925190	114925362	1036
SRR6315407	NC_000010.10	114925192	114925362	3
SRR6315407	NC_000010.10	114925193	114925362	2
SRR6315407	NC_000010.10	114925195	114925362	2
SRR6315406	NC_000010.10	118899987	118900259	6
SRR6315407	NC_000010.10	122645161	122646271	2
SRR6315420	NC_000010.10	124106792	124106977	84
SRR6315408	NC_000010.10	125622721	125622907	8
SRR6315408	NC_000010.10	125828675	125829130	2
SRR6315408	NC_000010.10	125828675	125829131	3
SRR6315408	NC_000010.10	125828675	125829132	3
SRR6315408	NC_000010.10	125828675	125829133	2
SRR6315408	NC_000010.10	125828675	125829135	6234
SRR6315408	NC_000010.10	125828676	125829134	5
SRR6315408	NC_000010.10	125828677	125829135	2
SRR6315408	NC_000010.10	125828677	125829136	7
SRR6315408	NC_000010.10	125828679	125829135	6
SRR6315408	NC_000010.10	125828680	125829135	7
SRR6315418	NC_000010.10	126757594	126757768	158
SRR6315406	NC_000010.10	131235526	131235699	5
SRR6315414	NC_000010.10	131235526	131235699	6
SRR6315418	NC_000010.10	134371466	134371702	2
SRR6315407	NC_000010.10	134535648	134536266	2
SRR6315418	NC_000011.9	504300	504708	34
SRR6315418	NC_000011.9	3629177	3637287	6
SRR6315419	NC_000011.9	3630040	3630319	3
SRR6315418	NC_000011.9	4236376	4241051	3
SRR6315418	NC_000011.9	8560754	8560932	4
SRR6315408	NC_000011.9	11177695	11177779	2
SRR6315408	NC_000011.9	11177695	11177783	3
SRR6315408	NC_000011.9	11177695	11177784	3109
SRR6315413	NC_000011.9	11352524	11352746	3
SRR6315418	NC_000011.9	15143216	15148084	2
SRR6315406	NC_000011.9	19302663	19302933	2
SRR6315418	NC_000011.9	34130131	34147179	4
SRR6315407	NC_000011.9	39108637	39109069	2
SRR6315407	NC_000011.9	39108637	39109070	2673
SRR6315407	NC_000011.9	39108637	39109071	2
SRR6315418	NC_000011.9	41227679	41228860	41
SRR6315413	NC_000011.9	44361801	44362049	4
SRR6315405	NC_000011.9	59330441	59331085	10
SRR6315418	NC_000011.9	63754664	63755035	11
SRR6315418	NC_000011.9	65532048	65532206	19
SRR6315408	NC_000011.9	66839172	66839310	14
SRR6315418	NC_000011.9	66850391	66850620	131
SRR6315418	NC_000011.9	67111914	67114237	48
SRR6315406	NC_000011.9	69335322	69335465	68
SRR6315407	NC_000011.9	71510515	71510785	625
SRR6315407	NC_000011.9	71510516	71510784	9
SRR6315407	NC_000011.9	71510517	71510785	2
SRR6315407	NC_000011.9	71510518	71510785	3
SRR6315407	NC_000011.9	71605304	71605491	202
SRR6315417	NC_000011.9	71944269	71944490	303
SRR6315418	NC_000011.9	76510111	76510464	4
SRR6315418	NC_000011.9	80781334	80781573	11
SRR6315408	NC_000011.9	84964851	84965116	144
SRR6315418	NC_000011.9	106971035	106978250	2
SRR6315406	NC_000011.9	108838536	108838821	12
SRR6315418	NC_000011.9	116608316	116610499	2
SRR6315418	NC_000011.9	117725965	117730324	2
SRR6315418	NC_000011.9	119056377	119063350	2
SRR6315418	NC_000011.9	120103261	120103486	6
SRR6315418	NC_000011.9	124754399	124754559	7
SRR6315418	NC_000011.9	124754399	124754561	7
SRR6315418	NC_000011.9	124754399	124754562	1124
SRR6315418	NC_000011.9	124754403	124754562	2
SRR6315408	NC_000011.9	131921420	131921684	3
SRR6315415	NC_000012.11	342374	342569	51
SRR6315421	NC_000012.11	1726970	1727369	7
SRR6315418	NC_000012.11	6031334	6034717	2
SRR6315407	NC_000012.11	7322045	7322162	33
SRR6315409	NC_000012.11	11609928	11619813	2
SRR6315408	NC_000012.11	11894210	11894351	9
SRR6315418	NC_000012.11	12473814	12473946	240
SRR6315408	NC_000012.11	12770142	12770269	6
SRR6315418	NC_000012.11	13458403	13458694	10
SRR6315418	NC_000012.11	14358063	14358506	213
SRR6315407	NC_000012.11	26828813	26828971	7
SRR6315418	NC_000012.11	31790700	31790914	3
SRR6315408	NC_000012.11	41686956	41687223	4
SRR6315416	NC_000012.11	43319172	43319474	11
SRR6315407	NC_000012.11	48176270	48176425	70
SRR6315418	NC_000012.11	48587950	48589678	2
SRR6315418	NC_000012.11	51489502	51502328	2
SRR6315407	NC_000012.11	53608552	53608686	10
SRR6315418	NC_000012.11	53608920	53614178	2
SRR6315418	NC_000012.11	53707692	53710584	2
SRR6315422	NC_000012.11	54394015	54394232	31
SRR6315418	NC_000012.11	57625841	57626083	171
SRR6315418	NC_000012.11	72866259	72866580	8
SRR6315406	NC_000012.11	82708348	82708465	4
SRR6315406	NC_000012.11	82708350	82708461	8
SRR6315406	NC_000012.11	82708350	82708462	11
SRR6315406	NC_000012.11	82708350	82708463	7
SRR6315406	NC_000012.11	82708350	82708464	7
SRR6315406	NC_000012.11	82708350	82708465	6
SRR6315406	NC_000012.11	82708350	82708466	17481
SRR6315406	NC_000012.11	82708351	82708466	7
SRR6315406	NC_000012.11	82708351	82708467	2
SRR6315406	NC_000012.11	82708352	82708466	16
SRR6315406	NC_000012.11	82708353	82708466	11
SRR6315406	NC_000012.11	82708354	82708466	168
SRR6315406	NC_000012.11	82708355	82708466	9
SRR6315408	NC_000012.11	96824905	96825217	316
SRR6315418	NC_000012.11	108051600	108051725	2
SRR6315408	NC_000012.11	110037007	110037297	27
SRR6315407	NC_000012.11	110906387	110906604	69
SRR6315418	NC_000012.11	111128297	111131884	2
SRR6315413	NC_000012.11	115269431	115269552	553
SRR6315408	NC_000012.11	118464142	118464353	1746
SRR6315407	NC_000012.11	119315536	119316068	4
SRR6315418	NC_000012.11	120528454	120528833	10
SRR6315418	NC_000012.11	120938627	120938837	2
SRR6315415	NC_000012.11	126488640	126488895	9
SRR6315407	NC_000012.11	130444424	130444597	7
SRR6315418	NC_000012.11	133280514	133281810	3
SRR6315418	NC_000013.10	20443340	20452515	2
SRR6315413	NC_000013.10	22870719	22870858	3
SRR6315419	NC_000013.10	34573659	34574936	597
SRR6315408	NC_000013.10	55223143	55223365	8
SRR6315415	NC_000013.10	64458580	64458718	6
SRR6315418	NC_000013.10	66458759	66459060	18
SRR6315418	NC_000013.10	74543105	74557491	80
SRR6315416	NC_000013.10	84069937	84070079	204
SRR6315418	NC_000013.10	84597501	84600736	75
SRR6315406	NC_000013.10	89341329	89349873	9
SRR6315407	NC_000013.10	89608116	89608311	4
SRR6315409	NC_000013.10	90424093	90424443	28
SRR6315413	NC_000013.10	95103251	95104049	7
SRR6315418	NC_000013.10	98856488	98860114	2
SRR6315409	NC_000013.10	100107541	100109966	2
SRR6315421	NC_000013.10	101374533	101376096	25
SRR6315416	NC_000013.10	113924930	113925150	30
SRR6315416	NC_000013.10	113924935	113925150	2
SRR6315418	NC_000014.8	21158286	21162565	67
SRR6315418	NC_000014.8	21158752	21160157	2
SRR6315418	NC_000014.8	36072214	36078524	2
SRR6315409	NC_000014.8	38099962	38107918	4
SRR6315409	NC_000014.8	38103957	38106601	3
SRR6315409	NC_000014.8	38106598	38115847	2
SRR6315409	NC_000014.8	38110644	38116596	2
SRR6315409	NC_000014.8	38113210	38117900	2
SRR6315405	NC_000014.8	38368569	38368778	4
SRR6315418	NC_000014.8	52211760	52212079	161
SRR6315418	NC_000014.8	52211764	52212079	2
SRR6315407	NC_000014.8	55047244	55047610	57
SRR6315406	NC_000014.8	60031593	60034864	3
SRR6315418	NC_000014.8	68600960	68602498	4
SRR6315418	NC_000014.8	74880253	74885205	5
SRR6315418	NC_000014.8	74880253	74885207	623
SRR6315418	NC_000014.8	74880258	74885207	2
SRR6315408	NC_000014.8	76698282	76698514	3
SRR6315418	NC_000014.8	77415933	77416141	7
SRR6315418	NC_000014.8	78324070	78324356	3
SRR6315418	NC_000014.8	78324070	78324361	1961
SRR6315418	NC_000014.8	78324074	78324361	2
SRR6315417	NC_000014.8	79029872	79030260	17
SRR6315406	NC_000014.8	82083306	82088505	2
SRR6315414	NC_000014.8	89929276	89929404	3
SRR6315418	NC_000014.8	90478447	90478851	3
SRR6315418	NC_000014.8	90478447	90478856	2637
SRR6315418	NC_000014.8	90478449	90478853	2
SRR6315418	NC_000014.8	90839696	90840038	2
SRR6315407	NC_000014.8	90990024	90990261	19
SRR6315415	NC_000014.8	92880188	92883631	4
SRR6315417	NC_000014.8	93074453	93081272	2
SRR6315407	NC_000014.8	102918957	102919239	9
SRR6315418	NC_000014.8	104916180	104916795	2
SRR6315418	NC_000014.8	105136775	105141961	4
SRR6315418	NC_000015.9	20242897	20243197	2
SRR6315407	NC_000015.9	31935526	31937581	2
SRR6315415	NC_000015.9	32447699	32447807	5
SRR6315415	NC_000015.9	32447700	32447803	11
SRR6315415	NC_000015.9	32447700	32447804	16
SRR6315415	NC_000015.9	32447700	32447805	15
SRR6315415	NC_000015.9	32447700	32447806	13
SRR6315415	NC_000015.9	32447700	32447807	35
SRR6315415	NC_000015.9	32447700	32447808	22449
SRR6315415	NC_000015.9	32447701	32447808	12
SRR6315415	NC_000015.9	32447701	32447809	12
SRR6315415	NC_000015.9	32447702	32447808	92
SRR6315415	NC_000015.9	32447703	32447808	6
SRR6315415	NC_000015.9	32447704	32447808	27
SRR6315415	NC_000015.9	32447705	32447808	17
SRR6315418	NC_000015.9	41213429	41213662	6
SRR6315417	NC_000015.9	42135643	42135894	20
SRR6315418	NC_000015.9	42935668	42935946	42
SRR6315418	NC_000015.9	43645738	43645889	27
SRR6315419	NC_000015.9	45248994	45249165	7
SRR6315418	NC_000015.9	45757941	45759223	2
SRR6315418	NC_000015.9	50605665	50608853	2
SRR6315417	NC_000015.9	51080074	51080426	4
SRR6315407	NC_000015.9	51965641	51965896	4
SRR6315418	NC_000015.9	60559177	60569780	2
SRR6315408	NC_000015.9	63334800	63335186	298
SRR6315418	NC_000015.9	63593830	63594192	77
SRR6315419	NC_000015.9	64638010	64638228	9
SRR6315417	NC_000015.9	68095200	68095725	4
SRR6315418	NC_000015.9	69322832	69323484	55
SRR6315418	NC_000015.9	69322832	69323485	2
SRR6315418	NC_000015.9	74034840	74035007	537
SRR6315418	NC_000015.9	74034842	74035007	4
SRR6315407	NC_000015.9	74119507	74119731	6
SRR6315408	NC_000015.9	76016227	76017113	2
SRR6315418	NC_000015.9	76108594	76112603	127
SRR6315418	NC_000015.9	77362720	77362858	44
SRR6315407	NC_000015.9	79465735	79465989	9
SRR6315405	NC_000015.9	86789234	86789547	2
SRR6315405	NC_000015.9	86789234	86789548	2
SRR6315405	NC_000015.9	86789234	86789552	1882
SRR6315405	NC_000015.9	86789235	86789550	2
SRR6315405	NC_000015.9	86789236	86789551	6
SRR6315405	NC_000015.9	86789238	86789552	4
SRR6315407	NC_000015.9	87219003	87219594	171
SRR6315420	NC_000015.9	89282606	89282867	27
SRR6315417	NC_000015.9	89609637	89611032	2
SRR6315408	NC_000015.9	91348645	91349150	2
SRR6315406	NC_000015.9	92563351	92568155	2
SRR6315406	NC_000015.9	96161557	96163791	2
SRR6315406	NC_000015.9	98334060	98336320	2
SRR6315406	NC_000015.9	99108000	99108268	26
SRR6315407	NC_000016.9	788691	788966	4
SRR6315410	NC_000016.9	2293717	2293876	83
SRR6315418	NC_000016.9	4308217	4308531	45
SRR6315418	NC_000016.9	5127375	5130646	2
SRR6315418	NC_000016.9	5127375	5130650	472
SRR6315407	NC_000016.9	15395728	15396034	465
SRR6315407	NC_000016.9	16547750	16548054	462
SRR6315407	NC_000016.9	18351580	18351886	475
SRR6315406	NC_000016.9	18838627	18838847	99
SRR6315407	NC_000016.9	20764016	20765037	2
SRR6315408	NC_000016.9	23032662	23032918	20
SRR6315418	NC_000016.9	23332144	23332350	8
SRR6315418	NC_000016.9	23487960	23488164	4
SRR6315418	NC_000016.9	28208780	28214301	2
SRR6315422	NC_000016.9	32984209	32985081	2
SRR6315422	NC_000016.9	33682658	33683530	4
SRR6315407	NC_000016.9	34981550	34981951	13
SRR6315418	NC_000016.9	47297805	47297956	11
SRR6315418	NC_000016.9	49574333	49582512	2
SRR6315415	NC_000016.9	51102741	51103558	29
SRR6315407	NC_000016.9	58386213	58386406	5
SRR6315408	NC_000016.9	62991930	62992105	3
SRR6315418	NC_000016.9	66129719	66129900	9
SRR6315406	NC_000016.9	69801953	69802316	7
SRR6315414	NC_000016.9	69801953	69802316	2
SRR6315418	NC_000016.9	69801953	69802316	2
SRR6315419	NC_000016.9	69801953	69802316	2
SRR6315418	NC_000016.9	70000791	70001103	5
SRR6315422	NC_000016.9	70295244	70295411	2
SRR6315415	NC_000016.9	77895454	77895618	12
SRR6315407	NC_000016.9	82983016	82984058	2
SRR6315408	NC_000016.9	85740471	85740857	50
SRR6315418	NC_000016.9	86204820	86206059	2
SRR6315406	NC_000016.9	86423391	86423667	104
SRR6315414	NC_000016.9	86423391	86423663	5
SRR6315414	NC_000016.9	86423391	86423667	232
SRR6315417	NC_000016.9	86423391	86423667	102
SRR6315418	NC_000016.9	86423391	86423662	2
SRR6315418	NC_000016.9	86423391	86423667	107
SRR6315419	NC_000016.9	86423391	86423667	104
SRR6315420	NC_000016.9	86423391	86423667	39
SRR6315418	NC_000016.9	86932844	86933154	121
SRR6315407	NC_000016.9	87577622	87577793	4
SRR6315407	NC_000016.9	87593490	87593776	5
SRR6315408	NC_000016.9	89041761	89041959	2
SRR6315406	NC_000016.9	89595785	89595942	712
SRR6315408	NC_000016.9	89786882	89787035	9
SRR6315415	NC_000017.10	1561375	1561674	8
SRR6315415	NC_000017.10	2304088	2304567	3
SRR6315418	NC_000017.10	3763825	3764003	9
SRR6315410	NC_000017.10	8322571	8323586	334
SRR6315418	NC_000017.10	8504506	8509929	2
SRR6315408	NC_000017.10	9135980	9136152	4
SRR6315418	NC_000017.10	14227882	14228135	3
SRR6315418	NC_000017.10	14566296	14566498	6
SRR6315418	NC_000017.10	14566296	14566500	2
SRR6315418	NC_000017.10	14566296	14566503	2095
SRR6315418	NC_000017.10	14566297	14566498	2
SRR6315418	NC_000017.10	14566297	14566502	9
SRR6315418	NC_000017.10	14566299	14566503	3
SRR6315418	NC_000017.10	14566301	14566503	3
SRR6315418	NC_000017.10	17412892	17413106	90
SRR6315418	NC_000017.10	17974180	17979261	2
SRR6315418	NC_000017.10	22253120	22255664	3
SRR6315408	NC_000017.10	22259073	22260431	4
SRR6315407	NC_000017.10	25639243	25639545	3
SRR6315407	NC_000017.10	25639244	25639541	11
SRR6315407	NC_000017.10	25639244	25639542	5
SRR6315407	NC_000017.10	25639244	25639543	10
SRR6315407	NC_000017.10	25639244	25639544	11
SRR6315407	NC_000017.10	25639244	25639545	4
SRR6315407	NC_000017.10	25639244	25639546	10914
SRR6315407	NC_000017.10	25639245	25639546	9
SRR6315407	NC_000017.10	25639245	25639547	3
SRR6315407	NC_000017.10	25639246	25639546	11
SRR6315407	NC_000017.10	25639247	25639546	8
SRR6315407	NC_000017.10	25639248	25639546	10
SRR6315407	NC_000017.10	25639249	25639546	6
SRR6315418	NC_000017.10	27842774	27843073	9
SRR6315407	NC_000017.10	31315769	31316074	26
SRR6315418	NC_000017.10	37257680	37258807	2
SRR6315418	NC_000017.10	43070936	43074038	2
SRR6315406	NC_000017.10	43259174	43263305	2
SRR6315406	NC_000017.10	46215957	46216344	2
SRR6315416	NC_000017.10	46532934	46533128	138
SRR6315418	NC_000017.10	46653199	46654776	79
SRR6315419	NC_000017.10	46768874	46769088	34
SRR6315417	NC_000017.10	47013232	47013523	9
SRR6315415	NC_000017.10	51211336	51211569	7
SRR6315407	NC_000017.10	60070771	60071099	7
SRR6315407	NC_000017.10	60070772	60071096	2
SRR6315407	NC_000017.10	60070772	60071098	34
SRR6315407	NC_000017.10	60070772	60071099	16
SRR6315407	NC_000017.10	60070772	60071100	6761
SRR6315407	NC_000017.10	60070773	60071100	11
SRR6315407	NC_000017.10	60070773	60071101	5
SRR6315407	NC_000017.10	60070774	60071100	3
SRR6315407	NC_000017.10	60070775	60071100	16
SRR6315407	NC_000017.10	60070776	60071100	12
SRR6315407	NC_000017.10	60070777	60071100	8
SRR6315407	NC_000017.10	60070845	60071014	2
SRR6315408	NC_000017.10	60189859	60190176	64
SRR6315417	NC_000017.10	60930793	60931320	5
SRR6315418	NC_000017.10	61275868	61276004	5
SRR6315409	NC_000017.10	65715336	65715570	7
SRR6315418	NC_000017.10	68377579	68380908	2
SRR6315410	NC_000017.10	70043164	70043461	2
SRR6315418	NC_000017.10	72762608	72762805	66
SRR6315418	NC_000017.10	72762609	72762805	2
SRR6315418	NC_000017.10	75206823	75207198	47
SRR6315418	NC_000017.10	77366155	77366292	8
SRR6315408	NC_000017.10	78182505	78182657	22
SRR6315417	NC_000017.10	78731065	78732104	2
SRR6315418	NC_000017.10	79257601	79257984	16
SRR6315406	NC_000017.10	80027444	80027891	5
SRR6315406	NC_000017.10	80027447	80027890	2
SRR6315406	NC_000017.10	80027447	80027891	3
SRR6315406	NC_000017.10	80027447	80027893	1500
SRR6315406	NC_000017.10	80027450	80027893	3
SRR6315406	NC_000017.10	80027451	80027893	2
SRR6315417	NC_000017.10	80290104	80293254	41
SRR6315413	NC_000018.9	565875	566165	3
SRR6315415	NC_000018.9	3818853	3819065	2
SRR6315415	NC_000018.9	3818853	3819068	2
SRR6315415	NC_000018.9	3818853	3819070	2821
SRR6315415	NC_000018.9	3818856	3819070	3
SRR6315415	NC_000018.9	3818858	3819070	3
SRR6315408	NC_000018.9	6491991	6492126	6
SRR6315407	NC_000018.9	10696471	10698586	3
SRR6315422	NC_000018.9	23969141	23969387	15
SRR6315418	NC_000018.9	24064673	24065586	2
SRR6315408	NC_000018.9	25121871	25122606	2
SRR6315408	NC_000018.9	25123197	25128673	129
SRR6315408	NC_000018.9	25123339	25131170	3
SRR6315409	NC_000018.9	25865922	25867626	2
SRR6315409	NC_000018.9	25877389	25884135	2
SRR6315409	NC_000018.9	25882306	25885880	2
SRR6315405	NC_000018.9	26463360	26470110	2
SRR6315405	NC_000018.9	33426771	33433063	6
SRR6315408	NC_000018.9	33429854	33433059	3
SRR6315407	NC_000018.9	35563881	35570427	12
SRR6315407	NC_000018.9	35568514	35571191	7
SRR6315408	NC_000018.9	36298690	36298936	8
SRR6315407	NC_000018.9	41431407	41431977	49
SRR6315418	NC_000018.9	43863235	43863555	27
SRR6315407	NC_000018.9	47376967	47377175	5
SRR6315418	NC_000018.9	49914333	49914478	198
SRR6315414	NC_000018.9	51273703	51273955	2
SRR6315415	NC_000018.9	56433556	56433694	2
SRR6315408	NC_000018.9	58661818	58662007	3
SRR6315418	NC_000018.9	58709634	58711459	9
SRR6315406	NC_000018.9	59919409	59919591	16
SRR6315407	NC_000018.9	71625516	71625743	10
SRR6315406	NC_000018.9	72786592	72786828	3
SRR6315418	NC_000018.9	72786592	72786828	2
SRR6315418	NC_000019.9	708179	708846	65
SRR6315408	NC_000019.9	1462680	1462926	2
SRR6315418	NC_000019.9	2018789	2019100	5
SRR6315418	NC_000019.9	2018789	2019101	11
SRR6315406	NC_000019.9	2352302	2352514	4
SRR6315414	NC_000019.9	2352302	2352514	4
SRR6315418	NC_000019.9	2352302	2352514	3
SRR6315419	NC_000019.9	2352302	2352514	2
SRR6315420	NC_000019.9	2352302	2352514	2
SRR6315418	NC_000019.9	3187795	3187988	12
SRR6315418	NC_000019.9	4462982	4463349	12
SRR6315418	NC_000019.9	5298421	5301628	2
SRR6315408	NC_000019.9	5654952	5655395	46
SRR6315407	NC_000019.9	7690917	7691196	2
SRR6315408	NC_000019.9	9167719	9168211	22
SRR6315408	NC_000019.9	12476765	12476992	6
SRR6315406	NC_000019.9	13945480	13945712	4
SRR6315418	NC_000019.9	16428332	16428655	3
SRR6315418	NC_000019.9	16428332	16428660	1201
SRR6315419	NC_000019.9	17325156	17325635	17
SRR6315410	NC_000019.9	18108161	18108804	2
SRR6315410	NC_000019.9	18108161	18108807	145
SRR6315405	NC_000019.9	18108162	18108812	5
SRR6315409	NC_000019.9	18108162	18108812	4
SRR6315410	NC_000019.9	18108162	18108803	4
SRR6315410	NC_000019.9	18108162	18108804	3
SRR6315410	NC_000019.9	18108162	18108805	5
SRR6315410	NC_000019.9	18108162	18108806	22
SRR6315410	NC_000019.9	18108162	18108807	408
SRR6315410	NC_000019.9	18108162	18108812	72794
SRR6315413	NC_000019.9	18108162	18108812	7
SRR6315415	NC_000019.9	18108162	18108812	10
SRR6315416	NC_000019.9	18108162	18108812	11
SRR6315421	NC_000019.9	18108162	18108812	4
SRR6315422	NC_000019.9	18108162	18108812	8
SRR6315410	NC_000019.9	18108163	18108807	3
SRR6315410	NC_000019.9	18108163	18108808	37
SRR6315410	NC_000019.9	18108164	18108805	2
SRR6315410	NC_000019.9	18108164	18108806	2
SRR6315410	NC_000019.9	18108164	18108807	2
SRR6315410	NC_000019.9	18108164	18108809	74
SRR6315410	NC_000019.9	18108164	18108812	4
SRR6315410	NC_000019.9	18108165	18108810	31
SRR6315410	NC_000019.9	18108165	18108812	28
SRR6315410	NC_000019.9	18108166	18108807	3
SRR6315410	NC_000019.9	18108166	18108811	38
SRR6315410	NC_000019.9	18108166	18108812	2
SRR6315410	NC_000019.9	18108167	18108812	23
SRR6315410	NC_000019.9	18108167	18108815	20
SRR6315410	NC_000019.9	18108168	18108809	2
SRR6315410	NC_000019.9	18108168	18108811	2
SRR6315410	NC_000019.9	18108169	18108812	2
SRR6315410	NC_000019.9	18108170	18108812	2
SRR6315410	NC_000019.9	18108171	18108812	3
SRR6315406	NC_000019.9	27732067	27732310	2
SRR6315408	NC_000019.9	27733813	27733985	3
SRR6315408	NC_000019.9	27734487	27734657	20
SRR6315407	NC_000019.9	29513794	29513896	5
SRR6315407	NC_000019.9	29513795	29513896	83
SRR6315421	NC_000019.9	30402734	30403148	10
SRR6315418	NC_000019.9	30699685	30699858	213
SRR6315418	NC_000019.9	32654043	32657712	3
SRR6315418	NC_000019.9	36606977	36612780	2
SRR6315408	NC_000019.9	37789855	37790028	2
SRR6315420	NC_000019.9	39341798	39342205	4
SRR6315418	NC_000019.9	46190937	46191929	2
SRR6315418	NC_000019.9	47536728	47537007	14
SRR6315418	NC_000019.9	49418678	49418989	434
SRR6315405	NC_000019.9	49962669	49964273	5
SRR6315410	NC_000019.9	49962669	49964273	6
SRR6315415	NC_000019.9	49962669	49964273	4
SRR6315416	NC_000019.9	49962669	49964273	4
SRR6315421	NC_000019.9	49962669	49964268	4
SRR6315421	NC_000019.9	49962669	49964269	3
SRR6315421	NC_000019.9	49962669	49964270	3
SRR6315421	NC_000019.9	49962669	49964271	7
SRR6315421	NC_000019.9	49962669	49964273	7327
SRR6315421	NC_000019.9	49962670	49964273	9
SRR6315421	NC_000019.9	49962671	49964273	6
SRR6315421	NC_000019.9	49962672	49964273	5
SRR6315421	NC_000019.9	49962674	49964273	5
SRR6315418	NC_000019.9	50111061	50111225	7
SRR6315418	NC_000019.9	54357970	54364306	2
SRR6315418	NC_000019.9	56251875	56252056	40
SRR6315407	NC_000019.9	56618267	56618471	2
SRR6315407	NC_000019.9	56618267	56618472	3
SRR6315407	NC_000019.9	56618267	56618473	3
SRR6315407	NC_000019.9	56618267	56618476	2037
SRR6315407	NC_000019.9	56618268	56618476	2
SRR6315418	NC_000019.9	57226393	57227188	4
SRR6315418	NC_000019.9	58164762	58166692	2
SRR6315418	NC_000019.9	58680671	58682996	28
SRR6315418	NC_000019.9	59046635	59046753	52
SRR6315407	NC_000019.9	59077276	59077445	9
SRR6315418	NC_000020.10	814165	814412	10
SRR6315418	NC_000020.10	3346059	3346347	819
SRR6315419	NC_000020.10	5471524	5472214	3
SRR6315418	NC_000020.10	20111493	20111721	76
SRR6315407	NC_000020.10	22987389	22987773	5
SRR6315408	NC_000020.10	31493904	31494081	5
SRR6315418	NC_000020.10	31685890	31686123	5
SRR6315422	NC_000020.10	35055470	35055643	524
SRR6315418	NC_000020.10	36016010	36017971	2
SRR6315418	NC_000020.10	39078030	39080323	2
SRR6315407	NC_000020.10	41402543	41404837	2
SRR6315418	NC_000020.10	42398296	42399795	2
SRR6315406	NC_000020.10	43588767	43589094	4
SRR6315406	NC_000020.10	44849162	44853305	4
SRR6315418	NC_000020.10	45873722	45874082	30
SRR6315407	NC_000020.10	50122257	50122410	9
SRR6315414	NC_000020.10	52252393	52252805	3
SRR6315418	NC_000020.10	52252393	52252805	2
SRR6315408	NC_000020.10	52345473	52346082	2
SRR6315408	NC_000020.10	52345473	52346086	1325
SRR6315418	NC_000020.10	55421246	55421495	2
SRR6315408	NC_000020.10	58458112	58458409	18
SRR6315406	NC_000021.8	26965975	26968054	2
SRR6315414	NC_000021.8	30483243	30483428	2
SRR6315409	NC_000021.8	35617566	35622450	2
SRR6315409	NC_000021.8	35621062	35634419	5
SRR6315409	NC_000021.8	35626287	35633227	3
SRR6315409	NC_000021.8	35630017	35635701	3
SRR6315409	NC_000021.8	35631936	35636180	6
SRR6315406	NC_000021.8	36841407	36841549	8
SRR6315409	NC_000021.8	38044924	38049533	2
SRR6315409	NC_000021.8	38046398	38050436	3
SRR6315419	NC_000021.8	38609860	38610387	8
SRR6315408	NC_000021.8	39994612	39995494	2
SRR6315418	NC_000021.8	40976605	40976815	29
SRR6315406	NC_000022.10	18441923	18442065	2
SRR6315406	NC_000022.10	18442001	18442186	2
SRR6315406	NC_000022.10	18442081	18442188	2
SRR6315415	NC_000022.10	21381342	21381503	7
SRR6315418	NC_000022.10	22011516	22012902	45
SRR6315416	NC_000022.10	24004468	24004732	13
SRR6315408	NC_000022.10	24805931	24806052	9
SRR6315418	NC_000022.10	28384026	28384468	5
SRR6315407	NC_000022.10	30498081	30498602	19
SRR6315408	NC_000022.10	32114598	32114865	250
SRR6315408	NC_000022.10	32114600	32114865	3
SRR6315421	NC_000022.10	32176472	32181906	2
SRR6315418	NC_000022.10	32705565	32705774	5
SRR6315418	NC_000022.10	33761659	33761887	2
SRR6315418	NC_000022.10	33761662	33761884	2
SRR6315418	NC_000022.10	33761662	33761885	4
SRR6315418	NC_000022.10	33761662	33761886	2
SRR6315418	NC_000022.10	33761662	33761888	3433
SRR6315418	NC_000022.10	33761664	33761888	4
SRR6315418	NC_000022.10	33761665	33761888	2
SRR6315406	NC_000022.10	38709071	38709481	42
SRR6315414	NC_000022.10	38709071	38709481	90
SRR6315417	NC_000022.10	38709071	38709479	3
SRR6315417	NC_000022.10	38709071	38709481	43
SRR6315418	NC_000022.10	38709071	38709481	46
SRR6315419	NC_000022.10	38709071	38709481	30
SRR6315420	NC_000022.10	38709071	38709481	16
SRR6315417	NC_000022.10	39047643	39047933	103
SRR6315417	NC_000022.10	39047645	39047933	2
SRR6315408	NC_000022.10	39664184	39664482	8
SRR6315405	NC_000022.10	40239713	40239995	2
SRR6315405	NC_000022.10	40239714	40239993	2
SRR6315405	NC_000022.10	40239714	40239997	1936
SRR6315405	NC_000022.10	40239718	40239997	3
SRR6315405	NC_000022.10	40239719	40239997	2
SRR6315406	NC_000022.10	40383648	40383847	2
SRR6315418	NC_000022.10	41437065	41437407	2
SRR6315418	NC_000022.10	41756782	41757302	31
SRR6315408	NC_000022.10	42771900	42772028	5
SRR6315408	NC_000022.10	42771900	42772031	1573
SRR6315408	NC_000022.10	42771904	42772031	2
SRR6315418	NC_000022.10	44175735	44189575	2
SRR6315408	NC_000022.10	44965584	44965717	98
SRR6315408	NC_000022.10	47118405	47118806	1790
SRR6315408	NC_000022.10	47118406	47118806	6
SRR6315408	NC_000022.10	47118406	47118808	17
SRR6315408	NC_000022.10	47118408	47118806	3
SRR6315418	NC_000022.10	50064531	50064668	62
SRR6315405	NC_000023.10	312007	312596	2
SRR6315417	NC_000023.10	22684855	22685408	2
SRR6315417	NC_000023.10	22684855	22685413	382
SRR6315406	NC_000023.10	28432977	28433236	2
SRR6315406	NC_000023.10	28432979	28433236	3
SRR6315406	NC_000023.10	28432980	28433236	2
SRR6315406	NC_000023.10	28432983	28433242	2
SRR6315406	NC_000023.10	28432984	28433243	3
SRR6315406	NC_000023.10	30832788	30833021	19
SRR6315406	NC_000023.10	30832789	30833021	151
SRR6315406	NC_000023.10	39639868	39644629	2
SRR6315407	NC_000023.10	39873702	39873846	4
SRR6315418	NC_000023.10	40052290	40052612	16
SRR6315422	NC_000023.10	42772112	42772376	124
SRR6315409	NC_000023.10	56967812	56977965	19
SRR6315409	NC_000023.10	56977884	56987379	2
SRR6315409	NC_000023.10	56981839	56984623	2
SRR6315409	NC_000023.10	56985166	56987026	2
SRR6315409	NC_000023.10	56989965	56990266	2
SRR6315407	NC_000023.10	58579535	58579873	2
SRR6315407	NC_000023.10	61707169	61707508	3
SRR6315408	NC_000023.10	78118789	78119664	2
SRR6315408	NC_000023.10	78597813	78597985	19
SRR6315407	NC_000023.10	95378592	95384092	4
SRR6315406	NC_000023.10	97626106	97629324	2
SRR6315419	NC_000023.10	102132683	102132834	5
SRR6315407	NC_000023.10	114996725	114997198	4
SRR6315407	NC_000023.10	115004806	115005269	2
SRR6315419	NC_000023.10	122993831	122994351	28
SRR6315408	NC_000023.10	132006554	132007836	2
SRR6315405	NC_000024.9	262007	262596	11
SRR6315415	NC_000024.9	18900638	18900785	593
