# Supplementary material for: The extrachromosomal circular DNAs of the rice blast pathogen Magnaporthe oryzae contain a wide variety of LTR retrotransposons, genes, and effectors
Source: BMC Biol. 2022 Nov 23;20:260. doi: 10.1186/s12915-022-01457-2 (PMC9694575; doi:10.1186/s12915-022-01457-2)
Supplement: Supplementary file 7 — Additional file 7. List of eccDNA forming regions called using Illumina circularome sequencing data for O. sativa in this study. The first column describes the sample the eccDNA forming region was called with, the next three columns represent the genomic coordinates of the eccDNA forming region, and the last column represents the number of junction split reads used to call the eccDNA forming region. [file 12915_2022_1457_MOESM7_ESM.txt]

RC_2B	NC_029256.1	1132	1489	6
RC_1B	NC_029256.1	1720	2802	57
RC_1A	NC_029256.1	1759	1941	7
RC_3A	NC_029256.1	2427	2722	9
RC_2B	NC_029256.1	2731	3495	4
RC_2A	NC_029256.1	2818	3255	4
RC_1B	NC_029256.1	2888	3240	9
RC_2A	NC_029256.1	3976	4952	36
RC_2A	NC_029256.1	4334	5331	4
RC_3C	NC_029256.1	4754	5471	2
RC_2A	NC_029256.1	4983	5591	4
RC_2C	NC_029256.1	5292	6132	4
RC_2B	NC_029256.1	5415	5914	10
RC_2A	NC_029256.1	5621	6088	6
RC_3C	NC_029256.1	6153	7363	6
RC_3B	NC_029256.1	6413	7231	11
RC_2A	NC_029256.1	6495	7014	2
RC_3A	NC_029256.1	6909	7313	14
RC_1B	NC_029256.1	6948	7370	2
RC_2A	NC_029256.1	6953	8285	18
RC_1A	NC_029256.1	7009	7607	24
RC_3B	NC_029256.1	7157	7722	5
RC_3C	NC_029256.1	7256	7939	7
RC_3B	NC_029256.1	8050	9180	3
RC_2C	NC_029256.1	8204	8633	7
RC_3B	NC_029256.1	8232	12276	9
RC_2B	NC_029256.1	8581	9675	33
RC_2B	NC_029256.1	8585	9675	2
RC_2A	NC_029256.1	9041	9430	11
RC_1A	NC_029256.1	9662	10300	52
RC_2A	NC_029256.1	9723	10028	13
RC_2A	NC_029256.1	9795	10027	23
RC_3C	NC_029256.1	11350	12035	5
RC_3A	NC_029256.1	12465	12861	6
RC_2A	NC_029256.1	12539	13029	2
RC_2A	NC_029256.1	12539	13030	86
RC_2B	NC_029256.1	12702	13343	62
RC_3B	NC_029256.1	12951	15692	2
RC_3B	NC_029256.1	12951	15695	42
RC_3B	NC_029256.1	13665	14173	3
RC_3B	NC_029256.1	14093	14464	2
RC_3B	NC_029256.1	14380	15081	67
RC_3C	NC_029256.1	14451	15063	5
RC_3B	NC_029256.1	14461	14864	4
RC_2B	NC_029256.1	14732	15193	51
RC_3C	NC_029256.1	14842	16466	13
RC_3C	NC_029256.1	15004	15449	4
RC_1C	NC_029256.1	15141	15452	23
RC_3B	NC_029256.1	15175	15466	2
RC_2C	NC_029256.1	15850	16377	9
RC_3A	NC_029256.1	16202	16681	6
RC_2B	NC_029256.1	17086	17526	4
RC_2A	NC_029256.1	17194	17627	2
RC_2B	NC_029256.1	17474	18138	3
RC_1A	NC_029256.1	17586	18497	30
RC_2C	NC_029256.1	17682	18207	22
RC_1A	NC_029256.1	17820	20492	41
RC_3A	NC_029256.1	19150	20294	13
RC_2A	NC_029256.1	19707	21355	4
RC_2C	NC_029256.1	19883	20119	11
RC_3B	NC_029256.1	20045	21542	2
RC_3B	NC_029256.1	20328	20829	2
RC_3A	NC_029256.1	20651	22925	59
RC_1C	NC_029256.1	21058	21346	4
RC_2A	NC_029256.1	21442	21727	6
RC_1A	NC_029256.1	23408	23970	10
RC_3B	NC_029256.1	23417	23832	3
RC_2A	NC_029256.1	23721	24112	25
RC_2A	NC_029256.1	23800	24192	4
RC_2A	NC_029256.1	23845	24066	5
RC_2C	NC_029256.1	24812	25491	5
RC_3A	NC_029256.1	24896	25289	8
RC_2A	NC_029256.1	25013	25452	3
RC_3C	NC_029256.1	27147	27454	6
RC_3B	NC_029256.1	28968	29436	6
RC_3C	NC_029256.1	31070	31535	2
RC_3C	NC_029256.1	31477	31914	2
RC_2B	NC_029256.1	31709	32852	7
RC_2A	NC_029256.1	31748	32337	26
RC_3A	NC_029256.1	31799	32635	6
RC_2C	NC_029256.1	32193	32650	2
RC_2A	NC_029256.1	32443	33018	13
RC_3B	NC_029256.1	33502	34653	5
RC_2A	NC_029256.1	35133	35476	2
RC_3C	NC_029256.1	36055	36301	3
RC_3A	NC_029256.1	36196	37125	13
RC_1C	NC_029256.1	36742	37786	40
RC_3C	NC_029256.1	37076	37545	30
RC_2A	NC_029256.1	37243	37560	3
RC_2B	NC_029256.1	38185	38751	5
RC_3B	NC_029256.1	38713	39056	38
RC_2B	NC_029256.1	38768	39226	2
RC_1A	NC_029256.1	38932	39682	3
RC_2C	NC_029256.1	39064	39971	3
RC_3B	NC_029256.1	39151	40889	14
RC_3C	NC_029256.1	39187	41237	7
RC_2A	NC_029256.1	39593	39989	3
RC_2C	NC_029256.1	40532	40742	6
RC_2B	NC_029256.1	40539	40911	26
RC_1B	NC_029256.1	40944	42598	26
RC_2A	NC_029256.1	41560	43057	5
RC_2C	NC_029256.1	41569	41981	2
RC_2C	NC_029256.1	41570	41985	105
RC_2B	NC_029256.1	42355	47560	6
RC_3B	NC_029256.1	42804	47022	3
RC_2C	NC_029256.1	42912	43423	6
RC_1A	NC_029256.1	43165	44973	5
RC_1A	NC_029256.1	43786	44358	3
RC_1B	NC_029256.1	44252	44726	20
RC_3C	NC_029256.1	45044	45547	2
RC_3A	NC_029256.1	45246	45855	2
RC_1C	NC_029256.1	45501	45888	3
RC_1B	NC_029256.1	45751	46575	44
RC_2B	NC_029256.1	46138	46392	3
RC_3B	NC_029256.1	46270	46804	2
RC_2A	NC_029256.1	46340	46661	3
RC_1C	NC_029256.1	46506	47067	14
RC_2A	NC_029256.1	46965	47716	2
RC_3B	NC_029256.1	47495	47975	2
RC_3B	NC_029256.1	47530	48155	9
RC_3B	NC_029256.1	47533	48155	2
RC_2A	NC_029256.1	47796	48171	3
RC_3A	NC_029256.1	47912	48881	4
RC_2B	NC_029256.1	48067	48277	10
RC_2C	NC_029256.1	48960	49656	2
RC_1B	NC_029256.1	49089	50124	25
RC_2A	NC_029256.1	49097	49305	14
RC_1C	NC_029256.1	49199	49719	11
RC_1C	NC_029256.1	49595	51038	15
RC_3B	NC_029256.1	49595	49916	4
RC_2C	NC_029256.1	50156	50963	8
RC_2B	NC_029256.1	50451	51070	2
RC_2A	NC_029256.1	51014	52246	46
RC_2A	NC_029256.1	52182	52682	2
RC_3C	NC_029256.1	52403	52680	2
RC_1B	NC_029256.1	52552	53102	5
RC_1C	NC_029256.1	54956	55914	3
RC_3A	NC_029256.1	55972	56968	9
RC_1C	NC_029256.1	56063	56553	6
RC_3A	NC_029256.1	56096	56497	19
RC_3A	NC_029256.1	56386	56942	2
RC_3B	NC_029256.1	56675	57642	2
RC_3A	NC_029256.1	57521	58637	68
RC_2C	NC_029256.1	59220	59494	9
RC_3A	NC_029256.1	59277	60154	5
RC_3B	NC_029256.1	59334	60853	22
RC_1B	NC_029256.1	59438	60540	46
RC_2B	NC_029256.1	59622	60008	7
RC_1A	NC_029256.1	59839	60496	17
RC_1B	NC_029256.1	60009	60422	10
RC_2B	NC_029256.1	60039	60434	7
RC_1C	NC_029256.1	60098	62985	47
RC_1C	NC_029256.1	60108	60401	2
RC_3A	NC_029256.1	60121	60643	25
RC_2C	NC_029256.1	60132	60795	4
RC_3C	NC_029256.1	60150	60470	11
RC_3B	NC_029256.1	60620	61179	2
RC_3B	NC_029256.1	60657	61401	4
RC_2C	NC_029256.1	60924	62078	4
RC_2C	NC_029256.1	62084	62441	58
RC_1A	NC_029256.1	62163	62454	3
RC_3C	NC_029256.1	62181	62913	69
RC_2C	NC_029256.1	62424	65303	5
RC_3C	NC_029256.1	62463	63390	5
RC_1A	NC_029256.1	62626	63090	18
RC_3C	NC_029256.1	62681	62983	34
RC_2A	NC_029256.1	62851	63548	6
RC_3C	NC_029256.1	63293	63952	11
RC_3B	NC_029256.1	63797	64194	2
RC_2C	NC_029256.1	63936	65326	12
RC_2C	NC_029256.1	64062	64569	6
RC_2A	NC_029256.1	64231	64778	7
RC_3C	NC_029256.1	64568	65043	7
RC_3C	NC_029256.1	64629	65001	5
RC_3C	NC_029256.1	64754	64947	16
RC_2B	NC_029256.1	65382	66214	3
RC_2A	NC_029256.1	66478	67725	3
RC_3C	NC_029256.1	66499	66981	8
RC_3C	NC_029256.1	66501	66981	2
RC_2C	NC_029256.1	66519	66695	3
RC_2A	NC_029256.1	67128	67758	5
RC_3C	NC_029256.1	67420	68070	14
RC_1C	NC_029256.1	67995	70830	5
RC_3A	NC_029256.1	68053	68378	2
RC_3C	NC_029256.1	68066	68310	9
RC_2C	NC_029256.1	71194	71687	7
RC_2A	NC_029256.1	71389	71607	38
RC_3C	NC_029256.1	71437	71903	12
RC_2A	NC_029256.1	71619	72235	5
RC_2A	NC_029256.1	72089	72627	17
RC_2B	NC_029256.1	73415	74096	8
RC_3C	NC_029256.1	73645	74035	2
RC_3C	NC_029256.1	73645	74040	105
RC_2B	NC_029256.1	73786	74521	25
RC_1B	NC_029256.1	73847	75226	8
RC_2B	NC_029256.1	74601	75087	10
RC_1C	NC_029256.1	75921	76109	62
RC_2B	NC_029256.1	76417	77566	5
RC_3B	NC_029256.1	77130	77506	4
RC_2A	NC_029256.1	77306	77746	6
RC_3A	NC_029256.1	77565	79085	5
RC_3A	NC_029256.1	79406	79852	2
RC_3A	NC_029256.1	79945	80241	2
RC_3A	NC_029256.1	80001	80300	3
RC_2C	NC_029256.1	80067	81070	5
RC_3A	NC_029256.1	80375	80954	9
RC_3B	NC_029256.1	80406	80886	3
RC_1C	NC_029256.1	80435	81759	13
RC_1B	NC_029256.1	80471	81000	15
RC_2B	NC_029256.1	80805	81376	4
RC_3C	NC_029256.1	81048	81570	6
RC_1B	NC_029256.1	81206	81838	11
RC_3A	NC_029256.1	81952	82279	4
RC_3C	NC_029256.1	83928	84349	6
RC_3A	NC_029256.1	85381	87020	13
RC_2C	NC_029256.1	85926	87052	31
RC_3B	NC_029256.1	86184	87334	16
RC_2A	NC_029256.1	86327	87177	22
RC_2A	NC_029256.1	86395	86727	9
RC_2B	NC_029256.1	86436	87548	14
RC_2A	NC_029256.1	86495	87463	2
RC_2A	NC_029256.1	86696	87465	24
RC_3A	NC_029256.1	86805	87782	2
RC_1C	NC_029256.1	86843	87169	3
RC_3A	NC_029256.1	87069	87390	10
RC_3C	NC_029256.1	87145	87448	21
RC_2A	NC_029256.1	87253	88117	3
RC_2B	NC_029256.1	87276	87585	11
RC_3C	NC_029256.1	87342	87621	2
RC_2B	NC_029256.1	87358	88326	10
RC_2B	NC_029256.1	87536	87726	66
RC_2A	NC_029256.1	87884	88278	2
RC_3B	NC_029256.1	87994	88262	10
RC_3C	NC_029256.1	88200	89890	10
RC_3B	NC_029256.1	88378	89466	5
RC_3B	NC_029256.1	89083	89512	7
RC_1C	NC_029256.1	89116	89779	69
RC_3C	NC_029256.1	89117	89554	6
RC_2A	NC_029256.1	89400	89660	4
RC_1B	NC_029256.1	89464	90431	5
RC_3B	NC_029256.1	89474	90149	7
RC_3B	NC_029256.1	90008	90405	46
RC_2A	NC_029256.1	90911	92329	2
RC_1B	NC_029256.1	90943	91410	9
RC_3B	NC_029256.1	91616	92352	7
RC_2C	NC_029256.1	91952	92288	6
RC_3A	NC_029256.1	92002	92278	13
RC_2C	NC_029256.1	92073	92307	23
RC_3B	NC_029256.1	92424	92713	3
RC_3C	NC_029256.1	93149	93768	2
RC_3A	NC_029256.1	93378	93928	9
RC_3A	NC_029256.1	93408	93723	4
RC_2A	NC_029256.1	93805	94162	6
RC_2A	NC_029256.1	93997	95383	3
RC_1A	NC_029256.1	94007	94546	3
RC_2C	NC_029256.1	94312	95366	3
RC_2B	NC_029256.1	94339	95105	20
RC_2C	NC_029256.1	94390	96211	2
RC_3B	NC_029256.1	94650	95281	2
RC_3B	NC_029256.1	94694	95258	4
RC_2C	NC_029256.1	95024	95685	2
RC_3A	NC_029256.1	95123	95436	4
RC_1B	NC_029256.1	95199	95702	12
RC_1C	NC_029256.1	95537	95712	7
RC_2C	NC_029256.1	95963	96763	20
RC_3C	NC_029256.1	96120	96933	6
RC_2A	NC_029256.1	96209	96671	3
RC_2A	NC_029256.1	96211	96674	261
RC_2A	NC_029256.1	96327	97335	25
RC_2B	NC_029256.1	96996	97458	73
RC_2A	NC_029256.1	97054	97575	6
RC_2B	NC_029256.1	97453	97955	18
RC_3A	NC_029256.1	97520	98050	5
RC_2A	NC_029256.1	98180	98500	20
RC_1A	NC_029256.1	98681	99109	6
RC_3B	NC_029256.1	99239	100066	6
RC_2A	NC_029256.1	99395	99693	3
RC_2A	NC_029256.1	103805	104261	8
RC_2A	NC_029256.1	103977	104171	5
RC_3C	NC_029256.1	105278	105627	3
RC_3A	NC_029256.1	105292	105590	7
RC_2C	NC_029256.1	105428	105862	9
RC_1A	NC_029256.1	108705	109389	2
RC_3C	NC_029256.1	114582	115319	3
RC_1A	NC_029256.1	117179	117863	2
RC_3A	NC_029256.1	117512	118891	4
RC_2A	NC_029256.1	119613	120975	2
RC_3C	NC_029256.1	125120	125404	2
RC_2A	NC_029256.1	125193	125615	3
RC_3C	NC_029256.1	125852	128123	41
RC_3C	NC_029256.1	126386	126739	52
RC_2B	NC_029256.1	126688	127531	5
RC_2A	NC_029256.1	127363	129211	8
RC_3A	NC_029256.1	129092	129738	21
RC_2B	NC_029256.1	129233	129501	2
RC_2B	NC_029256.1	129233	129505	139
RC_3A	NC_029256.1	129614	130284	4
RC_3B	NC_029256.1	129692	130578	3
RC_2B	NC_029256.1	129900	130442	7
RC_2B	NC_029256.1	130098	130590	2
RC_1B	NC_029256.1	130196	131174	57
RC_3C	NC_029256.1	131684	133967	2
RC_3C	NC_029256.1	132115	132522	15
RC_3B	NC_029256.1	132197	132616	8
RC_2A	NC_029256.1	132262	132631	8
RC_2B	NC_029256.1	132494	133065	53
RC_2C	NC_029256.1	132566	133049	28
RC_1C	NC_029256.1	132665	133243	5
RC_2A	NC_029256.1	132844	134032	12
RC_1B	NC_029256.1	133559	134000	3
RC_3B	NC_029256.1	133661	133984	4
RC_3C	NC_029256.1	133843	134258	11
RC_1B	NC_029256.1	133995	135299	27
RC_1C	NC_029256.1	134191	135176	58
RC_1B	NC_029256.1	134341	134804	62
RC_3C	NC_029256.1	134418	134756	46
RC_1B	NC_029256.1	134482	135011	472
RC_1B	NC_029256.1	134524	134810	2
RC_3C	NC_029256.1	134694	135086	87
RC_3A	NC_029256.1	134807	135220	15
RC_2C	NC_029256.1	134826	135029	7
RC_3A	NC_029256.1	135332	135640	4
RC_3B	NC_029256.1	135371	137584	40
RC_2A	NC_029256.1	135976	136616	40
RC_2A	NC_029256.1	135986	136497	16
RC_3C	NC_029256.1	136196	136533	7
RC_2A	NC_029256.1	136285	136659	5
RC_3C	NC_029256.1	136553	137088	7
RC_3A	NC_029256.1	137039	137728	4
RC_3B	NC_029256.1	137551	138814	6
RC_2B	NC_029256.1	137572	137886	4
RC_2B	NC_029256.1	137576	137886	2
RC_3A	NC_029256.1	137588	138608	17
RC_3C	NC_029256.1	137657	137913	12
RC_3A	NC_029256.1	137660	137962	2
RC_3A	NC_029256.1	137902	138742	3
RC_2C	NC_029256.1	137910	138436	3
RC_1A	NC_029256.1	138213	140757	6
RC_3A	NC_029256.1	138639	139741	4
RC_3C	NC_029256.1	139708	140197	2
RC_2A	NC_029256.1	139768	140021	4
RC_3B	NC_029256.1	139862	140655	7
RC_2C	NC_029256.1	140072	140445	7
RC_1C	NC_029256.1	140418	142162	40
RC_1C	NC_029256.1	140585	140891	3
RC_2C	NC_029256.1	140639	141042	4
RC_3A	NC_029256.1	140713	140958	38
RC_2C	NC_029256.1	140821	141741	2
RC_2C	NC_029256.1	140911	141170	29
RC_3B	NC_029256.1	142784	143488	6
RC_1A	NC_029256.1	142999	143758	25
RC_3C	NC_029256.1	143439	143748	9
RC_3C	NC_029256.1	143685	144450	5
RC_2C	NC_029256.1	143725	145807	10
RC_3A	NC_029256.1	144284	144750	8
RC_1A	NC_029256.1	144364	144605	13
RC_1A	NC_029256.1	144427	146101	87
RC_3A	NC_029256.1	144542	145051	11
RC_1A	NC_029256.1	144762	145529	5
RC_1C	NC_029256.1	144787	146898	46
RC_2A	NC_029256.1	145010	145728	2
RC_1A	NC_029256.1	145309	145866	5
RC_1A	NC_029256.1	145314	145866	2
RC_1A	NC_029256.1	145349	146428	30
RC_3C	NC_029256.1	145686	146050	2
RC_2B	NC_029256.1	146002	147701	13
RC_3B	NC_029256.1	146020	147249	18
RC_3B	NC_029256.1	146560	147344	5
RC_2C	NC_029256.1	147075	148206	3
RC_2C	NC_029256.1	148050	149042	3
RC_3C	NC_029256.1	149647	150016	2
RC_2B	NC_029256.1	149743	151213	13
RC_3C	NC_029256.1	150938	151393	2
RC_2B	NC_029256.1	151299	154194	6
RC_2C	NC_029256.1	151609	151937	16
RC_2A	NC_029256.1	151681	152418	25
RC_3B	NC_029256.1	151734	152456	9
RC_2C	NC_029256.1	152089	152464	4
RC_1A	NC_029256.1	152216	152605	207
RC_1B	NC_029256.1	152465	154157	9
RC_3B	NC_029256.1	152469	152739	18
RC_2B	NC_029256.1	152499	152777	20
RC_1C	NC_029256.1	152638	152886	4
RC_3B	NC_029256.1	153958	154341	52
RC_3C	NC_029256.1	154301	155164	4
RC_1B	NC_029256.1	154842	155463	16
RC_3A	NC_029256.1	155028	155405	2
RC_2C	NC_029256.1	155110	155441	2
RC_3C	NC_029256.1	155203	155665	4
RC_2B	NC_029256.1	155224	155644	8
RC_3C	NC_029256.1	155277	155681	3
RC_3C	NC_029256.1	155442	155848	3
RC_2A	NC_029256.1	155603	155887	5
RC_3A	NC_029256.1	155654	156240	10
RC_1B	NC_029256.1	157276	158379	19
RC_3A	NC_029256.1	157427	158117	3
RC_2A	NC_029256.1	157591	157970	2
RC_1A	NC_029256.1	157611	157929	2
RC_3C	NC_029256.1	158056	158258	7
RC_3C	NC_029256.1	158271	158712	4
RC_1B	NC_029256.1	159468	159842	6
RC_2B	NC_029256.1	160520	160876	3
RC_2B	NC_029256.1	160636	160910	11
RC_3A	NC_029256.1	160690	161531	5
RC_3A	NC_029256.1	160709	161506	6
RC_1A	NC_029256.1	160765	160981	11
RC_2A	NC_029256.1	160780	161189	5
RC_2C	NC_029256.1	161252	161544	6
RC_1B	NC_029256.1	161653	162008	16
RC_1B	NC_029256.1	161711	162024	4
RC_3B	NC_029256.1	162417	162789	2
RC_1B	NC_029256.1	163610	165616	4
RC_2C	NC_029256.1	164748	166546	14
RC_3C	NC_029256.1	164788	167182	8
RC_1C	NC_029256.1	165114	165426	38
RC_2C	NC_029256.1	165157	165900	11
RC_2A	NC_029256.1	165799	166677	3
RC_2A	NC_029256.1	166052	166521	2
RC_2B	NC_029256.1	166226	166506	6
RC_3A	NC_029256.1	166427	167081	17
RC_3B	NC_029256.1	166681	167001	5
RC_3C	NC_029256.1	167081	167434	6
RC_1B	NC_029256.1	167339	169742	7
RC_3B	NC_029256.1	167429	168046	5
RC_1A	NC_029256.1	167756	168433	154
RC_1A	NC_029256.1	169238	170932	11
RC_3C	NC_029256.1	169464	169803	5
RC_3C	NC_029256.1	170286	171016	3
RC_2C	NC_029256.1	170799	171625	5
RC_3C	NC_029256.1	171224	171789	7
RC_1A	NC_029256.1	171553	172482	8
RC_2B	NC_029256.1	171746	172075	2
RC_2A	NC_029256.1	172269	173071	20
RC_2A	NC_029256.1	172546	172946	8
RC_3B	NC_029256.1	172621	173523	3
RC_3C	NC_029256.1	173438	173847	5
RC_3A	NC_029256.1	173619	174137	6
RC_3C	NC_029256.1	173689	174067	2
RC_2C	NC_029256.1	173739	174208	9
RC_3B	NC_029256.1	173746	174027	18
RC_2B	NC_029256.1	173805	174785	3
RC_2B	NC_029256.1	174057	174434	14
RC_2B	NC_029256.1	174172	174515	7
RC_2B	NC_029256.1	174389	175195	15
RC_1A	NC_029256.1	174524	175397	18
RC_3B	NC_029256.1	174893	175511	7
RC_1C	NC_029256.1	175104	177174	11
RC_3B	NC_029256.1	176120	177410	6
RC_2B	NC_029256.1	176178	176482	4
RC_2C	NC_029256.1	176299	176564	2
RC_2C	NC_029256.1	176568	177208	2
RC_2A	NC_029256.1	177421	177811	3
RC_3A	NC_029256.1	177631	178221	9
RC_3A	NC_029256.1	177794	178709	3
RC_1A	NC_029256.1	178158	178623	2
RC_2A	NC_029256.1	178386	178806	4
RC_3C	NC_029256.1	178676	179090	14
RC_2B	NC_029256.1	179253	179801	12
RC_3A	NC_029256.1	180533	185386	10
RC_1C	NC_029256.1	181926	189601	5
RC_2A	NC_029256.1	182069	183076	3
RC_3C	NC_029256.1	183920	185594	3
RC_2B	NC_029256.1	184805	185493	3
RC_1A	NC_029256.1	185803	186702	2
RC_1A	NC_029256.1	185803	186707	29
RC_3B	NC_029256.1	186156	186636	28
RC_3C	NC_029256.1	186184	186422	168
RC_1C	NC_029256.1	186210	186584	3
RC_2B	NC_029256.1	186498	186996	5
RC_3A	NC_029256.1	186711	187063	10
RC_3C	NC_029256.1	188055	190064	14
RC_1B	NC_029256.1	190211	190455	5
RC_3B	NC_029256.1	190794	191350	35
RC_3A	NC_029256.1	191742	192168	5
RC_2A	NC_029256.1	192140	192706	2
RC_2A	NC_029256.1	192273	192879	4
RC_3B	NC_029256.1	192865	193535	16
RC_3A	NC_029256.1	193114	193527	4
RC_2A	NC_029256.1	193248	193776	13
RC_2A	NC_029256.1	193472	193826	2
RC_3A	NC_029256.1	193546	194075	6
RC_3C	NC_029256.1	193604	194084	4
RC_2B	NC_029256.1	193940	194274	5
RC_3B	NC_029256.1	194135	194498	11
RC_3A	NC_029256.1	194422	194642	14
RC_3C	NC_029256.1	194438	194910	7
RC_1B	NC_029256.1	194542	196969	10
RC_3C	NC_029256.1	194637	195027	2
RC_2A	NC_029256.1	195019	195940	3
RC_3C	NC_029256.1	195475	195880	19
RC_3A	NC_029256.1	195486	195920	2
RC_1A	NC_029256.1	195551	196345	7
RC_2C	NC_029256.1	195580	195913	18
RC_3A	NC_029256.1	195762	196636	4
RC_3A	NC_029256.1	196162	197439	4
RC_2A	NC_029256.1	196661	197618	10
RC_2C	NC_029256.1	197552	198453	7
RC_3A	NC_029256.1	197782	198581	2
RC_3C	NC_029256.1	197896	198245	7
RC_1C	NC_029256.1	197910	198429	5
RC_3C	NC_029256.1	198931	199168	3
RC_2A	NC_029256.1	199501	199943	14
RC_1A	NC_029256.1	199515	199880	48
RC_1B	NC_029256.1	199520	200558	21
RC_1B	NC_029256.1	199586	199764	14
RC_3A	NC_029256.1	200818	201475	5
RC_3B	NC_029256.1	200948	201384	6
RC_3C	NC_029256.1	200988	204660	5
RC_3B	NC_029256.1	201157	201678	6
RC_3C	NC_029256.1	202171	205043	6
RC_3B	NC_029256.1	202790	203386	2
RC_3B	NC_029256.1	203320	203909	28
RC_2C	NC_029256.1	203432	203847	5
RC_2A	NC_029256.1	204212	204807	2
RC_2C	NC_029256.1	204223	204970	6
RC_3A	NC_029256.1	204553	205693	6
RC_2B	NC_029256.1	204667	205461	17
RC_3B	NC_029256.1	204769	205487	100
RC_2B	NC_029256.1	204784	205426	22
RC_3C	NC_029256.1	204858	205531	3
RC_3A	NC_029256.1	204909	205141	27
RC_3A	NC_029256.1	204971	205450	15
RC_1C	NC_029256.1	204992	205264	3
RC_3C	NC_029256.1	205453	205753	21
RC_3B	NC_029256.1	205590	206411	12
RC_1C	NC_029256.1	206435	209698	8
RC_3B	NC_029256.1	206457	207621	9
RC_1B	NC_029256.1	206684	207686	4
RC_2C	NC_029256.1	207421	208050	4
RC_3C	NC_029256.1	207508	207821	3
RC_3B	NC_029256.1	207618	207871	17
RC_2C	NC_029256.1	208180	208536	4
RC_3C	NC_029256.1	209095	210256	3
RC_1C	NC_029256.1	209483	209890	3
RC_1C	NC_029256.1	209483	209893	101
RC_1C	NC_029256.1	209486	209893	2
RC_1B	NC_029256.1	210225	211508	7
RC_3C	NC_029256.1	211030	211775	13
RC_2C	NC_029256.1	211148	211811	4
RC_1B	NC_029256.1	211244	215602	6
RC_3A	NC_029256.1	211719	212432	5
RC_3C	NC_029256.1	211792	212040	4
RC_1A	NC_029256.1	212220	213929	62
RC_2A	NC_029256.1	212828	213579	2
RC_3C	NC_029256.1	212869	213583	2
RC_3B	NC_029256.1	212926	213524	5
RC_3A	NC_029256.1	212931	213727	9
RC_3B	NC_029256.1	213706	214045	3
RC_1C	NC_029256.1	214527	214990	3
RC_1C	NC_029256.1	214683	215717	43
RC_3C	NC_029256.1	215350	216042	6
RC_3A	NC_029256.1	216463	216664	2
RC_3C	NC_029256.1	216983	217619	29
RC_2A	NC_029256.1	217009	217368	8
RC_2C	NC_029256.1	217265	219599	9
RC_3A	NC_029256.1	217356	217994	4
RC_2A	NC_029256.1	217539	217810	8
RC_3A	NC_029256.1	217712	218671	21
RC_3C	NC_029256.1	217778	218276	4
RC_3C	NC_029256.1	217853	218130	2
RC_2C	NC_029256.1	218004	218407	3
RC_3B	NC_029256.1	218116	218425	2
RC_2A	NC_029256.1	218685	218911	30
RC_2B	NC_029256.1	218784	219089	7
RC_3C	NC_029256.1	218868	219349	4
RC_3A	NC_029256.1	218891	220151	3
RC_3A	NC_029256.1	218991	219617	24
RC_3A	NC_029256.1	219233	219737	6
RC_3B	NC_029256.1	220001	221038	2
RC_3B	NC_029256.1	220001	221041	73
RC_3A	NC_029256.1	220115	220797	8
RC_1A	NC_029256.1	220124	220584	35
RC_1B	NC_029256.1	220449	222191	15
RC_2C	NC_029256.1	221117	221400	6
RC_2A	NC_029256.1	221664	222149	3
RC_2B	NC_029256.1	222933	223428	6
RC_2B	NC_029256.1	223403	223879	7
RC_3C	NC_029256.1	223610	223893	6
RC_1C	NC_029256.1	223889	224294	3
RC_2C	NC_029256.1	226621	226960	5
RC_1A	NC_029256.1	226798	227121	5
RC_1A	NC_029256.1	228035	228363	6
RC_3A	NC_029256.1	228052	228509	9
RC_3C	NC_029256.1	228264	228969	16
RC_2B	NC_029256.1	228435	228948	11
RC_2B	NC_029256.1	228868	229228	5
RC_2C	NC_029256.1	230281	230769	4
RC_2A	NC_029256.1	232662	233035	4
RC_1A	NC_029256.1	233203	233807	7
RC_3B	NC_029256.1	233209	234635	5
RC_1A	NC_029256.1	233303	234125	4
RC_2B	NC_029256.1	233735	234251	2
RC_3C	NC_029256.1	234391	235036	4
RC_2B	NC_029256.1	234552	234763	3
RC_3C	NC_029256.1	235289	235833	3
RC_1A	NC_029256.1	236119	236541	18
RC_3B	NC_029256.1	237666	237988	2
RC_3C	NC_029256.1	237984	238276	7
RC_3A	NC_029256.1	238141	238410	62
RC_3B	NC_029256.1	238615	239175	3
RC_1C	NC_029256.1	238636	239282	21
RC_3C	NC_029256.1	238735	239516	17
RC_1A	NC_029256.1	239162	239568	6
RC_3A	NC_029256.1	239804	240569	14
RC_3A	NC_029256.1	239879	240066	81
RC_1B	NC_029256.1	240135	240979	29
RC_2B	NC_029256.1	240160	241028	2
RC_3A	NC_029256.1	240260	241652	29
RC_3C	NC_029256.1	240346	240737	9
RC_3C	NC_029256.1	240351	240581	31
RC_1A	NC_029256.1	240462	240810	14
RC_1C	NC_029256.1	241470	241805	3
RC_3A	NC_029256.1	241688	242850	10
RC_1A	NC_029256.1	241920	242214	24
RC_2A	NC_029256.1	242099	242762	43
RC_2C	NC_029256.1	242650	243760	19
RC_3A	NC_029256.1	242712	243159	4
RC_3C	NC_029256.1	243431	243784	3
RC_3A	NC_029256.1	243834	246094	5
RC_2A	NC_029256.1	244201	244606	3
RC_1A	NC_029256.1	244382	245024	2
RC_2C	NC_029256.1	244495	244703	2
RC_3A	NC_029256.1	245430	245815	2
RC_3C	NC_029256.1	245652	246633	2
RC_3C	NC_029256.1	247089	248437	9
RC_1B	NC_029256.1	247406	247790	57
RC_3A	NC_029256.1	247431	247884	17
RC_3A	NC_029256.1	247509	247912	3
RC_3B	NC_029256.1	247618	247821	27
RC_3A	NC_029256.1	248447	250329	18
RC_3A	NC_029256.1	249153	249476	5
RC_3A	NC_029256.1	249625	250827	2
RC_2C	NC_029256.1	249886	251433	12
RC_2A	NC_029256.1	249922	250569	2
RC_1C	NC_029256.1	250054	250827	4
RC_2A	NC_029256.1	250363	251006	3
RC_3C	NC_029256.1	250670	251582	5
RC_2A	NC_029256.1	250901	251350	3
RC_2C	NC_029256.1	251123	252029	2
RC_1A	NC_029256.1	251546	252813	12
RC_3B	NC_029256.1	251585	252308	9
RC_1C	NC_029256.1	251639	252350	15
RC_1C	NC_029256.1	252374	253257	15
RC_1C	NC_029256.1	253514	254768	16
RC_3B	NC_029256.1	253667	254166	2
RC_3A	NC_029256.1	253681	254343	4
RC_3A	NC_029256.1	254233	254612	5
RC_3B	NC_029256.1	256581	257040	4
RC_3B	NC_029256.1	256721	257060	4
RC_2A	NC_029256.1	257248	257643	21
RC_2A	NC_029256.1	257783	258061	2
RC_3B	NC_029256.1	258337	259607	3
RC_1A	NC_029256.1	259079	260056	4
RC_3C	NC_029256.1	259544	259695	82
RC_2C	NC_029256.1	260419	260840	5
RC_3A	NC_029256.1	261132	261544	29
RC_3C	NC_029256.1	261921	263059	13
RC_2C	NC_029256.1	263821	265213	7
RC_3A	NC_029256.1	263875	264655	2
RC_2B	NC_029256.1	264441	265025	19
RC_3C	NC_029256.1	264490	264668	7
RC_2B	NC_029256.1	265469	270016	5
RC_3A	NC_029256.1	265705	266010	2
RC_3B	NC_029256.1	265706	266512	3
RC_2A	NC_029256.1	265793	265971	8
RC_1C	NC_029256.1	266752	267324	3
RC_1A	NC_029256.1	267333	268467	13
RC_3C	NC_029256.1	267738	268071	7
RC_3B	NC_029256.1	267811	268405	9
RC_2A	NC_029256.1	267932	268398	3
RC_3C	NC_029256.1	269110	269626	5
RC_3C	NC_029256.1	269331	269763	2
RC_2B	NC_029256.1	269534	269885	4
RC_2C	NC_029256.1	270572	272420	6
RC_3B	NC_029256.1	271277	271520	7
RC_3A	NC_029256.1	273211	273680	10
RC_3B	NC_029256.1	273265	274983	5
RC_2A	NC_029256.1	273700	274044	2
RC_3C	NC_029256.1	273790	274487	35
RC_2B	NC_029256.1	273902	274506	26
RC_2B	NC_029256.1	274345	275532	15
RC_1C	NC_029256.1	282532	282812	21
RC_3B	NC_029256.1	282550	283307	8
RC_1A	NC_029256.1	287393	288639	18
RC_1B	NC_029256.1	287572	288280	9
RC_1B	NC_029256.1	288232	288954	2
RC_1B	NC_029256.1	288789	289453	35
RC_3C	NC_029256.1	289555	289809	2
RC_1A	NC_029256.1	289566	289837	9
RC_3B	NC_029256.1	289567	289879	2
RC_2B	NC_029256.1	290106	290439	3
RC_3A	NC_029256.1	290929	292118	27
RC_2A	NC_029256.1	291620	292097	9
RC_2B	NC_029256.1	291917	292181	4
RC_2A	NC_029256.1	293732	293928	11
RC_3B	NC_029256.1	294432	294841	36
RC_3C	NC_029256.1	294980	295506	4
RC_1B	NC_029256.1	295364	296511	28
RC_3C	NC_029256.1	295505	295787	8
RC_2C	NC_029256.1	295517	296245	2
RC_1C	NC_029256.1	295653	296100	51
RC_1B	NC_029256.1	295731	296258	3
RC_3A	NC_029256.1	295783	297771	5
RC_3C	NC_029256.1	295827	296070	9
RC_1A	NC_029256.1	295854	296521	14
RC_3C	NC_029256.1	296168	296571	3
RC_1A	NC_029256.1	297013	297938	13
RC_1A	NC_029256.1	297685	298072	12
RC_1B	NC_029256.1	297691	298220	6
RC_3B	NC_029256.1	297727	298223	19
RC_1A	NC_029256.1	298066	298311	32
RC_3B	NC_029256.1	298079	298323	15
RC_3A	NC_029256.1	298084	298292	12
RC_3B	NC_029256.1	298132	298873	2
RC_1C	NC_029256.1	298606	298971	28
RC_3B	NC_029256.1	299715	300913	17
RC_1C	NC_029256.1	300820	301104	3
RC_1C	NC_029256.1	301238	302069	5
RC_2C	NC_029256.1	301757	301989	17
RC_3B	NC_029256.1	301800	302131	7
RC_3A	NC_029256.1	301833	302011	307
RC_2A	NC_029256.1	301866	302091	81
RC_3A	NC_029256.1	301891	302149	48
RC_2A	NC_029256.1	301951	302158	13
RC_3A	NC_029256.1	302266	303206	32
RC_3C	NC_029256.1	302332	302689	3
RC_3B	NC_029256.1	302418	303116	10
RC_3A	NC_029256.1	302538	303730	25
RC_2A	NC_029256.1	303077	303619	2
RC_3A	NC_029256.1	303341	303764	2
RC_2C	NC_029256.1	303419	306647	10
RC_2B	NC_029256.1	303473	303900	3
RC_3B	NC_029256.1	303651	304632	45
RC_2A	NC_029256.1	303668	304010	3
RC_3A	NC_029256.1	303894	304102	6
RC_3C	NC_029256.1	303913	304212	27
RC_3A	NC_029256.1	304106	304421	8
RC_3C	NC_029256.1	304314	304677	29
RC_3B	NC_029256.1	304441	304829	17
RC_3A	NC_029256.1	304567	305180	30
RC_3C	NC_029256.1	304765	305376	17
RC_2A	NC_029256.1	305095	305725	22
RC_2A	NC_029256.1	305107	305777	13
RC_3C	NC_029256.1	305246	305446	66
RC_3C	NC_029256.1	305298	305684	17
RC_2C	NC_029256.1	305316	305778	3
RC_3C	NC_029256.1	305363	305599	7
RC_2B	NC_029256.1	305711	306742	20
RC_2B	NC_029256.1	305941	306326	25
RC_3A	NC_029256.1	305997	306314	4
RC_3C	NC_029256.1	306160	306570	5
RC_3C	NC_029256.1	306492	307295	5
RC_2A	NC_029256.1	307178	307444	9
RC_3A	NC_029256.1	308963	309869	3
RC_3C	NC_029256.1	310143	310846	4
RC_1B	NC_029256.1	311021	311364	8
RC_1A	NC_029256.1	311385	312185	35
RC_3B	NC_029256.1	311507	312940	3
RC_3C	NC_029256.1	311548	311914	3
RC_2A	NC_029256.1	311635	312410	3
RC_3A	NC_029256.1	314757	315119	4
RC_3C	NC_029256.1	315194	316263	3
RC_2B	NC_029256.1	315378	315684	11
RC_2C	NC_029256.1	315470	315647	82
RC_2A	NC_029256.1	316348	317058	2
RC_2A	NC_029256.1	316348	317062	15
RC_3C	NC_029256.1	316451	316697	151
RC_3A	NC_029256.1	318011	319014	4
RC_1A	NC_029256.1	318796	319400	6
RC_3B	NC_029256.1	321063	322001	18
RC_2B	NC_029256.1	321475	325055	23
RC_1A	NC_029256.1	321639	324006	14
RC_3C	NC_029256.1	322884	323076	23
RC_1B	NC_029256.1	323971	324315	55
RC_3B	NC_029256.1	324110	327063	10
RC_2B	NC_029256.1	324181	324909	5
RC_2B	NC_029256.1	324182	324909	6
RC_1A	NC_029256.1	325341	326170	34
RC_1A	NC_029256.1	325698	326247	3
RC_2A	NC_029256.1	325713	327157	4
RC_3B	NC_029256.1	325814	326454	29
RC_2A	NC_029256.1	326045	326643	8
RC_3C	NC_029256.1	326072	326745	18
RC_2C	NC_029256.1	326145	326566	3
RC_3B	NC_029256.1	326290	326987	8
RC_2A	NC_029256.1	326566	326973	4
RC_2B	NC_029256.1	326926	327223	9
RC_2A	NC_029256.1	327067	327781	3
RC_3C	NC_029256.1	327802	328018	14
RC_3A	NC_029256.1	328261	332920	10
RC_3C	NC_029256.1	329077	329322	3
RC_2A	NC_029256.1	329090	329458	2
RC_2B	NC_029256.1	329149	330358	47
RC_3C	NC_029256.1	330110	330570	3
RC_3A	NC_029256.1	330322	330793	2
RC_3B	NC_029256.1	330794	331181	2
RC_3A	NC_029256.1	331194	331715	2
RC_3B	NC_029256.1	332519	332959	125
RC_3C	NC_029256.1	334175	335019	6
RC_3A	NC_029256.1	335455	335816	3
RC_2A	NC_029256.1	336950	337589	5
RC_2B	NC_029256.1	337411	338307	6
RC_1B	NC_029256.1	338505	339852	9
RC_3C	NC_029256.1	338695	339608	6
RC_2C	NC_029256.1	339088	339552	4
RC_1A	NC_029256.1	339496	339970	3
RC_1A	NC_029256.1	340188	341692	77
RC_3A	NC_029256.1	340287	341088	10
RC_2C	NC_029256.1	340509	340798	3
RC_2C	NC_029256.1	341100	341773	29
RC_3A	NC_029256.1	341952	342321	35
RC_3A	NC_029256.1	342361	342858	3
RC_3C	NC_029256.1	342467	343374	7
RC_2A	NC_029256.1	342911	343094	11
RC_3C	NC_029256.1	343376	344071	4
RC_3A	NC_029256.1	343912	344525	2
RC_3B	NC_029256.1	344145	344753	3
RC_3A	NC_029256.1	344343	345271	23
RC_1A	NC_029256.1	344724	345419	26
RC_3C	NC_029256.1	344936	345215	13
RC_2C	NC_029256.1	344954	345257	13
RC_1B	NC_029256.1	344986	345420	3
RC_3C	NC_029256.1	345637	346056	13
RC_2A	NC_029256.1	345647	345906	8
RC_2A	NC_029256.1	345676	345955	2
RC_2C	NC_029256.1	345822	346837	7
RC_3A	NC_029256.1	345963	346711	3
RC_3C	NC_029256.1	346147	346666	9
RC_2C	NC_029256.1	347021	348255	3
RC_1A	NC_029256.1	347033	348365	12
RC_3B	NC_029256.1	347864	348436	35
RC_3B	NC_029256.1	347870	349500	4
RC_3B	NC_029256.1	348588	348855	5
RC_1A	NC_029256.1	348784	349203	3
RC_3C	NC_029256.1	349161	349399	2
RC_2B	NC_029256.1	349283	349707	4
RC_3C	NC_029256.1	350587	351089	2
RC_1C	NC_029256.1	351143	351620	2
RC_1C	NC_029256.1	351441	351713	2
RC_2A	NC_029256.1	351443	351785	34
RC_2B	NC_029256.1	351575	352078	25
RC_2A	NC_029256.1	351936	356241	5
RC_1B	NC_029256.1	352125	355039	11
RC_1C	NC_029256.1	353024	353633	8
RC_2C	NC_029256.1	354353	355223	5
RC_3A	NC_029256.1	354890	357089	22
RC_2C	NC_029256.1	354923	355653	7
RC_1C	NC_029256.1	355001	357470	3
RC_3A	NC_029256.1	355011	355372	4
RC_2A	NC_029256.1	355028	355484	5
RC_3B	NC_029256.1	355122	356297	21
RC_1A	NC_029256.1	355318	356120	4
RC_1B	NC_029256.1	355825	356068	9
RC_2B	NC_029256.1	356201	358598	8
RC_2C	NC_029256.1	356309	356638	9
RC_2C	NC_029256.1	356310	356673	2
RC_3B	NC_029256.1	356350	356693	31
RC_3A	NC_029256.1	356451	356880	5
RC_2A	NC_029256.1	357588	358168	2
RC_3B	NC_029256.1	357609	358184	6
RC_2C	NC_029256.1	357707	358473	15
RC_3C	NC_029256.1	357892	358550	19
RC_2B	NC_029256.1	359321	360005	4
RC_2C	NC_029256.1	359339	360538	3
RC_2A	NC_029256.1	359348	360738	2
RC_2B	NC_029256.1	360526	361512	2
RC_3A	NC_029256.1	360620	361461	4
RC_3C	NC_029256.1	360667	361038	2
RC_2C	NC_029256.1	360802	361237	3
RC_2A	NC_029256.1	361118	361389	6
RC_1B	NC_029256.1	361151	361476	3
RC_3C	NC_029256.1	361216	362540	2
RC_3C	NC_029256.1	361385	361735	3
RC_3A	NC_029256.1	361490	361816	4
RC_2B	NC_029256.1	361586	362034	2
RC_3C	NC_029256.1	362315	363425	4
RC_3A	NC_029256.1	362478	362763	2
RC_3C	NC_029256.1	362511	362851	3
RC_3C	NC_029256.1	362587	362906	3
RC_1A	NC_029256.1	362803	363487	4
RC_3C	NC_029256.1	362960	363449	3
RC_1C	NC_029256.1	363234	363577	2
RC_2C	NC_029256.1	363531	364182	3
RC_2C	NC_029256.1	363545	364791	3
RC_2A	NC_029256.1	364365	365407	3
RC_3C	NC_029256.1	364703	365123	6
RC_3C	NC_029256.1	364753	365259	7
RC_1C	NC_029256.1	365792	366334	17
RC_1C	NC_029256.1	365817	366580	10
RC_3C	NC_029256.1	365938	366270	9
RC_3C	NC_029256.1	366089	367047	10
RC_2A	NC_029256.1	366686	367212	23
RC_2A	NC_029256.1	366985	368928	6
RC_3B	NC_029256.1	367019	368039	5
RC_2C	NC_029256.1	367145	368616	15
RC_2C	NC_029256.1	367318	368520	10
RC_1B	NC_029256.1	367702	371921	14
RC_3A	NC_029256.1	367939	368395	3
RC_2A	NC_029256.1	367974	369212	5
RC_3B	NC_029256.1	368443	368998	6
RC_2C	NC_029256.1	368773	369352	3
RC_1B	NC_029256.1	368832	369198	9
RC_1B	NC_029256.1	369114	374345	6
RC_1C	NC_029256.1	369577	371116	11
RC_2B	NC_029256.1	369660	370568	12
RC_2C	NC_029256.1	369679	369897	31
RC_1A	NC_029256.1	369713	370122	12
RC_3B	NC_029256.1	370058	370322	2
RC_1A	NC_029256.1	370376	370965	2
RC_3A	NC_029256.1	370640	371374	5
RC_2B	NC_029256.1	370857	371046	20
RC_1B	NC_029256.1	372813	373571	5
RC_3A	NC_029256.1	372987	374642	2
RC_3A	NC_029256.1	372987	374644	11
RC_1A	NC_029256.1	373108	374057	34
RC_3A	NC_029256.1	373154	373932	3
RC_3C	NC_029256.1	373436	374021	18
RC_2A	NC_029256.1	373590	374023	2
RC_2A	NC_029256.1	373591	374024	22
RC_3B	NC_029256.1	373600	374248	14
RC_2A	NC_029256.1	373998	374715	3
RC_2C	NC_029256.1	374109	374438	4
RC_3A	NC_029256.1	374413	375688	9
RC_3C	NC_029256.1	375053	375435	2
RC_2A	NC_029256.1	375872	376211	11
RC_2A	NC_029256.1	375892	376405	15
RC_3C	NC_029256.1	376775	377063	5
RC_3C	NC_029256.1	377140	377652	7
RC_3C	NC_029256.1	377191	377650	2
RC_3C	NC_029256.1	377548	379893	5
RC_3B	NC_029256.1	377795	378241	4
RC_1B	NC_029256.1	378323	379938	27
RC_2B	NC_029256.1	378633	379035	5
RC_2A	NC_029256.1	378771	379622	17
RC_3A	NC_029256.1	379252	379819	10
RC_2A	NC_029256.1	380034	380710	3
RC_1B	NC_029256.1	380465	384022	7
RC_3A	NC_029256.1	380834	381838	10
RC_2A	NC_029256.1	381299	381931	3
RC_3C	NC_029256.1	382103	382478	3
RC_3B	NC_029256.1	382226	382454	38
RC_3B	NC_029256.1	382423	382711	5
RC_3B	NC_029256.1	383320	383859	20
RC_3C	NC_029256.1	383643	383904	3
RC_3A	NC_029256.1	384346	385665	24
RC_1C	NC_029256.1	384369	385371	6
RC_3A	NC_029256.1	384418	385252	9
RC_3A	NC_029256.1	384545	385692	13
RC_3B	NC_029256.1	384562	385107	3
RC_3B	NC_029256.1	385358	385799	4
RC_3B	NC_029256.1	385445	385703	6
RC_2A	NC_029256.1	385692	386515	5
RC_1C	NC_029256.1	385980	386606	15
RC_1B	NC_029256.1	385981	386516	403
RC_1B	NC_029256.1	385984	386516	3
RC_1B	NC_029256.1	385985	386516	2
RC_1B	NC_029256.1	385986	386516	2
RC_3A	NC_029256.1	386005	386776	45
RC_2A	NC_029256.1	386136	386904	11
RC_2A	NC_029256.1	388088	388605	5
RC_3C	NC_029256.1	388878	389412	7
RC_2B	NC_029256.1	391170	391762	26
RC_3A	NC_029256.1	391474	392319	2
RC_3A	NC_029256.1	391576	392290	18
RC_1C	NC_029256.1	391688	392231	10
RC_3A	NC_029256.1	391914	392727	3
RC_2B	NC_029256.1	392490	393236	25
RC_2C	NC_029256.1	392500	392914	2
RC_2B	NC_029256.1	392685	393046	3
RC_2B	NC_029256.1	392887	393463	2
RC_2A	NC_029256.1	393242	393890	2
RC_3A	NC_029256.1	393386	394686	10
RC_2B	NC_029256.1	393530	393943	7
RC_1B	NC_029256.1	393544	395253	18
RC_3C	NC_029256.1	393673	394925	6
RC_3B	NC_029256.1	394482	395056	5
RC_3A	NC_029256.1	394593	395007	6
RC_3C	NC_029256.1	394673	395211	4
RC_1C	NC_029256.1	395364	396676	2
RC_3B	NC_029256.1	396836	397315	2
RC_3B	NC_029256.1	396940	397384	3
RC_3C	NC_029256.1	397128	397568	8
RC_3C	NC_029256.1	397614	397956	5
RC_3C	NC_029256.1	397688	398057	8
RC_2A	NC_029256.1	400675	402469	7
RC_3C	NC_029256.1	402090	402496	7
RC_3B	NC_029256.1	402424	402977	3
RC_1B	NC_029256.1	402520	403473	63
RC_3B	NC_029256.1	402733	403379	5
RC_2B	NC_029256.1	402837	403257	2
RC_2A	NC_029256.1	404740	405201	3
RC_3C	NC_029256.1	405248	407546	4
RC_2A	NC_029256.1	406082	406330	3
RC_2A	NC_029256.1	406741	407087	2
RC_2C	NC_029256.1	406846	407226	2
RC_1B	NC_029256.1	407201	408090	5
RC_1B	NC_029256.1	407533	408313	17
RC_1A	NC_029256.1	407540	408028	53
RC_3B	NC_029256.1	407596	408214	2
RC_2B	NC_029256.1	407949	408466	9
RC_3B	NC_029256.1	408076	408595	2
RC_3A	NC_029256.1	408911	409671	20
RC_3A	NC_029256.1	409230	409802	14
RC_2B	NC_029256.1	409679	411541	5
RC_2B	NC_029256.1	410983	411824	8
RC_3C	NC_029256.1	411239	411747	2
RC_2B	NC_029256.1	411455	411928	6
RC_2C	NC_029256.1	411562	412458	4
RC_1A	NC_029256.1	411978	412548	48
RC_3A	NC_029256.1	413247	413746	2
RC_2A	NC_029256.1	413550	414395	5
RC_1A	NC_029256.1	413649	413926	4
RC_3B	NC_029256.1	414522	415071	9
RC_1B	NC_029256.1	414685	415028	9
RC_2A	NC_029256.1	414688	415056	2
RC_2A	NC_029256.1	415021	415315	2
RC_2B	NC_029256.1	415216	415652	30
RC_3B	NC_029256.1	415438	416877	29
RC_3B	NC_029256.1	415735	416782	19
RC_3C	NC_029256.1	416085	416389	9
RC_2A	NC_029256.1	416237	416628	5
RC_3B	NC_029256.1	417057	418239	5
RC_2B	NC_029256.1	418516	418837	2
RC_2A	NC_029256.1	419232	419648	4
RC_2C	NC_029256.1	419237	419816	8
RC_3A	NC_029256.1	419368	419929	6
RC_2B	NC_029256.1	419574	419971	10
RC_2C	NC_029256.1	420369	420957	15
RC_3B	NC_029256.1	420564	421479	8
RC_3B	NC_029256.1	420643	421749	3
RC_3B	NC_029256.1	420706	420973	4
RC_2B	NC_029256.1	421668	422150	3
RC_3C	NC_029256.1	421964	422382	2
RC_2A	NC_029256.1	422119	422396	3
RC_3C	NC_029256.1	422846	423459	4
RC_2B	NC_029256.1	422953	423306	13
RC_2B	NC_029256.1	423034	423883	10
RC_3C	NC_029256.1	423414	423756	5
RC_2B	NC_029256.1	423772	424080	2
RC_2C	NC_029256.1	424013	424401	2
RC_2B	NC_029256.1	425122	426584	10
RC_2A	NC_029256.1	425207	426034	19
RC_2A	NC_029256.1	425284	425633	9
RC_2C	NC_029256.1	425414	425955	5
RC_3A	NC_029256.1	425704	427272	25
RC_3B	NC_029256.1	426019	426517	2
RC_1A	NC_029256.1	426943	427337	4
RC_1A	NC_029256.1	426991	427295	4
RC_3B	NC_029256.1	427025	428057	15
RC_3C	NC_029256.1	427534	427803	4
RC_1A	NC_029256.1	427573	428636	64
RC_2C	NC_029256.1	428072	428839	6
RC_3B	NC_029256.1	428206	429089	4
RC_1C	NC_029256.1	428221	429088	10
RC_3B	NC_029256.1	428351	429267	12
RC_2C	NC_029256.1	428555	429148	5
RC_2C	NC_029256.1	428590	429102	2
RC_2A	NC_029256.1	428722	429289	3
RC_3C	NC_029256.1	429084	429330	7
RC_1C	NC_029256.1	429100	429705	4
RC_1B	NC_029256.1	429156	429819	8
RC_3C	NC_029256.1	429175	429899	8
RC_1C	NC_029256.1	429572	430555	31
RC_3B	NC_029256.1	429613	430353	3
RC_3C	NC_029256.1	429860	430274	2
RC_3C	NC_029256.1	430059	431344	6
RC_3C	NC_029256.1	431736	432030	29
RC_2B	NC_029256.1	431746	431970	142
RC_3C	NC_029256.1	431849	432187	3
RC_2A	NC_029256.1	432195	432491	2
RC_2B	NC_029256.1	433585	433844	4
RC_3A	NC_029256.1	433666	434606	2
RC_3C	NC_029256.1	433677	434108	4
RC_2C	NC_029256.1	435135	435506	4
RC_2B	NC_029256.1	435189	436798	17
RC_2C	NC_029256.1	435415	436097	55
RC_3B	NC_029256.1	435512	436171	4
RC_2A	NC_029256.1	435620	435884	3
RC_3A	NC_029256.1	435910	436569	2
RC_2B	NC_029256.1	436140	436582	2
RC_1C	NC_029256.1	438602	441228	3
RC_1A	NC_029256.1	439647	440324	3
RC_2B	NC_029256.1	440069	441068	14
RC_1C	NC_029256.1	440627	441499	20
RC_2A	NC_029256.1	441685	441989	9
RC_3B	NC_029256.1	442056	443080	2
RC_2B	NC_029256.1	443132	444970	13
RC_3B	NC_029256.1	443904	445857	7
RC_3A	NC_029256.1	444153	445043	72
RC_2C	NC_029256.1	444553	444955	2
RC_3C	NC_029256.1	444654	444902	5
RC_2B	NC_029256.1	444785	445471	20
RC_3C	NC_029256.1	446251	447193	10
RC_3C	NC_029256.1	446484	450588	2
RC_3B	NC_029256.1	447389	447653	22
RC_2A	NC_029256.1	447692	448971	24
RC_3A	NC_029256.1	447855	448328	12
RC_3C	NC_029256.1	448493	448794	4
RC_3C	NC_029256.1	448741	449020	25
RC_2B	NC_029256.1	448851	449433	3
RC_3C	NC_029256.1	448943	449769	17
RC_2C	NC_029256.1	450397	451835	4
RC_2C	NC_029256.1	451154	451638	8
RC_2C	NC_029256.1	451240	451936	6
RC_3A	NC_029256.1	451507	452701	6
RC_2A	NC_029256.1	451878	452684	9
RC_3C	NC_029256.1	451958	452170	9
RC_3B	NC_029256.1	451967	453118	28
RC_1A	NC_029256.1	452899	455130	9
RC_3C	NC_029256.1	453287	453825	16
RC_3B	NC_029256.1	453309	453573	2
RC_3B	NC_029256.1	453564	454042	14
RC_1C	NC_029256.1	453693	457562	3
RC_3C	NC_029256.1	453939	454327	2
RC_1A	NC_029256.1	454466	455374	14
RC_1C	NC_029256.1	455631	456050	2
RC_1C	NC_029256.1	456666	458757	6
RC_3A	NC_029256.1	457563	457997	5
RC_3C	NC_029256.1	458391	458740	3
RC_2C	NC_029256.1	458855	459735	5
RC_2B	NC_029256.1	459327	460087	13
RC_2A	NC_029256.1	459529	461529	5
RC_2C	NC_029256.1	459894	460425	3
RC_1B	NC_029256.1	460817	461987	14
RC_3B	NC_029256.1	460873	461213	30
RC_2B	NC_029256.1	460931	461243	3
RC_1A	NC_029256.1	461049	461509	25
RC_3C	NC_029256.1	461102	461702	2
RC_3B	NC_029256.1	461999	463368	18
RC_2B	NC_029256.1	462186	462486	20
RC_1A	NC_029256.1	462792	463171	4
RC_2C	NC_029256.1	463037	463528	2
RC_2B	NC_029256.1	463557	464598	15
RC_3A	NC_029256.1	463617	464077	16
RC_3B	NC_029256.1	464226	464917	11
RC_2C	NC_029256.1	464233	464508	2
RC_2C	NC_029256.1	464468	464969	3
RC_3C	NC_029256.1	466173	466709	16
RC_1B	NC_029256.1	466246	467254	4
RC_2A	NC_029256.1	466375	467314	2
RC_1B	NC_029256.1	466494	467332	10
RC_1C	NC_029256.1	466537	467468	35
RC_1B	NC_029256.1	466588	467357	2
RC_3B	NC_029256.1	466670	467225	7
RC_2A	NC_029256.1	466686	467300	3
RC_2C	NC_029256.1	466725	467136	5
RC_1C	NC_029256.1	466821	467613	39
RC_3A	NC_029256.1	466830	467530	3
RC_3B	NC_029256.1	466912	467163	6
RC_3C	NC_029256.1	466914	467403	14
RC_3C	NC_029256.1	466918	467494	9
RC_2B	NC_029256.1	466919	467195	19
RC_2A	NC_029256.1	466990	467401	2
RC_2A	NC_029256.1	467004	467315	24
RC_2A	NC_029256.1	467004	467316	26
RC_2A	NC_029256.1	467004	467317	12
RC_2A	NC_029256.1	467004	467318	6
RC_2A	NC_029256.1	467004	467319	13
RC_2A	NC_029256.1	467004	467320	1001
RC_2A	NC_029256.1	467005	467318	3
RC_2A	NC_029256.1	467005	467321	16
RC_2A	NC_029256.1	467006	467320	9
RC_2A	NC_029256.1	467007	467320	9
RC_2A	NC_029256.1	467008	467320	15
RC_2A	NC_029256.1	467009	467320	10
RC_3C	NC_029256.1	467014	467181	4
RC_3C	NC_029256.1	467014	467182	14
RC_3C	NC_029256.1	467014	467183	12
RC_3C	NC_029256.1	467014	467185	7
RC_3C	NC_029256.1	467014	467187	533
RC_3C	NC_029256.1	467015	467186	4
RC_3C	NC_029256.1	467016	467187	6
RC_3C	NC_029256.1	467016	467188	6
RC_3C	NC_029256.1	467017	467187	14
RC_3C	NC_029256.1	467018	467187	4
RC_3C	NC_029256.1	467019	467187	8
RC_3C	NC_029256.1	467020	467187	2
RC_2A	NC_029256.1	467022	467187	32
RC_2A	NC_029256.1	467022	467188	26
RC_2A	NC_029256.1	467022	467189	54
RC_2A	NC_029256.1	467022	467190	99
RC_2A	NC_029256.1	467022	467192	9178
RC_2A	NC_029256.1	467023	467187	2
RC_2A	NC_029256.1	467023	467189	2
RC_2A	NC_029256.1	467023	467191	25
RC_2A	NC_029256.1	467024	467190	5
RC_2A	NC_029256.1	467024	467191	2
RC_2A	NC_029256.1	467024	467192	16
RC_2A	NC_029256.1	467024	467193	3
RC_2A	NC_029256.1	467025	467192	41
RC_2A	NC_029256.1	467026	467192	8
RC_2A	NC_029256.1	467027	467191	2
RC_2A	NC_029256.1	467027	467192	36
RC_2A	NC_029256.1	467028	467192	9
RC_2A	NC_029256.1	467029	467496	5
RC_1B	NC_029256.1	467044	467635	2
RC_3C	NC_029256.1	467061	467614	2
RC_1B	NC_029256.1	467108	467493	4
RC_1B	NC_029256.1	467108	467494	2
RC_1B	NC_029256.1	467108	467496	822
RC_1B	NC_029256.1	467109	467497	2
RC_1B	NC_029256.1	467111	467496	4
RC_1B	NC_029256.1	467112	467496	3
RC_2A	NC_029256.1	467122	467397	3
RC_3C	NC_029256.1	467137	467617	2
RC_3C	NC_029256.1	467179	467979	2
RC_3C	NC_029256.1	467864	468600	12
RC_3C	NC_029256.1	467955	468451	12
RC_3C	NC_029256.1	468135	468378	4
RC_3A	NC_029256.1	468362	469835	2
RC_1B	NC_029256.1	468897	470093	19
RC_2A	NC_029256.1	469864	470304	3
RC_2C	NC_029256.1	471278	472008	3
RC_1A	NC_029256.1	471375	471811	2
RC_1A	NC_029256.1	471479	471841	2
RC_1B	NC_029256.1	471561	471847	6
RC_2C	NC_029256.1	471619	472533	3
RC_1B	NC_029256.1	471620	471812	54
RC_1C	NC_029256.1	472023	472468	15
RC_2B	NC_029256.1	472470	472779	2
RC_3A	NC_029256.1	472606	473837	5
RC_3C	NC_029256.1	475814	476174	3
RC_3C	NC_029256.1	475833	476020	24
RC_2A	NC_029256.1	476876	477602	2
RC_2A	NC_029256.1	476998	477283	3
RC_1A	NC_029256.1	477020	477299	62
RC_3B	NC_029256.1	477068	477726	10
RC_2A	NC_029256.1	477094	477436	3
RC_1A	NC_029256.1	477123	477614	4
RC_1A	NC_029256.1	477123	477615	2
RC_1A	NC_029256.1	477123	477619	57
RC_2A	NC_029256.1	477152	477254	99
RC_2A	NC_029256.1	477152	477255	9
RC_2A	NC_029256.1	477166	477508	6
RC_3A	NC_029256.1	477272	477827	5
RC_2A	NC_029256.1	477285	477901	5
RC_1B	NC_029256.1	478489	478834	21
RC_1B	NC_029256.1	479938	480276	3
RC_3A	NC_029256.1	483083	483565	6
RC_3C	NC_029256.1	483431	484095	2
RC_1A	NC_029256.1	483720	485998	7
RC_1B	NC_029256.1	484325	485389	4
RC_3B	NC_029256.1	484362	486299	8
RC_1A	NC_029256.1	484778	486312	2
RC_3A	NC_029256.1	484789	485241	9
RC_3B	NC_029256.1	484834	485403	57
RC_2B	NC_029256.1	485067	485562	80
RC_2B	NC_029256.1	485069	485562	2
RC_3B	NC_029256.1	485575	487401	7
RC_2A	NC_029256.1	485699	486093	2
RC_3B	NC_029256.1	486592	487730	42
RC_1A	NC_029256.1	487236	487613	9
RC_2A	NC_029256.1	487270	488585	4
RC_3C	NC_029256.1	487758	487959	2
RC_3B	NC_029256.1	487960	488152	14
RC_2A	NC_029256.1	488012	488485	5
RC_3B	NC_029256.1	488035	488300	6
RC_2B	NC_029256.1	488843	489284	5
RC_1C	NC_029256.1	489453	489958	14
RC_3B	NC_029256.1	489748	490850	8
RC_1C	NC_029256.1	489863	491253	8
RC_3A	NC_029256.1	490169	491019	5
RC_3C	NC_029256.1	491244	491540	12
RC_3C	NC_029256.1	493295	493657	18
RC_3A	NC_029256.1	493299	494720	29
RC_2A	NC_029256.1	493357	493734	2
RC_1A	NC_029256.1	493883	494992	4
RC_1A	NC_029256.1	494647	495114	25
RC_3B	NC_029256.1	495347	496766	23
RC_2B	NC_029256.1	495541	495902	4
RC_3C	NC_029256.1	496181	496734	16
RC_2A	NC_029256.1	496384	496652	9
RC_3B	NC_029256.1	497535	497951	5
RC_3C	NC_029256.1	497659	497956	5
RC_2B	NC_029256.1	499199	499763	5
RC_3A	NC_029256.1	499362	499746	3
RC_2C	NC_029256.1	499677	500151	5
RC_3B	NC_029256.1	500987	501495	2
RC_3A	NC_029256.1	501687	505330	19
RC_3A	NC_029256.1	503633	505970	15
RC_3B	NC_029256.1	504274	505004	2
RC_1B	NC_029256.1	504650	505547	24
RC_3C	NC_029256.1	504725	509074	2
RC_3B	NC_029256.1	505030	506133	11
RC_1B	NC_029256.1	505481	506072	4
RC_3C	NC_029256.1	505586	505999	4
RC_1C	NC_029256.1	507488	509878	17
RC_3A	NC_029256.1	508482	509188	2
RC_1A	NC_029256.1	508596	509223	14
RC_3C	NC_029256.1	509004	509317	3
RC_2C	NC_029256.1	509073	509304	17
RC_2B	NC_029256.1	509347	510196	6
RC_3C	NC_029256.1	509464	510185	36
RC_1A	NC_029256.1	509570	510110	6
RC_1B	NC_029256.1	511907	512727	27
RC_3C	NC_029256.1	513638	514144	6
RC_3C	NC_029256.1	513754	514755	5
RC_2B	NC_029256.1	514006	514663	4
RC_2C	NC_029256.1	514129	515153	2
RC_2C	NC_029256.1	514569	514966	7
RC_3A	NC_029256.1	514980	516257	9
RC_3B	NC_029256.1	515280	515839	4
RC_1B	NC_029256.1	515313	515858	2
RC_1A	NC_029256.1	515732	516117	4
RC_3C	NC_029256.1	516502	517332	2
RC_2C	NC_029256.1	516970	517283	4
RC_3C	NC_029256.1	517640	517924	8
RC_2A	NC_029256.1	517925	518788	20
RC_3A	NC_029256.1	518487	518713	7
RC_3B	NC_029256.1	518901	519345	23
RC_2A	NC_029256.1	518948	519266	11
RC_3B	NC_029256.1	519357	520010	4
RC_2C	NC_029256.1	520045	521470	5
RC_3C	NC_029256.1	520624	521245	2
RC_2B	NC_029256.1	520731	521175	4
RC_3A	NC_029256.1	521549	522018	2
RC_3B	NC_029256.1	522343	523093	2
RC_3A	NC_029256.1	522753	523120	7
RC_2A	NC_029256.1	522864	523377	36
RC_3A	NC_029256.1	523786	524188	13
RC_3C	NC_029256.1	523834	524303	4
RC_3B	NC_029256.1	523840	524089	2
RC_3A	NC_029256.1	523864	524398	7
RC_3A	NC_029256.1	523870	524215	7
RC_2B	NC_029256.1	523873	524215	8
RC_2A	NC_029256.1	524014	524322	5
RC_3C	NC_029256.1	524065	524430	8
RC_3A	NC_029256.1	524130	524910	10
RC_3A	NC_029256.1	524849	525273	2
RC_3C	NC_029256.1	525071	525404	5
RC_2A	NC_029256.1	525122	525646	3
RC_2C	NC_029256.1	525258	528186	2
RC_3B	NC_029256.1	525628	526199	2
RC_1A	NC_029256.1	526108	529820	17
RC_2C	NC_029256.1	526187	526937	3
RC_1A	NC_029256.1	526331	527107	10
RC_2B	NC_029256.1	526620	527894	4
RC_2A	NC_029256.1	526687	527219	2
RC_2C	NC_029256.1	526830	528197	5
RC_3A	NC_029256.1	527463	527905	2
RC_2A	NC_029256.1	528555	528931	4
RC_3C	NC_029256.1	529089	529411	9
RC_2C	NC_029256.1	529525	530062	6
RC_1A	NC_029256.1	529777	529967	9
RC_1A	NC_029256.1	530444	531917	3
RC_2C	NC_029256.1	530602	531006	23
RC_2A	NC_029256.1	530826	531093	17
RC_1A	NC_029256.1	530870	531034	17
RC_3C	NC_029256.1	532125	537071	2
RC_2B	NC_029256.1	533163	533828	9
RC_1C	NC_029256.1	533310	533757	4
RC_1A	NC_029256.1	533344	534089	26
RC_1A	NC_029256.1	533356	534598	6
RC_3A	NC_029256.1	533453	534170	4
RC_3C	NC_029256.1	534768	535317	2
RC_1B	NC_029256.1	535613	536940	7
RC_2A	NC_029256.1	536121	536907	26
RC_2B	NC_029256.1	536559	536940	10
RC_3C	NC_029256.1	536587	536830	7
RC_1A	NC_029256.1	536692	536988	3
RC_3C	NC_029256.1	536757	537067	2
RC_3B	NC_029256.1	537090	538458	14
RC_2C	NC_029256.1	537121	537810	4
RC_3B	NC_029256.1	537250	537747	4
RC_2C	NC_029256.1	537647	537897	5
RC_3C	NC_029256.1	537712	538012	47
RC_2A	NC_029256.1	537832	538361	25
RC_2A	NC_029256.1	537908	538443	78
RC_2B	NC_029256.1	538094	538593	265
RC_2A	NC_029256.1	538606	539795	8
RC_2B	NC_029256.1	538951	539287	11
RC_3A	NC_029256.1	539096	539872	12
RC_2A	NC_029256.1	539558	540085	4
RC_3A	NC_029256.1	539569	540360	117
RC_3B	NC_029256.1	539943	540662	53
RC_3C	NC_029256.1	539970	540341	31
RC_3B	NC_029256.1	540146	540453	12
RC_3B	NC_029256.1	540436	540754	9
RC_3C	NC_029256.1	541013	541408	6
RC_3A	NC_029256.1	541095	541710	2
RC_3B	NC_029256.1	541142	541418	36
RC_3C	NC_029256.1	541670	542639	20
RC_3B	NC_029256.1	542097	542447	6
RC_2C	NC_029256.1	542326	543549	4
RC_3B	NC_029256.1	542444	543013	10
RC_2A	NC_029256.1	543020	543419	2
RC_3B	NC_029256.1	543073	543363	12
RC_1C	NC_029256.1	543965	545216	5
RC_2A	NC_029256.1	544467	545284	2
RC_3A	NC_029256.1	544985	546180	3
RC_3B	NC_029256.1	545022	545530	2
RC_2B	NC_029256.1	545074	546598	20
RC_3B	NC_029256.1	545076	546090	15
RC_1B	NC_029256.1	545298	545787	106
RC_1B	NC_029256.1	545299	545786	2
RC_1B	NC_029256.1	545300	545787	2
RC_3B	NC_029256.1	545306	546986	11
RC_2C	NC_029256.1	545583	545957	106
RC_2C	NC_029256.1	545911	546318	8
RC_3A	NC_029256.1	546617	547138	3
RC_2A	NC_029256.1	547780	548745	2
RC_2A	NC_029256.1	548303	549064	5
RC_2A	NC_029256.1	548501	548741	4
RC_3B	NC_029256.1	548873	550309	2
RC_3A	NC_029256.1	549403	551043	32
RC_2A	NC_029256.1	549576	550169	7
RC_2A	NC_029256.1	549737	550201	15
RC_2A	NC_029256.1	549752	549947	14
RC_3B	NC_029256.1	550247	550995	5
RC_2A	NC_029256.1	550368	551065	7
RC_1A	NC_029256.1	551347	551668	8
RC_2A	NC_029256.1	551389	552925	11
RC_2C	NC_029256.1	551704	552023	4
RC_2A	NC_029256.1	551942	552193	4
RC_3C	NC_029256.1	552030	553533	2
RC_2C	NC_029256.1	552179	552485	2
RC_2C	NC_029256.1	552448	553743	2
RC_2C	NC_029256.1	553280	553665	4
RC_3A	NC_029256.1	553988	554316	7
RC_3A	NC_029256.1	554013	554650	2
RC_2B	NC_029256.1	554021	554681	5
RC_3B	NC_029256.1	554221	555268	4
RC_2C	NC_029256.1	554491	554859	3
RC_2B	NC_029256.1	555491	556358	8
RC_3C	NC_029256.1	555676	556045	21
RC_1C	NC_029256.1	555683	556784	103
RC_1B	NC_029256.1	555992	558620	8
RC_1B	NC_029256.1	556103	556448	21
RC_3C	NC_029256.1	557428	557842	5
RC_3B	NC_029256.1	557607	559447	25
RC_2A	NC_029256.1	557719	560987	5
RC_2A	NC_029256.1	558815	559414	5
RC_3A	NC_029256.1	558840	559435	3
RC_3A	NC_029256.1	558903	559448	5
RC_2C	NC_029256.1	559179	560304	8
RC_1C	NC_029256.1	559254	560484	8
RC_3A	NC_029256.1	559688	560231	2
RC_3C	NC_029256.1	559959	561188	7
RC_2C	NC_029256.1	560127	560667	3
RC_3B	NC_029256.1	560659	561070	5
RC_2A	NC_029256.1	560816	561212	2
RC_1A	NC_029256.1	560869	561074	6
RC_2B	NC_029256.1	561247	561683	26
RC_3C	NC_029256.1	562633	562904	39
RC_1B	NC_029256.1	563006	564557	11
RC_3C	NC_029256.1	563139	563313	2
RC_3A	NC_029256.1	563708	565287	22
RC_3B	NC_029256.1	564117	565071	32
RC_3B	NC_029256.1	564121	565071	2
RC_2C	NC_029256.1	565217	565804	53
RC_3C	NC_029256.1	565492	565800	3
RC_3C	NC_029256.1	566004	566307	6
RC_3C	NC_029256.1	566039	566495	5
RC_3A	NC_029256.1	566121	566308	2
RC_1B	NC_029256.1	566654	567428	11
RC_1B	NC_029256.1	567443	570711	7
RC_1A	NC_029256.1	567869	568120	6
RC_3A	NC_029256.1	568378	569543	7
RC_3B	NC_029256.1	568520	570564	3
RC_3B	NC_029256.1	568633	568837	6
RC_3B	NC_029256.1	568930	570162	5
RC_3C	NC_029256.1	569210	569559	2
RC_2B	NC_029256.1	569232	569549	2
RC_2A	NC_029256.1	569294	570553	9
RC_2C	NC_029256.1	569617	570675	32
RC_3B	NC_029256.1	569766	570313	13
RC_2A	NC_029256.1	569848	570326	3
RC_2A	NC_029256.1	569992	570598	6
RC_2C	NC_029256.1	570085	570546	38
RC_2B	NC_029256.1	570203	570498	9
RC_3B	NC_029256.1	571745	572113	5
RC_2C	NC_029256.1	571748	572074	23
RC_2A	NC_029256.1	572598	574114	4
RC_1C	NC_029256.1	572681	573577	4
RC_3C	NC_029256.1	573044	573434	10
RC_2C	NC_029256.1	573050	573734	6
RC_1B	NC_029256.1	573060	574020	3
RC_2A	NC_029256.1	573598	574067	8
RC_3C	NC_029256.1	573669	575671	11
RC_3A	NC_029256.1	573688	574214	6
RC_1B	NC_029256.1	573800	574384	28
RC_2C	NC_029256.1	574435	575037	3
RC_3A	NC_029256.1	574658	575693	9
RC_3A	NC_029256.1	574679	575249	6
RC_3A	NC_029256.1	575249	576032	75
RC_2C	NC_029256.1	576652	577116	2
RC_3A	NC_029256.1	576827	577872	2
RC_2C	NC_029256.1	577074	577305	10
RC_2B	NC_029256.1	577404	577649	3
RC_2B	NC_029256.1	577404	577654	189
RC_1C	NC_029256.1	577554	578275	5
RC_1C	NC_029256.1	577770	578062	31
RC_1A	NC_029256.1	577829	577999	175
RC_3C	NC_029256.1	578234	578702	6
RC_3C	NC_029256.1	578719	579089	2
RC_2B	NC_029256.1	579487	580857	17
RC_3B	NC_029256.1	579655	581280	8
RC_3A	NC_029256.1	579719	580920	8
RC_3B	NC_029256.1	580476	580799	6
RC_3A	NC_029256.1	581214	581610	8
RC_1B	NC_029256.1	581416	582379	5
RC_3B	NC_029256.1	581503	581843	19
RC_3A	NC_029256.1	581599	582033	4
RC_2B	NC_029256.1	581625	583228	29
RC_3A	NC_029256.1	581960	582590	25
RC_2A	NC_029256.1	582112	582570	6
RC_2C	NC_029256.1	582114	582578	75
RC_2C	NC_029256.1	582243	582720	5
RC_2C	NC_029256.1	583079	583491	12
RC_1A	NC_029256.1	583282	583785	15
RC_2B	NC_029256.1	584971	585263	7
RC_1B	NC_029256.1	585653	586774	11
RC_3A	NC_029256.1	586594	586896	6
RC_2C	NC_029256.1	586740	588043	8
RC_3A	NC_029256.1	588502	589293	7
RC_3C	NC_029256.1	588794	589800	5
RC_3B	NC_029256.1	590115	591949	6
RC_3A	NC_029256.1	590325	591313	8
RC_2B	NC_029256.1	590349	590972	23
RC_3A	NC_029256.1	590588	591040	2
RC_2A	NC_029256.1	590619	591444	4
RC_1C	NC_029256.1	590879	593931	5
RC_3A	NC_029256.1	590895	591387	2
RC_2A	NC_029256.1	590962	591322	5
RC_2A	NC_029256.1	591401	591846	5
RC_1A	NC_029256.1	591561	592203	2
RC_1A	NC_029256.1	591561	592205	5
RC_2C	NC_029256.1	591598	592254	5
RC_2B	NC_029256.1	591644	592585	22
RC_3A	NC_029256.1	591843	592418	9
RC_2B	NC_029256.1	592016	592493	3
RC_2C	NC_029256.1	592193	592386	37
RC_3A	NC_029256.1	592224	593030	19
RC_2C	NC_029256.1	592346	592702	3
RC_3C	NC_029256.1	592921	593496	4
RC_2A	NC_029256.1	593336	593916	2
RC_3A	NC_029256.1	593495	594069	2
RC_3A	NC_029256.1	593557	594814	65
RC_3B	NC_029256.1	594137	594400	2
RC_2B	NC_029256.1	594189	595273	4
RC_3C	NC_029256.1	594316	594666	40
RC_1A	NC_029256.1	594649	596409	17
RC_2A	NC_029256.1	595010	595360	3
RC_1B	NC_029256.1	595329	595892	13
RC_3C	NC_029256.1	595400	596992	4
RC_3C	NC_029256.1	595506	595933	2
RC_2B	NC_029256.1	595903	596727	41
RC_2B	NC_029256.1	596326	597032	10
RC_2A	NC_029256.1	597390	598327	2
RC_1A	NC_029256.1	598274	598580	6
RC_2C	NC_029256.1	599583	599843	5
RC_3B	NC_029256.1	599635	600111	18
RC_3A	NC_029256.1	599647	600679	24
RC_2C	NC_029256.1	600001	600847	22
RC_1B	NC_029256.1	600052	600458	4
RC_2C	NC_029256.1	600379	601064	67
RC_3B	NC_029256.1	600441	600849	59
RC_3C	NC_029256.1	600476	600767	6
RC_3C	NC_029256.1	600647	601431	20
RC_3A	NC_029256.1	600733	603156	8
RC_3C	NC_029256.1	600745	601219	6
RC_2A	NC_029256.1	601319	602192	14
RC_3B	NC_029256.1	601491	602925	13
RC_1C	NC_029256.1	601548	602749	9
RC_2A	NC_029256.1	601604	602057	6
RC_2B	NC_029256.1	601806	602322	4
RC_2B	NC_029256.1	602442	602953	12
RC_1B	NC_029256.1	602894	603662	8
RC_1B	NC_029256.1	603154	603357	75
RC_3C	NC_029256.1	603561	603867	2
RC_3A	NC_029256.1	603739	604285	63
RC_3A	NC_029256.1	603867	604125	25
RC_2B	NC_029256.1	604077	604500	10
RC_2A	NC_029256.1	604117	604563	3
RC_2B	NC_029256.1	605142	605863	20
RC_1A	NC_029256.1	605239	605765	11
RC_3B	NC_029256.1	605383	605748	6
RC_1C	NC_029256.1	605432	606520	25
RC_3C	NC_029256.1	606001	606394	4
RC_3C	NC_029256.1	606006	607607	7
RC_3A	NC_029256.1	606975	607460	6
RC_3C	NC_029256.1	607284	607837	17
RC_3A	NC_029256.1	607395	608197	11
RC_2C	NC_029256.1	607663	607858	7
RC_3B	NC_029256.1	607881	608133	7
RC_1C	NC_029256.1	608050	608472	5
RC_3A	NC_029256.1	608211	608571	5
RC_1A	NC_029256.1	609030	610444	4
RC_1C	NC_029256.1	609257	609535	3
RC_3C	NC_029256.1	609625	610318	5
RC_2C	NC_029256.1	611376	611964	5
RC_3B	NC_029256.1	611425	611699	4
RC_3C	NC_029256.1	611449	612232	6
RC_3B	NC_029256.1	612953	613203	6
RC_1B	NC_029256.1	612977	613778	9
RC_3B	NC_029256.1	612998	613952	3
RC_2B	NC_029256.1	613097	613464	5
RC_2A	NC_029256.1	613209	614133	11
RC_2B	NC_029256.1	614267	615364	30
RC_3A	NC_029256.1	614276	614779	5
RC_3C	NC_029256.1	614480	614817	8
RC_2C	NC_029256.1	614492	614820	10
RC_1A	NC_029256.1	614622	615549	11
RC_1B	NC_029256.1	615389	616545	2
RC_2A	NC_029256.1	615882	616244	7
RC_2B	NC_029256.1	617684	624609	4
RC_2B	NC_029256.1	617811	618190	9
RC_2A	NC_029256.1	620787	623168	6
RC_1A	NC_029256.1	621273	621927	5
RC_2B	NC_029256.1	622135	622617	28
RC_2C	NC_029256.1	622480	623317	3
RC_2B	NC_029256.1	623061	623382	4
RC_2B	NC_029256.1	623222	623652	11
RC_1A	NC_029256.1	624561	624798	6
RC_1B	NC_029256.1	625017	626226	3
RC_2A	NC_029256.1	626826	627076	3
RC_3B	NC_029256.1	627804	629051	4
RC_3A	NC_029256.1	628024	628515	4
RC_3A	NC_029256.1	629730	630398	7
RC_3A	NC_029256.1	629781	630233	11
RC_3B	NC_029256.1	629915	630172	5
RC_3A	NC_029256.1	629927	630413	8
RC_3A	NC_029256.1	630372	630611	4
RC_2C	NC_029256.1	630890	631409	2
RC_1C	NC_029256.1	631243	631911	23
RC_3C	NC_029256.1	631677	632030	3
RC_3A	NC_029256.1	632388	632679	6
RC_3B	NC_029256.1	632613	633993	3
RC_1C	NC_029256.1	632897	633221	60
RC_3B	NC_029256.1	633676	633966	2
RC_3C	NC_029256.1	633681	634055	2
RC_2A	NC_029256.1	634713	634918	11
RC_1B	NC_029256.1	635014	635593	75
RC_3C	NC_029256.1	635523	636158	2
RC_3C	NC_029256.1	635600	635952	3
RC_2B	NC_029256.1	636087	637017	3
RC_3A	NC_029256.1	636176	636546	3
RC_3C	NC_029256.1	636242	636613	3
RC_1B	NC_029256.1	636305	636749	11
RC_3C	NC_029256.1	637224	637778	3
RC_3C	NC_029256.1	637348	637691	2
RC_2B	NC_029256.1	637554	637950	2
RC_1C	NC_029256.1	637560	638281	6
RC_2C	NC_029256.1	638933	639335	2
RC_3A	NC_029256.1	639437	639720	31
RC_3A	NC_029256.1	639461	639777	9
RC_2B	NC_029256.1	639533	639957	49
RC_3C	NC_029256.1	639791	640659	30
RC_2B	NC_029256.1	639797	640090	31
RC_2C	NC_029256.1	639862	640535	8
RC_2B	NC_029256.1	640192	640831	3
RC_3C	NC_029256.1	640479	640720	21
RC_2B	NC_029256.1	640494	641124	3
RC_2C	NC_029256.1	640556	641644	6
RC_3C	NC_029256.1	641105	641530	16
RC_3A	NC_029256.1	641341	645335	6
RC_2B	NC_029256.1	641647	642118	10
RC_3C	NC_029256.1	642280	643527	3
RC_1B	NC_029256.1	644585	646871	7
RC_2A	NC_029256.1	644585	644975	2
RC_3A	NC_029256.1	644769	645148	4
RC_2B	NC_029256.1	644843	645211	4
RC_1B	NC_029256.1	645083	645814	4
RC_3C	NC_029256.1	645710	646099	2
RC_3C	NC_029256.1	645776	646146	3
RC_3C	NC_029256.1	646926	647411	35
RC_3B	NC_029256.1	646978	647429	16
RC_3B	NC_029256.1	647074	648010	82
RC_3B	NC_029256.1	647148	647352	16
RC_2B	NC_029256.1	647181	647769	28
RC_2C	NC_029256.1	647360	648596	4
RC_2C	NC_029256.1	648180	649252	49
RC_3C	NC_029256.1	648374	648772	3
RC_2A	NC_029256.1	648483	649381	19
RC_3A	NC_029256.1	648505	650073	63
RC_2A	NC_029256.1	648903	649337	69
RC_1A	NC_029256.1	649043	649392	17
RC_3B	NC_029256.1	650441	651191	6
RC_2B	NC_029256.1	652769	653935	6
RC_1C	NC_029256.1	653101	653805	6
RC_3B	NC_029256.1	653700	656709	6
RC_3C	NC_029256.1	653750	654210	11
RC_2C	NC_029256.1	653851	654516	25
RC_1A	NC_029256.1	653852	654364	233
RC_2B	NC_029256.1	654514	655957	20
RC_2C	NC_029256.1	655493	656218	7
RC_3B	NC_029256.1	655609	656222	3
RC_3C	NC_029256.1	655692	655981	4
RC_3A	NC_029256.1	655724	656214	7
RC_3A	NC_029256.1	655744	656114	4
RC_3C	NC_029256.1	655944	656450	3
RC_3A	NC_029256.1	656223	656569	8
RC_2B	NC_029256.1	656333	656695	3
RC_2B	NC_029256.1	656333	656698	45
RC_2A	NC_029256.1	656366	657254	28
RC_1A	NC_029256.1	656564	657580	50
RC_2C	NC_029256.1	656583	656973	3
RC_2B	NC_029256.1	657022	658614	20
RC_2B	NC_029256.1	657179	657617	4
RC_1A	NC_029256.1	657184	657464	2
RC_3A	NC_029256.1	657545	658282	47
RC_3C	NC_029256.1	657577	658581	3
RC_2A	NC_029256.1	657735	658194	10
RC_2A	NC_029256.1	658815	659484	9
RC_2B	NC_029256.1	659096	660040	20
RC_3A	NC_029256.1	659622	660229	11
RC_3A	NC_029256.1	660743	661398	2
RC_1B	NC_029256.1	670572	672096	3
RC_1C	NC_029256.1	670791	672760	5
RC_3B	NC_029256.1	671292	671642	2
RC_3B	NC_029256.1	671796	672091	2
RC_3C	NC_029256.1	671953	672902	2
RC_3B	NC_029256.1	672392	673443	19
RC_3C	NC_029256.1	672754	672932	35
RC_1C	NC_029256.1	672838	674065	17
RC_1C	NC_029256.1	673182	677340	15
RC_3C	NC_029256.1	673201	673483	25
RC_3B	NC_029256.1	673985	674747	6
RC_2A	NC_029256.1	674187	674890	2
RC_2C	NC_029256.1	674375	675296	4
RC_2B	NC_029256.1	674547	675189	9
RC_3B	NC_029256.1	674586	676020	12
RC_1A	NC_029256.1	674600	675052	58
RC_2A	NC_029256.1	674743	676193	25
RC_1A	NC_029256.1	674965	675370	4
RC_3C	NC_029256.1	675776	676352	32
RC_3C	NC_029256.1	675838	676308	2
RC_2C	NC_029256.1	675938	676391	3
RC_3A	NC_029256.1	676019	677033	26
RC_3C	NC_029256.1	676779	677100	9
RC_1B	NC_029256.1	676887	677135	3
RC_2A	NC_029256.1	677052	677623	3
RC_1A	NC_029256.1	677275	678093	7
RC_3C	NC_029256.1	677358	678157	3
RC_2B	NC_029256.1	677584	678100	2
RC_2B	NC_029256.1	677636	678083	3
RC_3C	NC_029256.1	677694	678459	4
RC_1B	NC_029256.1	677924	678289	6
RC_3C	NC_029256.1	685213	686915	5
RC_1A	NC_029256.1	685335	685845	2
RC_3A	NC_029256.1	685504	687235	13
RC_3C	NC_029256.1	685577	686177	10
RC_2B	NC_029256.1	685885	686273	35
RC_3B	NC_029256.1	685940	687636	2
RC_3B	NC_029256.1	686115	686437	3
RC_3B	NC_029256.1	686173	686558	24
RC_3B	NC_029256.1	686177	686557	2
RC_3A	NC_029256.1	686744	689426	8
RC_1B	NC_029256.1	688004	688431	19
RC_3A	NC_029256.1	688091	688379	2
RC_3C	NC_029256.1	688112	688603	3
RC_3A	NC_029256.1	688871	689330	2
RC_1A	NC_029256.1	689112	689638	21
RC_3C	NC_029256.1	689320	689634	10
RC_1B	NC_029256.1	689338	690298	61
RC_2A	NC_029256.1	689584	690313	3
RC_2B	NC_029256.1	689678	690506	37
RC_2A	NC_029256.1	689835	690071	8
RC_1B	NC_029256.1	707327	708292	2
RC_2B	NC_029256.1	707420	708412	4
RC_2C	NC_029256.1	707663	708191	6
RC_2B	NC_029256.1	707723	708230	8
RC_1A	NC_029256.1	708119	709257	24
RC_2B	NC_029256.1	708213	709351	6
RC_3A	NC_029256.1	708225	709917	5
RC_2A	NC_029256.1	708637	709277	5
RC_2B	NC_029256.1	708974	709232	2
RC_1C	NC_029256.1	709231	710952	7
RC_2C	NC_029256.1	711004	711480	3
RC_3C	NC_029256.1	711064	712788	6
RC_3C	NC_029256.1	711119	711937	6
RC_2C	NC_029256.1	711454	712294	4
RC_3C	NC_029256.1	711529	713744	25
RC_2C	NC_029256.1	711855	712557	4
RC_3A	NC_029256.1	712651	713314	2
RC_3C	NC_029256.1	712684	713073	4
RC_3A	NC_029256.1	712718	713256	26
RC_3A	NC_029256.1	713206	714379	6
RC_2A	NC_029256.1	713583	713970	11
RC_2B	NC_029256.1	713719	714295	11
RC_3C	NC_029256.1	713887	714216	8
RC_2A	NC_029256.1	713929	714373	2
RC_1C	NC_029256.1	715127	716521	3
RC_3B	NC_029256.1	716606	722118	4
RC_2B	NC_029256.1	716714	717559	2
RC_2B	NC_029256.1	716819	718412	5
RC_1C	NC_029256.1	717084	717878	7
RC_2A	NC_029256.1	717324	717675	2
RC_3A	NC_029256.1	717492	718694	4
RC_3A	NC_029256.1	717596	718189	8
RC_3B	NC_029256.1	718088	718460	3
RC_2B	NC_029256.1	718512	719220	19
RC_1C	NC_029256.1	718738	719564	29
RC_1A	NC_029256.1	718757	719189	15
RC_1C	NC_029256.1	718772	719337	2
RC_3C	NC_029256.1	718994	719352	2
RC_2B	NC_029256.1	719999	721549	11
RC_2B	NC_029256.1	720240	721069	6
RC_1B	NC_029256.1	720260	720937	9
RC_2A	NC_029256.1	720987	721343	5
RC_3C	NC_029256.1	722394	722674	12
RC_2B	NC_029256.1	722487	722949	9
RC_3A	NC_029256.1	722552	722909	2
RC_3C	NC_029256.1	722574	723413	4
RC_3A	NC_029256.1	722766	723454	7
RC_1A	NC_029256.1	722824	723369	103
RC_1C	NC_029256.1	723231	723649	19
RC_3B	NC_029256.1	723527	724800	2
RC_3A	NC_029256.1	723627	724020	3
RC_2A	NC_029256.1	723975	724136	7
RC_2A	NC_029256.1	723975	724137	6
RC_2A	NC_029256.1	723975	724138	7
RC_2A	NC_029256.1	723975	724139	5
RC_2A	NC_029256.1	723975	724140	4
RC_2A	NC_029256.1	723975	724141	3146
RC_2A	NC_029256.1	723976	724142	9
RC_2A	NC_029256.1	723977	724141	3
RC_2A	NC_029256.1	723978	724141	3
RC_2A	NC_029256.1	723980	724141	4
RC_2B	NC_029256.1	724045	724364	15
RC_1B	NC_029256.1	724154	725466	38
RC_3C	NC_029256.1	724240	724552	2
RC_1A	NC_029256.1	724572	725012	4
RC_3A	NC_029256.1	724638	725145	4
RC_2B	NC_029256.1	724729	725062	3
RC_3C	NC_029256.1	724921	725176	7
RC_3C	NC_029256.1	725334	725641	16
RC_2A	NC_029256.1	725777	726748	2
RC_3C	NC_029256.1	726255	726827	3
RC_1B	NC_029256.1	727657	728347	157
RC_2A	NC_029256.1	728190	728826	3
RC_1B	NC_029256.1	728476	729046	2
RC_1B	NC_029256.1	729290	729781	23
RC_2A	NC_029256.1	729357	729668	3
RC_2C	NC_029256.1	730209	731810	16
RC_2A	NC_029256.1	730522	731133	4
RC_3A	NC_029256.1	730873	731160	3
RC_3B	NC_029256.1	731454	731798	13
RC_3C	NC_029256.1	731799	732643	9
RC_3A	NC_029256.1	731946	732478	14
RC_3C	NC_029256.1	732056	733467	15
RC_2A	NC_029256.1	732393	732835	7
RC_2C	NC_029256.1	732409	734466	7
RC_3A	NC_029256.1	732460	732718	2
RC_3B	NC_029256.1	732581	733787	10
RC_3B	NC_029256.1	732980	733396	39
RC_1B	NC_029256.1	733296	733657	15
RC_3C	NC_029256.1	733671	734038	3
RC_1C	NC_029256.1	733773	734131	11
RC_1A	NC_029256.1	733854	734441	12
RC_2A	NC_029256.1	734135	734951	10
RC_2B	NC_029256.1	734431	735183	28
RC_1B	NC_029256.1	734868	735565	19
RC_3C	NC_029256.1	734869	735222	5
RC_2C	NC_029256.1	736076	736521	12
RC_1A	NC_029256.1	738385	738693	2
RC_1A	NC_029256.1	739087	739549	12
RC_3A	NC_029256.1	739557	739800	8
RC_1C	NC_029256.1	739592	741833	5
RC_2A	NC_029256.1	739677	740665	13
RC_2B	NC_029256.1	740403	740868	16
RC_2B	NC_029256.1	740432	743318	50
RC_2C	NC_029256.1	740853	741931	5
RC_3C	NC_029256.1	740957	741175	2
RC_2A	NC_029256.1	740965	741418	2
RC_3C	NC_029256.1	741217	741617	4
RC_1B	NC_029256.1	741714	742124	8
RC_1C	NC_029256.1	742045	743796	8
RC_2C	NC_029256.1	742093	743030	3
RC_2A	NC_029256.1	742200	743137	12
RC_2A	NC_029256.1	742477	742803	4
RC_2B	NC_029256.1	743130	743470	13
RC_2B	NC_029256.1	743485	743752	3
RC_2B	NC_029256.1	743507	743755	34
RC_3C	NC_029256.1	743558	744588	13
RC_3B	NC_029256.1	743686	744287	12
RC_1C	NC_029256.1	743903	745074	54
RC_3C	NC_029256.1	743905	744579	5
RC_2A	NC_029256.1	743924	744266	6
RC_3C	NC_029256.1	743939	744201	3
RC_2B	NC_029256.1	744424	744796	3
RC_3C	NC_029256.1	744595	745199	8
RC_2A	NC_029256.1	744801	745136	6
RC_3A	NC_029256.1	744959	745536	5
RC_1C	NC_029256.1	745064	746347	28
RC_3B	NC_029256.1	745750	750323	5
RC_1B	NC_029256.1	746217	750433	5
RC_1C	NC_029256.1	747200	747917	18
RC_2C	NC_029256.1	747432	748071	3
RC_2B	NC_029256.1	747501	748044	19
RC_1C	NC_029256.1	748408	749168	17
RC_2C	NC_029256.1	748951	749193	5
RC_3A	NC_029256.1	749157	750137	7
RC_2A	NC_029256.1	749921	752514	3
RC_1B	NC_029256.1	750236	750932	17
RC_3B	NC_029256.1	750369	750632	2
RC_3B	NC_029256.1	750369	750637	8
RC_3B	NC_029256.1	750383	750624	40
RC_3A	NC_029256.1	751807	751988	18
RC_3C	NC_029256.1	752181	752772	10
RC_2A	NC_029256.1	752628	752922	7
RC_2A	NC_029256.1	752720	752975	8
RC_2C	NC_029256.1	752813	753361	10
RC_2A	NC_029256.1	753216	753464	8
RC_3B	NC_029256.1	754155	754890	17
RC_2B	NC_029256.1	754705	754923	3
RC_2B	NC_029256.1	754707	754920	3
RC_2B	NC_029256.1	754707	754922	4
RC_2B	NC_029256.1	754707	754923	3
RC_2B	NC_029256.1	754707	754925	1000
RC_2B	NC_029256.1	754709	754925	6
RC_2B	NC_029256.1	754710	754925	2
RC_2B	NC_029256.1	754711	754925	6
RC_2B	NC_029256.1	754713	754925	2
RC_1A	NC_029256.1	763921	764352	22
RC_2A	NC_029256.1	764153	764498	5
RC_3C	NC_029256.1	764785	765241	19
RC_3A	NC_029256.1	764951	765400	13
RC_1B	NC_029256.1	765011	766015	20
RC_1C	NC_029256.1	765043	766062	14
RC_3C	NC_029256.1	765214	765878	14
RC_3C	NC_029256.1	766562	766862	7
RC_2A	NC_029256.1	767081	767749	3
RC_3B	NC_029256.1	767250	768031	7
RC_3A	NC_029256.1	767695	769222	26
RC_2C	NC_029256.1	768201	768566	5
RC_3B	NC_029256.1	768550	768941	5
RC_3C	NC_029256.1	768562	769181	11
RC_2C	NC_029256.1	768780	769217	4
RC_2A	NC_029256.1	768826	769138	2
RC_3B	NC_029256.1	769515	770400	50
RC_1B	NC_029256.1	770054	770671	5
RC_3C	NC_029256.1	770435	770821	2
RC_1A	NC_029256.1	770484	771112	3
RC_1C	NC_029256.1	770515	771369	18
RC_3A	NC_029256.1	770615	770954	6
RC_2B	NC_029256.1	770628	776604	6
RC_3A	NC_029256.1	770909	772178	2
RC_3B	NC_029256.1	771257	771637	7
RC_3C	NC_029256.1	771305	772441	2
RC_2B	NC_029256.1	772344	773575	9
RC_3A	NC_029256.1	772616	772893	3
RC_2A	NC_029256.1	773334	773770	7
RC_2A	NC_029256.1	773536	773873	3
RC_2B	NC_029256.1	773930	775597	24
RC_3B	NC_029256.1	774882	775330	2
RC_2C	NC_029256.1	775224	776025	2
RC_2C	NC_029256.1	775286	775526	2
RC_3B	NC_029256.1	775425	775637	2
RC_3A	NC_029256.1	778909	779229	3
RC_3B	NC_029256.1	778916	780146	3
RC_3B	NC_029256.1	778971	779999	13
RC_2A	NC_029256.1	779165	779524	4
RC_2A	NC_029256.1	779343	780004	2
RC_2C	NC_029256.1	779503	779891	2
RC_1A	NC_029256.1	779505	780963	14
RC_2C	NC_029256.1	780068	780298	5
RC_3A	NC_029256.1	780188	783647	3
RC_3B	NC_029256.1	780422	781281	24
RC_3B	NC_029256.1	780490	780792	3
RC_2A	NC_029256.1	781325	782124	2
RC_3A	NC_029256.1	781357	782235	5
RC_2B	NC_029256.1	781423	781791	7
RC_2B	NC_029256.1	781604	782826	16
RC_3A	NC_029256.1	781626	781826	2
RC_1B	NC_029256.1	781653	781858	2
RC_2C	NC_029256.1	781807	782845	15
RC_2B	NC_029256.1	781820	782474	4
RC_2A	NC_029256.1	783258	783883	6
RC_2C	NC_029256.1	783482	783869	14
RC_2C	NC_029256.1	783534	783793	8
RC_1B	NC_029256.1	783936	784602	11
RC_3B	NC_029256.1	783943	784668	16
RC_1B	NC_029256.1	784655	785062	5
RC_1A	NC_029256.1	784738	784954	41
RC_2C	NC_029256.1	785008	785511	4
RC_1A	NC_029256.1	785854	786880	5
RC_2B	NC_029256.1	786339	787250	4
RC_2A	NC_029256.1	786397	786800	56
RC_2C	NC_029256.1	786662	787198	22
RC_2B	NC_029256.1	787182	787650	12
RC_3B	NC_029256.1	787395	787993	2
RC_2C	NC_029256.1	787411	787750	5
RC_3C	NC_029256.1	788273	789932	6
RC_2B	NC_029256.1	788501	788760	9
RC_1C	NC_029256.1	788838	790250	26
RC_3C	NC_029256.1	788961	790068	2
RC_3B	NC_029256.1	788975	789847	7
RC_1B	NC_029256.1	788997	790837	6
RC_3A	NC_029256.1	789246	790069	6
RC_3C	NC_029256.1	789287	789650	4
RC_2B	NC_029256.1	789874	790297	4
RC_3C	NC_029256.1	790717	791400	2
RC_2A	NC_029256.1	791374	792351	15
RC_2A	NC_029256.1	791387	792103	3
RC_3B	NC_029256.1	791734	792137	3
RC_2A	NC_029256.1	791769	794502	22
RC_1C	NC_029256.1	792243	792637	5
RC_3A	NC_029256.1	792325	792828	7
RC_2A	NC_029256.1	792849	793281	2
[truncated: 998,000+ more rows]
