# Supplementary material for: The extrachromosomal circular DNAs of the rice blast pathogen Magnaporthe oryzae contain a wide variety of LTR retrotransposons, genes, and effectors
Source: BMC Biol. 2022 Nov 23;20:260. doi: 10.1186/s12915-022-01457-2 (PMC9694575; doi:10.1186/s12915-022-01457-2)
Supplement: Supplementary file 8 — Additional file 8. List of eccDNA forming regions called using Illumina circularome sequencing data for O. sativa leaf tissue published by Lanciano et al. [6]. The first column describes the sample the eccDNA was called with, the next three columns represent the genomic coordinates of the eccDNA forming region, and the last column represents the number of junction split reads used to call the eccDNA forming region. [file 12915_2022_1457_MOESM8_ESM.txt]

ERR1830505	NC_029256.1	64155	64624	3
ERR1830505	NC_029256.1	81607	81962	2
ERR1830505	NC_029256.1	134458	135169	2
ERR1830505	NC_029256.1	164331	165408	3
ERR1830506	NC_029256.1	289770	290131	2
ERR1830505	NC_029256.1	332500	333047	2
ERR1830505	NC_029256.1	332834	333169	7
ERR1830505	NC_029256.1	381743	382600	8
ERR1830505	NC_029256.1	397098	397497	2
ERR1830505	NC_029256.1	409448	409703	2
ERR1830505	NC_029256.1	416349	416694	7
ERR1830505	NC_029256.1	545560	546141	5
ERR1830506	NC_029256.1	638926	639850	7
ERR1830506	NC_029256.1	721711	721919	6
ERR1830505	NC_029256.1	733510	734346	4
ERR1830505	NC_029256.1	1076457	1076789	8
ERR1830506	NC_029256.1	1076457	1076789	3
ERR1830506	NC_029256.1	1076462	1076769	2
ERR1830505	NC_029256.1	1180518	1180773	13
ERR1830505	NC_029256.1	1187124	1187648	2
ERR1830505	NC_029256.1	1193702	1194206	8
ERR1830506	NC_029256.1	1194994	1195219	3
ERR1830505	NC_029256.1	1234547	1235208	3
ERR1830506	NC_029256.1	1341126	1342074	2
ERR1830506	NC_029256.1	1341192	1341962	4
ERR1830506	NC_029256.1	1358772	1359099	2
ERR1830505	NC_029256.1	1392435	1392784	3
ERR1830506	NC_029256.1	1402158	1402555	6
ERR1830505	NC_029256.1	1408541	1408981	7
ERR1830506	NC_029256.1	1443395	1443657	9
ERR1830505	NC_029256.1	1493057	1493390	2
ERR1830505	NC_029256.1	1493078	1493257	5
ERR1830505	NC_029256.1	1515376	1515833	2
ERR1830505	NC_029256.1	1530546	1531258	2
ERR1830505	NC_029256.1	1563603	1564349	2
ERR1830505	NC_029256.1	1625933	1626371	2
ERR1830505	NC_029256.1	1634180	1634337	2
ERR1830505	NC_029256.1	1647420	1647728	2
ERR1830506	NC_029256.1	1696570	1696972	6
ERR1830505	NC_029256.1	1721650	1722101	2
ERR1830505	NC_029256.1	1848941	1849779	5
ERR1830506	NC_029256.1	1848941	1849779	13
ERR1830505	NC_029256.1	1859009	1859268	2
ERR1830506	NC_029256.1	1901463	1901986	4
ERR1830505	NC_029256.1	1940132	1941007	3
ERR1830505	NC_029256.1	2076552	2077014	9
ERR1830505	NC_029256.1	2093657	2094232	3
ERR1830505	NC_029256.1	2095219	2095581	5
ERR1830505	NC_029256.1	2130298	2130839	2
ERR1830505	NC_029256.1	2168419	2168695	2
ERR1830505	NC_029256.1	2214163	2214475	7
ERR1830505	NC_029256.1	2229783	2230410	3
ERR1830505	NC_029256.1	2229783	2230485	4
ERR1830505	NC_029256.1	2344308	2344692	11
ERR1830505	NC_029256.1	2391511	2392006	3
ERR1830505	NC_029256.1	2627778	2628094	56
ERR1830506	NC_029256.1	2627778	2628094	50
ERR1830505	NC_029256.1	2627781	2628094	2
ERR1830505	NC_029256.1	2717514	2718198	7
ERR1830506	NC_029256.1	2717514	2718198	7
ERR1830505	NC_029256.1	2748922	2749168	9
ERR1830505	NC_029256.1	2769816	2770106	3
ERR1830505	NC_029256.1	2770746	2771150	2
ERR1830506	NC_029256.1	2808573	2810135	8
ERR1830505	NC_029256.1	2818862	2819697	3
ERR1830506	NC_029256.1	2826601	2826800	4
ERR1830505	NC_029256.1	2860642	2861225	7
ERR1830505	NC_029256.1	2999666	3000115	6
ERR1830505	NC_029256.1	3033626	3034001	2
ERR1830506	NC_029256.1	3074287	3075015	2
ERR1830506	NC_029256.1	3087399	3087889	4
ERR1830506	NC_029256.1	3101077	3101407	2
ERR1830505	NC_029256.1	3102521	3102981	2
ERR1830505	NC_029256.1	3114240	3114633	2
ERR1830505	NC_029256.1	3181502	3181891	6
ERR1830505	NC_029256.1	3387459	3387944	11
ERR1830506	NC_029256.1	3387459	3387944	26
ERR1830505	NC_029256.1	3405371	3405477	4
ERR1830505	NC_029256.1	3408146	3408393	6
ERR1830505	NC_029256.1	3479207	3479567	7
ERR1830505	NC_029256.1	3504406	3504820	9
ERR1830505	NC_029256.1	3545379	3545712	2
ERR1830505	NC_029256.1	3575759	3576893	2
ERR1830506	NC_029256.1	3592032	3592338	2
ERR1830506	NC_029256.1	3739932	3740136	3
ERR1830505	NC_029256.1	3797757	3798236	2
ERR1830505	NC_029256.1	3797804	3798043	2
ERR1830505	NC_029256.1	3836668	3836922	2
ERR1830506	NC_029256.1	3850784	3851230	2
ERR1830505	NC_029256.1	3911409	3911612	2
ERR1830505	NC_029256.1	3950772	3951461	3
ERR1830505	NC_029256.1	3965219	3965760	2
ERR1830506	NC_029256.1	3970974	3971173	4
ERR1830505	NC_029256.1	4031968	4032728	3
ERR1830506	NC_029256.1	4031968	4032728	7
ERR1830505	NC_029256.1	4095025	4095340	2
ERR1830505	NC_029256.1	4140276	4140459	5
ERR1830505	NC_029256.1	4175245	4176013	2
ERR1830505	NC_029256.1	4193450	4194012	2
ERR1830506	NC_029256.1	4262947	4263540	2
ERR1830505	NC_029256.1	4270329	4270681	2
ERR1830505	NC_029256.1	4381970	4382532	4
ERR1830506	NC_029256.1	4390448	4390738	2
ERR1830505	NC_029256.1	4395611	4396015	27
ERR1830505	NC_029256.1	4405468	4405726	3
ERR1830506	NC_029256.1	4421100	4421244	14
ERR1830505	NC_029256.1	4513840	4514051	11
ERR1830505	NC_029256.1	4576960	4577366	7
ERR1830505	NC_029256.1	4580089	4580419	4
ERR1830505	NC_029256.1	4617084	4617439	2
ERR1830505	NC_029256.1	4620816	4621260	7
ERR1830505	NC_029256.1	4665084	4665964	2
ERR1830506	NC_029256.1	4666258	4666554	3
ERR1830505	NC_029256.1	4667079	4667499	15
ERR1830505	NC_029256.1	4685815	4686216	4
ERR1830506	NC_029256.1	4685911	4686321	2
ERR1830505	NC_029256.1	4705656	4706079	5
ERR1830506	NC_029256.1	4720489	4720600	2
ERR1830505	NC_029256.1	4739254	4739851	3
ERR1830505	NC_029256.1	4826055	4826353	23
ERR1830505	NC_029256.1	4833253	4833978	4
ERR1830505	NC_029256.1	4867903	4868366	9
ERR1830506	NC_029256.1	4874931	4875487	2
ERR1830505	NC_029256.1	4877644	4878361	2
ERR1830506	NC_029256.1	4930544	4931257	2
ERR1830505	NC_029256.1	4992041	4992492	2
ERR1830505	NC_029256.1	5077586	5078064	5
ERR1830505	NC_029256.1	5105011	5105559	9
ERR1830505	NC_029256.1	5191504	5192014	7
ERR1830506	NC_029256.1	5191504	5192014	4
ERR1830505	NC_029256.1	5242625	5243046	10
ERR1830505	NC_029256.1	5298476	5299020	5
ERR1830505	NC_029256.1	5311069	5311332	2
ERR1830505	NC_029256.1	5315990	5316329	2
ERR1830506	NC_029256.1	5331699	5331986	3
ERR1830505	NC_029256.1	5342514	5342908	2
ERR1830506	NC_029256.1	5345164	5345534	2
ERR1830505	NC_029256.1	5352574	5352696	4
ERR1830506	NC_029256.1	5354559	5355075	3
ERR1830506	NC_029256.1	5368093	5368557	3
ERR1830505	NC_029256.1	5416149	5416669	13
ERR1830506	NC_029256.1	5566702	5567351	3
ERR1830506	NC_029256.1	5613853	5614143	5
ERR1830505	NC_029256.1	5682182	5682442	3
ERR1830505	NC_029256.1	5844854	5845522	3
ERR1830505	NC_029256.1	5956862	5957469	2
ERR1830505	NC_029256.1	6064867	6065353	2
ERR1830506	NC_029256.1	6219046	6220270	2
ERR1830505	NC_029256.1	6422824	6423366	2
ERR1830505	NC_029256.1	6441079	6441446	2
ERR1830505	NC_029256.1	6592165	6592666	54
ERR1830506	NC_029256.1	6592165	6592666	40
ERR1830505	NC_029256.1	6592855	6593389	3
ERR1830506	NC_029256.1	6592855	6593389	3
ERR1830505	NC_029256.1	6604449	6604684	6
ERR1830505	NC_029256.1	6604477	6604647	31
ERR1830506	NC_029256.1	6604477	6604647	16
ERR1830505	NC_029256.1	6618830	6619072	5
ERR1830505	NC_029256.1	6623679	6623909	3
ERR1830506	NC_029256.1	6623679	6623909	3
ERR1830506	NC_029256.1	6692954	6693297	5
ERR1830506	NC_029256.1	6716594	6716927	3
ERR1830505	NC_029256.1	6820498	6820903	4
ERR1830505	NC_029256.1	6859749	6860087	7
ERR1830505	NC_029256.1	6949383	6950012	2
ERR1830505	NC_029256.1	6949435	6949855	9
ERR1830505	NC_029256.1	6964054	6964622	8
ERR1830506	NC_029256.1	6981675	6982262	6
ERR1830505	NC_029256.1	6981721	6982200	4
ERR1830506	NC_029256.1	6981960	6982350	10
ERR1830505	NC_029256.1	7000947	7001432	2
ERR1830505	NC_029256.1	7022888	7023255	5
ERR1830506	NC_029256.1	7166226	7166455	2
ERR1830505	NC_029256.1	7175368	7176035	3
ERR1830505	NC_029256.1	7182342	7182552	40
ERR1830505	NC_029256.1	7274824	7275265	2
ERR1830505	NC_029256.1	7315396	7316047	3
ERR1830506	NC_029256.1	7331910	7332439	2
ERR1830505	NC_029256.1	7352849	7353386	2
ERR1830506	NC_029256.1	7387219	7387505	3
ERR1830505	NC_029256.1	7402668	7403354	3
ERR1830505	NC_029256.1	7473173	7473381	4
ERR1830505	NC_029256.1	7476056	7476555	2
ERR1830505	NC_029256.1	7487111	7487534	16
ERR1830506	NC_029256.1	7487111	7487534	3
ERR1830505	NC_029256.1	7523402	7523970	3
ERR1830506	NC_029256.1	7579504	7579758	3
ERR1830506	NC_029256.1	7738553	7738938	4
ERR1830505	NC_029256.1	7785714	7785984	2
ERR1830505	NC_029256.1	7808546	7809330	2
ERR1830505	NC_029256.1	7839789	7840181	4
ERR1830505	NC_029256.1	7839810	7840119	3
ERR1830505	NC_029256.1	7879158	7879417	2
ERR1830505	NC_029256.1	7927873	7928615	2
ERR1830505	NC_029256.1	7950773	7951147	2
ERR1830506	NC_029256.1	7950773	7951147	9
ERR1830505	NC_029256.1	7999041	7999205	16
ERR1830505	NC_029256.1	8001560	8002070	23
ERR1830506	NC_029256.1	8001560	8002070	57
ERR1830505	NC_029256.1	8012460	8012852	6
ERR1830505	NC_029256.1	8091119	8091683	6
ERR1830506	NC_029256.1	8131815	8132074	6
ERR1830505	NC_029256.1	8138051	8138505	9
ERR1830505	NC_029256.1	8144389	8144797	2
ERR1830505	NC_029256.1	8212349	8212923	6
ERR1830505	NC_029256.1	8217591	8217924	2
ERR1830506	NC_029256.1	8252266	8252830	2
ERR1830505	NC_029256.1	8266050	8267302	2
ERR1830505	NC_029256.1	8266378	8266997	4
ERR1830505	NC_029256.1	8355906	8356558	2
ERR1830505	NC_029256.1	8398006	8398506	3
ERR1830505	NC_029256.1	8408407	8408680	23
ERR1830505	NC_029256.1	8454414	8454824	2
ERR1830505	NC_029256.1	8508688	8509050	5
ERR1830506	NC_029256.1	8534039	8534613	7
ERR1830505	NC_029256.1	8553584	8553811	2
ERR1830506	NC_029256.1	8571393	8571850	2
ERR1830505	NC_029256.1	8634317	8634673	3
ERR1830506	NC_029256.1	8659848	8660806	2
ERR1830505	NC_029256.1	8784124	8784816	2
ERR1830505	NC_029256.1	8798785	8799142	2
ERR1830505	NC_029256.1	8803867	8804093	5
ERR1830505	NC_029256.1	8906654	8907060	8
ERR1830506	NC_029256.1	8906654	8907060	2
ERR1830505	NC_029256.1	8992057	8992331	19
ERR1830505	NC_029256.1	8992873	8993166	4
ERR1830506	NC_029256.1	8992873	8993166	3
ERR1830506	NC_029256.1	9040441	9041025	3
ERR1830505	NC_029256.1	9123237	9124009	4
ERR1830505	NC_029256.1	9284726	9285085	2
ERR1830505	NC_029256.1	9323793	9323967	3
ERR1830505	NC_029256.1	9335751	9336616	3
ERR1830506	NC_029256.1	9392204	9393218	11
ERR1830505	NC_029256.1	9399040	9399298	2
ERR1830505	NC_029256.1	9467849	9468342	3
ERR1830506	NC_029256.1	9646374	9646723	2
ERR1830505	NC_029256.1	9691803	9692158	2
ERR1830505	NC_029256.1	9951815	9952241	2
ERR1830506	NC_029256.1	9951885	9952228	2
ERR1830506	NC_029256.1	9984115	9984414	2
ERR1830505	NC_029256.1	10025901	10026527	2
ERR1830505	NC_029256.1	10066279	10066618	2
ERR1830505	NC_029256.1	10093997	10094198	8
ERR1830505	NC_029256.1	10108931	10109351	2
ERR1830505	NC_029256.1	10136988	10137475	3
ERR1830505	NC_029256.1	10268809	10269122	2
ERR1830505	NC_029256.1	10320648	10320803	172
ERR1830506	NC_029256.1	10320648	10320803	48
ERR1830506	NC_029256.1	10335689	10335887	6
ERR1830505	NC_029256.1	10476567	10477619	5
ERR1830505	NC_029256.1	10482824	10483047	4
ERR1830506	NC_029256.1	10609756	10610013	9
ERR1830505	NC_029256.1	10644181	10644651	2
ERR1830506	NC_029256.1	10706879	10707513	2
ERR1830506	NC_029256.1	10825091	10825406	2
ERR1830505	NC_029256.1	10864169	10864900	2
ERR1830505	NC_029256.1	11011485	11011834	3
ERR1830505	NC_029256.1	11021433	11022137	7
ERR1830506	NC_029256.1	11022992	11023379	3
ERR1830505	NC_029256.1	11152329	11152612	2
ERR1830505	NC_029256.1	11168440	11169523	2
ERR1830505	NC_029256.1	11187460	11188060	2
ERR1830505	NC_029256.1	11215119	11215292	4
ERR1830505	NC_029256.1	11300090	11300333	2
ERR1830506	NC_029256.1	11346159	11346330	19
ERR1830505	NC_029256.1	11532936	11533735	4
ERR1830505	NC_029256.1	11648834	11649276	2
ERR1830505	NC_029256.1	11693890	11695176	2
ERR1830505	NC_029256.1	11858660	11859089	3
ERR1830506	NC_029256.1	11858660	11859089	4
ERR1830506	NC_029256.1	11899230	11899685	2
ERR1830505	NC_029256.1	11916111	11916887	31
ERR1830506	NC_029256.1	11916111	11916887	30
ERR1830506	NC_029256.1	11964189	11964830	5
ERR1830505	NC_029256.1	11971887	11972134	4
ERR1830505	NC_029256.1	11987121	11987486	12
ERR1830505	NC_029256.1	11997691	11998032	2
ERR1830505	NC_029256.1	12099043	12099463	5
ERR1830505	NC_029256.1	12142858	12143014	2
ERR1830505	NC_029256.1	12153777	12154186	11
ERR1830506	NC_029256.1	12184978	12185613	5
ERR1830505	NC_029256.1	12185661	12186205	2
ERR1830505	NC_029256.1	12185792	12186062	3
ERR1830505	NC_029256.1	12210700	12211121	2
ERR1830505	NC_029256.1	12283232	12283713	3
ERR1830505	NC_029256.1	12307603	12307968	2
ERR1830505	NC_029256.1	12333678	12333987	16
ERR1830506	NC_029256.1	12333678	12333987	35
ERR1830506	NC_029256.1	12336027	12336591	5
ERR1830505	NC_029256.1	12466678	12467186	6
ERR1830505	NC_029256.1	12562694	12563103	5
ERR1830505	NC_029256.1	12564655	12565259	6
ERR1830505	NC_029256.1	12630810	12631299	2
ERR1830505	NC_029256.1	12820714	12821031	4
ERR1830505	NC_029256.1	12820938	12821072	2
ERR1830505	NC_029256.1	12840614	12840927	4
ERR1830506	NC_029256.1	12857192	12857838	2
ERR1830505	NC_029256.1	12887923	12888276	6
ERR1830505	NC_029256.1	12984980	12985596	2
ERR1830506	NC_029256.1	13011009	13011385	3
ERR1830505	NC_029256.1	13153651	13153883	40
ERR1830505	NC_029256.1	13154505	13155233	2
ERR1830505	NC_029256.1	13279219	13279699	2
ERR1830505	NC_029256.1	13279321	13279821	5
ERR1830505	NC_029256.1	13578155	13578370	2
ERR1830506	NC_029256.1	13620463	13620645	26
ERR1830505	NC_029256.1	13642151	13642350	8
ERR1830505	NC_029256.1	13758610	13758907	3
ERR1830506	NC_029256.1	13853869	13854205	2
ERR1830505	NC_029256.1	13914556	13914971	4
ERR1830505	NC_029256.1	14007098	14007766	2
ERR1830505	NC_029256.1	14273401	14273792	3
ERR1830505	NC_029256.1	14280474	14281436	8
ERR1830506	NC_029256.1	14412442	14413234	4
ERR1830505	NC_029256.1	14546571	14546747	5
ERR1830506	NC_029256.1	14546571	14546747	4
ERR1830505	NC_029256.1	14546573	14546743	32
ERR1830505	NC_029256.1	14546573	14546744	25
ERR1830505	NC_029256.1	14546573	14546745	18
ERR1830505	NC_029256.1	14546573	14546746	13
ERR1830505	NC_029256.1	14546573	14546747	23
ERR1830505	NC_029256.1	14546573	14546748	19096
ERR1830506	NC_029256.1	14546573	14546743	24
ERR1830506	NC_029256.1	14546573	14546744	18
ERR1830506	NC_029256.1	14546573	14546745	14
ERR1830506	NC_029256.1	14546573	14546746	7
ERR1830506	NC_029256.1	14546573	14546747	13
ERR1830506	NC_029256.1	14546573	14546748	10899
ERR1830505	NC_029256.1	14546574	14546748	12
ERR1830505	NC_029256.1	14546574	14546749	12
ERR1830506	NC_029256.1	14546574	14546748	10
ERR1830506	NC_029256.1	14546574	14546749	7
ERR1830505	NC_029256.1	14546575	14546748	25
ERR1830506	NC_029256.1	14546575	14546748	13
ERR1830505	NC_029256.1	14546576	14546748	18
ERR1830506	NC_029256.1	14546576	14546748	11
ERR1830505	NC_029256.1	14546577	14546748	28
ERR1830506	NC_029256.1	14546577	14546748	23
ERR1830505	NC_029256.1	14546578	14546748	12
ERR1830506	NC_029256.1	14546578	14546748	13
ERR1830505	NC_029256.1	14606960	14607519	4
ERR1830506	NC_029256.1	14606960	14607519	6
ERR1830505	NC_029256.1	14631677	14631923	69
ERR1830506	NC_029256.1	14631677	14631923	32
ERR1830506	NC_029256.1	14635850	14636165	2
ERR1830505	NC_029256.1	14722247	14722525	6
ERR1830505	NC_029256.1	14743371	14743686	5
ERR1830505	NC_029256.1	14758915	14759545	2
ERR1830505	NC_029256.1	14821607	14822009	3
ERR1830505	NC_029256.1	14949519	14950480	3
ERR1830505	NC_029256.1	14962917	14963171	2
ERR1830505	NC_029256.1	15064571	15065107	5
ERR1830506	NC_029256.1	15064571	15065107	3
ERR1830505	NC_029256.1	15124546	15124889	5
ERR1830506	NC_029256.1	15128567	15128768	78
ERR1830505	NC_029256.1	15139999	15140648	7
ERR1830506	NC_029256.1	15143751	15144352	2
ERR1830505	NC_029256.1	15310815	15311183	3
ERR1830505	NC_029256.1	15549492	15549832	2
ERR1830505	NC_029256.1	15596906	15597353	2
ERR1830505	NC_029256.1	15957127	15957629	2
ERR1830505	NC_029256.1	15987879	15988283	4
ERR1830505	NC_029256.1	16279458	16279632	120
ERR1830505	NC_029256.1	16318347	16318937	7
ERR1830506	NC_029256.1	16324858	16325110	4
ERR1830505	NC_029256.1	16350846	16351378	3
ERR1830505	NC_029256.1	16440957	16441374	8
ERR1830505	NC_029256.1	16475042	16475459	2
ERR1830505	NC_029256.1	16525920	16526284	4
ERR1830506	NC_029256.1	16603178	16603872	2
ERR1830505	NC_029256.1	16605859	16606296	2
ERR1830506	NC_029256.1	16638105	16638354	3
ERR1830505	NC_029256.1	16671649	16671904	2
ERR1830506	NC_029256.1	16681742	16682240	2
ERR1830506	NC_029256.1	16979924	16980292	3
ERR1830505	NC_029256.1	17138387	17139062	4
ERR1830505	NC_029256.1	17149115	17150202	6
ERR1830506	NC_029256.1	17149498	17149679	14
ERR1830505	NC_029256.1	17149739	17150063	9
ERR1830505	NC_029256.1	17168509	17168817	8
ERR1830505	NC_029256.1	17243218	17243731	10
ERR1830505	NC_029256.1	17311046	17312400	3
ERR1830505	NC_029256.1	17503830	17504181	4
ERR1830505	NC_029256.1	17508369	17508894	3
ERR1830505	NC_029256.1	17517785	17518175	4
ERR1830505	NC_029256.1	17523102	17523800	11
ERR1830505	NC_029256.1	17552529	17552924	56
ERR1830506	NC_029256.1	17552529	17552924	36
ERR1830505	NC_029256.1	17552588	17552905	62
ERR1830506	NC_029256.1	17552588	17552905	27
ERR1830505	NC_029256.1	17569276	17569885	5
ERR1830505	NC_029256.1	17584283	17585222	8
ERR1830505	NC_029256.1	17730676	17731768	3
ERR1830505	NC_029256.1	17786701	17787721	3
ERR1830506	NC_029256.1	17786934	17787333	2
ERR1830505	NC_029256.1	17964001	17964564	2
ERR1830505	NC_029256.1	17973363	17973870	3
ERR1830505	NC_029256.1	18005466	18006163	2
ERR1830505	NC_029256.1	18005591	18005971	2
ERR1830505	NC_029256.1	18021408	18021767	12
ERR1830506	NC_029256.1	18021408	18021767	3
ERR1830505	NC_029256.1	18038310	18038943	3
ERR1830505	NC_029256.1	18093296	18093901	2
ERR1830506	NC_029256.1	18123019	18123676	2
ERR1830505	NC_029256.1	18222971	18223182	3
ERR1830505	NC_029256.1	18230560	18230916	2
ERR1830506	NC_029256.1	18658192	18658735	4
ERR1830506	NC_029256.1	18732224	18732466	3
ERR1830506	NC_029256.1	18822418	18823282	7
ERR1830505	NC_029256.1	18823676	18824555	5
ERR1830506	NC_029256.1	18823676	18824555	7
ERR1830505	NC_029256.1	18927189	18927582	3
ERR1830506	NC_029256.1	18930859	18931247	2
ERR1830505	NC_029256.1	19001150	19001625	6
ERR1830505	NC_029256.1	19006826	19007903	3
ERR1830506	NC_029256.1	19035676	19035964	2
ERR1830505	NC_029256.1	19075513	19076026	2
ERR1830505	NC_029256.1	19075630	19076006	4
ERR1830506	NC_029256.1	19079397	19079748	2
ERR1830505	NC_029256.1	19171926	19172292	4
ERR1830506	NC_029256.1	19229187	19229432	2
ERR1830505	NC_029256.1	19311473	19311932	4
ERR1830505	NC_029256.1	19524276	19524668	2
ERR1830505	NC_029256.1	19552254	19552552	2
ERR1830505	NC_029256.1	19601449	19601961	2
ERR1830505	NC_029256.1	19639908	19640405	5
ERR1830506	NC_029256.1	19817583	19817937	6
ERR1830505	NC_029256.1	19842519	19843471	3
ERR1830505	NC_029256.1	19864422	19864804	3
ERR1830505	NC_029256.1	19976123	19976455	4
ERR1830506	NC_029256.1	20059272	20059475	2
ERR1830505	NC_029256.1	20081254	20081763	4
ERR1830506	NC_029256.1	20232025	20232164	63
ERR1830505	NC_029256.1	20237518	20237907	9
ERR1830506	NC_029256.1	20237518	20237907	8
ERR1830505	NC_029256.1	20324735	20325169	2
ERR1830506	NC_029256.1	20394532	20395605	3
ERR1830505	NC_029256.1	20394863	20395424	2
ERR1830506	NC_029256.1	20406929	20407526	3
ERR1830506	NC_029256.1	20423971	20424380	2
ERR1830506	NC_029256.1	20490705	20491097	2
ERR1830505	NC_029256.1	20491116	20491491	4
ERR1830505	NC_029256.1	20504526	20504842	5
ERR1830506	NC_029256.1	20504526	20504842	10
ERR1830505	NC_029256.1	20535092	20535399	2
ERR1830506	NC_029256.1	20572036	20572420	11
ERR1830506	NC_029256.1	20572050	20572314	2
ERR1830505	NC_029256.1	20610807	20611251	3
ERR1830505	NC_029256.1	20653708	20654058	18
ERR1830506	NC_029256.1	20653708	20654058	6
ERR1830505	NC_029256.1	20653721	20654037	10
ERR1830506	NC_029256.1	20653721	20654037	15
ERR1830506	NC_029256.1	20785109	20785559	2
ERR1830505	NC_029256.1	20785274	20785611	2
ERR1830505	NC_029256.1	20813115	20813437	2
ERR1830505	NC_029256.1	21148455	21149390	2
ERR1830506	NC_029256.1	21261870	21262235	2
ERR1830505	NC_029256.1	21431543	21431979	5
ERR1830505	NC_029256.1	21450015	21450485	2
ERR1830505	NC_029256.1	21466603	21467121	3
ERR1830506	NC_029256.1	21490225	21490768	2
ERR1830505	NC_029256.1	21559644	21560075	3
ERR1830506	NC_029256.1	21559644	21560075	5
ERR1830505	NC_029256.1	21566864	21567182	6
ERR1830505	NC_029256.1	21566909	21567137	6
ERR1830505	NC_029256.1	21596250	21596456	5
ERR1830505	NC_029256.1	21611478	21611749	2
ERR1830505	NC_029256.1	21665043	21665223	7
ERR1830505	NC_029256.1	21686672	21687328	3
ERR1830506	NC_029256.1	21715010	21715496	2
ERR1830505	NC_029256.1	21811357	21811933	3
ERR1830506	NC_029256.1	21862525	21862840	4
ERR1830505	NC_029256.1	21865753	21865910	2
ERR1830505	NC_029256.1	21894957	21895342	15
ERR1830506	NC_029256.1	21894957	21895342	4
ERR1830505	NC_029256.1	21901310	21902051	7
ERR1830505	NC_029256.1	21913401	21913726	15
ERR1830505	NC_029256.1	21914766	21914989	2
ERR1830505	NC_029256.1	21947169	21947459	2
ERR1830505	NC_029256.1	22087316	22087767	9
ERR1830506	NC_029256.1	22087316	22087767	4
ERR1830506	NC_029256.1	22104880	22105207	2
ERR1830505	NC_029256.1	22113575	22113979	12
ERR1830505	NC_029256.1	22114781	22115393	2
ERR1830505	NC_029256.1	22150768	22151252	13
ERR1830505	NC_029256.1	22210072	22210633	4
ERR1830506	NC_029256.1	22210072	22210633	6
ERR1830505	NC_029256.1	22234911	22235417	4
ERR1830506	NC_029256.1	22239192	22239541	2
ERR1830505	NC_029256.1	22277894	22278443	3
ERR1830505	NC_029256.1	22411634	22411879	5
ERR1830505	NC_029256.1	22469476	22469952	3
ERR1830505	NC_029256.1	22536294	22536629	3
ERR1830505	NC_029256.1	22554498	22554860	2
ERR1830506	NC_029256.1	22695915	22696327	3
ERR1830506	NC_029256.1	22777863	22779586	2
ERR1830505	NC_029256.1	22885452	22885971	2
ERR1830505	NC_029256.1	23071095	23071412	3
ERR1830505	NC_029256.1	23127404	23128054	3
ERR1830505	NC_029256.1	23143661	23144324	4
ERR1830505	NC_029256.1	23176221	23176479	2
ERR1830505	NC_029256.1	23242970	23243393	2
ERR1830505	NC_029256.1	23277720	23278221	2
ERR1830505	NC_029256.1	23391008	23391231	7
ERR1830506	NC_029256.1	23441773	23443321	6
ERR1830505	NC_029256.1	23575825	23576176	4
ERR1830505	NC_029256.1	23684962	23685497	4
ERR1830505	NC_029256.1	23689084	23689473	2
ERR1830505	NC_029256.1	23704109	23704645	3
ERR1830506	NC_029256.1	23761162	23761493	2
ERR1830505	NC_029256.1	23770570	23771144	2
ERR1830505	NC_029256.1	23798317	23798820	4
ERR1830506	NC_029256.1	23798317	23798820	2
ERR1830505	NC_029256.1	23858435	23859181	4
ERR1830506	NC_029256.1	23858435	23859181	8
ERR1830505	NC_029256.1	23858805	23859139	2
ERR1830505	NC_029256.1	23898617	23899088	4
ERR1830505	NC_029256.1	23951255	23951987	2
ERR1830506	NC_029256.1	23979290	23979668	3
ERR1830505	NC_029256.1	24033534	24034248	2
ERR1830505	NC_029256.1	24049180	24049648	4
ERR1830505	NC_029256.1	24056703	24056863	4
ERR1830506	NC_029256.1	24057178	24057359	2
ERR1830506	NC_029256.1	24106305	24106635	2
ERR1830505	NC_029256.1	24115011	24115531	3
ERR1830505	NC_029256.1	24115093	24115473	4
ERR1830505	NC_029256.1	24240107	24240364	4
ERR1830505	NC_029256.1	24269719	24270067	5
ERR1830505	NC_029256.1	24316037	24316386	4
ERR1830506	NC_029256.1	24316037	24316386	2
ERR1830505	NC_029256.1	24340514	24341086	4
ERR1830506	NC_029256.1	24340514	24341086	7
ERR1830505	NC_029256.1	24419455	24419851	9
ERR1830506	NC_029256.1	24419455	24419851	9
ERR1830505	NC_029256.1	24527976	24528186	20
ERR1830506	NC_029256.1	24530988	24531301	2
ERR1830506	NC_029256.1	24635040	24635848	2
ERR1830505	NC_029256.1	24654753	24655407	18
ERR1830506	NC_029256.1	24654753	24655407	5
ERR1830505	NC_029256.1	24703457	24703826	5
ERR1830505	NC_029256.1	24710585	24711011	5
ERR1830505	NC_029256.1	24734995	24735490	2
ERR1830505	NC_029256.1	24817803	24818121	2
ERR1830505	NC_029256.1	24855010	24855616	3
ERR1830505	NC_029256.1	24893403	24893875	2
ERR1830506	NC_029256.1	24893403	24893875	4
ERR1830505	NC_029256.1	24901740	24902194	2
ERR1830506	NC_029256.1	24901740	24902194	4
ERR1830505	NC_029256.1	24907403	24907784	8
ERR1830506	NC_029256.1	24907403	24907784	4
ERR1830505	NC_029256.1	25008644	25009288	3
ERR1830505	NC_029256.1	25045059	25045542	5
ERR1830506	NC_029256.1	25076002	25076466	2
ERR1830505	NC_029256.1	25092209	25092507	2
ERR1830506	NC_029256.1	25110281	25110586	18
ERR1830506	NC_029256.1	25208966	25209310	2
ERR1830505	NC_029256.1	25219662	25220233	2
ERR1830505	NC_029256.1	25241459	25241805	3
ERR1830505	NC_029256.1	25270327	25270719	11
ERR1830505	NC_029256.1	25283849	25284582	5
ERR1830505	NC_029256.1	25290801	25291906	2
ERR1830505	NC_029256.1	25298337	25298570	19
ERR1830506	NC_029256.1	25351457	25351765	2
ERR1830505	NC_029256.1	25391010	25391443	2
ERR1830506	NC_029256.1	25435755	25436119	2
ERR1830506	NC_029256.1	25435755	25436122	4
ERR1830505	NC_029256.1	25437815	25438053	2
ERR1830506	NC_029256.1	25452518	25452818	69
ERR1830505	NC_029256.1	25461455	25462269	2
ERR1830506	NC_029256.1	25745924	25746347	2
ERR1830505	NC_029256.1	25790375	25790844	2
ERR1830505	NC_029256.1	25979364	25979901	3
ERR1830505	NC_029256.1	25983650	25983999	2
ERR1830506	NC_029256.1	25984507	25984872	2
ERR1830505	NC_029256.1	26077306	26077604	2
ERR1830505	NC_029256.1	26114835	26115303	2
ERR1830505	NC_029256.1	26202342	26202674	3
ERR1830505	NC_029256.1	26223156	26223334	2
ERR1830505	NC_029256.1	26286732	26287074	4
ERR1830506	NC_029256.1	26370856	26371004	6
ERR1830505	NC_029256.1	26416240	26416704	3
ERR1830505	NC_029256.1	26508528	26508712	11
ERR1830506	NC_029256.1	26680999	26681786	5
ERR1830505	NC_029256.1	26722126	26722770	8
ERR1830506	NC_029256.1	26722126	26722770	27
ERR1830506	NC_029256.1	26744028	26744578	2
ERR1830505	NC_029256.1	26766864	26767384	2
ERR1830506	NC_029256.1	27005415	27005837	3
ERR1830506	NC_029256.1	27038382	27038906	3
ERR1830505	NC_029256.1	27056214	27056559	15
ERR1830506	NC_029256.1	27056214	27056559	2
ERR1830505	NC_029256.1	27085662	27086050	2
ERR1830505	NC_029256.1	27286651	27286865	57
ERR1830505	NC_029256.1	27322384	27322849	3
ERR1830506	NC_029256.1	27322384	27322849	6
ERR1830505	NC_029256.1	27342640	27343061	2
ERR1830505	NC_029256.1	27342651	27342977	2
ERR1830505	NC_029256.1	27371056	27371321	2
ERR1830505	NC_029256.1	27472298	27472764	6
ERR1830505	NC_029256.1	27542628	27543003	2
ERR1830506	NC_029256.1	27563432	27564012	2
ERR1830505	NC_029256.1	27565243	27565513	2
ERR1830506	NC_029256.1	27580543	27581023	2
ERR1830505	NC_029256.1	27833850	27834423	3
ERR1830506	NC_029256.1	27854125	27854473	3
ERR1830506	NC_029256.1	27887210	27887581	15
ERR1830505	NC_029256.1	27924404	27924931	13
ERR1830505	NC_029256.1	28213751	28213883	22
ERR1830505	NC_029256.1	28232107	28232543	4
ERR1830505	NC_029256.1	28353474	28354013	8
ERR1830505	NC_029256.1	28399985	28400398	5
ERR1830505	NC_029256.1	28406020	28406205	3
ERR1830505	NC_029256.1	28452687	28453695	6
ERR1830506	NC_029256.1	28471905	28472708	2
ERR1830505	NC_029256.1	28530478	28530782	2
ERR1830505	NC_029256.1	28557111	28557610	3
ERR1830505	NC_029256.1	28724436	28724618	9
ERR1830505	NC_029256.1	28816704	28817278	14
ERR1830506	NC_029256.1	28816704	28817278	9
ERR1830506	NC_029256.1	28889613	28889785	2
ERR1830506	NC_029256.1	28938766	28939085	2
ERR1830505	NC_029256.1	28944949	28945688	2
ERR1830505	NC_029256.1	28955294	28955595	5
ERR1830506	NC_029256.1	29129478	29129719	2
ERR1830505	NC_029256.1	29137093	29137295	11
ERR1830506	NC_029256.1	29160656	29161010	2
ERR1830505	NC_029256.1	29198625	29199671	2
ERR1830505	NC_029256.1	29356196	29357182	4
ERR1830505	NC_029256.1	29463432	29463775	2
ERR1830505	NC_029256.1	29477411	29477536	2
ERR1830506	NC_029256.1	29602561	29603044	3
ERR1830505	NC_029256.1	29712717	29713050	6
ERR1830506	NC_029256.1	29783087	29783209	18
ERR1830505	NC_029256.1	29808609	29808773	4
ERR1830505	NC_029256.1	29809331	29809488	9
ERR1830505	NC_029256.1	29828948	29829333	2
ERR1830506	NC_029256.1	29838510	29839690	7
ERR1830505	NC_029256.1	29850790	29851266	6
ERR1830506	NC_029256.1	29918547	29918932	2
ERR1830505	NC_029256.1	29922879	29923361	3
ERR1830505	NC_029256.1	29932801	29933894	2
ERR1830505	NC_029256.1	29956028	29956422	3
ERR1830506	NC_029256.1	29991193	29991556	13
ERR1830505	NC_029256.1	30080006	30080236	35
ERR1830506	NC_029256.1	30080006	30080236	11
ERR1830506	NC_029256.1	30125278	30125628	2
ERR1830505	NC_029256.1	30149709	30150205	4
ERR1830505	NC_029256.1	30179325	30179664	5
ERR1830506	NC_029256.1	30206499	30207896	2
ERR1830505	NC_029256.1	30226076	30226728	2
ERR1830505	NC_029256.1	30243474	30243617	2
ERR1830505	NC_029256.1	30273113	30273540	2
ERR1830506	NC_029256.1	30309426	30310364	8
ERR1830505	NC_029256.1	30358528	30358973	2
ERR1830505	NC_029256.1	30366026	30366630	2
ERR1830506	NC_029256.1	30395237	30395660	3
ERR1830506	NC_029256.1	30431336	30431950	2
ERR1830505	NC_029256.1	30456929	30457334	3
ERR1830505	NC_029256.1	30497945	30498291	9
ERR1830506	NC_029256.1	30497945	30498291	7
ERR1830505	NC_029256.1	30545652	30545817	4
ERR1830505	NC_029256.1	30572085	30572529	5
ERR1830505	NC_029256.1	30631474	30631735	2
ERR1830505	NC_029256.1	30707377	30707607	8
ERR1830505	NC_029256.1	30716437	30716773	2
ERR1830505	NC_029256.1	30764357	30764848	5
ERR1830505	NC_029256.1	30838410	30838649	3
ERR1830505	NC_029256.1	30851229	30851602	2
ERR1830505	NC_029256.1	30852550	30853189	2
ERR1830505	NC_029256.1	30878045	30878175	2
ERR1830505	NC_029256.1	31080933	31081322	4
ERR1830506	NC_029256.1	31080933	31081322	6
ERR1830505	NC_029256.1	31088962	31089387	3
ERR1830506	NC_029256.1	31088962	31089387	6
ERR1830506	NC_029256.1	31114100	31114751	3
ERR1830505	NC_029256.1	31143320	31143824	3
ERR1830506	NC_029256.1	31143320	31143824	4
ERR1830505	NC_029256.1	31203063	31203405	161
ERR1830506	NC_029256.1	31203063	31203405	82
ERR1830505	NC_029256.1	31203065	31203404	3
ERR1830505	NC_029256.1	31328504	31328860	2
ERR1830505	NC_029256.1	31353569	31353703	2
ERR1830505	NC_029256.1	31380761	31380869	4
ERR1830505	NC_029256.1	31383676	31384140	2
ERR1830506	NC_029256.1	31383676	31384140	3
ERR1830505	NC_029256.1	31393238	31393632	3
ERR1830505	NC_029256.1	31493754	31494071	4
ERR1830506	NC_029256.1	31503227	31504093	3
ERR1830505	NC_029256.1	31525972	31526379	2
ERR1830505	NC_029256.1	31589892	31590112	3
ERR1830505	NC_029256.1	31606900	31607367	2
ERR1830506	NC_029256.1	31639555	31640556	8
ERR1830505	NC_029256.1	31652829	31653016	4
ERR1830505	NC_029256.1	31676595	31676766	2
ERR1830506	NC_029256.1	31707729	31708055	5
ERR1830506	NC_029256.1	31884328	31884866	4
ERR1830505	NC_029256.1	31892924	31893436	2
ERR1830505	NC_029256.1	31956008	31956834	4
ERR1830505	NC_029256.1	31992095	31992362	6
ERR1830505	NC_029256.1	31992438	31992798	3
ERR1830505	NC_029256.1	31992513	31992742	6
ERR1830506	NC_029256.1	32001564	32002114	2
ERR1830505	NC_029256.1	32011691	32012012	2
ERR1830505	NC_029256.1	32061463	32062089	2
ERR1830506	NC_029256.1	32126121	32126500	2
ERR1830506	NC_029256.1	32163560	32163911	3
ERR1830506	NC_029256.1	32178403	32178715	2
ERR1830506	NC_029256.1	32193759	32194301	4
ERR1830506	NC_029256.1	32294886	32295209	2
ERR1830505	NC_029256.1	32300878	32301086	6
ERR1830505	NC_029256.1	32312120	32312453	4
ERR1830506	NC_029256.1	32364958	32365690	16
ERR1830505	NC_029256.1	32388689	32388923	43
ERR1830506	NC_029256.1	32428798	32429074	5
ERR1830505	NC_029256.1	32434917	32435357	2
ERR1830506	NC_029256.1	32499756	32500395	2
ERR1830505	NC_029256.1	32566630	32566995	22
ERR1830505	NC_029256.1	32606858	32607569	6
ERR1830505	NC_029256.1	32730038	32730658	3
ERR1830505	NC_029256.1	32734146	32734502	2
ERR1830506	NC_029256.1	32734146	32734502	4
ERR1830506	NC_029256.1	32751177	32751872	2
ERR1830505	NC_029256.1	32806674	32806928	3
ERR1830505	NC_029256.1	32806703	32806959	21
ERR1830505	NC_029256.1	32989780	32990106	7
ERR1830505	NC_029256.1	33031444	33031608	2
ERR1830505	NC_029256.1	33092136	33092632	3
ERR1830506	NC_029256.1	33185845	33186343	3
ERR1830506	NC_029256.1	33257938	33258101	2
ERR1830505	NC_029256.1	33308042	33308544	2
ERR1830506	NC_029256.1	33330209	33330677	2
ERR1830506	NC_029256.1	33560396	33561334	3
ERR1830506	NC_029256.1	33560399	33561254	2
ERR1830506	NC_029256.1	33560414	33561197	2
ERR1830506	NC_029256.1	33578125	33578770	2
ERR1830505	NC_029256.1	33588946	33589470	3
ERR1830506	NC_029256.1	33609265	33609812	2
ERR1830505	NC_029256.1	33631594	33632151	5
ERR1830506	NC_029256.1	33631594	33632151	5
ERR1830506	NC_029256.1	33684276	33684608	2
ERR1830506	NC_029256.1	33732908	33733378	4
ERR1830505	NC_029256.1	33779879	33780477	2
ERR1830505	NC_029256.1	33867897	33868078	14
ERR1830506	NC_029256.1	33867897	33868078	4
ERR1830505	NC_029256.1	33891927	33892079	31
ERR1830506	NC_029256.1	33901228	33901991	2
ERR1830505	NC_029256.1	33905945	33906695	5
ERR1830505	NC_029256.1	33969503	33969810	2
ERR1830505	NC_029256.1	33989120	33989514	4
ERR1830505	NC_029256.1	34119301	34119746	3
ERR1830505	NC_029256.1	34150488	34150849	2
ERR1830505	NC_029256.1	34292799	34293044	2
ERR1830505	NC_029256.1	34303707	34304214	4
ERR1830505	NC_029256.1	34390548	34390767	2
ERR1830506	NC_029256.1	34463938	34464086	2
ERR1830505	NC_029256.1	34497995	34498180	38
ERR1830506	NC_029256.1	34497995	34498180	20
ERR1830505	NC_029256.1	34506163	34506533	5
ERR1830506	NC_029256.1	34552896	34553249	3
ERR1830506	NC_029256.1	34707067	34707306	6
ERR1830505	NC_029256.1	34771002	34771264	2
ERR1830505	NC_029256.1	34798639	34799857	4
ERR1830506	NC_029256.1	34835769	34836071	2
ERR1830506	NC_029256.1	34864898	34865458	2
ERR1830506	NC_029256.1	34917103	34917302	3
ERR1830505	NC_029256.1	35029041	35029472	2
ERR1830506	NC_029256.1	35071212	35071659	8
ERR1830505	NC_029256.1	35115230	35115717	2
ERR1830506	NC_029256.1	35141274	35143298	5
ERR1830505	NC_029256.1	35172494	35173073	10
ERR1830505	NC_029256.1	35198107	35198321	2
ERR1830505	NC_029256.1	35228050	35228825	5
ERR1830505	NC_029256.1	35256043	35256280	2
ERR1830505	NC_029256.1	35261460	35262089	2
ERR1830505	NC_029256.1	35261602	35262155	8
ERR1830506	NC_029256.1	35261602	35262155	7
ERR1830506	NC_029256.1	35317638	35317954	6
ERR1830505	NC_029256.1	35342893	35343244	8
ERR1830505	NC_029256.1	35413782	35414262	5
ERR1830506	NC_029256.1	35552439	35552924	2
ERR1830506	NC_029256.1	35584905	35585416	3
ERR1830506	NC_029256.1	35617862	35618159	7
ERR1830505	NC_029256.1	35631006	35631480	4
ERR1830505	NC_029256.1	35714724	35715158	2
ERR1830506	NC_029256.1	35725413	35725743	2
ERR1830505	NC_029256.1	35728520	35728785	3
ERR1830505	NC_029256.1	35797562	35798148	6
ERR1830505	NC_029256.1	35881158	35882593	2
ERR1830505	NC_029256.1	35996798	35997155	2
ERR1830506	NC_029256.1	36016693	36016902	2
ERR1830505	NC_029256.1	36036141	36036576	6
ERR1830505	NC_029256.1	36098768	36099408	3
ERR1830506	NC_029256.1	36127749	36128058	2
ERR1830505	NC_029256.1	36149800	36150385	4
ERR1830505	NC_029256.1	36149867	36150272	5
ERR1830506	NC_029256.1	36149867	36150272	8
ERR1830506	NC_029256.1	36178959	36179058	4
ERR1830505	NC_029256.1	36196366	36197000	4
ERR1830506	NC_029256.1	36253220	36253807	2
ERR1830506	NC_029256.1	36271271	36271421	10
ERR1830505	NC_029256.1	36292079	36292759	10
ERR1830506	NC_029256.1	36292111	36292652	5
ERR1830505	NC_029256.1	36453851	36454057	2
ERR1830505	NC_029256.1	36720674	36721062	2
ERR1830505	NC_029256.1	36777637	36778309	3
ERR1830505	NC_029256.1	36801822	36802160	2
ERR1830505	NC_029256.1	36814232	36814811	2
ERR1830506	NC_029256.1	36817531	36817945	3
ERR1830506	NC_029256.1	37039015	37039433	4
ERR1830505	NC_029256.1	37050384	37050834	2
ERR1830506	NC_029256.1	37125082	37125774	4
ERR1830505	NC_029256.1	37135676	37136170	6
ERR1830505	NC_029256.1	37156708	37157366	3
ERR1830506	NC_029256.1	37166363	37166671	4
ERR1830506	NC_029256.1	37208482	37209079	5
ERR1830505	NC_029256.1	37233990	37234309	2
ERR1830505	NC_029256.1	37272516	37273285	2
ERR1830505	NC_029256.1	37356874	37357034	11
ERR1830505	NC_029256.1	37429344	37429734	3
ERR1830506	NC_029256.1	37484820	37485002	3
ERR1830505	NC_029256.1	37519531	37520461	2
ERR1830506	NC_029256.1	37638595	37638743	2
ERR1830505	NC_029256.1	37705924	37706182	2
ERR1830505	NC_029256.1	37824328	37824792	4
ERR1830505	NC_029256.1	37955065	37955443	2
ERR1830506	NC_029256.1	37955194	37955591	3
ERR1830505	NC_029256.1	37984296	37984568	4
ERR1830506	NC_029256.1	38010603	38011071	2
ERR1830506	NC_029256.1	38010620	38011066	2
ERR1830505	NC_029256.1	38060887	38061118	6
ERR1830505	NC_029256.1	38142912	38143390	3
ERR1830505	NC_029256.1	38208675	38209000	3
ERR1830505	NC_029256.1	38271041	38271492	3
ERR1830506	NC_029256.1	38303848	38304217	2
ERR1830505	NC_029256.1	38345321	38345960	6
ERR1830505	NC_029256.1	38395324	38395887	7
ERR1830505	NC_029256.1	38457555	38457836	3
ERR1830505	NC_029256.1	38499097	38499649	4
ERR1830506	NC_029256.1	38499097	38499649	3
ERR1830505	NC_029256.1	38530250	38530528	2
ERR1830506	NC_029256.1	38530250	38530528	2
ERR1830505	NC_029256.1	38537712	38538007	2
ERR1830506	NC_029256.1	38537779	38538186	3
ERR1830505	NC_029256.1	38631584	38631922	2
ERR1830505	NC_029256.1	38647950	38648286	2
ERR1830505	NC_029256.1	38692343	38692654	2
ERR1830506	NC_029256.1	38738513	38738595	2
ERR1830505	NC_029256.1	38810796	38811638	3
ERR1830505	NC_029256.1	38844359	38844706	8
ERR1830506	NC_029256.1	38847053	38847446	2
ERR1830505	NC_029256.1	38862300	38862870	3
ERR1830506	NC_029256.1	39010235	39010560	2
ERR1830505	NC_029256.1	39019094	39021547	4
ERR1830505	NC_029256.1	39024389	39024939	4
ERR1830505	NC_029256.1	39036827	39037264	2
ERR1830505	NC_029256.1	39050578	39050942	2
ERR1830505	NC_029256.1	39196975	39197355	2
ERR1830505	NC_029256.1	39202451	39203028	3
ERR1830505	NC_029256.1	39220035	39220354	9
ERR1830506	NC_029256.1	39220035	39220354	19
ERR1830505	NC_029256.1	39232136	39232907	2
ERR1830505	NC_029256.1	39239410	39239881	2
ERR1830505	NC_029256.1	39260493	39260920	2
ERR1830505	NC_029256.1	39268188	39268743	3
ERR1830506	NC_029256.1	39268188	39268743	6
ERR1830505	NC_029256.1	39276696	39277068	3
ERR1830506	NC_029256.1	39311127	39311265	41
ERR1830506	NC_029256.1	39358669	39359037	6
ERR1830505	NC_029256.1	39374776	39375653	4
ERR1830505	NC_029256.1	39376726	39377136	19
ERR1830506	NC_029256.1	39414815	39415044	2
ERR1830505	NC_029256.1	39415546	39416552	4
ERR1830505	NC_029256.1	39422720	39423110	6
ERR1830506	NC_029256.1	39447486	39447917	2
ERR1830505	NC_029256.1	39450953	39451279	2
ERR1830505	NC_029256.1	39461632	39462009	2
ERR1830505	NC_029256.1	39536320	39536593	2
ERR1830506	NC_029256.1	39536953	39537038	4
ERR1830505	NC_029256.1	39537664	39538335	11
ERR1830505	NC_029256.1	39658965	39659235	2
ERR1830506	NC_029256.1	39717967	39718672	12
ERR1830506	NC_029256.1	39721996	39722249	4
ERR1830505	NC_029256.1	39735281	39736672	2
ERR1830506	NC_029256.1	39736377	39736982	2
ERR1830505	NC_029256.1	39816357	39816633	12
ERR1830505	NC_029256.1	39854916	39856413	2
ERR1830505	NC_029256.1	39886076	39886437	2
ERR1830505	NC_029256.1	39886586	39887021	2
ERR1830505	NC_029256.1	39907710	39908397	8
ERR1830506	NC_029256.1	39907710	39908397	3
ERR1830505	NC_029256.1	39925004	39925568	2
ERR1830506	NC_029256.1	39947985	39948516	5
ERR1830505	NC_029256.1	39960221	39960690	5
ERR1830505	NC_029256.1	40043851	40044335	9
ERR1830506	NC_029256.1	40064506	40064845	2
ERR1830505	NC_029256.1	40069795	40070347	2
ERR1830505	NC_029256.1	40170154	40170495	3
ERR1830505	NC_029256.1	40279296	40279687	3
ERR1830505	NC_029256.1	40302472	40302810	2
ERR1830505	NC_029256.1	40321600	40321949	2
ERR1830505	NC_029256.1	40395860	40396211	2
ERR1830505	NC_029256.1	40502504	40502747	3
ERR1830505	NC_029256.1	40508413	40509207	4
ERR1830506	NC_029256.1	40508413	40509207	3
ERR1830505	NC_029256.1	40629959	40630709	4
ERR1830505	NC_029256.1	40632170	40632605	5
ERR1830506	NC_029256.1	40658246	40658741	9
ERR1830506	NC_029256.1	40703700	40704392	2
ERR1830506	NC_029256.1	40704076	40704434	6
ERR1830506	NC_029256.1	40723139	40723681	2
ERR1830505	NC_029256.1	40748777	40749158	2
ERR1830505	NC_029256.1	40793793	40794421	4
ERR1830506	NC_029256.1	40841916	40842070	2
ERR1830506	NC_029256.1	40929240	40930112	6
ERR1830505	NC_029256.1	40950452	40950780	2
ERR1830505	NC_029256.1	40975509	40975747	4
ERR1830505	NC_029256.1	41019757	41020164	2
ERR1830505	NC_029256.1	41049565	41050487	6
ERR1830505	NC_029256.1	41049937	41050975	3
ERR1830506	NC_029256.1	41053486	41053830	2
ERR1830505	NC_029256.1	41196710	41197174	5
ERR1830505	NC_029256.1	41230466	41231001	2
ERR1830505	NC_029256.1	41231233	41231558	2
ERR1830505	NC_029256.1	41239384	41239944	2
ERR1830505	NC_029256.1	41252988	41253477	2
ERR1830505	NC_029256.1	41497360	41497768	4
ERR1830505	NC_029256.1	41669482	41670108	5
ERR1830505	NC_029256.1	41730624	41731060	4
ERR1830505	NC_029256.1	41820724	41821096	3
ERR1830505	NC_029256.1	41859726	41860226	3
ERR1830506	NC_029256.1	41890698	41891126	9
ERR1830505	NC_029256.1	41918844	41919168	7
ERR1830505	NC_029256.1	41960018	41960780	4
ERR1830506	NC_029256.1	41960018	41960780	2
ERR1830505	NC_029256.1	41960022	41960780	2
ERR1830505	NC_029256.1	42027308	42027499	23
ERR1830505	NC_029256.1	42039380	42040001	2
ERR1830506	NC_029256.1	42088190	42088679	2
ERR1830506	NC_029256.1	42100547	42100897	2
ERR1830505	NC_029256.1	42303640	42304007	3
ERR1830505	NC_029256.1	42386041	42386680	8
ERR1830506	NC_029256.1	42386041	42386680	4
ERR1830506	NC_029256.1	42408057	42408623	3
ERR1830505	NC_029256.1	42434207	42434871	5
ERR1830506	NC_029256.1	42454551	42454883	2
ERR1830505	NC_029256.1	42484882	42485305	12
ERR1830505	NC_029256.1	42537604	42537781	2
ERR1830505	NC_029256.1	42614456	42614626	7
ERR1830505	NC_029256.1	42638618	42639135	2
ERR1830506	NC_029256.1	42705567	42705815	2
ERR1830505	NC_029256.1	42776809	42777380	3
ERR1830505	NC_029256.1	42796254	42796602	2
ERR1830505	NC_029256.1	42960835	42961670	2
ERR1830506	NC_029256.1	43110256	43110573	11
ERR1830505	NC_029256.1	43128634	43128883	2
ERR1830505	NC_029256.1	43172451	43172833	5
ERR1830505	NC_029256.1	43213166	43213766	2
ERR1830505	NC_029257.1	10088	10516	2
ERR1830505	NC_029257.1	29569	30214	2
ERR1830505	NC_029257.1	29626	30457	2
ERR1830505	NC_029257.1	60260	60474	3
ERR1830505	NC_029257.1	78493	78644	2
ERR1830505	NC_029257.1	125986	127140	7
ERR1830506	NC_029257.1	125986	127140	3
ERR1830505	NC_029257.1	126027	126992	33
ERR1830506	NC_029257.1	126027	126992	22
ERR1830505	NC_029257.1	126340	127290	26
ERR1830506	NC_029257.1	126340	127290	17
ERR1830505	NC_029257.1	213754	214427	5
ERR1830506	NC_029257.1	213754	214427	3
ERR1830505	NC_029257.1	213924	214386	10
ERR1830506	NC_029257.1	213924	214386	4
ERR1830505	NC_029257.1	227821	228125	57
ERR1830506	NC_029257.1	227821	228125	11
ERR1830506	NC_029257.1	311138	311502	4
ERR1830505	NC_029257.1	319521	320306	3
ERR1830505	NC_029257.1	338206	338661	3
ERR1830505	NC_029257.1	471826	472409	2
ERR1830506	NC_029257.1	483266	483903	3
ERR1830505	NC_029257.1	565817	566107	2
ERR1830505	NC_029257.1	569172	569525	2
ERR1830505	NC_029257.1	632534	632988	2
ERR1830505	NC_029257.1	708120	708715	4
ERR1830505	NC_029257.1	719072	719436	2
ERR1830505	NC_029257.1	727425	727601	8
ERR1830506	NC_029257.1	727425	727601	8
ERR1830505	NC_029257.1	749229	749679	3
ERR1830506	NC_029257.1	749229	749679	3
ERR1830505	NC_029257.1	778490	778827	3
ERR1830506	NC_029257.1	815980	816496	2
ERR1830505	NC_029257.1	888386	889354	4
ERR1830505	NC_029257.1	920476	921317	4
ERR1830506	NC_029257.1	935141	935554	2
ERR1830505	NC_029257.1	943326	943731	2
ERR1830506	NC_029257.1	965995	966462	3
ERR1830505	NC_029257.1	974893	975391	9
ERR1830505	NC_029257.1	1011265	1011694	2
ERR1830505	NC_029257.1	1032807	1033116	6
ERR1830505	NC_029257.1	1092055	1092290	4
ERR1830505	NC_029257.1	1134684	1135170	15
ERR1830505	NC_029257.1	1231844	1232036	2
ERR1830505	NC_029257.1	1439153	1439851	4
ERR1830506	NC_029257.1	1463260	1463655	5
ERR1830505	NC_029257.1	1545763	1546590	2
ERR1830505	NC_029257.1	1545985	1547745	2
ERR1830506	NC_029257.1	1546071	1546211	4
ERR1830505	NC_029257.1	1587579	1588365	3
ERR1830505	NC_029257.1	1613285	1613681	2
ERR1830505	NC_029257.1	1632069	1632430	15
ERR1830505	NC_029257.1	1700673	1701151	2
ERR1830505	NC_029257.1	1830747	1831640	4
ERR1830506	NC_029257.1	1830747	1831640	6
ERR1830505	NC_029257.1	1852262	1852439	2
ERR1830505	NC_029257.1	1859440	1859720	2
ERR1830506	NC_029257.1	1861026	1861252	17
ERR1830505	NC_029257.1	1957626	1957945	6
ERR1830505	NC_029257.1	1988949	1989272	5
ERR1830505	NC_029257.1	2122134	2122367	5
ERR1830505	NC_029257.1	2287186	2287467	4
ERR1830505	NC_029257.1	2287255	2287446	2
ERR1830505	NC_029257.1	2373384	2373893	3
ERR1830505	NC_029257.1	2651130	2651446	2
ERR1830505	NC_029257.1	2762718	2763007	2
ERR1830505	NC_029257.1	2808776	2809779	3
ERR1830505	NC_029257.1	2840243	2840752	2
ERR1830506	NC_029257.1	2863078	2863507	2
ERR1830505	NC_029257.1	2884112	2884602	2
ERR1830505	NC_029257.1	2920517	2921018	2
ERR1830505	NC_029257.1	2947168	2947566	6
ERR1830505	NC_029257.1	3019410	3019978	2
ERR1830506	NC_029257.1	3039646	3040108	2
ERR1830505	NC_029257.1	3041944	3042320	2
ERR1830505	NC_029257.1	3101183	3101702	10
ERR1830506	NC_029257.1	3101183	3101702	27
ERR1830505	NC_029257.1	3136361	3136841	3
ERR1830505	NC_029257.1	3166448	3166823	50
ERR1830506	NC_029257.1	3166448	3166823	61
ERR1830506	NC_029257.1	3247609	3248027	2
ERR1830506	NC_029257.1	3262331	3262583	2
ERR1830505	NC_029257.1	3314232	3314504	4
ERR1830505	NC_029257.1	3338085	3338529	3
ERR1830505	NC_029257.1	3350624	3350956	2
ERR1830506	NC_029257.1	3382467	3382681	17
ERR1830505	NC_029257.1	3402702	3403302	3
ERR1830505	NC_029257.1	3543408	3544003	2
ERR1830505	NC_029257.1	3636885	3637378	4
ERR1830505	NC_029257.1	3663912	3665163	3
ERR1830505	NC_029257.1	3716270	3716439	3
ERR1830505	NC_029257.1	3726767	3726992	2
ERR1830505	NC_029257.1	3735830	3736352	2
ERR1830505	NC_029257.1	3736026	3736659	4
ERR1830506	NC_029257.1	3743133	3743588	3
ERR1830505	NC_029257.1	3790152	3790459	2
ERR1830505	NC_029257.1	3798641	3799032	5
ERR1830506	NC_029257.1	3798641	3799032	11
ERR1830505	NC_029257.1	3857077	3857232	28
ERR1830505	NC_029257.1	3870612	3870961	2
ERR1830506	NC_029257.1	3874751	3875163	2
ERR1830505	NC_029257.1	3878803	3879179	6
ERR1830506	NC_029257.1	3998629	3999044	2
ERR1830505	NC_029257.1	4012429	4012733	3
ERR1830505	NC_029257.1	4028107	4028418	15
ERR1830505	NC_029257.1	4039061	4039497	2
ERR1830505	NC_029257.1	4060616	4061235	2
ERR1830505	NC_029257.1	4170715	4171046	11
ERR1830505	NC_029257.1	4180774	4181052	17
ERR1830506	NC_029257.1	4180774	4181052	27
ERR1830505	NC_029257.1	4198649	4199536	3
ERR1830506	NC_029257.1	4267298	4267958	6
ERR1830505	NC_029257.1	4270750	4271368	4
ERR1830505	NC_029257.1	4273218	4273613	2
ERR1830505	NC_029257.1	4277340	4277756	3
ERR1830505	NC_029257.1	4358908	4359290	2
ERR1830505	NC_029257.1	4386304	4386856	2
ERR1830505	NC_029257.1	4487797	4488072	15
ERR1830505	NC_029257.1	4563566	4563813	2
ERR1830505	NC_029257.1	4609628	4609939	5
ERR1830506	NC_029257.1	4621299	4621544	2
ERR1830505	NC_029257.1	4648410	4648785	4
ERR1830505	NC_029257.1	4786774	4787168	12
ERR1830505	NC_029257.1	4998648	4999045	2
ERR1830506	NC_029257.1	4998648	4999045	4
ERR1830506	NC_029257.1	4998769	4998984	2
ERR1830505	NC_029257.1	5075914	5076805	3
ERR1830505	NC_029257.1	5079173	5079793	10
ERR1830506	NC_029257.1	5152311	5153001	4
ERR1830505	NC_029257.1	5220561	5221056	2
ERR1830505	NC_029257.1	5247225	5247528	9
ERR1830506	NC_029257.1	5292454	5292774	2
ERR1830505	NC_029257.1	5313059	5313407	5
ERR1830505	NC_029257.1	5317800	5318301	2
ERR1830505	NC_029257.1	5380352	5380808	2
ERR1830505	NC_029257.1	5437041	5437354	9
ERR1830506	NC_029257.1	5486698	5486975	4
ERR1830505	NC_029257.1	5509713	5510279	4
ERR1830505	NC_029257.1	5526746	5527684	3
ERR1830505	NC_029257.1	5542374	5542784	5
ERR1830505	NC_029257.1	5559326	5559861	5
ERR1830506	NC_029257.1	5621816	5622410	4
ERR1830505	NC_029257.1	5797255	5797935	3
ERR1830505	NC_029257.1	5885924	5886235	33
ERR1830505	NC_029257.1	5888373	5888552	113
ERR1830505	NC_029257.1	5946371	5946927	2
ERR1830506	NC_029257.1	5946371	5946927	3
ERR1830506	NC_029257.1	5946394	5946937	4
ERR1830506	NC_029257.1	6049098	6049303	7
ERR1830505	NC_029257.1	6062310	6062692	4
ERR1830505	NC_029257.1	6064602	6065167	2
ERR1830506	NC_029257.1	6082076	6082532	2
ERR1830505	NC_029257.1	6165293	6165694	2
ERR1830505	NC_029257.1	6363873	6364242	11
ERR1830505	NC_029257.1	6396332	6396707	2
ERR1830506	NC_029257.1	6510557	6511272	2
ERR1830506	NC_029257.1	6525206	6525548	10
ERR1830505	NC_029257.1	6573404	6573852	4
ERR1830505	NC_029257.1	6663008	6663738	4
ERR1830505	NC_029257.1	6667227	6667642	3
ERR1830505	NC_029257.1	6728221	6728717	3
ERR1830506	NC_029257.1	6731289	6731691	8
ERR1830505	NC_029257.1	6897061	6897388	2
ERR1830506	NC_029257.1	6905317	6905889	3
ERR1830505	NC_029257.1	6905987	6906695	3
ERR1830505	NC_029257.1	6913990	6914115	2
ERR1830505	NC_029257.1	6918594	6919062	2
ERR1830505	NC_029257.1	6934120	6934656	2
ERR1830505	NC_029257.1	6961516	6961903	4
ERR1830505	NC_029257.1	6976860	6977443	2
ERR1830506	NC_029257.1	6976860	6977443	2
ERR1830505	NC_029257.1	7015877	7016186	2
ERR1830505	NC_029257.1	7072306	7072509	4
ERR1830505	NC_029257.1	7106977	7107470	3
ERR1830505	NC_029257.1	7236434	7236621	2
ERR1830506	NC_029257.1	7288887	7289246	3
ERR1830505	NC_029257.1	7299875	7300433	2
ERR1830505	NC_029257.1	7338795	7338978	3
ERR1830505	NC_029257.1	7338801	7338960	2
ERR1830506	NC_029257.1	7475869	7476105	15
ERR1830506	NC_029257.1	7478165	7478458	2
ERR1830505	NC_029257.1	7506483	7506889	54
ERR1830506	NC_029257.1	7506483	7506889	24
ERR1830505	NC_029257.1	7537544	7537728	44
ERR1830505	NC_029257.1	7540839	7541708	5
ERR1830506	NC_029257.1	7675178	7675507	3
ERR1830505	NC_029257.1	7782255	7782682	5
ERR1830505	NC_029257.1	7818318	7818817	2
ERR1830505	NC_029257.1	7858158	7858937	4
ERR1830506	NC_029257.1	7883398	7883903	7
ERR1830505	NC_029257.1	7990517	7991086	5
ERR1830505	NC_029257.1	8080365	8080630	2
ERR1830505	NC_029257.1	8082653	8083013	4
ERR1830505	NC_029257.1	8142869	8143320	2
ERR1830505	NC_029257.1	8145692	8146683	3
ERR1830505	NC_029257.1	8179359	8180013	2
ERR1830506	NC_029257.1	8234644	8235158	8
ERR1830505	NC_029257.1	8317766	8317969	3
ERR1830506	NC_029257.1	8345946	8346303	2
ERR1830505	NC_029257.1	8494590	8495038	4
ERR1830505	NC_029257.1	8526536	8527056	4
ERR1830506	NC_029257.1	8538077	8538363	2
ERR1830505	NC_029257.1	8581415	8581775	5
ERR1830505	NC_029257.1	8589095	8589544	2
ERR1830505	NC_029257.1	8642948	8643098	3
ERR1830505	NC_029257.1	8893932	8894430	3
ERR1830506	NC_029257.1	8893932	8894430	2
ERR1830505	NC_029257.1	8907503	8908153	6
ERR1830505	NC_029257.1	8908449	8908709	50
ERR1830505	NC_029257.1	8955053	8955431	7
ERR1830505	NC_029257.1	9036792	9037083	3
ERR1830505	NC_029257.1	9121673	9122014	4
ERR1830505	NC_029257.1	9258144	9258344	6
ERR1830505	NC_029257.1	9276004	9276458	6
ERR1830505	NC_029257.1	9311034	9312440	2
ERR1830505	NC_029257.1	9459413	9460918	2
ERR1830505	NC_029257.1	9508723	9509129	2
ERR1830505	NC_029257.1	9563033	9563627	2
ERR1830506	NC_029257.1	9616708	9617139	3
ERR1830505	NC_029257.1	9852228	9852497	300
ERR1830506	NC_029257.1	9852228	9852497	114
ERR1830505	NC_029257.1	9866817	9867045	2
ERR1830505	NC_029257.1	10040907	10041160	3
ERR1830505	NC_029257.1	10046998	10047216	22
ERR1830505	NC_029257.1	10057961	10058185	3
ERR1830506	NC_029257.1	10069003	10069559	3
ERR1830505	NC_029257.1	10088671	10088841	3
ERR1830505	NC_029257.1	10109175	10109709	5
ERR1830505	NC_029257.1	10139272	10139822	6
ERR1830505	NC_029257.1	10208849	10209462	3
ERR1830505	NC_029257.1	10232797	10233112	2
ERR1830506	NC_029257.1	10236525	10236860	4
ERR1830505	NC_029257.1	10236856	10237439	7
ERR1830505	NC_029257.1	10259304	10259766	3
ERR1830505	NC_029257.1	10270105	10270286	59
ERR1830506	NC_029257.1	10270105	10270286	28
ERR1830506	NC_029257.1	10327647	10328366	3
ERR1830505	NC_029257.1	10327949	10328531	5
ERR1830505	NC_029257.1	10329749	10330721	8
ERR1830506	NC_029257.1	10329749	10330721	4
ERR1830505	NC_029257.1	10363530	10363929	18
ERR1830505	NC_029257.1	10413704	10414084	4
ERR1830506	NC_029257.1	10443968	10444484	3
ERR1830505	NC_029257.1	10463160	10463849	3
ERR1830505	NC_029257.1	10492687	10493099	39
ERR1830506	NC_029257.1	10492687	10493099	23
ERR1830505	NC_029257.1	10598012	10598567	2
ERR1830505	NC_029257.1	10602436	10602830	4
ERR1830505	NC_029257.1	10649439	10649772	2
ERR1830505	NC_029257.1	10674869	10675697	2
ERR1830506	NC_029257.1	10674869	10675697	14
ERR1830505	NC_029257.1	10838468	10838717	8
ERR1830505	NC_029257.1	10913983	10914228	5
ERR1830505	NC_029257.1	10958857	10959028	2
ERR1830505	NC_029257.1	10963218	10963827	8
ERR1830505	NC_029257.1	11048529	11050285	4
ERR1830505	NC_029257.1	11066367	11066900	3
ERR1830505	NC_029257.1	11182594	11183012	2
ERR1830506	NC_029257.1	11188643	11189428	3
ERR1830505	NC_029257.1	11230387	11230714	2
ERR1830505	NC_029257.1	11348890	11349267	4
ERR1830506	NC_029257.1	11548545	11548878	12
ERR1830505	NC_029257.1	11592421	11592904	4
ERR1830505	NC_029257.1	11627746	11627995	21
ERR1830506	NC_029257.1	11627746	11627995	18
ERR1830506	NC_029257.1	11661779	11662376	4
ERR1830505	NC_029257.1	11716324	11716839	3
ERR1830506	NC_029257.1	11755275	11755626	2
ERR1830505	NC_029257.1	11762374	11762729	11
ERR1830506	NC_029257.1	11906667	11907224	3
ERR1830505	NC_029257.1	11985506	11985924	2
ERR1830506	NC_029257.1	12039998	12040451	3
ERR1830505	NC_029257.1	12065229	12065700	4
ERR1830505	NC_029257.1	12116618	12116959	4
ERR1830506	NC_029257.1	12150951	12151386	2
ERR1830505	NC_029257.1	12242514	12242993	2
ERR1830505	NC_029257.1	12242679	12242968	2
ERR1830505	NC_029257.1	12256723	12257009	2
ERR1830505	NC_029257.1	12337581	12337946	4
ERR1830505	NC_029257.1	12374881	12375164	2
ERR1830505	NC_029257.1	12383963	12384558	4
ERR1830506	NC_029257.1	12384547	12385001	2
ERR1830505	NC_029257.1	12413165	12413456	60
ERR1830506	NC_029257.1	12413165	12413456	26
ERR1830505	NC_029257.1	12489690	12489973	2
ERR1830505	NC_029257.1	12499574	12499958	6
ERR1830505	NC_029257.1	12535334	12535683	20
ERR1830506	NC_029257.1	12535334	12535683	8
ERR1830505	NC_029257.1	12545717	12545931	4
ERR1830505	NC_029257.1	12555086	12555413	2
ERR1830506	NC_029257.1	12565332	12565912	3
ERR1830505	NC_029257.1	12570001	12570446	3
ERR1830505	NC_029257.1	12570081	12570434	8
ERR1830505	NC_029257.1	12586753	12587320	2
ERR1830505	NC_029257.1	12613650	12614043	4
ERR1830505	NC_029257.1	12613701	12613955	2
ERR1830505	NC_029257.1	12614398	12614780	16
ERR1830505	NC_029257.1	12722944	12723340	2
ERR1830505	NC_029257.1	12768243	12768751	3
ERR1830505	NC_029257.1	12818539	12818844	3
ERR1830505	NC_029257.1	12842857	12843146	2
ERR1830505	NC_029257.1	12861836	12862593	4
ERR1830506	NC_029257.1	12885142	12885500	3
ERR1830505	NC_029257.1	12934010	12934507	2
ERR1830505	NC_029257.1	13015155	13015347	8
ERR1830506	NC_029257.1	13063259	13063828	2
ERR1830506	NC_029257.1	13130483	13131149	4
ERR1830506	NC_029257.1	13199147	13199504	2
ERR1830505	NC_029257.1	13244749	13245147	12
ERR1830505	NC_029257.1	13295151	13295467	8
ERR1830505	NC_029257.1	13421649	13422120	6
ERR1830505	NC_029257.1	13453211	13453765	2
ERR1830505	NC_029257.1	13476016	13477048	2
ERR1830505	NC_029257.1	13485288	13485517	2
ERR1830505	NC_029257.1	13500206	13500829	2
ERR1830505	NC_029257.1	13502345	13502649	3
ERR1830505	NC_029257.1	13700355	13700883	2
ERR1830505	NC_029257.1	13792641	13792988	2
ERR1830505	NC_029257.1	13792652	13792949	4
ERR1830506	NC_029257.1	13833326	13833563	2
ERR1830505	NC_029257.1	13856556	13856847	4
ERR1830505	NC_029257.1	13922361	13922967	3
ERR1830506	NC_029257.1	13940744	13941503	2
ERR1830505	NC_029257.1	13944688	13944989	6
ERR1830505	NC_029257.1	13973273	13973607	45
ERR1830506	NC_029257.1	13973273	13973607	20
ERR1830505	NC_029257.1	13980205	13980683	2
ERR1830505	NC_029257.1	13981772	13982069	10
ERR1830506	NC_029257.1	13982666	13983406	5
ERR1830505	NC_029257.1	13987628	13987917	3
ERR1830506	NC_029257.1	13987628	13987917	4
ERR1830506	NC_029257.1	13990192	13990851	2
ERR1830505	NC_029257.1	14019266	14019821	2
ERR1830505	NC_029257.1	14073127	14073817	4
ERR1830505	NC_029257.1	14122106	14122700	4
ERR1830506	NC_029257.1	14122106	14122700	4
ERR1830506	NC_029257.1	14126133	14126838	3
ERR1830505	NC_029257.1	14217819	14218194	5
ERR1830506	NC_029257.1	14272197	14272780	2
ERR1830506	NC_029257.1	14272272	14272811	2
ERR1830506	NC_029257.1	14272273	14272811	3
ERR1830506	NC_029257.1	14272293	14272803	2
ERR1830506	NC_029257.1	14272332	14272901	2
ERR1830506	NC_029257.1	14272344	14272781	2
ERR1830506	NC_029257.1	14272361	14272789	2
ERR1830506	NC_029257.1	14272378	14272705	2
ERR1830505	NC_029257.1	14379982	14380210	4
ERR1830505	NC_029257.1	14384649	14385064	9
ERR1830505	NC_029257.1	14390537	14391375	2
ERR1830505	NC_029257.1	14440316	14440587	2
ERR1830505	NC_029257.1	14541716	14542037	45
ERR1830506	NC_029257.1	14541716	14542037	20
ERR1830505	NC_029257.1	14600045	14600328	3
ERR1830505	NC_029257.1	14624982	14625298	4
ERR1830505	NC_029257.1	14625234	14625743	4
ERR1830506	NC_029257.1	14657661	14658068	5
ERR1830505	NC_029257.1	14658740	14659117	4
ERR1830505	NC_029257.1	14685433	14686343	3
ERR1830505	NC_029257.1	14695020	14695527	3
ERR1830506	NC_029257.1	14740599	14740937	2
ERR1830505	NC_029257.1	14838421	14839118	2
ERR1830505	NC_029257.1	14992043	14992469	3
ERR1830505	NC_029257.1	14997723	14998304	4
ERR1830505	NC_029257.1	15008037	15008469	6
ERR1830506	NC_029257.1	15008037	15008469	7
ERR1830505	NC_029257.1	15012668	15013200	3
ERR1830505	NC_029257.1	15014454	15015121	3
ERR1830506	NC_029257.1	15014454	15015121	2
ERR1830505	NC_029257.1	15016035	15016155	2
ERR1830505	NC_029257.1	15016900	15017236	2
ERR1830505	NC_029257.1	15021261	15021462	11
ERR1830506	NC_029257.1	15050402	15050672	5
ERR1830505	NC_029257.1	15085972	15086530	3
ERR1830505	NC_029257.1	15086082	15086479	18
ERR1830506	NC_029257.1	15086082	15086479	9
ERR1830505	NC_029257.1	15311501	15311827	5
ERR1830505	NC_029257.1	15338022	15338294	4
ERR1830506	NC_029257.1	15368696	15369065	2
ERR1830505	NC_029257.1	15439432	15440234	4
ERR1830505	NC_029257.1	15461645	15462092	2
ERR1830505	NC_029257.1	15461655	15462050	2
ERR1830506	NC_029257.1	15479182	15479554	18
ERR1830506	NC_029257.1	15552109	15552434	2
ERR1830505	NC_029257.1	15650080	15651233	5
ERR1830505	NC_029257.1	15796591	15797069	5
ERR1830505	NC_029257.1	15808622	15809053	6
ERR1830506	NC_029257.1	15808622	15809053	4
ERR1830505	NC_029257.1	15822043	15822449	2
ERR1830506	NC_029257.1	15853845	15854188	3
ERR1830505	NC_029257.1	15887344	15888024	2
ERR1830505	NC_029257.1	15904833	15905124	13
ERR1830506	NC_029257.1	15904833	15905124	3
ERR1830505	NC_029257.1	15938427	15938932	3
ERR1830506	NC_029257.1	16001839	16002452	2
ERR1830505	NC_029257.1	16033566	16033785	6
ERR1830505	NC_029257.1	16056851	16057281	8
ERR1830505	NC_029257.1	16070846	16071695	7
ERR1830505	NC_029257.1	16105646	16106090	2
ERR1830505	NC_029257.1	16176411	16176819	3
ERR1830505	NC_029257.1	16306804	16307114	19
ERR1830505	NC_029257.1	16405773	16407150	2
ERR1830506	NC_029257.1	16405773	16407150	2
ERR1830505	NC_029257.1	16429816	16431260	6
ERR1830505	NC_029257.1	16563762	16564264	3
ERR1830506	NC_029257.1	16580393	16580846	2
ERR1830505	NC_029257.1	16594611	16595081	2
ERR1830505	NC_029257.1	16603610	16603959	2
ERR1830506	NC_029257.1	16603610	16603959	2
ERR1830505	NC_029257.1	16603653	16603909	111
ERR1830506	NC_029257.1	16603653	16603909	111
ERR1830506	NC_029257.1	16630408	16630590	3
ERR1830505	NC_029257.1	16700801	16701138	2
ERR1830505	NC_029257.1	16799909	16800668	4
ERR1830505	NC_029257.1	16803644	16803960	6
ERR1830506	NC_029257.1	16803644	16803960	2
ERR1830506	NC_029257.1	16867208	16867631	2
ERR1830506	NC_029257.1	16995883	16996677	4
ERR1830505	NC_029257.1	17000174	17000506	12
ERR1830506	NC_029257.1	17060689	17060944	2
ERR1830506	NC_029257.1	17066869	17067260	2
ERR1830505	NC_029257.1	17189853	17190275	2
ERR1830505	NC_029257.1	17220096	17220460	4
ERR1830506	NC_029257.1	17359176	17359381	2
ERR1830505	NC_029257.1	17389184	17389473	8
ERR1830506	NC_029257.1	17451879	17452523	2
ERR1830505	NC_029257.1	17606017	17606294	3
ERR1830505	NC_029257.1	17635567	17635809	8
ERR1830505	NC_029257.1	17738966	17739390	9
ERR1830506	NC_029257.1	17747124	17747404	2
ERR1830506	NC_029257.1	17785777	17786129	3
ERR1830505	NC_029257.1	17847165	17847519	3
ERR1830506	NC_029257.1	17963671	17963790	6
ERR1830505	NC_029257.1	18064062	18064750	2
ERR1830506	NC_029257.1	18144692	18145013	4
ERR1830505	NC_029257.1	18177258	18177808	5
ERR1830505	NC_029257.1	18209019	18209238	4
ERR1830505	NC_029257.1	18258829	18259441	2
ERR1830506	NC_029257.1	18302891	18303596	4
ERR1830505	NC_029257.1	18361917	18362305	2
ERR1830505	NC_029257.1	18378857	18379219	2
ERR1830505	NC_029257.1	18381668	18382517	5
ERR1830505	NC_029257.1	18474942	18475372	3
ERR1830505	NC_029257.1	18485394	18485580	2
ERR1830506	NC_029257.1	18533720	18534323	3
ERR1830505	NC_029257.1	18540885	18541340	4
ERR1830505	NC_029257.1	18570100	18570476	3
ERR1830506	NC_029257.1	18658491	18658883	2
ERR1830505	NC_029257.1	18707557	18707907	5
ERR1830505	NC_029257.1	18747050	18747446	4
ERR1830506	NC_029257.1	18811427	18811672	2
ERR1830505	NC_029257.1	18820146	18820575	2
ERR1830505	NC_029257.1	18840994	18841572	2
ERR1830505	NC_029257.1	18862274	18862669	2
ERR1830505	NC_029257.1	18879022	18879386	5
ERR1830505	NC_029257.1	18936514	18937068	2
ERR1830505	NC_029257.1	18947369	18947781	2
ERR1830506	NC_029257.1	19032105	19032221	3
ERR1830505	NC_029257.1	19110852	19111141	4
ERR1830506	NC_029257.1	19145773	19146389	2
ERR1830505	NC_029257.1	19207812	19208429	2
ERR1830505	NC_029257.1	19225265	19225652	2
ERR1830505	NC_029257.1	19267540	19268170	4
ERR1830505	NC_029257.1	19327009	19327730	3
ERR1830506	NC_029257.1	19434389	19434634	2
ERR1830505	NC_029257.1	19470060	19470396	3
ERR1830505	NC_029257.1	19550492	19551006	8
ERR1830505	NC_029257.1	19589088	19589296	2
ERR1830505	NC_029257.1	19609851	19610212	4
ERR1830505	NC_029257.1	19618727	19619022	2
ERR1830505	NC_029257.1	19672656	19673128	3
ERR1830505	NC_029257.1	19695246	19695523	4
ERR1830505	NC_029257.1	19755184	19755692	7
ERR1830505	NC_029257.1	19769445	19770569	3
ERR1830506	NC_029257.1	19864183	19864382	2
ERR1830506	NC_029257.1	19975574	19976220	3
ERR1830506	NC_029257.1	20051871	20052424	3
ERR1830505	NC_029257.1	20092877	20093144	4
ERR1830505	NC_029257.1	20109851	20110012	530
ERR1830506	NC_029257.1	20109851	20110012	146
ERR1830505	NC_029257.1	20166801	20167059	6
ERR1830505	NC_029257.1	20199030	20199225	15
ERR1830505	NC_029257.1	20206036	20207096	3
ERR1830505	NC_029257.1	20257155	20257332	2
ERR1830506	NC_029257.1	20387692	20387871	28
ERR1830506	NC_029257.1	20425577	20425995	4
ERR1830505	NC_029257.1	20464888	20465254	5
ERR1830506	NC_029257.1	20464888	20465254	3
ERR1830505	NC_029257.1	20540360	20541182	5
ERR1830506	NC_029257.1	20551497	20551837	2
ERR1830505	NC_029257.1	20559685	20559986	33
ERR1830506	NC_029257.1	20559685	20559986	10
ERR1830506	NC_029257.1	20559733	20559963	3
ERR1830505	NC_029257.1	20599240	20599540	5
ERR1830506	NC_029257.1	20657787	20658778	2
ERR1830505	NC_029257.1	20719663	20720103	4
ERR1830505	NC_029257.1	20737448	20737863	2
ERR1830505	NC_029257.1	20828867	20829148	4
ERR1830505	NC_029257.1	20846150	20846490	2
ERR1830505	NC_029257.1	20952068	20952435	2
ERR1830505	NC_029257.1	20974128	20974655	7
ERR1830505	NC_029257.1	21046795	21047557	2
ERR1830506	NC_029257.1	21104330	21104852	2
ERR1830505	NC_029257.1	21124006	21124505	4
ERR1830505	NC_029257.1	21182647	21182949	2
ERR1830505	NC_029257.1	21224460	21224956	2
ERR1830505	NC_029257.1	21241911	21242257	2
ERR1830506	NC_029257.1	21339688	21340011	6
ERR1830506	NC_029257.1	21352528	21352706	5
ERR1830505	NC_029257.1	21378951	21379298	12
ERR1830505	NC_029257.1	21380160	21380593	3
ERR1830505	NC_029257.1	21396579	21396908	4
ERR1830505	NC_029257.1	21461053	21461419	6
ERR1830505	NC_029257.1	21485416	21485786	2
ERR1830506	NC_029257.1	21494465	21494869	2
ERR1830505	NC_029257.1	21737281	21737631	2
ERR1830505	NC_029257.1	21740271	21740603	2
ERR1830506	NC_029257.1	21763615	21764413	5
ERR1830506	NC_029257.1	21839471	21839790	4
ERR1830505	NC_029257.1	21846392	21846922	2
ERR1830506	NC_029257.1	21875400	21876161	2
ERR1830505	NC_029257.1	21886455	21886710	13
ERR1830506	NC_029257.1	21911453	21911792	4
ERR1830505	NC_029257.1	21951289	21951699	2
ERR1830506	NC_029257.1	22015834	22016724	3
ERR1830506	NC_029257.1	22112838	22113385	3
ERR1830506	NC_029257.1	22211326	22211581	2
ERR1830505	NC_029257.1	22220417	22220546	2
ERR1830505	NC_029257.1	22247658	22248045	5
ERR1830506	NC_029257.1	22415667	22415862	8
ERR1830505	NC_029257.1	22422686	22423575	8
ERR1830506	NC_029257.1	22422686	22423575	3
ERR1830505	NC_029257.1	22513421	22513893	2
ERR1830505	NC_029257.1	22523913	22524204	3
ERR1830505	NC_029257.1	22538669	22539057	8
ERR1830506	NC_029257.1	22538669	22539057	3
ERR1830505	NC_029257.1	22538690	22539019	3
ERR1830505	NC_029257.1	22575677	22576147	3
ERR1830506	NC_029257.1	22847111	22847630	2
ERR1830506	NC_029257.1	22849021	22849513	5
ERR1830505	NC_029257.1	22865104	22865436	3
ERR1830505	NC_029257.1	22966115	22966921	7
ERR1830506	NC_029257.1	22966115	22966921	18
ERR1830506	NC_029257.1	23290146	23290510	3
ERR1830505	NC_029257.1	23311719	23312078	2
ERR1830505	NC_029257.1	23317146	23317510	21
ERR1830505	NC_029257.1	23489206	23489806	3
ERR1830505	NC_029257.1	23560761	23561225	6
ERR1830505	NC_029257.1	23672951	23673277	2
ERR1830505	NC_029257.1	23724477	23724880	2
ERR1830505	NC_029257.1	23831101	23831501	2
ERR1830506	NC_029257.1	23850167	23850365	4
ERR1830506	NC_029257.1	23855553	23856145	2
ERR1830505	NC_029257.1	23901201	23901407	4
ERR1830505	NC_029257.1	23902718	23902862	3
ERR1830505	NC_029257.1	23958048	23958511	2
ERR1830505	NC_029257.1	23965251	23965948	3
ERR1830505	NC_029257.1	23986228	23987069	4
ERR1830506	NC_029257.1	24061574	24061730	3
ERR1830506	NC_029257.1	24128336	24128667	2
ERR1830506	NC_029257.1	24128474	24128892	2
ERR1830506	NC_029257.1	24128528	24128687	8
ERR1830505	NC_029257.1	24129439	24130325	4
ERR1830505	NC_029257.1	24132350	24132779	2
ERR1830505	NC_029257.1	24150529	24150871	2
ERR1830505	NC_029257.1	24181775	24182141	2
ERR1830506	NC_029257.1	24183557	24183856	2
ERR1830506	NC_029257.1	24183595	24183790	6
ERR1830505	NC_029257.1	24217215	24217659	3
ERR1830506	NC_029257.1	24217215	24217659	3
ERR1830506	NC_029257.1	24222240	24222756	2
ERR1830505	NC_029257.1	24361057	24361530	2
ERR1830505	NC_029257.1	24361279	24361488	2
ERR1830505	NC_029257.1	24361279	24361491	8
ERR1830505	NC_029257.1	24383408	24383994	4
ERR1830505	NC_029257.1	24403080	24403467	2
ERR1830505	NC_029257.1	24472623	24472923	2
ERR1830505	NC_029257.1	24589339	24589672	36
ERR1830506	NC_029257.1	24589339	24589672	18
ERR1830505	NC_029257.1	24694355	24694492	2
ERR1830505	NC_029257.1	24716544	24717113	2
ERR1830505	NC_029257.1	24782314	24782719	2
ERR1830505	NC_029257.1	24782496	24782755	4
ERR1830505	NC_029257.1	24794679	24794853	196
ERR1830506	NC_029257.1	24794679	24794853	82
ERR1830505	NC_029257.1	24798920	24799298	3
ERR1830505	NC_029257.1	24820957	24821334	8
ERR1830506	NC_029257.1	24821064	24821221	48
ERR1830506	NC_029257.1	24898784	24899127	5
ERR1830505	NC_029257.1	24949213	24949528	5
ERR1830506	NC_029257.1	24967504	24967669	12
ERR1830505	NC_029257.1	25010825	25011182	6
ERR1830506	NC_029257.1	25042503	25042928	4
ERR1830505	NC_029257.1	25132052	25132374	2
ERR1830505	NC_029257.1	25177674	25178138	3
ERR1830505	NC_029257.1	25178403	25178748	2
ERR1830506	NC_029257.1	25209783	25210061	2
ERR1830506	NC_029257.1	25219331	25219742	2
ERR1830506	NC_029257.1	25219352	25219706	2
ERR1830505	NC_029257.1	25324327	25324757	3
ERR1830505	NC_029257.1	25350762	25351717	8
ERR1830505	NC_029257.1	25487869	25488234	5
ERR1830505	NC_029257.1	25564027	25564338	6
ERR1830505	NC_029257.1	25576502	25576674	14
ERR1830506	NC_029257.1	25605144	25606336	2
ERR1830505	NC_029257.1	25616955	25617290	2
ERR1830506	NC_029257.1	25641193	25641339	5
ERR1830505	NC_029257.1	25649524	25650108	2
ERR1830505	NC_029257.1	25740622	25740973	4
ERR1830505	NC_029257.1	25862700	25863148	3
ERR1830505	NC_029257.1	25886623	25887017	11
ERR1830505	NC_029257.1	25901528	25902098	2
ERR1830505	NC_029257.1	25942805	25943142	4
ERR1830505	NC_029257.1	25992903	25993160	21
ERR1830506	NC_029257.1	25992903	25993160	8
ERR1830505	NC_029257.1	26004838	26005077	8
ERR1830506	NC_029257.1	26004838	26005077	2
ERR1830506	NC_029257.1	26153794	26154070	2
ERR1830506	NC_029257.1	26459615	26460064	4
ERR1830505	NC_029257.1	26479381	26479898	7
ERR1830505	NC_029257.1	26491706	26492337	2
ERR1830505	NC_029257.1	26505721	26506199	2
ERR1830505	NC_029257.1	26531316	26532142	4
ERR1830505	NC_029257.1	26559374	26559669	5
ERR1830505	NC_029257.1	26609271	26609787	2
ERR1830506	NC_029257.1	26609271	26609787	6
ERR1830505	NC_029257.1	26755982	26756328	3
ERR1830506	NC_029257.1	26776190	26776513	2
ERR1830505	NC_029257.1	26801707	26802070	3
ERR1830506	NC_029257.1	26966762	26967007	2
ERR1830505	NC_029257.1	27057644	27057995	2
ERR1830505	NC_029257.1	27164872	27165108	4
ERR1830505	NC_029257.1	27164872	27165110	318
ERR1830506	NC_029257.1	27164872	27165110	100
ERR1830505	NC_029257.1	27164873	27165110	2
ERR1830506	NC_029257.1	27204645	27205459	2
ERR1830505	NC_029257.1	27242739	27243165	8
ERR1830505	NC_029257.1	27309266	27309578	6
ERR1830506	NC_029257.1	27315565	27315794	2
ERR1830506	NC_029257.1	27354744	27356448	6
ERR1830505	NC_029257.1	27362993	27363199	11
ERR1830506	NC_029257.1	27413147	27413543	2
ERR1830505	NC_029257.1	27505953	27506413	4
ERR1830506	NC_029257.1	27537720	27537866	9
ERR1830505	NC_029257.1	27642594	27642945	2
ERR1830505	NC_029257.1	27662961	27663144	97
ERR1830505	NC_029257.1	27694760	27694934	2
ERR1830506	NC_029257.1	27730415	27731032	12
ERR1830505	NC_029257.1	27791327	27791935	2
ERR1830506	NC_029257.1	27810662	27810994	3
ERR1830505	NC_029257.1	27851691	27852162	7
ERR1830505	NC_029257.1	27905475	27906129	2
ERR1830505	NC_029257.1	27946082	27946430	3
ERR1830505	NC_029257.1	27970961	27971416	2
ERR1830505	NC_029257.1	27978994	27979468	2
ERR1830505	NC_029257.1	28013279	28013463	2
ERR1830506	NC_029257.1	28053257	28053883	3
ERR1830506	NC_029257.1	28244511	28244945	4
ERR1830506	NC_029257.1	28295618	28296217	2
ERR1830505	NC_029257.1	28305502	28305988	4
ERR1830506	NC_029257.1	28369847	28370699	3
ERR1830505	NC_029257.1	28438849	28439337	38
ERR1830505	NC_029257.1	28558556	28558944	3
ERR1830505	NC_029257.1	28559377	28559814	3
ERR1830506	NC_029257.1	28567664	28568135	2
ERR1830505	NC_029257.1	28584094	28584726	6
ERR1830506	NC_029257.1	28584094	28584726	3
ERR1830505	NC_029257.1	28615541	28615995	11
ERR1830506	NC_029257.1	28615541	28615995	2
ERR1830505	NC_029257.1	28687899	28688883	6
ERR1830505	NC_029257.1	28699891	28701394	2
ERR1830505	NC_029257.1	28708514	28709249	7
ERR1830506	NC_029257.1	28708514	28709249	19
ERR1830506	NC_029257.1	28710357	28711028	3
ERR1830506	NC_029257.1	28760995	28761858	8
ERR1830505	NC_029257.1	28865285	28865872	5
ERR1830506	NC_029257.1	28865285	28865872	2
ERR1830505	NC_029257.1	28866794	28866959	2
ERR1830505	NC_029257.1	28881827	28882637	2
ERR1830505	NC_029257.1	28994393	28994796	2
ERR1830505	NC_029257.1	29114743	29115405	2
ERR1830505	NC_029257.1	29123388	29123570	13
ERR1830505	NC_029257.1	29234503	29235052	2
ERR1830505	NC_029257.1	29249310	29250131	3
ERR1830505	NC_029257.1	29266913	29267282	4
ERR1830505	NC_029257.1	29293647	29294060	3
ERR1830505	NC_029257.1	29318679	29319033	2
ERR1830506	NC_029257.1	29349102	29349381	2
ERR1830505	NC_029257.1	29352880	29353466	3
ERR1830506	NC_029257.1	29376531	29376986	4
ERR1830505	NC_029257.1	29500499	29501050	2
ERR1830505	NC_029257.1	29503153	29503632	4
ERR1830506	NC_029257.1	29509846	29511378	3
ERR1830505	NC_029257.1	29510850	29511172	3
ERR1830505	NC_029257.1	29574471	29574848	27
ERR1830506	NC_029257.1	29574471	29574848	23
ERR1830505	NC_029257.1	29597930	29598167	2
ERR1830505	NC_029257.1	29665362	29666132	31
ERR1830506	NC_029257.1	29665362	29666132	20
ERR1830505	NC_029257.1	29667866	29668722	3
ERR1830506	NC_029257.1	29683244	29683701	6
ERR1830505	NC_029257.1	29700644	29701075	2
ERR1830506	NC_029257.1	29763706	29764350	3
ERR1830505	NC_029257.1	29770836	29771771	3
ERR1830505	NC_029257.1	29809838	29810271	2
ERR1830505	NC_029257.1	29840620	29841141	4
ERR1830506	NC_029257.1	29902972	29903383	7
ERR1830506	NC_029257.1	29902983	29903459	3
ERR1830505	NC_029257.1	29987004	29987405	2
ERR1830505	NC_029257.1	30038233	30038593	4
ERR1830505	NC_029257.1	30095840	30096000	6
ERR1830505	NC_029257.1	30189960	30190376	2
ERR1830505	NC_029257.1	30191222	30191563	5
ERR1830505	NC_029257.1	30235849	30236422	3
ERR1830505	NC_029257.1	30358880	30359061	3
ERR1830505	NC_029257.1	30367019	30367378	6
ERR1830506	NC_029257.1	30367019	30367378	5
ERR1830505	NC_029257.1	30432065	30433004	2
ERR1830505	NC_029257.1	30468098	30468322	2
ERR1830505	NC_029257.1	30498997	30499569	3
ERR1830506	NC_029257.1	30522855	30523318	2
ERR1830506	NC_029257.1	30529633	30529838	17
ERR1830505	NC_029257.1	30589114	30589961	3
ERR1830505	NC_029257.1	30599421	30599605	2
ERR1830505	NC_029257.1	30624964	30625341	2
ERR1830505	NC_029257.1	30723660	30724144	2
ERR1830505	NC_029257.1	30801452	30802138	2
ERR1830505	NC_029257.1	30957857	30958190	15
ERR1830505	NC_029257.1	31194085	31194577	2
ERR1830505	NC_029257.1	31194138	31194888	3
ERR1830506	NC_029257.1	31204542	31205420	5
ERR1830506	NC_029257.1	31230213	31231952	3
ERR1830505	NC_029257.1	31251047	31251530	9
ERR1830505	NC_029257.1	31291195	31291564	3
ERR1830505	NC_029257.1	31361364	31361738	5
ERR1830505	NC_029257.1	31384249	31385223	2
ERR1830505	NC_029257.1	31384813	31385004	23
ERR1830505	NC_029257.1	31421449	31421951	2
ERR1830505	NC_029257.1	31476805	31477307	7
ERR1830505	NC_029257.1	31507497	31508240	3
ERR1830505	NC_029257.1	31547472	31547852	4
ERR1830505	NC_029257.1	31577936	31578146	3
ERR1830505	NC_029257.1	31620753	31621086	2
ERR1830506	NC_029257.1	31639938	31640133	2
ERR1830505	NC_029257.1	31781428	31781621	4
ERR1830506	NC_029257.1	31823592	31823902	4
ERR1830506	NC_029257.1	31823617	31823927	2
ERR1830505	NC_029257.1	31864462	31864826	7
ERR1830505	NC_029257.1	31904771	31905238	7
ERR1830505	NC_029257.1	31905138	31905303	10
ERR1830505	NC_029257.1	31987325	31987795	3
ERR1830505	NC_029257.1	31995355	31995788	2
ERR1830505	NC_029257.1	32098211	32098502	4
ERR1830505	NC_029257.1	32193855	32194422	2
ERR1830506	NC_029257.1	32193855	32194422	6
ERR1830506	NC_029257.1	32193870	32194212	15
ERR1830505	NC_029257.1	32322576	32322833	12
ERR1830506	NC_029257.1	32322576	32322833	3
ERR1830505	NC_029257.1	32360418	32360606	2
ERR1830505	NC_029257.1	32508001	32508322	2
ERR1830505	NC_029257.1	32627792	32628140	4
ERR1830505	NC_029257.1	32696965	32697112	8
ERR1830506	NC_029257.1	32696965	32697112	5
ERR1830505	NC_029257.1	32720349	32720721	4
ERR1830505	NC_029257.1	32722608	32723268	2
ERR1830505	NC_029257.1	32734402	32735043	2
ERR1830505	NC_029257.1	32754436	32755251	2
ERR1830505	NC_029257.1	32775710	32776198	7
ERR1830505	NC_029257.1	32804750	32804927	20
ERR1830506	NC_029257.1	32864152	32864503	4
ERR1830506	NC_029257.1	32919807	32920199	2
ERR1830505	NC_029257.1	32921159	32921499	2
ERR1830506	NC_029257.1	32921159	32921499	3
ERR1830505	NC_029257.1	32993126	32993461	5
ERR1830505	NC_029257.1	33013733	33014260	2
ERR1830506	NC_029257.1	33080724	33081188	2
ERR1830505	NC_029257.1	33130750	33131386	3
ERR1830506	NC_029257.1	33267839	33268150	2
ERR1830506	NC_029257.1	33267852	33268074	3
ERR1830505	NC_029257.1	33304650	33304921	3
ERR1830505	NC_029257.1	33390922	33391240	2
ERR1830505	NC_029257.1	33439445	33439826	6
ERR1830506	NC_029257.1	33446316	33446684	2
ERR1830506	NC_029257.1	33450138	33450700	5
ERR1830505	NC_029257.1	33530688	33531766	5
ERR1830505	NC_029257.1	33610654	33611196	3
ERR1830506	NC_029257.1	33610654	33611196	3
ERR1830505	NC_029257.1	33628294	33628797	14
ERR1830506	NC_029257.1	33631696	33631998	2
ERR1830505	NC_029257.1	33660698	33661045	2
ERR1830505	NC_029257.1	33684316	33684597	2
ERR1830505	NC_029257.1	33699008	33699372	2
ERR1830505	NC_029257.1	33742476	33743548	5
ERR1830506	NC_029257.1	33751214	33751503	17
ERR1830505	NC_029257.1	33760097	33760712	3
ERR1830505	NC_029257.1	33768812	33769413	2
ERR1830505	NC_029257.1	33856611	33857115	2
ERR1830505	NC_029257.1	33859798	33860014	2
ERR1830505	NC_029257.1	33990997	33991096	2
ERR1830505	NC_029257.1	34054779	34055015	20
ERR1830506	NC_029257.1	34069871	34070586	5
ERR1830505	NC_029257.1	34172670	34173265	5
ERR1830506	NC_029257.1	34172670	34173265	8
ERR1830505	NC_029257.1	34233368	34233718	6
ERR1830505	NC_029257.1	34244025	34244445	5
ERR1830506	NC_029257.1	34400947	34401118	29
ERR1830505	NC_029257.1	34415475	34415671	2
ERR1830506	NC_029257.1	34419776	34420723	3
ERR1830505	NC_029257.1	34419822	34420570	5
ERR1830505	NC_029257.1	34538288	34538512	61
ERR1830505	NC_029257.1	34561576	34561935	2
ERR1830505	NC_029257.1	34655330	34655985	6
ERR1830505	NC_029257.1	34657176	34657537	2
ERR1830505	NC_029257.1	34677358	34677861	5
ERR1830505	NC_029257.1	34677371	34677800	2
ERR1830505	NC_029257.1	34679171	34679630	5
ERR1830505	NC_029257.1	34773162	34773600	2
ERR1830506	NC_029257.1	34785257	34785612	3
ERR1830505	NC_029257.1	34912697	34913080	2
ERR1830505	NC_029257.1	34986127	34986456	4
ERR1830506	NC_029257.1	35032326	35032500	2
ERR1830506	NC_029257.1	35036461	35036632	2
ERR1830505	NC_029257.1	35074461	35074838	4
ERR1830505	NC_029257.1	35139921	35140556	5
ERR1830505	NC_029257.1	35209180	35209673	12
ERR1830506	NC_029257.1	35209180	35209673	13
ERR1830505	NC_029257.1	35275258	35275738	2
ERR1830505	NC_029257.1	35289094	35289601	8
ERR1830506	NC_029257.1	35327911	35328340	3
ERR1830505	NC_029257.1	35410880	35411238	2
ERR1830505	NC_029257.1	35520854	35521141	4
ERR1830505	NC_029257.1	35684420	35685131	2
ERR1830506	NC_029257.1	35758848	35759426	6
ERR1830505	NC_029257.1	35759083	35759557	4
ERR1830505	NC_029257.1	35770090	35770325	16
ERR1830505	NC_029257.1	35773807	35774042	73
ERR1830506	NC_029257.1	35773807	35774042	110
ERR1830506	NC_029257.1	35773807	35774391	8
ERR1830505	NC_029257.1	35773852	35774079	35
ERR1830506	NC_029257.1	35773852	35774079	37
ERR1830506	NC_029257.1	35773886	35774113	2
ERR1830505	NC_029258.1	98781	99670	2
ERR1830505	NC_029258.1	117609	117950	3
ERR1830505	NC_029258.1	127933	128339	2
ERR1830506	NC_029258.1	157220	157930	3
ERR1830505	NC_029258.1	166849	167351	3
ERR1830506	NC_029258.1	213725	214070	3
ERR1830506	NC_029258.1	220819	222323	2
ERR1830505	NC_029258.1	289438	289755	2
ERR1830505	NC_029258.1	362504	363124	5
ERR1830505	NC_029258.1	495975	496592	3
ERR1830505	NC_029258.1	519338	519985	5
ERR1830505	NC_029258.1	619540	619757	2
ERR1830505	NC_029258.1	667027	667417	4
ERR1830505	NC_029258.1	876218	876446	7
ERR1830505	NC_029258.1	889465	889886	2
ERR1830506	NC_029258.1	913628	913992	2
ERR1830506	NC_029258.1	913651	913921	5
ERR1830505	NC_029258.1	922500	922824	17
ERR1830506	NC_029258.1	922500	922824	3
ERR1830506	NC_029258.1	963448	963843	8
ERR1830506	NC_029258.1	982594	983138	3
ERR1830506	NC_029258.1	1053766	1053921	2
ERR1830506	NC_029258.1	1111362	1111691	2
ERR1830505	NC_029258.1	1148792	1149124	53
ERR1830506	NC_029258.1	1148792	1149124	33
ERR1830505	NC_029258.1	1155197	1155798	2
ERR1830505	NC_029258.1	1179407	1180065	4
ERR1830505	NC_029258.1	1214730	1215084	3
ERR1830505	NC_029258.1	1294321	1295243	2
ERR1830505	NC_029258.1	1351520	1351873	9
ERR1830506	NC_029258.1	1370997	1371391	9
ERR1830505	NC_029258.1	1377464	1378505	3
ERR1830506	NC_029258.1	1508692	1508839	8
ERR1830506	NC_029258.1	1538165	1538532	5
ERR1830505	NC_029258.1	1571884	1572258	3
ERR1830506	NC_029258.1	1597015	1597231	2
ERR1830505	NC_029258.1	1650299	1650849	6
ERR1830506	NC_029258.1	1650299	1650849	2
ERR1830505	NC_029258.1	1676699	1677157	3
ERR1830506	NC_029258.1	1676699	1677157	5
ERR1830505	NC_029258.1	1706249	1706747	7
ERR1830506	NC_029258.1	1724341	1725641	3
ERR1830505	NC_029258.1	1747782	1747909	2
ERR1830505	NC_029258.1	1761331	1762135	3
ERR1830505	NC_029258.1	1770976	1771250	4
ERR1830505	NC_029258.1	1824594	1824854	2
ERR1830506	NC_029258.1	1825612	1826446	2
ERR1830505	NC_029258.1	1858511	1858793	8
ERR1830506	NC_029258.1	1858511	1858793	3
ERR1830505	NC_029258.1	1875714	1876067	2
ERR1830506	NC_029258.1	1941163	1941538	9
ERR1830505	NC_029258.1	2145930	2146270	5
ERR1830505	NC_029258.1	2198118	2198877	7
ERR1830505	NC_029258.1	2225618	2225915	3
ERR1830505	NC_029258.1	2340569	2340906	2
ERR1830505	NC_029258.1	2343468	2343853	3
ERR1830505	NC_029258.1	2476886	2477857	2
ERR1830505	NC_029258.1	2500561	2500919	3
ERR1830505	NC_029258.1	2518442	2518897	2
ERR1830505	NC_029258.1	2552841	2553157	2
ERR1830505	NC_029258.1	2663394	2663670	3
ERR1830505	NC_029258.1	2663394	2663674	51
ERR1830506	NC_029258.1	2663394	2663674	31
ERR1830505	NC_029258.1	2689446	2689769	5
ERR1830506	NC_029258.1	2689446	2689769	2
ERR1830505	NC_029258.1	2704736	2705120	3
ERR1830505	NC_029258.1	2949320	2949983	2
ERR1830506	NC_029258.1	2980595	2981276	9
ERR1830505	NC_029258.1	2983010	2983545	2
ERR1830505	NC_029258.1	3007445	3007904	2
ERR1830505	NC_029258.1	3101009	3101415	2
ERR1830505	NC_029258.1	3109530	3110182	3
ERR1830506	NC_029258.1	3124340	3124473	2
ERR1830505	NC_029258.1	3152737	3153224	2
ERR1830505	NC_029258.1	3152737	3153228	34
ERR1830506	NC_029258.1	3152737	3153228	44
ERR1830505	NC_029258.1	3180460	3180891	4
ERR1830506	NC_029258.1	3180460	3180891	2
ERR1830505	NC_029258.1	3182703	3182878	3
ERR1830506	NC_029258.1	3182703	3182878	10
ERR1830505	NC_029258.1	3205629	3206057	17
ERR1830506	NC_029258.1	3205629	3206057	18
ERR1830505	NC_029258.1	3215717	3215825	3
ERR1830505	NC_029258.1	3263960	3264491	3
ERR1830506	NC_029258.1	3263960	3264491	3
ERR1830505	NC_029258.1	3323164	3324008	5
ERR1830505	NC_029258.1	3340687	3340963	3
ERR1830505	NC_029258.1	3385511	3385939	24
ERR1830505	NC_029258.1	3469020	3469166	4
ERR1830505	NC_029258.1	3495658	3496001	4
ERR1830506	NC_029258.1	3495658	3496001	2
ERR1830506	NC_029258.1	3501260	3501767	4
ERR1830505	NC_029258.1	3570837	3571493	3
ERR1830505	NC_029258.1	3654762	3655108	2
ERR1830505	NC_029258.1	3730915	3731369	2
ERR1830505	NC_029258.1	3795503	3795878	3
ERR1830505	NC_029258.1	3982840	3984224	8
ERR1830505	NC_029258.1	3997796	3998064	2
ERR1830506	NC_029258.1	4047978	4048858	4
ERR1830506	NC_029258.1	4072408	4073409	6
ERR1830506	NC_029258.1	4115400	4116044	4
ERR1830505	NC_029258.1	4171031	4172206	2
ERR1830505	NC_029258.1	4175451	4175817	9
ERR1830505	NC_029258.1	4275973	4276578	8
ERR1830505	NC_029258.1	4301490	4301973	2
ERR1830506	NC_029258.1	4347577	4348247	2
ERR1830505	NC_029258.1	4431424	4431785	17
ERR1830505	NC_029258.1	4458246	4459125	2
ERR1830505	NC_029258.1	4554511	4555052	4
ERR1830505	NC_029258.1	4607715	4607990	8
ERR1830505	NC_029258.1	4654175	4654451	2
ERR1830505	NC_029258.1	4778478	4779198	2
ERR1830506	NC_029258.1	4832721	4833172	2
ERR1830505	NC_029258.1	4865574	4865923	3
ERR1830505	NC_029258.1	4912507	4912889	2
ERR1830505	NC_029258.1	4916031	4916688	2
ERR1830506	NC_029258.1	5052786	5053148	5
ERR1830505	NC_029258.1	5054970	5055385	2
ERR1830505	NC_029258.1	5082481	5082889	2
ERR1830506	NC_029258.1	5094973	5095649	4
ERR1830505	NC_029258.1	5143074	5143469	4
ERR1830506	NC_029258.1	5143074	5143469	2
ERR1830505	NC_029258.1	5182046	5182490	4
ERR1830505	NC_029258.1	5207412	5207622	80
ERR1830506	NC_029258.1	5207412	5207622	61
ERR1830505	NC_029258.1	5231428	5231676	37
ERR1830506	NC_029258.1	5231428	5231676	16
ERR1830505	NC_029258.1	5317082	5317626	14
ERR1830506	NC_029258.1	5366461	5367053	12
ERR1830505	NC_029258.1	5411618	5412224	10
ERR1830506	NC_029258.1	5411618	5412224	3
ERR1830506	NC_029258.1	5434412	5434798	2
ERR1830505	NC_029258.1	5482448	5482798	5
ERR1830505	NC_029258.1	5482460	5482973	5
ERR1830505	NC_029258.1	5514247	5514516	3
ERR1830505	NC_029258.1	5514264	5514491	3
ERR1830506	NC_029258.1	5514264	5514491	7
ERR1830506	NC_029258.1	5519286	5519519	4
ERR1830506	NC_029258.1	5670988	5671174	4
ERR1830505	NC_029258.1	5797848	5798376	2
ERR1830506	NC_029258.1	5921787	5922549	4
ERR1830505	NC_029258.1	5944812	5944944	3
ERR1830505	NC_029258.1	5956965	5957473	6
ERR1830505	NC_029258.1	5957023	5957466	2
ERR1830505	NC_029258.1	5994413	5994944	3
ERR1830505	NC_029258.1	6019235	6019778	20
ERR1830506	NC_029258.1	6019235	6019778	12
ERR1830505	NC_029258.1	6216629	6217065	2
ERR1830505	NC_029258.1	6221608	6222565	3
ERR1830506	NC_029258.1	6271796	6272065	4
ERR1830505	NC_029258.1	6319978	6320444	12
ERR1830506	NC_029258.1	6319978	6320444	36
ERR1830505	NC_029258.1	6366714	6367475	2
ERR1830505	NC_029258.1	6406878	6407422	10
ERR1830506	NC_029258.1	6479122	6479287	6
ERR1830505	NC_029258.1	6501485	6501754	8
ERR1830505	NC_029258.1	6554833	6555133	2
ERR1830505	NC_029258.1	6618604	6618951	2
ERR1830505	NC_029258.1	6643301	6643673	4
ERR1830505	NC_029258.1	6685746	6687065	2
ERR1830505	NC_029258.1	6798354	6798713	2
ERR1830505	NC_029258.1	6873269	6873841	3
ERR1830505	NC_029258.1	6880244	6880677	2
ERR1830505	NC_029258.1	6880893	6881298	2
ERR1830505	NC_029258.1	6886980	6887420	4
ERR1830505	NC_029258.1	6935351	6935523	3
ERR1830505	NC_029258.1	6938869	6939196	3
ERR1830505	NC_029258.1	6953476	6954417	2
ERR1830506	NC_029258.1	6990941	6991258	3
ERR1830506	NC_029258.1	7025503	7026289	3
ERR1830505	NC_029258.1	7062400	7062709	4
ERR1830505	NC_029258.1	7062420	7062705	3
ERR1830505	NC_029258.1	7175916	7176298	4
ERR1830505	NC_029258.1	7253048	7253495	5
ERR1830505	NC_029258.1	7253212	7253635	2
ERR1830505	NC_029258.1	7320104	7320616	6
ERR1830506	NC_029258.1	7320299	7320586	2
ERR1830505	NC_029258.1	7349762	7350095	3
ERR1830505	NC_029258.1	7369634	7370249	3
ERR1830506	NC_029258.1	7376136	7376583	4
ERR1830506	NC_029258.1	7397997	7398424	5
ERR1830505	NC_029258.1	7554180	7554605	6
ERR1830505	NC_029258.1	7572557	7573408	5
ERR1830505	NC_029258.1	7574324	7574740	3
ERR1830505	NC_029258.1	7634702	7635000	5
ERR1830506	NC_029258.1	7634702	7635000	8
ERR1830505	NC_029258.1	7668228	7668755	2
ERR1830505	NC_029258.1	7679976	7680387	2
ERR1830505	NC_029258.1	7711551	7711722	2
ERR1830505	NC_029258.1	7747612	7748091	8
ERR1830505	NC_029258.1	7765895	7766338	9
ERR1830505	NC_029258.1	7797726	7797999	2
ERR1830506	NC_029258.1	7827396	7827805	2
ERR1830505	NC_029258.1	7854174	7855187	2
ERR1830505	NC_029258.1	7908537	7908784	3
ERR1830505	NC_029258.1	7961636	7962098	3
ERR1830506	NC_029258.1	7974611	7975537	2
ERR1830506	NC_029258.1	8045219	8045435	2
ERR1830505	NC_029258.1	8072006	8072697	2
ERR1830505	NC_029258.1	8075399	8075747	14
ERR1830505	NC_029258.1	8137276	8137489	5
ERR1830505	NC_029258.1	8196442	8196678	3
ERR1830505	NC_029258.1	8202588	8202931	21
[truncated: 6,297 more rows]
