# Supplementary material for: The extrachromosomal circular DNAs of the rice blast pathogen Magnaporthe oryzae contain a wide variety of LTR retrotransposons, genes, and effectors
Source: BMC Biol. 2022 Nov 23;20:260. doi: 10.1186/s12915-022-01457-2 (PMC9694575; doi:10.1186/s12915-022-01457-2)
Supplement: Supplementary file 9 — Additional file 9. List of eccDNA forming regions called using Illumina circularome sequencing data for O. sativa seed tissue published by Lanciano et al. [6]. The first column describes the sample the eccDNA was called with, the next three columns represent the genomic coordinates of the eccDNA forming region, and the last column represents the number of junction split reads used to call the eccDNA forming region. [file 12915_2022_1457_MOESM9_ESM.txt]

ERR1830507	NC_029256.1	605370	605817	8
ERR1830507	NC_029256.1	743805	744362	2
ERR1830508	NC_029256.1	802729	803505	2
ERR1830508	NC_029256.1	802841	803553	2
ERR1830507	NC_029256.1	865165	865695	8
ERR1830508	NC_029256.1	1234759	1235798	3
ERR1830508	NC_029256.1	1437376	1438025	2
ERR1830507	NC_029256.1	1593559	1593911	2
ERR1830508	NC_029256.1	1862410	1862777	4
ERR1830507	NC_029256.1	2021271	2022016	2
ERR1830507	NC_029256.1	2347551	2348168	2
ERR1830507	NC_029256.1	2531699	2532256	2
ERR1830507	NC_029256.1	2558883	2559375	3
ERR1830507	NC_029256.1	2661762	2662283	7
ERR1830507	NC_029256.1	2768651	2769064	10
ERR1830507	NC_029256.1	3048250	3049206	4
ERR1830507	NC_029256.1	3135693	3136084	2
ERR1830508	NC_029256.1	3250265	3250659	2
ERR1830508	NC_029256.1	3461618	3462084	3
ERR1830508	NC_029256.1	3515864	3516566	2
ERR1830507	NC_029256.1	3587625	3587988	2
ERR1830508	NC_029256.1	3828586	3829114	2
ERR1830507	NC_029256.1	3923959	3924495	4
ERR1830508	NC_029256.1	3957974	3958285	3
ERR1830507	NC_029256.1	3963733	3964327	5
ERR1830507	NC_029256.1	3998625	3999385	7
ERR1830508	NC_029256.1	4054293	4054805	2
ERR1830507	NC_029256.1	4054731	4055065	2
ERR1830507	NC_029256.1	4219377	4220015	4
ERR1830507	NC_029256.1	4234886	4235420	4
ERR1830508	NC_029256.1	4245743	4246105	4
ERR1830507	NC_029256.1	4465632	4466003	2
ERR1830507	NC_029256.1	4692445	4692770	2
ERR1830507	NC_029256.1	4747708	4748014	3
ERR1830507	NC_029256.1	4824189	4824566	21
ERR1830507	NC_029256.1	4912480	4912960	2
ERR1830507	NC_029256.1	4981161	4981355	3
ERR1830508	NC_029256.1	5052784	5053227	2
ERR1830507	NC_029256.1	5095661	5096512	4
ERR1830507	NC_029256.1	5104572	5105366	2
ERR1830507	NC_029256.1	5108223	5108748	3
ERR1830507	NC_029256.1	5168056	5168182	16
ERR1830508	NC_029256.1	5292548	5292908	2
ERR1830507	NC_029256.1	5412278	5412691	2
ERR1830507	NC_029256.1	5520733	5521298	2
ERR1830508	NC_029256.1	5557145	5557636	2
ERR1830507	NC_029256.1	5705891	5706669	11
ERR1830507	NC_029256.1	5916312	5916640	6
ERR1830508	NC_029256.1	6113934	6114597	6
ERR1830507	NC_029256.1	6131917	6132216	4
ERR1830507	NC_029256.1	6297230	6297653	15
ERR1830507	NC_029256.1	6297582	6298067	2
ERR1830508	NC_029256.1	6346442	6347232	3
ERR1830507	NC_029256.1	6475732	6476315	4
ERR1830507	NC_029256.1	6816812	6817193	9
ERR1830508	NC_029256.1	6895556	6896003	2
ERR1830508	NC_029256.1	6912738	6913418	2
ERR1830507	NC_029256.1	7030636	7030979	2
ERR1830507	NC_029256.1	7116571	7117372	2
ERR1830507	NC_029256.1	7186520	7186904	4
ERR1830507	NC_029256.1	7208939	7210076	6
ERR1830507	NC_029256.1	7538732	7539580	3
ERR1830507	NC_029256.1	7676349	7676875	2
ERR1830507	NC_029256.1	7708152	7708630	2
ERR1830508	NC_029256.1	7950734	7951648	2
ERR1830507	NC_029256.1	7950907	7951532	6
ERR1830507	NC_029256.1	8298564	8298918	3
ERR1830507	NC_029256.1	8397969	8398495	30
ERR1830507	NC_029256.1	8658107	8658477	4
ERR1830507	NC_029256.1	8686893	8687287	2
ERR1830507	NC_029256.1	9082420	9083399	2
ERR1830507	NC_029256.1	9236470	9237071	4
ERR1830507	NC_029256.1	9277453	9277899	2
ERR1830507	NC_029256.1	9372489	9373030	6
ERR1830507	NC_029256.1	9406982	9407496	3
ERR1830508	NC_029256.1	9627915	9628256	3
ERR1830508	NC_029256.1	9844393	9844711	2
ERR1830507	NC_029256.1	10096148	10096812	4
ERR1830508	NC_029256.1	10313205	10313695	2
ERR1830507	NC_029256.1	10646210	10646441	2
ERR1830507	NC_029256.1	10736006	10736267	2
ERR1830507	NC_029256.1	10898148	10898718	4
ERR1830507	NC_029256.1	10969237	10969770	2
ERR1830508	NC_029256.1	11159726	11160079	5
ERR1830507	NC_029256.1	11498572	11499269	6
ERR1830508	NC_029256.1	11718865	11719884	2
ERR1830507	NC_029256.1	11875943	11876223	2
ERR1830508	NC_029256.1	11967818	11968187	3
ERR1830507	NC_029256.1	12073801	12074476	4
ERR1830507	NC_029256.1	12292091	12292413	10
ERR1830507	NC_029256.1	12339560	12340741	7
ERR1830507	NC_029256.1	12367553	12368376	2
ERR1830508	NC_029256.1	12431527	12432269	2
ERR1830507	NC_029256.1	12626367	12626964	3
ERR1830507	NC_029256.1	12744733	12745070	4
ERR1830508	NC_029256.1	12813683	12814351	2
ERR1830508	NC_029256.1	12895753	12896141	2
ERR1830507	NC_029256.1	12934632	12935328	4
ERR1830508	NC_029256.1	13176460	13177094	3
ERR1830507	NC_029256.1	13222686	13223124	3
ERR1830508	NC_029256.1	13233334	13233757	8
ERR1830507	NC_029256.1	13248989	13249575	2
ERR1830508	NC_029256.1	13563291	13563641	2
ERR1830507	NC_029256.1	13909879	13910398	2
ERR1830508	NC_029256.1	14172419	14173082	2
ERR1830507	NC_029256.1	14341465	14342168	4
ERR1830508	NC_029256.1	14379375	14379790	2
ERR1830507	NC_029256.1	14449301	14449840	2
ERR1830507	NC_029256.1	14473430	14473751	2
ERR1830507	NC_029256.1	14490426	14490933	2
ERR1830507	NC_029256.1	14511330	14511869	33
ERR1830507	NC_029256.1	14697872	14698381	2
ERR1830507	NC_029256.1	14700372	14700714	2
ERR1830507	NC_029256.1	14803214	14803711	9
ERR1830507	NC_029256.1	14915228	14915635	2
ERR1830508	NC_029256.1	15017091	15017680	3
ERR1830508	NC_029256.1	15192336	15193254	3
ERR1830508	NC_029256.1	15703833	15704196	2
ERR1830507	NC_029256.1	15708405	15708733	2
ERR1830507	NC_029256.1	15812317	15812738	3
ERR1830507	NC_029256.1	15823318	15823931	2
ERR1830507	NC_029256.1	16218047	16218452	2
ERR1830507	NC_029256.1	16600021	16600734	3
ERR1830507	NC_029256.1	17003596	17004086	5
ERR1830508	NC_029256.1	17080960	17081421	2
ERR1830507	NC_029256.1	17105216	17106010	8
ERR1830508	NC_029256.1	17105872	17106303	4
ERR1830508	NC_029256.1	17165025	17165942	2
ERR1830507	NC_029256.1	17342544	17342945	4
ERR1830507	NC_029256.1	17425610	17426354	5
ERR1830507	NC_029256.1	17854199	17854528	4
ERR1830508	NC_029256.1	17855585	17855904	2
ERR1830507	NC_029256.1	17933863	17934590	2
ERR1830507	NC_029256.1	17937783	17938391	4
ERR1830507	NC_029256.1	18001606	18002493	3
ERR1830508	NC_029256.1	18102734	18103274	2
ERR1830507	NC_029256.1	18672858	18673238	2
ERR1830507	NC_029256.1	18738608	18739041	4
ERR1830507	NC_029256.1	18827966	18828555	4
ERR1830508	NC_029256.1	19373112	19373560	2
ERR1830508	NC_029256.1	19435974	19436427	2
ERR1830508	NC_029256.1	19882447	19882977	2
ERR1830507	NC_029256.1	20222846	20223428	11
ERR1830507	NC_029256.1	20242356	20242657	4
ERR1830508	NC_029256.1	20408471	20408859	4
ERR1830507	NC_029256.1	20705914	20706262	3
ERR1830508	NC_029256.1	20813456	20813767	2
ERR1830507	NC_029256.1	21118602	21118969	2
ERR1830507	NC_029256.1	21289242	21289721	2
ERR1830507	NC_029256.1	21346779	21347125	2
ERR1830507	NC_029256.1	21366603	21367541	5
ERR1830507	NC_029256.1	21441696	21442565	2
ERR1830508	NC_029256.1	21560764	21561108	2
ERR1830507	NC_029256.1	22273259	22273728	3
ERR1830507	NC_029256.1	22399531	22399884	2
ERR1830507	NC_029256.1	22469487	22469852	4
ERR1830507	NC_029256.1	22650138	22650820	2
ERR1830508	NC_029256.1	22815844	22816652	5
ERR1830507	NC_029256.1	22882977	22883260	6
ERR1830507	NC_029256.1	22945454	22945975	11
ERR1830507	NC_029256.1	22945459	22945919	3
ERR1830508	NC_029256.1	23499151	23499514	4
ERR1830508	NC_029256.1	23660152	23660540	11
ERR1830507	NC_029256.1	23741007	23741452	2
ERR1830507	NC_029256.1	23759481	23760466	4
ERR1830507	NC_029256.1	23759604	23760403	10
ERR1830507	NC_029256.1	23795328	23795728	3
ERR1830507	NC_029256.1	23807953	23808144	3
ERR1830507	NC_029256.1	23808011	23808447	9
ERR1830507	NC_029256.1	23842172	23842671	2
ERR1830507	NC_029256.1	24005319	24005718	10
ERR1830508	NC_029256.1	24045881	24046443	3
ERR1830507	NC_029256.1	24241521	24241961	10
ERR1830508	NC_029256.1	24245608	24246086	3
ERR1830507	NC_029256.1	24245805	24246141	6
ERR1830507	NC_029256.1	24432135	24432529	2
ERR1830507	NC_029256.1	24459042	24459373	9
ERR1830507	NC_029256.1	24482843	24483490	4
ERR1830508	NC_029256.1	24675768	24676142	2
ERR1830507	NC_029256.1	24991341	24991753	3
ERR1830507	NC_029256.1	25135701	25136205	2
ERR1830507	NC_029256.1	25352700	25353122	2
ERR1830507	NC_029256.1	25720313	25720880	2
ERR1830507	NC_029256.1	25800730	25801239	2
ERR1830507	NC_029256.1	25829211	25829652	3
ERR1830507	NC_029256.1	25926350	25926875	8
ERR1830507	NC_029256.1	26010466	26010934	2
ERR1830508	NC_029256.1	26188397	26189609	2
ERR1830507	NC_029256.1	26377679	26378204	15
ERR1830507	NC_029256.1	26449590	26450172	2
ERR1830507	NC_029256.1	26603005	26603431	4
ERR1830507	NC_029256.1	26666127	26666582	4
ERR1830507	NC_029256.1	26713428	26713841	6
ERR1830507	NC_029256.1	26777034	26777659	4
ERR1830507	NC_029256.1	26834321	26834775	4
ERR1830507	NC_029256.1	27158791	27159108	5
ERR1830507	NC_029256.1	27332022	27332375	2
ERR1830507	NC_029256.1	27927831	27928145	3
ERR1830507	NC_029256.1	28152698	28153048	6
ERR1830508	NC_029256.1	28174301	28174905	5
ERR1830508	NC_029256.1	28182641	28183074	3
ERR1830507	NC_029256.1	28190826	28191466	3
ERR1830507	NC_029256.1	28223287	28223646	2
ERR1830507	NC_029256.1	28235380	28235655	4
ERR1830507	NC_029256.1	28399800	28400398	6
ERR1830507	NC_029256.1	28596288	28596591	91
ERR1830507	NC_029256.1	28599238	28600022	3
ERR1830507	NC_029256.1	28628107	28628731	5
ERR1830507	NC_029256.1	28640155	28640812	3
ERR1830508	NC_029256.1	28689648	28690153	3
ERR1830507	NC_029256.1	28706363	28706875	3
ERR1830507	NC_029256.1	28890626	28890987	6
ERR1830508	NC_029256.1	28919016	28919465	3
ERR1830507	NC_029256.1	28950180	28950810	2
ERR1830507	NC_029256.1	29173072	29173518	2
ERR1830507	NC_029256.1	29270321	29270671	11
ERR1830507	NC_029256.1	29270349	29271045	14
ERR1830508	NC_029256.1	29307452	29308066	3
ERR1830507	NC_029256.1	29339109	29339744	8
ERR1830507	NC_029256.1	29381844	29382043	26
ERR1830507	NC_029256.1	29654407	29654872	3
ERR1830507	NC_029256.1	29874335	29874782	6
ERR1830507	NC_029256.1	30033566	30033859	2
ERR1830507	NC_029256.1	30158772	30159189	2
ERR1830507	NC_029256.1	30163002	30163953	4
ERR1830507	NC_029256.1	30191081	30191551	4
ERR1830508	NC_029256.1	30499305	30499882	6
ERR1830508	NC_029256.1	30752430	30753043	2
ERR1830508	NC_029256.1	30766324	30766664	2
ERR1830507	NC_029256.1	30770833	30771404	2
ERR1830507	NC_029256.1	30887100	30887623	5
ERR1830508	NC_029256.1	31012505	31012911	2
ERR1830508	NC_029256.1	31111183	31111591	4
ERR1830508	NC_029256.1	31172460	31172853	2
ERR1830507	NC_029256.1	31272882	31273283	2
ERR1830507	NC_029256.1	31433938	31434784	3
ERR1830507	NC_029256.1	31566362	31567146	9
ERR1830507	NC_029256.1	32006713	32006996	3
ERR1830507	NC_029256.1	32336997	32337459	2
ERR1830508	NC_029256.1	32645991	32646385	3
ERR1830507	NC_029256.1	32990448	32991094	3
ERR1830507	NC_029256.1	33014610	33015155	4
ERR1830507	NC_029256.1	33518708	33519389	2
ERR1830508	NC_029256.1	33518729	33519342	3
ERR1830507	NC_029256.1	33547517	33547820	2
ERR1830507	NC_029256.1	33694492	33695013	5
ERR1830507	NC_029256.1	33699774	33700117	2
ERR1830507	NC_029256.1	34425908	34426254	2
ERR1830507	NC_029256.1	34491005	34491466	2
ERR1830507	NC_029256.1	34799341	34799744	2
ERR1830507	NC_029256.1	35222993	35223279	13
ERR1830507	NC_029256.1	35232579	35233129	3
ERR1830507	NC_029256.1	35255752	35256358	2
ERR1830507	NC_029256.1	35265825	35266238	2
ERR1830507	NC_029256.1	35334163	35334519	3
ERR1830507	NC_029256.1	35510031	35510460	2
ERR1830507	NC_029256.1	36227796	36228153	2
ERR1830507	NC_029256.1	36235283	36235823	2
ERR1830508	NC_029256.1	36347047	36347653	3
ERR1830507	NC_029256.1	36425108	36425648	2
ERR1830508	NC_029256.1	36456650	36457115	4
ERR1830507	NC_029256.1	36476177	36476549	2
ERR1830507	NC_029256.1	36488426	36488700	2
ERR1830507	NC_029256.1	36517223	36517608	2
ERR1830507	NC_029256.1	36620825	36621168	2
ERR1830507	NC_029256.1	37050465	37050834	2
ERR1830507	NC_029256.1	37392567	37392934	2
ERR1830507	NC_029256.1	37558163	37558788	4
ERR1830507	NC_029256.1	37762265	37762361	233
ERR1830508	NC_029256.1	38011006	38011402	5
ERR1830507	NC_029256.1	38083787	38085039	2
ERR1830507	NC_029256.1	38166657	38167051	2
ERR1830507	NC_029256.1	38244712	38245098	2
ERR1830508	NC_029256.1	38685545	38686220	3
ERR1830507	NC_029256.1	38733036	38733399	2
ERR1830507	NC_029256.1	38975818	38976553	3
ERR1830508	NC_029256.1	39064857	39066417	3
ERR1830508	NC_029256.1	39203293	39203816	2
ERR1830507	NC_029256.1	39291184	39291479	634
ERR1830507	NC_029256.1	39469930	39470317	2
ERR1830507	NC_029256.1	39596664	39597275	2
ERR1830507	NC_029256.1	39843432	39844271	3
ERR1830507	NC_029256.1	40153749	40154952	3
ERR1830507	NC_029256.1	40158923	40159704	5
ERR1830507	NC_029256.1	40231850	40232674	4
ERR1830507	NC_029256.1	40413068	40413898	13
ERR1830507	NC_029256.1	40487865	40488125	2
ERR1830507	NC_029256.1	40491305	40491770	5
ERR1830507	NC_029256.1	40617169	40617679	3
ERR1830508	NC_029256.1	41212591	41212990	2
ERR1830508	NC_029256.1	41216053	41216668	16
ERR1830507	NC_029256.1	41377260	41377692	2
ERR1830507	NC_029256.1	41924000	41924280	9
ERR1830507	NC_029256.1	42575730	42576191	2
ERR1830507	NC_029256.1	42980379	42980771	18
ERR1830507	NC_029257.1	128835	129610	7
ERR1830508	NC_029257.1	268793	269526	2
ERR1830507	NC_029257.1	273276	273817	9
ERR1830508	NC_029257.1	492397	492929	5
ERR1830507	NC_029257.1	608604	608794	5
ERR1830507	NC_029257.1	815673	816031	2
ERR1830508	NC_029257.1	815766	816286	2
ERR1830507	NC_029257.1	1146261	1146969	2
ERR1830508	NC_029257.1	1271093	1271507	7
ERR1830507	NC_029257.1	1518747	1519280	21
ERR1830507	NC_029257.1	1523456	1523981	6
ERR1830507	NC_029257.1	1831193	1831575	4
ERR1830507	NC_029257.1	1969346	1970104	4
ERR1830507	NC_029257.1	2017946	2018434	26
ERR1830508	NC_029257.1	2210173	2210899	3
ERR1830507	NC_029257.1	2240509	2241140	4
ERR1830508	NC_029257.1	2332723	2333141	2
ERR1830507	NC_029257.1	2821677	2822213	2
ERR1830507	NC_029257.1	2958027	2958352	2
ERR1830508	NC_029257.1	3383930	3384445	2
ERR1830507	NC_029257.1	3512513	3512957	10
ERR1830507	NC_029257.1	3829654	3830333	2
ERR1830507	NC_029257.1	4007080	4007492	2
ERR1830507	NC_029257.1	4309835	4310263	8
ERR1830507	NC_029257.1	4374984	4375375	2
ERR1830507	NC_029257.1	4406834	4407404	3
ERR1830508	NC_029257.1	4544335	4544805	4
ERR1830508	NC_029257.1	4719216	4719792	3
ERR1830507	NC_029257.1	5008326	5008736	6
ERR1830507	NC_029257.1	5020937	5021333	2
ERR1830508	NC_029257.1	5056721	5057095	11
ERR1830507	NC_029257.1	5104250	5104666	2
ERR1830508	NC_029257.1	5628147	5628898	4
ERR1830507	NC_029257.1	5633596	5634089	3
ERR1830507	NC_029257.1	5727430	5728192	3
ERR1830507	NC_029257.1	5852632	5852983	2
ERR1830508	NC_029257.1	5908182	5908716	2
ERR1830508	NC_029257.1	5921565	5921960	4
ERR1830507	NC_029257.1	5930867	5931226	4
ERR1830508	NC_029257.1	6328728	6329023	2
ERR1830507	NC_029257.1	6390374	6391147	6
ERR1830507	NC_029257.1	6578293	6579056	2
ERR1830507	NC_029257.1	6578971	6579339	2
ERR1830507	NC_029257.1	6675486	6675900	3
ERR1830508	NC_029257.1	6705775	6706091	2
ERR1830507	NC_029257.1	6853040	6853582	2
ERR1830507	NC_029257.1	7147037	7147568	3
ERR1830508	NC_029257.1	7361359	7361731	3
ERR1830507	NC_029257.1	7524408	7524823	3
ERR1830508	NC_029257.1	7592703	7593659	2
ERR1830507	NC_029257.1	7708764	7709248	3
ERR1830508	NC_029257.1	7918296	7918826	2
ERR1830507	NC_029257.1	8768116	8768653	2
ERR1830508	NC_029257.1	8977958	8978447	4
ERR1830508	NC_029257.1	9038792	9039646	2
ERR1830507	NC_029257.1	9112806	9113405	8
ERR1830507	NC_029257.1	9635292	9635823	5
ERR1830507	NC_029257.1	9745252	9745672	2
ERR1830507	NC_029257.1	9754365	9754521	11
ERR1830507	NC_029257.1	9908729	9909207	2
ERR1830508	NC_029257.1	10069094	10069680	5
ERR1830507	NC_029257.1	10110512	10110801	7
ERR1830508	NC_029257.1	10266713	10267166	2
ERR1830508	NC_029257.1	10323255	10323883	2
ERR1830508	NC_029257.1	10339255	10339657	3
ERR1830507	NC_029257.1	10370137	10370559	7
ERR1830507	NC_029257.1	10690065	10690627	4
ERR1830507	NC_029257.1	10715216	10715807	2
ERR1830507	NC_029257.1	10745289	10745652	2
ERR1830507	NC_029257.1	10796090	10796747	2
ERR1830508	NC_029257.1	10892174	10892609	2
ERR1830507	NC_029257.1	11109327	11109843	6
ERR1830507	NC_029257.1	11186064	11186480	2
ERR1830507	NC_029257.1	11289838	11290304	2
ERR1830507	NC_029257.1	11794392	11794849	2
ERR1830507	NC_029257.1	11794415	11794789	2
ERR1830507	NC_029257.1	11902262	11902752	6
ERR1830508	NC_029257.1	11902262	11902752	18
ERR1830507	NC_029257.1	11902274	11902752	2
ERR1830507	NC_029257.1	11902283	11902752	3
ERR1830507	NC_029257.1	11935047	11935508	22
ERR1830507	NC_029257.1	12145696	12146223	2
ERR1830507	NC_029257.1	12218551	12219428	6
ERR1830508	NC_029257.1	12341872	12342203	2
ERR1830508	NC_029257.1	12450632	12451671	2
ERR1830507	NC_029257.1	12701641	12702203	2
ERR1830507	NC_029257.1	12947157	12947697	2
ERR1830507	NC_029257.1	13107278	13107469	4
ERR1830508	NC_029257.1	13170104	13170516	2
ERR1830507	NC_029257.1	13244826	13245221	8
ERR1830508	NC_029257.1	13314491	13314851	5
ERR1830507	NC_029257.1	13381127	13381833	5
ERR1830507	NC_029257.1	13491031	13491480	3
ERR1830507	NC_029257.1	13525777	13526231	13
ERR1830508	NC_029257.1	13869310	13870102	2
ERR1830507	NC_029257.1	13902147	13902511	7
ERR1830507	NC_029257.1	13937021	13937484	6
ERR1830507	NC_029257.1	13980005	13980371	2
ERR1830508	NC_029257.1	13982245	13982593	2
ERR1830508	NC_029257.1	14171643	14172037	2
ERR1830508	NC_029257.1	14305911	14306404	2
ERR1830508	NC_029257.1	14509523	14510153	3
ERR1830507	NC_029257.1	14509572	14510231	7
ERR1830507	NC_029257.1	14625087	14625761	4
ERR1830507	NC_029257.1	14884379	14884727	2
ERR1830508	NC_029257.1	14944550	14945066	2
ERR1830508	NC_029257.1	14951557	14951858	2
ERR1830507	NC_029257.1	15038900	15039226	2
ERR1830507	NC_029257.1	15042374	15043003	6
ERR1830507	NC_029257.1	15125956	15126369	2
ERR1830508	NC_029257.1	15151861	15152569	2
ERR1830507	NC_029257.1	15180359	15180933	5
ERR1830507	NC_029257.1	15211594	15212801	4
ERR1830507	NC_029257.1	15253181	15253551	2
ERR1830507	NC_029257.1	15360982	15361868	2
ERR1830507	NC_029257.1	15674950	15675402	157
ERR1830507	NC_029257.1	15696147	15697174	2
ERR1830507	NC_029257.1	15786730	15787548	3
ERR1830507	NC_029257.1	15889152	15889514	2
ERR1830507	NC_029257.1	16049655	16050272	5
ERR1830507	NC_029257.1	16152357	16152686	2
ERR1830508	NC_029257.1	16560848	16561165	2
ERR1830507	NC_029257.1	16698689	16699060	2
ERR1830508	NC_029257.1	17086514	17087769	2
ERR1830508	NC_029257.1	17331442	17332012	2
ERR1830507	NC_029257.1	17389194	17389559	3
ERR1830507	NC_029257.1	17393312	17393602	2
ERR1830507	NC_029257.1	17447935	17448771	2
ERR1830507	NC_029257.1	17689375	17689735	2
ERR1830507	NC_029257.1	17955246	17955721	2
ERR1830508	NC_029257.1	18300353	18300830	2
ERR1830507	NC_029257.1	18622598	18622781	5
ERR1830508	NC_029257.1	19015726	19016154	2
ERR1830508	NC_029257.1	19028805	19029279	3
ERR1830508	NC_029257.1	19083349	19083729	4
ERR1830508	NC_029257.1	19129800	19130005	2
ERR1830507	NC_029257.1	19229343	19229734	6
ERR1830507	NC_029257.1	19335990	19336336	2
ERR1830507	NC_029257.1	19354057	19354572	6
ERR1830507	NC_029257.1	19573514	19574064	2
ERR1830507	NC_029257.1	19609877	19610330	2
ERR1830508	NC_029257.1	19651054	19651587	3
ERR1830508	NC_029257.1	19910878	19911527	2
ERR1830507	NC_029257.1	19994246	19994822	2
ERR1830507	NC_029257.1	20157283	20157754	12
ERR1830508	NC_029257.1	20272885	20273307	3
ERR1830507	NC_029257.1	20371569	20371929	2
ERR1830507	NC_029257.1	20617684	20618104	6
ERR1830507	NC_029257.1	20800698	20800902	5
ERR1830507	NC_029257.1	20972764	20973386	3
ERR1830508	NC_029257.1	20974286	20974764	3
ERR1830507	NC_029257.1	21004912	21005306	2
ERR1830507	NC_029257.1	21115970	21116482	2
ERR1830507	NC_029257.1	21124532	21125309	2
ERR1830508	NC_029257.1	21168537	21168887	9
ERR1830507	NC_029257.1	21511665	21512429	8
ERR1830508	NC_029257.1	21563416	21564038	2
ERR1830507	NC_029257.1	21660489	21660781	2
ERR1830507	NC_029257.1	21696333	21696752	4
ERR1830507	NC_029257.1	21988565	21989341	3
ERR1830507	NC_029257.1	22048015	22048489	3
ERR1830508	NC_029257.1	22055448	22056184	2
ERR1830507	NC_029257.1	22063241	22063818	3
ERR1830507	NC_029257.1	22261641	22262265	12
ERR1830508	NC_029257.1	22261736	22262181	45
ERR1830507	NC_029257.1	22415563	22416082	4
ERR1830508	NC_029257.1	22499611	22500003	3
ERR1830508	NC_029257.1	22717539	22718308	3
ERR1830507	NC_029257.1	23402943	23403648	3
ERR1830507	NC_029257.1	23454487	23454943	4
ERR1830507	NC_029257.1	23454940	23455413	3
ERR1830507	NC_029257.1	23890616	23891025	4
ERR1830507	NC_029257.1	24001519	24002083	4
ERR1830507	NC_029257.1	24046646	24047012	2
ERR1830507	NC_029257.1	24072486	24072903	2
ERR1830508	NC_029257.1	24228565	24229057	3
ERR1830508	NC_029257.1	24353416	24353911	3
ERR1830508	NC_029257.1	24556265	24556902	2
ERR1830508	NC_029257.1	24599323	24599689	8
ERR1830507	NC_029257.1	24773461	24773874	2
ERR1830507	NC_029257.1	25223553	25223985	2
ERR1830508	NC_029257.1	25241353	25242021	2
ERR1830507	NC_029257.1	25884255	25884761	8
ERR1830507	NC_029257.1	25891760	25892228	2
ERR1830508	NC_029257.1	25946321	25946886	2
ERR1830507	NC_029257.1	26171755	26172183	146
ERR1830507	NC_029257.1	26412277	26413063	2
ERR1830507	NC_029257.1	26453336	26453772	8
ERR1830507	NC_029257.1	26923491	26923993	2
ERR1830508	NC_029257.1	26937554	26937946	2
ERR1830507	NC_029257.1	26942887	26943474	4
ERR1830507	NC_029257.1	27004853	27005332	2
ERR1830507	NC_029257.1	27052408	27052816	4
ERR1830507	NC_029257.1	27439621	27439925	2
ERR1830507	NC_029257.1	27487015	27487458	5
ERR1830507	NC_029257.1	27488602	27489156	16
ERR1830507	NC_029257.1	27633034	27633907	7
ERR1830508	NC_029257.1	27675691	27676118	3
ERR1830507	NC_029257.1	27694602	27695069	9
ERR1830507	NC_029257.1	27710911	27711359	2
ERR1830508	NC_029257.1	27902983	27903398	2
ERR1830507	NC_029257.1	28244137	28244967	6
ERR1830507	NC_029257.1	28404713	28405219	6
ERR1830507	NC_029257.1	28468834	28469326	4
ERR1830507	NC_029257.1	28666901	28667207	2
ERR1830508	NC_029257.1	28722561	28723196	3
ERR1830507	NC_029257.1	29034288	29034856	13
ERR1830507	NC_029257.1	29080127	29080907	2
ERR1830507	NC_029257.1	29115554	29115963	3
ERR1830507	NC_029257.1	29212624	29213162	3
ERR1830507	NC_029257.1	29228932	29229143	2
ERR1830507	NC_029257.1	29288777	29289418	2
ERR1830507	NC_029257.1	29418653	29419201	24
ERR1830507	NC_029257.1	29562204	29562956	3
ERR1830507	NC_029257.1	29720897	29721225	3
ERR1830508	NC_029257.1	29774132	29774537	2
ERR1830507	NC_029257.1	29988073	29988754	6
ERR1830507	NC_029257.1	30018067	30018197	4
ERR1830507	NC_029257.1	30030013	30030454	2
ERR1830507	NC_029257.1	30054193	30054564	2
ERR1830508	NC_029257.1	30494325	30494950	3
ERR1830507	NC_029257.1	30496634	30497154	2
ERR1830507	NC_029257.1	30530105	30531185	2
ERR1830507	NC_029257.1	30530784	30531200	2
ERR1830507	NC_029257.1	30666171	30666781	2
ERR1830508	NC_029257.1	30831329	30831822	5
ERR1830507	NC_029257.1	30878260	30878651	4
ERR1830507	NC_029257.1	30913890	30914353	3
ERR1830508	NC_029257.1	30947714	30948172	3
ERR1830507	NC_029257.1	31421644	31421996	3
ERR1830508	NC_029257.1	31548797	31549529	2
ERR1830507	NC_029257.1	31735373	31735759	2
ERR1830507	NC_029257.1	31822058	31822456	2
ERR1830508	NC_029257.1	32344254	32344643	2
ERR1830508	NC_029257.1	32630652	32631381	3
ERR1830507	NC_029257.1	32873457	32874265	2
ERR1830507	NC_029257.1	32873728	32874521	2
ERR1830507	NC_029257.1	32878906	32879388	3
ERR1830507	NC_029257.1	32993010	32993446	6
ERR1830507	NC_029257.1	33041475	33042032	4
ERR1830507	NC_029257.1	33052667	33053251	22
ERR1830508	NC_029257.1	33206050	33206942	2
ERR1830508	NC_029257.1	33253222	33253645	5
ERR1830508	NC_029257.1	33327529	33328016	6
ERR1830507	NC_029257.1	33439541	33439832	5
ERR1830507	NC_029257.1	33453095	33453520	4
ERR1830507	NC_029257.1	33459582	33459997	4
ERR1830508	NC_029257.1	33615292	33615691	23
ERR1830507	NC_029257.1	33711983	33712807	3
ERR1830507	NC_029257.1	33773536	33774176	3
ERR1830507	NC_029257.1	33773755	33774081	7
ERR1830507	NC_029257.1	33859958	33860863	11
ERR1830507	NC_029257.1	33860150	33860581	2
ERR1830507	NC_029257.1	33963479	33964319	4
ERR1830508	NC_029257.1	34010135	34011024	2
ERR1830507	NC_029257.1	34450540	34450965	4
ERR1830508	NC_029257.1	34508915	34509337	3
ERR1830508	NC_029257.1	35156004	35156459	2
ERR1830507	NC_029257.1	35166456	35167265	3
ERR1830507	NC_029257.1	35198728	35199502	2
ERR1830508	NC_029257.1	35534343	35534794	5
ERR1830507	NC_029257.1	35730987	35731663	2
ERR1830507	NC_029257.1	35773427	35773931	3
ERR1830507	NC_029258.1	56544	57032	5
ERR1830507	NC_029258.1	70439	70782	4
ERR1830507	NC_029258.1	107995	108284	19
ERR1830508	NC_029258.1	148867	149251	2
ERR1830508	NC_029258.1	157525	157833	2
ERR1830507	NC_029258.1	274587	275015	75
ERR1830507	NC_029258.1	290721	291102	15
ERR1830508	NC_029258.1	327532	328141	3
ERR1830508	NC_029258.1	356277	356489	4
ERR1830507	NC_029258.1	545257	546152	4
ERR1830507	NC_029258.1	576284	577397	5
ERR1830507	NC_029258.1	607349	607988	6
ERR1830508	NC_029258.1	660231	660557	2
ERR1830507	NC_029258.1	712911	713301	2
ERR1830507	NC_029258.1	759616	760126	2
ERR1830507	NC_029258.1	781818	782553	2
ERR1830508	NC_029258.1	903570	904098	2
ERR1830507	NC_029258.1	1309026	1309367	2
ERR1830507	NC_029258.1	1525132	1525976	4
ERR1830507	NC_029258.1	1601404	1601768	5
ERR1830507	NC_029258.1	1622331	1622759	2
ERR1830507	NC_029258.1	1727339	1727699	2
ERR1830507	NC_029258.1	1858378	1858762	2
ERR1830507	NC_029258.1	2089878	2090713	2
ERR1830508	NC_029258.1	2173103	2173410	3
ERR1830508	NC_029258.1	2188496	2188930	4
ERR1830507	NC_029258.1	2251494	2252204	3
ERR1830507	NC_029258.1	2408731	2409327	2
ERR1830507	NC_029258.1	2419500	2419922	12
ERR1830507	NC_029258.1	2812484	2812853	2
ERR1830508	NC_029258.1	2932468	2932983	2
ERR1830507	NC_029258.1	3217679	3217969	2
ERR1830507	NC_029258.1	3251752	3252267	2
ERR1830508	NC_029258.1	3342122	3342780	2
ERR1830507	NC_029258.1	3511322	3511863	2
ERR1830507	NC_029258.1	3778275	3779302	2
ERR1830508	NC_029258.1	4275054	4275676	2
ERR1830507	NC_029258.1	4346281	4346744	2
ERR1830507	NC_029258.1	4780337	4780754	8
ERR1830507	NC_029258.1	4862596	4862945	2
ERR1830507	NC_029258.1	5047061	5047520	6
ERR1830508	NC_029258.1	5424964	5425365	3
ERR1830507	NC_029258.1	5441658	5442046	9
ERR1830507	NC_029258.1	5460629	5460991	11
ERR1830508	NC_029258.1	5675617	5675901	5
ERR1830507	NC_029258.1	5844124	5844689	4
ERR1830508	NC_029258.1	6024509	6024883	4
ERR1830507	NC_029258.1	6160543	6161011	4
ERR1830507	NC_029258.1	6160637	6160769	2
ERR1830507	NC_029258.1	6482128	6482705	2
ERR1830508	NC_029258.1	6881759	6882199	3
ERR1830507	NC_029258.1	7451067	7451366	2
ERR1830507	NC_029258.1	7642176	7643432	4
ERR1830508	NC_029258.1	7707046	7707477	2
ERR1830507	NC_029258.1	7715019	7715307	2
ERR1830507	NC_029258.1	7742284	7742899	3
ERR1830507	NC_029258.1	7760144	7760426	5
ERR1830507	NC_029258.1	7760284	7760771	3
ERR1830507	NC_029258.1	7809086	7809807	3
ERR1830507	NC_029258.1	7935246	7935766	2
ERR1830507	NC_029258.1	7956019	7956653	7
ERR1830507	NC_029258.1	7973123	7973452	2
ERR1830507	NC_029258.1	8228594	8228915	19
ERR1830507	NC_029258.1	8323265	8323685	7
ERR1830507	NC_029258.1	8487675	8488046	4
ERR1830508	NC_029258.1	8751961	8752536	2
ERR1830508	NC_029258.1	8768703	8769157	6
ERR1830507	NC_029258.1	8811974	8812450	3
ERR1830507	NC_029258.1	8823317	8823889	21
ERR1830507	NC_029258.1	8832393	8833375	2
ERR1830507	NC_029258.1	8832991	8833368	4
ERR1830508	NC_029258.1	8857409	8857769	2
ERR1830507	NC_029258.1	8918465	8918809	2
ERR1830507	NC_029258.1	8957561	8958038	2
ERR1830508	NC_029258.1	9165961	9166622	2
ERR1830508	NC_029258.1	9357410	9357767	2
ERR1830507	NC_029258.1	9410356	9410641	5
ERR1830507	NC_029258.1	9683158	9683732	2
ERR1830507	NC_029258.1	10028632	10029192	6
ERR1830507	NC_029258.1	10116073	10116678	7
ERR1830507	NC_029258.1	10120910	10121066	901
ERR1830507	NC_029258.1	10532520	10533144	3
ERR1830507	NC_029258.1	10559259	10559716	2
ERR1830508	NC_029258.1	10561482	10561932	9
ERR1830508	NC_029258.1	10589288	10589717	4
ERR1830508	NC_029258.1	10638067	10638355	2
ERR1830507	NC_029258.1	10772253	10772704	6
ERR1830507	NC_029258.1	10796221	10796513	2
ERR1830507	NC_029258.1	10834330	10834814	2
ERR1830508	NC_029258.1	10882911	10883610	3
ERR1830507	NC_029258.1	11078365	11080267	2
ERR1830508	NC_029258.1	11220099	11220726	2
ERR1830507	NC_029258.1	11380326	11380750	2
ERR1830508	NC_029258.1	11483060	11483662	3
ERR1830507	NC_029258.1	11501425	11501829	3
ERR1830508	NC_029258.1	11607608	11608819	3
ERR1830508	NC_029258.1	11607850	11608622	2
ERR1830507	NC_029258.1	11687199	11687560	3
ERR1830507	NC_029258.1	11692816	11693323	2
ERR1830507	NC_029258.1	11799470	11799805	14
ERR1830507	NC_029258.1	11823384	11823926	11
ERR1830507	NC_029258.1	11924783	11925039	105
ERR1830507	NC_029258.1	12245155	12245530	2
ERR1830507	NC_029258.1	12305694	12306147	4
ERR1830507	NC_029258.1	12581648	12582203	18
ERR1830507	NC_029258.1	12617731	12618303	4
ERR1830507	NC_029258.1	12673677	12674301	2
ERR1830508	NC_029258.1	12784590	12785663	6
ERR1830507	NC_029258.1	13133265	13134025	6
ERR1830507	NC_029258.1	14205790	14206240	5
ERR1830508	NC_029258.1	14628323	14629242	4
ERR1830507	NC_029258.1	14696536	14697371	2
ERR1830507	NC_029258.1	14755695	14756414	4
ERR1830507	NC_029258.1	14768083	14768469	2
ERR1830508	NC_029258.1	15230108	15230426	2
ERR1830507	NC_029258.1	15265083	15265832	3
ERR1830508	NC_029258.1	15506706	15507112	2
ERR1830508	NC_029258.1	15871713	15872064	3
ERR1830507	NC_029258.1	15896868	15897266	2
ERR1830507	NC_029258.1	15904653	15905109	2
ERR1830507	NC_029258.1	15983200	15983650	2
ERR1830507	NC_029258.1	15983233	15983648	3
ERR1830507	NC_029258.1	16074206	16074601	6
ERR1830507	NC_029258.1	16170047	16170482	2
ERR1830507	NC_029258.1	16828787	16829374	6
ERR1830508	NC_029258.1	17357922	17358491	4
ERR1830508	NC_029258.1	17589006	17589877	5
ERR1830508	NC_029258.1	17660405	17661271	5
ERR1830507	NC_029258.1	17691150	17691753	8
ERR1830507	NC_029258.1	17711831	17712364	14
ERR1830507	NC_029258.1	17749535	17750019	2
ERR1830507	NC_029258.1	17833388	17833813	2
ERR1830508	NC_029258.1	17937982	17938699	6
ERR1830508	NC_029258.1	18031880	18032393	4
ERR1830507	NC_029258.1	18101880	18102368	2
ERR1830507	NC_029258.1	18442439	18443083	2
ERR1830507	NC_029258.1	18556668	18557157	2
ERR1830507	NC_029258.1	18627547	18627993	2
ERR1830507	NC_029258.1	18723182	18723736	2
ERR1830507	NC_029258.1	18868285	18869192	4
ERR1830507	NC_029258.1	18868395	18869067	2
ERR1830507	NC_029258.1	18876280	18876998	4
ERR1830507	NC_029258.1	18877884	18878252	4
ERR1830507	NC_029258.1	18937046	18937537	14
ERR1830507	NC_029258.1	18937088	18937391	25
ERR1830507	NC_029258.1	19150259	19150621	3
ERR1830507	NC_029258.1	19183512	19183914	2
ERR1830508	NC_029258.1	19209129	19209877	4
ERR1830507	NC_029258.1	19218669	19219394	5
ERR1830507	NC_029258.1	19223169	19223529	2
ERR1830507	NC_029258.1	19654736	19655067	2
ERR1830507	NC_029258.1	19748945	19749764	6
ERR1830507	NC_029258.1	20037918	20038386	2
ERR1830507	NC_029258.1	20106005	20106607	2
ERR1830507	NC_029258.1	20167243	20167644	4
ERR1830508	NC_029258.1	20342439	20343006	2
ERR1830508	NC_029258.1	20372445	20372792	2
ERR1830507	NC_029258.1	20426534	20427208	8
ERR1830508	NC_029258.1	20763994	20764771	6
ERR1830507	NC_029258.1	21059281	21059642	4
ERR1830508	NC_029258.1	21082724	21083435	2
ERR1830508	NC_029258.1	21089142	21089496	2
ERR1830507	NC_029258.1	21117707	21118511	3
ERR1830507	NC_029258.1	21396290	21396849	14
ERR1830508	NC_029258.1	21437634	21438088	4
ERR1830507	NC_029258.1	21570858	21571150	3
ERR1830507	NC_029258.1	21591548	21591866	10
ERR1830508	NC_029258.1	21627556	21628306	2
ERR1830507	NC_029258.1	21711837	21712232	2
ERR1830507	NC_029258.1	21879731	21880227	2
ERR1830508	NC_029258.1	22068471	22069105	2
ERR1830508	NC_029258.1	22161524	22162423	2
ERR1830507	NC_029258.1	22164416	22164785	3
ERR1830508	NC_029258.1	22185028	22185709	2
ERR1830508	NC_029258.1	22308427	22308940	2
ERR1830507	NC_029258.1	22328908	22329285	2
ERR1830507	NC_029258.1	22347987	22348326	3
ERR1830507	NC_029258.1	22504717	22505112	3
ERR1830508	NC_029258.1	22599334	22599744	28
ERR1830507	NC_029258.1	22645589	22646101	2
ERR1830507	NC_029258.1	22696129	22696875	3
ERR1830508	NC_029258.1	22758207	22758882	2
ERR1830508	NC_029258.1	22772594	22773067	2
ERR1830507	NC_029258.1	22951664	22951990	11
ERR1830507	NC_029258.1	23059242	23059729	2
ERR1830507	NC_029258.1	23177198	23177657	2
ERR1830507	NC_029258.1	23320100	23320580	2
ERR1830507	NC_029258.1	23457376	23458011	2
ERR1830508	NC_029258.1	23917356	23917840	2
ERR1830507	NC_029258.1	24161100	24161853	6
ERR1830507	NC_029258.1	24229735	24230059	7
ERR1830507	NC_029258.1	24288400	24288829	3
ERR1830507	NC_029258.1	24482853	24483403	17
ERR1830507	NC_029258.1	24868886	24869399	2
ERR1830507	NC_029258.1	24955035	24956149	2
ERR1830508	NC_029258.1	25059402	25060048	2
ERR1830508	NC_029258.1	25059613	25060575	3
ERR1830507	NC_029258.1	25059743	25060170	13
ERR1830507	NC_029258.1	25116401	25116768	2
ERR1830507	NC_029258.1	25197835	25198652	2
ERR1830507	NC_029258.1	25345725	25346311	3
ERR1830507	NC_029258.1	25566797	25567838	2
ERR1830507	NC_029258.1	26004217	26004555	2
ERR1830507	NC_029258.1	26240200	26240698	3
ERR1830507	NC_029258.1	26664695	26665028	2
ERR1830508	NC_029258.1	26699559	26700085	4
ERR1830507	NC_029258.1	26868020	26868614	13
ERR1830508	NC_029258.1	27060060	27060843	2
ERR1830508	NC_029258.1	27060088	27060625	2
ERR1830507	NC_029258.1	27330027	27330462	2
ERR1830507	NC_029258.1	27516824	27517443	3
ERR1830508	NC_029258.1	27559366	27559719	3
ERR1830507	NC_029258.1	27827915	27828754	2
ERR1830507	NC_029258.1	27893980	27894325	2
ERR1830507	NC_029258.1	28279683	28280146	5
ERR1830507	NC_029258.1	28352945	28353352	2
ERR1830507	NC_029258.1	28472973	28473511	2
ERR1830507	NC_029258.1	28616077	28616469	9
ERR1830507	NC_029258.1	28707249	28707887	2
ERR1830507	NC_029258.1	28792664	28793053	4
ERR1830507	NC_029258.1	28945162	28945511	2
ERR1830507	NC_029258.1	28990415	28991167	2
ERR1830508	NC_029258.1	29119318	29119667	4
ERR1830508	NC_029258.1	29321426	29322251	2
ERR1830507	NC_029258.1	29650906	29651199	7
ERR1830508	NC_029258.1	29670424	29670933	3
ERR1830508	NC_029258.1	29744888	29745559	3
ERR1830507	NC_029258.1	30020970	30021689	12
ERR1830507	NC_029258.1	30197342	30197752	2
ERR1830507	NC_029258.1	30464157	30464501	2
ERR1830508	NC_029258.1	30494737	30495114	2
ERR1830507	NC_029258.1	30527929	30528591	6
ERR1830507	NC_029258.1	30614753	30615257	2
ERR1830507	NC_029258.1	30726861	30727473	3
ERR1830508	NC_029258.1	30752000	30752323	2
ERR1830507	NC_029258.1	30946823	30947303	3
ERR1830507	NC_029258.1	31018060	31018502	4
ERR1830507	NC_029258.1	31054205	31055021	4
ERR1830508	NC_029258.1	31088059	31088454	2
ERR1830507	NC_029258.1	31332579	31333544	4
ERR1830507	NC_029258.1	31386271	31387050	2
ERR1830507	NC_029258.1	31386350	31387041	4
ERR1830508	NC_029258.1	31476800	31477244	2
ERR1830507	NC_029258.1	31480063	31480661	3
ERR1830507	NC_029258.1	31551571	31552163	2
ERR1830507	NC_029258.1	31569728	31570360	2
ERR1830507	NC_029258.1	31838304	31839234	2
ERR1830507	NC_029258.1	32002664	32003054	5
ERR1830507	NC_029258.1	32162568	32162987	2
ERR1830508	NC_029258.1	32235119	32235573	2
ERR1830507	NC_029258.1	32452926	32453436	17
ERR1830507	NC_029258.1	32538694	32539494	2
ERR1830508	NC_029258.1	32701962	32702211	2
ERR1830508	NC_029258.1	32785843	32786221	2
ERR1830507	NC_029258.1	33033919	33034385	5
ERR1830508	NC_029258.1	33035305	33035870	2
ERR1830507	NC_029258.1	33288072	33288747	4
ERR1830507	NC_029258.1	33305882	33306271	8
ERR1830507	NC_029258.1	33382300	33383046	2
ERR1830507	NC_029258.1	33747340	33747741	7
ERR1830508	NC_029258.1	33753097	33753654	4
ERR1830507	NC_029258.1	33926105	33926471	2
ERR1830508	NC_029258.1	33958593	33958958	4
ERR1830507	NC_029258.1	34010817	34011581	2
ERR1830508	NC_029258.1	34011830	34012223	2
ERR1830507	NC_029258.1	34030794	34031155	4
ERR1830508	NC_029258.1	34592323	34593221	5
ERR1830507	NC_029258.1	35039440	35039810	8
ERR1830507	NC_029258.1	35044190	35044950	2
ERR1830507	NC_029258.1	35099901	35100438	32
ERR1830507	NC_029258.1	35099968	35100511	6
ERR1830508	NC_029258.1	35573541	35574009	2
ERR1830507	NC_029258.1	35800165	35800582	2
ERR1830507	NC_029258.1	35811279	35811928	2
ERR1830508	NC_029258.1	36119194	36120012	2
ERR1830508	NC_029259.1	261894	263117	2
ERR1830508	NC_029259.1	518399	519221	3
ERR1830508	NC_029259.1	617936	618337	2
ERR1830507	NC_029259.1	713103	713542	3
ERR1830507	NC_029259.1	747062	747429	2
ERR1830507	NC_029259.1	966817	967554	2
ERR1830507	NC_029259.1	1530697	1531120	4
ERR1830507	NC_029259.1	1848243	1848658	6
ERR1830507	NC_029259.1	2017833	2018885	3
ERR1830508	NC_029259.1	2059837	2060206	3
ERR1830507	NC_029259.1	2118521	2119035	6
ERR1830507	NC_029259.1	2243053	2243500	2
ERR1830507	NC_029259.1	2243054	2243500	2
ERR1830508	NC_029259.1	2293328	2293732	2
ERR1830507	NC_029259.1	2721296	2721926	9
ERR1830507	NC_029259.1	2806894	2807136	2
ERR1830508	NC_029259.1	2961103	2961721	2
ERR1830507	NC_029259.1	3221822	3222085	7
ERR1830508	NC_029259.1	3245299	3245785	2
ERR1830508	NC_029259.1	3447461	3447902	2
ERR1830508	NC_029259.1	3556051	3556718	2
ERR1830508	NC_029259.1	3612191	3612520	2
ERR1830507	NC_029259.1	3623088	3623696	4
ERR1830507	NC_029259.1	3638258	3638668	3
ERR1830508	NC_029259.1	4088026	4088319	2
ERR1830508	NC_029259.1	4290472	4290800	4
ERR1830507	NC_029259.1	4291772	4292270	4
ERR1830507	NC_029259.1	4496466	4496815	4
ERR1830507	NC_029259.1	4576382	4576911	4
ERR1830507	NC_029259.1	4687363	4687692	2
ERR1830508	NC_029259.1	4989733	4990386	2
ERR1830507	NC_029259.1	5418267	5418671	8
ERR1830507	NC_029259.1	5689433	5690177	5
ERR1830508	NC_029259.1	5708541	5709016	4
ERR1830507	NC_029259.1	5867983	5868300	4
ERR1830507	NC_029259.1	5973266	5973800	2
ERR1830507	NC_029259.1	6423363	6423773	3
ERR1830507	NC_029259.1	6499858	6500405	2
ERR1830508	NC_029259.1	6619874	6620325	2
ERR1830508	NC_029259.1	6639596	6639902	10
ERR1830507	NC_029259.1	7501372	7501994	2
ERR1830507	NC_029259.1	7916688	7917147	9
ERR1830507	NC_029259.1	7974308	7974894	4
ERR1830507	NC_029259.1	8513329	8513737	3
ERR1830508	NC_029259.1	8517895	8518648	2
ERR1830508	NC_029259.1	9063345	9064156	3
ERR1830507	NC_029259.1	9078956	9079402	4
ERR1830508	NC_029259.1	9101178	9101929	2
ERR1830508	NC_029259.1	9186913	9187242	2
ERR1830507	NC_029259.1	9209318	9209820	2
ERR1830507	NC_029259.1	9209337	9209902	2
ERR1830507	NC_029259.1	9209353	9209810	2
ERR1830508	NC_029259.1	9332616	9333456	3
ERR1830508	NC_029259.1	9376964	9377271	2
ERR1830508	NC_029259.1	9690268	9690935	4
ERR1830507	NC_029259.1	9893678	9894080	2
ERR1830507	NC_029259.1	10212121	10213385	5
ERR1830507	NC_029259.1	10234658	10234983	5
ERR1830508	NC_029259.1	10368482	10369232	3
ERR1830507	NC_029259.1	10438927	10439243	2
ERR1830507	NC_029259.1	10567503	10567812	2
ERR1830508	NC_029259.1	10903100	10903691	3
ERR1830507	NC_029259.1	11058234	11059152	3
ERR1830507	NC_029259.1	11505819	11506328	2
ERR1830508	NC_029259.1	11656060	11656524	2
ERR1830507	NC_029259.1	11693343	11693931	2
ERR1830507	NC_029259.1	11852010	11852335	6
ERR1830508	NC_029259.1	12073149	12073710	2
ERR1830508	NC_029259.1	12239029	12239485	2
ERR1830507	NC_029259.1	12451298	12451800	6
ERR1830508	NC_029259.1	12641659	12642486	2
ERR1830507	NC_029259.1	12709208	12709570	2
ERR1830507	NC_029259.1	12914493	12915112	2
ERR1830508	NC_029259.1	13238556	13239237	5
ERR1830508	NC_029259.1	13241152	13241610	4
ERR1830508	NC_029259.1	13267792	13269046	3
ERR1830507	NC_029259.1	13393383	13393818	7
ERR1830508	NC_029259.1	14515853	14516592	2
ERR1830507	NC_029259.1	14522586	14522973	3
ERR1830507	NC_029259.1	14634781	14635191	2
ERR1830507	NC_029259.1	14847852	14848385	4
ERR1830507	NC_029259.1	15208981	15209379	2
ERR1830507	NC_029259.1	15434060	15434247	2
ERR1830508	NC_029259.1	15507282	15508208	2
ERR1830508	NC_029259.1	15750113	15750579	4
ERR1830507	NC_029259.1	16550226	16550618	2
ERR1830507	NC_029259.1	16567066	16567823	4
ERR1830507	NC_029259.1	16677999	16678485	2
ERR1830507	NC_029259.1	17279485	17279883	3
ERR1830507	NC_029259.1	17418571	17419106	3
ERR1830507	NC_029259.1	17462507	17463086	2
ERR1830507	NC_029259.1	17543570	17544008	2
ERR1830508	NC_029259.1	18467777	18468134	2
ERR1830507	NC_029259.1	18575109	18575479	2
ERR1830507	NC_029259.1	18609105	18609404	2
ERR1830508	NC_029259.1	18671514	18672007	2
ERR1830508	NC_029259.1	18776426	18777084	2
ERR1830507	NC_029259.1	18781284	18782365	8
ERR1830508	NC_029259.1	18935277	18935581	2
ERR1830508	NC_029259.1	18978281	18978820	2
ERR1830507	NC_029259.1	19027149	19028393	4
ERR1830507	NC_029259.1	19111636	19111977	4
ERR1830507	NC_029259.1	19199790	19200213	3
ERR1830507	NC_029259.1	19218920	19219235	2
ERR1830507	NC_029259.1	19430899	19431245	2
ERR1830507	NC_029259.1	19528071	19528932	3
ERR1830508	NC_029259.1	19921702	19922085	4
ERR1830507	NC_029259.1	20108268	20108777	7
ERR1830508	NC_029259.1	20112507	20112856	2
ERR1830507	NC_029259.1	20123180	20123645	3
ERR1830507	NC_029259.1	20365636	20366337	2
ERR1830508	NC_029259.1	20580451	20580948	2
ERR1830507	NC_029259.1	20606657	20607171	2
ERR1830507	NC_029259.1	20774606	20774870	2
ERR1830507	NC_029259.1	20774655	20775226	6
ERR1830507	NC_029259.1	20926022	20926807	3
ERR1830507	NC_029259.1	21490786	21491170	2
ERR1830507	NC_029259.1	22056030	22056390	3
ERR1830507	NC_029259.1	22194075	22194547	11
ERR1830508	NC_029259.1	22582275	22582598	2
ERR1830508	NC_029259.1	22668187	22668657	4
ERR1830507	NC_029259.1	22787127	22787792	2
ERR1830507	NC_029259.1	22832731	22833207	2
ERR1830507	NC_029259.1	22835384	22836086	6
ERR1830508	NC_029259.1	22854321	22854920	3
ERR1830507	NC_029259.1	22855735	22856151	2
ERR1830507	NC_029259.1	22924064	22925056	5
ERR1830508	NC_029259.1	22955836	22956689	2
ERR1830507	NC_029259.1	23375605	23375940	10
ERR1830507	NC_029259.1	23490239	23490498	100
ERR1830507	NC_029259.1	23567902	23568237	2
ERR1830507	NC_029259.1	23602982	23603363	3
ERR1830507	NC_029259.1	23706259	23706663	3
ERR1830507	NC_029259.1	23732383	23732691	2
ERR1830507	NC_029259.1	23749767	23750223	6
ERR1830507	NC_029259.1	24181138	24181489	2
ERR1830507	NC_029259.1	24257054	24257527	7
ERR1830507	NC_029259.1	24357330	24357618	3
ERR1830507	NC_029259.1	24501610	24501957	4
ERR1830507	NC_029259.1	24672476	24672961	4
ERR1830508	NC_029259.1	25003422	25004002	2
ERR1830508	NC_029259.1	25089317	25089756	4
ERR1830508	NC_029259.1	25156141	25156803	2
ERR1830507	NC_029259.1	25239604	25240107	5
ERR1830507	NC_029259.1	25399365	25399778	2
ERR1830507	NC_029259.1	25461588	25461955	2
ERR1830507	NC_029259.1	25627241	25627729	2
ERR1830508	NC_029259.1	26077314	26077780	2
ERR1830508	NC_029259.1	26468510	26470347	3
ERR1830507	NC_029259.1	26473537	26474228	11
ERR1830508	NC_029259.1	26999004	26999465	4
ERR1830507	NC_029259.1	27103313	27103837	3
ERR1830507	NC_029259.1	27217897	27218496	3
ERR1830508	NC_029259.1	27281562	27282426	2
ERR1830507	NC_029259.1	27394228	27394835	2
ERR1830508	NC_029259.1	27429558	27429826	2
ERR1830507	NC_029259.1	27566039	27566603	2
ERR1830507	NC_029259.1	27610387	27610702	3
ERR1830507	NC_029259.1	27689134	27689635	21
ERR1830507	NC_029259.1	28048246	28048981	3
ERR1830507	NC_029259.1	28400529	28400992	2
ERR1830507	NC_029259.1	28474820	28475209	7
ERR1830507	NC_029259.1	28529121	28529533	7
ERR1830507	NC_029259.1	29213284	29213881	3
ERR1830508	NC_029259.1	29216798	29217142	2
ERR1830507	NC_029259.1	29229372	29229821	2
ERR1830507	NC_029259.1	29236911	29237173	2
ERR1830507	NC_029259.1	29308219	29308611	2
ERR1830507	NC_029259.1	29375123	29375667	4
ERR1830507	NC_029259.1	29405943	29406491	4
ERR1830508	NC_029259.1	29639511	29639811	2
ERR1830507	NC_029259.1	29711157	29711675	2
ERR1830508	NC_029259.1	29818261	29818726	2
ERR1830507	NC_029259.1	29894307	29894793	7
ERR1830508	NC_029259.1	30022629	30022986	2
ERR1830508	NC_029259.1	30270146	30270495	2
ERR1830507	NC_029259.1	30321430	30321818	5
ERR1830507	NC_029259.1	30574909	30575460	2
ERR1830508	NC_029259.1	30679505	30679923	2
ERR1830507	NC_029259.1	30967778	30968522	2
ERR1830508	NC_029259.1	31145617	31146371	2
ERR1830508	NC_029259.1	31153318	31154059	2
ERR1830508	NC_029259.1	31211136	31211679	2
ERR1830507	NC_029259.1	31310910	31311272	7
ERR1830507	NC_029259.1	31317813	31318259	2
ERR1830508	NC_029259.1	31448179	31448541	2
ERR1830507	NC_029259.1	31500060	31500505	8
ERR1830508	NC_029259.1	31673565	31673995	2
ERR1830507	NC_029259.1	31802794	31803021	2
ERR1830508	NC_029259.1	31920532	31921203	2
ERR1830507	NC_029259.1	31977230	31977685	2
ERR1830507	NC_029259.1	32010254	32010748	3
ERR1830507	NC_029259.1	32079710	32080081	6
ERR1830507	NC_029259.1	32236972	32237745	2
ERR1830507	NC_029259.1	32335195	32335754	2
ERR1830507	NC_029259.1	32335330	32335754	8
ERR1830507	NC_029259.1	32370715	32371240	6
ERR1830507	NC_029259.1	32676839	32677109	2
ERR1830508	NC_029259.1	32697782	32698146	2
ERR1830507	NC_029259.1	33000411	33000820	3
ERR1830507	NC_029259.1	33304688	33305159	3
ERR1830507	NC_029259.1	33416566	33417699	3
ERR1830508	NC_029259.1	33431339	33431776	4
ERR1830507	NC_029259.1	33500613	33501083	3
ERR1830507	NC_029259.1	33604599	33604863	10
ERR1830507	NC_029259.1	33741014	33742149	5
ERR1830507	NC_029259.1	33796029	33796957	2
ERR1830507	NC_029259.1	33802240	33803191	3
ERR1830508	NC_029259.1	33837410	33837943	7
ERR1830508	NC_029259.1	33956842	33957263	2
ERR1830507	NC_029259.1	33982677	33982965	3
ERR1830507	NC_029259.1	34154673	34155060	2
ERR1830508	NC_029259.1	34364814	34365300	3
ERR1830507	NC_029259.1	34473783	34474129	6
ERR1830507	NC_029259.1	34564954	34565645	3
ERR1830507	NC_029259.1	34669696	34670384	11
ERR1830507	NC_029259.1	34716707	34718000	2
ERR1830507	NC_029259.1	34945369	34945765	2
ERR1830508	NC_029259.1	35233166	35233414	2
ERR1830507	NC_029260.1	42246	42714	2
ERR1830508	NC_029260.1	327749	328295	2
ERR1830508	NC_029260.1	327807	328453	5
ERR1830507	NC_029260.1	708757	709102	4
ERR1830507	NC_029260.1	806739	807545	5
ERR1830507	NC_029260.1	1021866	1022699	8
ERR1830508	NC_029260.1	1186763	1187412	4
ERR1830507	NC_029260.1	1186945	1187318	9
ERR1830508	NC_029260.1	1404901	1405741	2
ERR1830507	NC_029260.1	1462696	1463056	3
ERR1830507	NC_029260.1	1479643	1480261	3
ERR1830507	NC_029260.1	1704305	1704676	3
ERR1830508	NC_029260.1	1740548	1741273	2
ERR1830507	NC_029260.1	1743469	1743878	8
ERR1830507	NC_029260.1	1941328	1941783	9
ERR1830507	NC_029260.1	2034239	2034619	2
ERR1830508	NC_029260.1	2409423	2409776	3
ERR1830507	NC_029260.1	2542238	2542813	5
ERR1830508	NC_029260.1	2580277	2580781	3
ERR1830507	NC_029260.1	2594989	2595283	4
ERR1830507	NC_029260.1	2667432	2667910	2
ERR1830507	NC_029260.1	2788088	2788437	15
ERR1830507	NC_029260.1	3045062	3045385	2
ERR1830508	NC_029260.1	3179879	3180085	3
ERR1830507	NC_029260.1	3209578	3209889	8
ERR1830507	NC_029260.1	3244777	3245150	2
ERR1830507	NC_029260.1	3250099	3250988	5
ERR1830507	NC_029260.1	3500147	3500650	12
ERR1830507	NC_029260.1	3519395	3520918	3
ERR1830507	NC_029260.1	3579691	3580177	6
ERR1830507	NC_029260.1	3628068	3628759	2
ERR1830507	NC_029260.1	4259687	4260168	6
ERR1830507	NC_029260.1	4700972	4701356	4
ERR1830507	NC_029260.1	4767680	4768153	2
ERR1830508	NC_029260.1	4822723	4823140	3
ERR1830507	NC_029260.1	4936202	4936570	2
ERR1830507	NC_029260.1	4952209	4952980	6
ERR1830507	NC_029260.1	5236890	5237318	2
ERR1830507	NC_029260.1	5251555	5252072	2
ERR1830507	NC_029260.1	5259063	5259797	2
ERR1830507	NC_029260.1	5270674	5271121	3
ERR1830507	NC_029260.1	5437295	5437936	2
ERR1830507	NC_029260.1	5437384	5437861	4
ERR1830507	NC_029260.1	5818822	5819084	2
ERR1830507	NC_029260.1	6201099	6201792	3
ERR1830507	NC_029260.1	6306087	6306632	2
ERR1830507	NC_029260.1	6512074	6512537	4
ERR1830507	NC_029260.1	6641482	6641637	7
ERR1830507	NC_029260.1	6803086	6803410	2
ERR1830508	NC_029260.1	6831713	6832015	2
ERR1830508	NC_029260.1	6926259	6926973	2
ERR1830507	NC_029260.1	7061230	7061653	5
ERR1830508	NC_029260.1	7336729	7337398	5
ERR1830507	NC_029260.1	7420057	7420825	4
ERR1830507	NC_029260.1	7420500	7421078	3
ERR1830507	NC_029260.1	7491628	7492034	4
ERR1830507	NC_029260.1	7743405	7744085	3
ERR1830507	NC_029260.1	7758119	7758852	3
ERR1830508	NC_029260.1	7932770	7934392	2
ERR1830507	NC_029260.1	8192285	8192987	6
ERR1830508	NC_029260.1	8262307	8263015	3
ERR1830508	NC_029260.1	8625359	8625929	2
ERR1830507	NC_029260.1	8686802	8687389	5
ERR1830508	NC_029260.1	8719781	8720273	2
ERR1830507	NC_029260.1	8863822	8864691	3
ERR1830507	NC_029260.1	8863831	8864221	2
ERR1830507	NC_029260.1	8907491	8908403	2
ERR1830507	NC_029260.1	9446212	9446743	2
ERR1830507	NC_029260.1	9647607	9647974	6
ERR1830508	NC_029260.1	9792922	9793475	2
ERR1830508	NC_029260.1	9910488	9910995	2
ERR1830507	NC_029260.1	10246087	10246437	2
ERR1830508	NC_029260.1	10248979	10249506	6
ERR1830507	NC_029260.1	10355384	10355805	6
ERR1830508	NC_029260.1	10788979	10789375	2
ERR1830507	NC_029260.1	11076808	11077356	2
ERR1830508	NC_029260.1	11090408	11090662	3
ERR1830508	NC_029260.1	11180408	11180973	2
ERR1830507	NC_029260.1	11331772	11332175	7
ERR1830508	NC_029260.1	11502649	11503023	2
ERR1830508	NC_029260.1	11661879	11662571	2
ERR1830508	NC_029260.1	11670903	11671240	3
ERR1830507	NC_029260.1	11862064	11862731	3
ERR1830507	NC_029260.1	11918959	11919480	6
ERR1830507	NC_029260.1	11941116	11941469	2
ERR1830507	NC_029260.1	12683054	12683446	6
ERR1830508	NC_029260.1	12760269	12760818	2
ERR1830507	NC_029260.1	13085769	13086167	4
ERR1830507	NC_029260.1	13495340	13495764	7
ERR1830507	NC_029260.1	13548896	13549370	8
ERR1830507	NC_029260.1	13871733	13872204	2
ERR1830507	NC_029260.1	13962613	13963011	4
ERR1830507	NC_029260.1	14945047	14945448	6
ERR1830507	NC_029260.1	15140232	15140802	2
ERR1830508	NC_029260.1	15497104	15497389	2
ERR1830507	NC_029260.1	15670744	15671116	2
ERR1830507	NC_029260.1	15829748	15830191	2
ERR1830507	NC_029260.1	15941721	15942220	2
ERR1830507	NC_029260.1	16135122	16135414	2
ERR1830508	NC_029260.1	16329966	16330379	2
ERR1830507	NC_029260.1	16379306	16379528	3
ERR1830507	NC_029260.1	16467338	16467715	2
ERR1830508	NC_029260.1	16474449	16475044	2
ERR1830507	NC_029260.1	16482828	16483260	2
ERR1830507	NC_029260.1	16482930	16483456	2
ERR1830508	NC_029260.1	16506726	16507642	2
ERR1830507	NC_029260.1	17440429	17441097	2
ERR1830507	NC_029260.1	17511358	17511773	5
ERR1830507	NC_029260.1	17516380	17516776	6
ERR1830507	NC_029260.1	17760488	17761090	4
ERR1830507	NC_029260.1	17857401	17858244	3
ERR1830507	NC_029260.1	17962099	17962528	4
ERR1830508	NC_029260.1	18103443	18103870	2
ERR1830507	NC_029260.1	18110035	18110447	2
ERR1830507	NC_029260.1	18140687	18141052	3
ERR1830507	NC_029260.1	18325324	18326065	7
ERR1830507	NC_029260.1	18416444	18416608	2
ERR1830507	NC_029260.1	18431930	18432285	4
ERR1830507	NC_029260.1	18495286	18496073	3
ERR1830507	NC_029260.1	18543242	18543467	4
ERR1830507	NC_029260.1	18610836	18611214	6
ERR1830507	NC_029260.1	18787388	18788092	3
ERR1830507	NC_029260.1	18901801	18902455	6
ERR1830507	NC_029260.1	18911444	18911812	3
ERR1830507	NC_029260.1	19046923	19047739	3
ERR1830507	NC_029260.1	19086399	19087355	2
ERR1830507	NC_029260.1	19125342	19126218	2
ERR1830507	NC_029260.1	19145834	19146435	9
ERR1830508	NC_029260.1	19171107	19171587	2
ERR1830507	NC_029260.1	19387645	19388545	6
ERR1830508	NC_029260.1	19432433	19432807	2
ERR1830507	NC_029260.1	19502233	19502839	2
ERR1830507	NC_029260.1	19769310	19769730	2
ERR1830508	NC_029260.1	19857075	19857887	2
ERR1830507	NC_029260.1	19920844	19921280	2
ERR1830507	NC_029260.1	19965957	19966692	3
ERR1830507	NC_029260.1	20105771	20106481	10
ERR1830508	NC_029260.1	20512020	20512369	2
ERR1830507	NC_029260.1	20617377	20617775	2
ERR1830508	NC_029260.1	20747987	20748324	2
ERR1830507	NC_029260.1	20775076	20775886	3
ERR1830507	NC_029260.1	21148912	21149228	4
ERR1830508	NC_029260.1	21205622	21206002	2
ERR1830508	NC_029260.1	22190278	22190851	2
ERR1830508	NC_029260.1	22195261	22195658	2
ERR1830507	NC_029260.1	22332054	22332543	7
ERR1830508	NC_029260.1	22377419	22378220	3
ERR1830508	NC_029260.1	22377776	22378224	2
ERR1830507	NC_029260.1	22491936	22492572	4
ERR1830507	NC_029260.1	22807702	22807989	94
ERR1830508	NC_029260.1	22893730	22894499	2
ERR1830508	NC_029260.1	22939306	22939709	3
ERR1830507	NC_029260.1	23237996	23238314	4
ERR1830507	NC_029260.1	23243987	23244369	2
ERR1830507	NC_029260.1	23935142	23935786	2
ERR1830507	NC_029260.1	24160152	24160911	12
ERR1830507	NC_029260.1	24305834	24306271	4
ERR1830508	NC_029260.1	24784513	24784865	2
ERR1830508	NC_029260.1	24896361	24896722	10
ERR1830507	NC_029260.1	25018199	25019266	2
ERR1830507	NC_029260.1	25097518	25098195	3
ERR1830507	NC_029260.1	25192632	25193228	6
ERR1830507	NC_029260.1	25239846	25240288	2
ERR1830507	NC_029260.1	25642509	25642855	31
ERR1830507	NC_029260.1	25696304	25696958	2
ERR1830508	NC_029260.1	25757828	25758318	2
ERR1830508	NC_029260.1	25907747	25908431	2
ERR1830508	NC_029260.1	25929509	25930024	2
ERR1830507	NC_029260.1	26053904	26054432	2
ERR1830508	NC_029260.1	26124686	26125205	2
ERR1830508	NC_029260.1	26277685	26278632	2
ERR1830507	NC_029260.1	26637518	26637875	4
ERR1830507	NC_029260.1	26910724	26911070	4
ERR1830507	NC_029260.1	27031289	27031596	2
ERR1830507	NC_029260.1	27098968	27099955	5
ERR1830508	NC_029260.1	27208297	27208861	2
ERR1830508	NC_029260.1	27604955	27605466	2
ERR1830507	NC_029260.1	27643524	27644003	6
ERR1830507	NC_029260.1	27858988	27859460	2
ERR1830507	NC_029260.1	27871368	27871960	10
ERR1830507	NC_029260.1	28006295	28006658	2
ERR1830507	NC_029260.1	28028879	28029217	2
ERR1830507	NC_029260.1	28296110	28296543	5
ERR1830508	NC_029260.1	28308230	28308574	2
ERR1830507	NC_029260.1	28345146	28345673	3
ERR1830507	NC_029260.1	28576270	28576693	6
ERR1830508	NC_029260.1	28587022	28587387	2
ERR1830507	NC_029260.1	29556223	29557085	4
ERR1830508	NC_029260.1	29687400	29687554	12
ERR1830508	NC_029261.1	7488	8299	2
ERR1830507	NC_029261.1	110895	111293	19
ERR1830507	NC_029261.1	615861	616249	4
ERR1830507	NC_029261.1	719944	720385	2
ERR1830507	NC_029261.1	832053	832854	6
ERR1830507	NC_029261.1	891899	892366	2
ERR1830508	NC_029261.1	972926	973387	2
ERR1830507	NC_029261.1	1048987	1049623	2
ERR1830507	NC_029261.1	1104799	1105149	2
ERR1830508	NC_029261.1	1343373	1343852	2
ERR1830507	NC_029261.1	1544746	1545291	2
ERR1830507	NC_029261.1	1754838	1755342	5
ERR1830507	NC_029261.1	1825385	1826110	4
ERR1830508	NC_029261.1	1841307	1842085	2
ERR1830508	NC_029261.1	2194638	2195316	6
ERR1830507	NC_029261.1	2249602	2250045	4
ERR1830507	NC_029261.1	2257816	2258215	4
ERR1830507	NC_029261.1	2422459	2422776	2
ERR1830507	NC_029261.1	2925749	2926405	2
ERR1830507	NC_029261.1	3112250	3113106	2
ERR1830507	NC_029261.1	3142232	3142852	2
ERR1830507	NC_029261.1	3176832	3177214	2
ERR1830507	NC_029261.1	3223508	3224131	3
ERR1830507	NC_029261.1	3271427	3271948	2
ERR1830508	NC_029261.1	3469631	3470391	5
ERR1830507	NC_029261.1	3738630	3738971	2
ERR1830507	NC_029261.1	4025874	4026239	4
ERR1830507	NC_029261.1	4086378	4086720	2
ERR1830507	NC_029261.1	4119053	4119493	11
ERR1830507	NC_029261.1	4271570	4272122	15
ERR1830508	NC_029261.1	4445109	4445305	5
ERR1830507	NC_029261.1	4476885	4477375	3
ERR1830507	NC_029261.1	4576619	4577182	9
ERR1830507	NC_029261.1	4621755	4622054	2
ERR1830508	NC_029261.1	4702816	4703474	2
ERR1830507	NC_029261.1	4774786	4775339	3
ERR1830507	NC_029261.1	5119841	5120576	4
ERR1830507	NC_029261.1	5459679	5460114	4
ERR1830507	NC_029261.1	5545791	5546421	2
ERR1830507	NC_029261.1	5867388	5867876	3
ERR1830507	NC_029261.1	5875481	5875988	2
ERR1830507	NC_029261.1	6034075	6034623	3
ERR1830507	NC_029261.1	6086158	6086754	5
ERR1830507	NC_029261.1	6347930	6348544	2
ERR1830508	NC_029261.1	6493988	6494578	13
ERR1830507	NC_029261.1	6786782	6787170	2
ERR1830507	NC_029261.1	6898886	6899293	2
ERR1830507	NC_029261.1	6954870	6955486	3
ERR1830507	NC_029261.1	7095397	7096903	4
ERR1830507	NC_029261.1	7112258	7112701	2
ERR1830508	NC_029261.1	7646307	7646689	2
ERR1830507	NC_029261.1	7681892	7682231	3
ERR1830507	NC_029261.1	7788945	7789214	9
ERR1830507	NC_029261.1	8166326	8166738	2
ERR1830507	NC_029261.1	8529093	8529383	2
ERR1830507	NC_029261.1	9569786	9570114	9
ERR1830507	NC_029261.1	9935809	9936073	2
ERR1830507	NC_029261.1	10436165	10436453	12
ERR1830507	NC_029261.1	10436234	10436588	10
ERR1830508	NC_029261.1	10730605	10731142	4
ERR1830507	NC_029261.1	10781354	10781769	4
ERR1830507	NC_029261.1	10924284	10924545	2
ERR1830508	NC_029261.1	11043384	11043795	2
ERR1830507	NC_029261.1	11188434	11188955	2
ERR1830507	NC_029261.1	11470764	11471578	4
ERR1830507	NC_029261.1	11559355	11559743	4
ERR1830507	NC_029261.1	11994938	11995241	14
ERR1830507	NC_029261.1	12257160	12257631	3
ERR1830507	NC_029261.1	12338905	12339235	2
ERR1830507	NC_029261.1	12381060	12381498	4
ERR1830507	NC_029261.1	12393063	12393428	30
ERR1830507	NC_029261.1	12560879	12561557	2
ERR1830508	NC_029261.1	12568557	12568937	2
ERR1830508	NC_029261.1	12650953	12651581	2
ERR1830507	NC_029261.1	12653659	12654019	2
ERR1830507	NC_029261.1	12683946	12684300	44
ERR1830507	NC_029261.1	12698098	12698315	43
ERR1830508	NC_029261.1	13313510	13314114	5
ERR1830507	NC_029261.1	13393552	13394661	7
ERR1830507	NC_029261.1	13444546	13444887	2
ERR1830508	NC_029261.1	13517199	13517566	4
ERR1830508	NC_029261.1	13625996	13626371	2
ERR1830507	NC_029261.1	14009750	14010324	15
ERR1830507	NC_029261.1	14032226	14032802	4
ERR1830508	NC_029261.1	14143422	14143780	3
ERR1830507	NC_029261.1	14143512	14143772	10
ERR1830507	NC_029261.1	14237663	14238370	5
ERR1830507	NC_029261.1	14276531	14276969	2
ERR1830507	NC_029261.1	15152624	15153038	4
ERR1830507	NC_029261.1	15152636	15153473	2
ERR1830508	NC_029261.1	15205206	15206373	2
ERR1830507	NC_029261.1	15209570	15209999	2
ERR1830508	NC_029261.1	15213080	15213443	2
ERR1830508	NC_029261.1	15337440	15338078	2
ERR1830507	NC_029261.1	15798277	15798725	5
ERR1830507	NC_029261.1	16072641	16072986	4
ERR1830508	NC_029261.1	16276893	16277419	2
ERR1830508	NC_029261.1	16331392	16332464	2
ERR1830507	NC_029261.1	16575475	16575977	2
ERR1830507	NC_029261.1	16685427	16686825	3
ERR1830507	NC_029261.1	16685642	16686072	2
ERR1830508	NC_029261.1	16688227	16688947	5
ERR1830507	NC_029261.1	16902878	16903607	2
ERR1830507	NC_029261.1	16920314	16920629	5
ERR1830507	NC_029261.1	16925432	16926347	8
ERR1830507	NC_029261.1	16926075	16926270	2
ERR1830507	NC_029261.1	17010926	17011331	5
ERR1830507	NC_029261.1	17240151	17240899	3
ERR1830507	NC_029261.1	17359134	17359351	2
ERR1830508	NC_029261.1	17445747	17446304	2
ERR1830507	NC_029261.1	17499685	17499964	2
ERR1830507	NC_029261.1	17534189	17534709	2
ERR1830508	NC_029261.1	17621807	17622534	2
ERR1830507	NC_029261.1	17670009	17670362	10
ERR1830507	NC_029261.1	17972881	17973329	4
ERR1830507	NC_029261.1	18215796	18216337	2
ERR1830507	NC_029261.1	18218413	18218838	2
ERR1830507	NC_029261.1	18839015	18839351	4
ERR1830507	NC_029261.1	18875927	18876478	2
ERR1830507	NC_029261.1	19285604	19285964	2
ERR1830507	NC_029261.1	19431894	19432274	2
ERR1830508	NC_029261.1	19493094	19493720	4
ERR1830508	NC_029261.1	19696977	19697361	2
ERR1830507	NC_029261.1	19824356	19824936	2
ERR1830507	NC_029261.1	19873420	19873882	2
ERR1830507	NC_029261.1	19915360	19915796	2
ERR1830507	NC_029261.1	20319906	20320308	2
ERR1830507	NC_029261.1	20376277	20376615	8
ERR1830508	NC_029261.1	20573797	20574371	2
ERR1830507	NC_029261.1	20607807	20608067	3
ERR1830507	NC_029261.1	20774231	20774576	5
ERR1830507	NC_029261.1	20982256	20982755	2
ERR1830507	NC_029261.1	21189274	21189685	2
ERR1830508	NC_029261.1	21675473	21675946	3
ERR1830507	NC_029261.1	21730709	21731285	11
ERR1830507	NC_029261.1	21798370	21798943	3
ERR1830507	NC_029261.1	22003036	22003970	6
ERR1830507	NC_029261.1	22087169	22087445	2
ERR1830508	NC_029261.1	22106973	22107205	2
ERR1830508	NC_029261.1	22565648	22566159	5
ERR1830507	NC_029261.1	22965756	22966418	5
ERR1830507	NC_029261.1	23172000	23172603	7
ERR1830508	NC_029261.1	23325261	23325845	4
ERR1830508	NC_029261.1	23461490	23461942	2
ERR1830507	NC_029261.1	23580310	23580644	2
ERR1830507	NC_029261.1	23602518	23602837	2
ERR1830507	NC_029261.1	23675129	23675479	7
ERR1830507	NC_029261.1	23789698	23790089	10
ERR1830507	NC_029261.1	24286208	24287143	10
ERR1830507	NC_029261.1	24422800	24423175	2
ERR1830507	NC_029261.1	24429245	24429599	2
ERR1830507	NC_029261.1	24568165	24568562	7
ERR1830507	NC_029261.1	24647420	24647995	2
ERR1830507	NC_029261.1	24758826	24759095	47
ERR1830508	NC_029261.1	25276440	25276836	5
ERR1830507	NC_029261.1	25302583	25302854	3
ERR1830507	NC_029261.1	25473946	25474274	7
ERR1830507	NC_029261.1	25536257	25536827	2
ERR1830507	NC_029261.1	25643841	25644491	2
ERR1830507	NC_029261.1	26168923	26169188	2
ERR1830507	NC_029261.1	26175375	26175755	7
ERR1830507	NC_029261.1	26478723	26479208	4
ERR1830508	NC_029261.1	26544275	26544896	2
ERR1830507	NC_029261.1	26913059	26913892	5
ERR1830508	NC_029261.1	27013479	27014004	3
ERR1830507	NC_029261.1	27033257	27033742	3
ERR1830508	NC_029261.1	27080313	27080547	2
ERR1830507	NC_029261.1	27145117	27145707	3
ERR1830507	NC_029261.1	27159030	27159775	9
ERR1830507	NC_029261.1	27215388	27216576	4
ERR1830507	NC_029261.1	27619752	27620129	2
ERR1830507	NC_029261.1	27714172	27714702	4
ERR1830508	NC_029261.1	27964256	27964825	3
ERR1830507	NC_029261.1	28078423	28078950	9
ERR1830507	NC_029261.1	28244570	28245623	4
ERR1830507	NC_029261.1	28374508	28374929	5
ERR1830507	NC_029261.1	28702174	28702740	5
ERR1830507	NC_029261.1	28779246	28779905	3
ERR1830507	NC_029261.1	28921774	28922243	2
ERR1830507	NC_029261.1	29169909	29170300	7
ERR1830507	NC_029261.1	29224963	29225188	25
ERR1830507	NC_029261.1	29425608	29426020	7
ERR1830507	NC_029261.1	29440528	29440827	4
ERR1830507	NC_029261.1	29473483	29473975	2
ERR1830507	NC_029261.1	29636186	29636647	2
ERR1830507	NC_029261.1	30026601	30027153	2
ERR1830508	NC_029261.1	30110508	30111329	3
ERR1830507	NC_029261.1	30179538	30180073	2
ERR1830508	NC_029261.1	30809766	30810218	2
ERR1830507	NC_029261.1	30956320	30956766	6
ERR1830507	NC_029261.1	31011935	31012481	3
ERR1830507	NC_029261.1	31075469	31076212	11
ERR1830508	NC_029261.1	31114087	31115422	2
ERR1830508	NC_029262.1	11472	11835	2
ERR1830508	NC_029262.1	113024	113667	2
ERR1830507	NC_029262.1	520414	521104	3
ERR1830508	NC_029262.1	530693	531090	2
ERR1830507	NC_029262.1	823448	823610	14
ERR1830508	NC_029262.1	955755	956282	2
ERR1830507	NC_029262.1	1034096	1034492	7
ERR1830507	NC_029262.1	1208917	1209300	4
ERR1830507	NC_029262.1	1729698	1730091	5
ERR1830507	NC_029262.1	1788686	1789059	2
ERR1830507	NC_029262.1	1903534	1903891	4
ERR1830507	NC_029262.1	2090876	2091196	2
ERR1830507	NC_029262.1	2214631	2215136	3
ERR1830508	NC_029262.1	2276709	2277225	2
ERR1830507	NC_029262.1	2312265	2312590	3
ERR1830508	NC_029262.1	2389249	2389751	2
ERR1830508	NC_029262.1	2540935	2541273	4
ERR1830507	NC_029262.1	2588900	2589485	3
ERR1830507	NC_029262.1	2715940	2716410	2
ERR1830507	NC_029262.1	2938910	2939527	2
ERR1830507	NC_029262.1	3066626	3066949	14
ERR1830508	NC_029262.1	3404188	3404665	20
ERR1830507	NC_029262.1	3507167	3507566	2
ERR1830507	NC_029262.1	3547040	3547684	7
ERR1830508	NC_029262.1	3615550	3615948	2
ERR1830507	NC_029262.1	3736403	3736888	5
ERR1830507	NC_029262.1	3771620	3771909	6
ERR1830507	NC_029262.1	3792553	3793213	2
ERR1830507	NC_029262.1	3863429	3864179	6
ERR1830507	NC_029262.1	4209594	4209915	5
ERR1830507	NC_029262.1	4477565	4477823	2
ERR1830507	NC_029262.1	4487466	4488018	2
ERR1830507	NC_029262.1	4502445	4502781	2
ERR1830507	NC_029262.1	4731522	4732030	5
ERR1830507	NC_029262.1	4851914	4852433	20
ERR1830507	NC_029262.1	4885393	4885881	2
ERR1830508	NC_029262.1	4923086	4923304	2
ERR1830507	NC_029262.1	5221348	5221591	13
ERR1830508	NC_029262.1	5311795	5312344	3
ERR1830508	NC_029262.1	5311831	5312319	2
ERR1830507	NC_029262.1	5316994	5317542	4
ERR1830507	NC_029262.1	5444165	5444543	2
ERR1830507	NC_029262.1	5493098	5493536	2
ERR1830507	NC_029262.1	5565777	5566190	2
ERR1830507	NC_029262.1	5722737	5723124	3
ERR1830507	NC_029262.1	5829430	5829652	3
ERR1830507	NC_029262.1	6600491	6600863	2
ERR1830507	NC_029262.1	6627895	6628766	4
ERR1830507	NC_029262.1	6694879	6695347	4
ERR1830508	NC_029262.1	6758862	6759415	2
ERR1830507	NC_029262.1	6853580	6854025	6
ERR1830507	NC_029262.1	6899663	6900133	5
ERR1830507	NC_029262.1	6965296	6965743	4
ERR1830507	NC_029262.1	7239496	7239938	2
ERR1830507	NC_029262.1	7386317	7386687	2
ERR1830507	NC_029262.1	7867414	7867999	3
ERR1830507	NC_029262.1	7877924	7878487	10
ERR1830508	NC_029262.1	8309272	8309771	2
ERR1830507	NC_029262.1	8484064	8484730	2
ERR1830508	NC_029262.1	8501657	8502008	10
ERR1830507	NC_029262.1	8678739	8679272	2
ERR1830507	NC_029262.1	8786050	8786417	11
ERR1830507	NC_029262.1	8839974	8840350	2
ERR1830508	NC_029262.1	8935433	8936037	2
ERR1830507	NC_029262.1	8959863	8960443	3
ERR1830507	NC_029262.1	8988887	8989142	3
ERR1830507	NC_029262.1	9006277	9007161	3
ERR1830508	NC_029262.1	9328555	9329052	4
ERR1830507	NC_029262.1	10038353	10038753	2
ERR1830507	NC_029262.1	10102039	10102297	4
ERR1830508	NC_029262.1	10473021	10473502	2
ERR1830508	NC_029262.1	10617721	10618417	5
ERR1830507	NC_029262.1	10706255	10706881	3
ERR1830508	NC_029262.1	10746706	10747264	2
ERR1830508	NC_029262.1	11058253	11058719	2
ERR1830508	NC_029262.1	11061137	11061474	2
ERR1830508	NC_029262.1	11132152	11132728	3
ERR1830508	NC_029262.1	11411228	11411540	2
ERR1830507	NC_029262.1	11907860	11908313	2
ERR1830508	NC_029262.1	11916498	11917209	4
ERR1830508	NC_029262.1	12109541	12109957	7
ERR1830508	NC_029262.1	12548191	12548493	2
ERR1830507	NC_029262.1	12609891	12610274	4
ERR1830507	NC_029262.1	12639862	12640436	3
ERR1830507	NC_029262.1	12744331	12744742	2
ERR1830507	NC_029262.1	12959768	12960533	4
ERR1830508	NC_029262.1	13023326	13024057	2
ERR1830507	NC_029262.1	13066535	13066961	5
ERR1830507	NC_029262.1	13327454	13328009	7
ERR1830507	NC_029262.1	13334026	13334568	8
ERR1830507	NC_029262.1	13412147	13412514	4
ERR1830507	NC_029262.1	13444062	13444491	4
ERR1830507	NC_029262.1	13522624	13523095	3
ERR1830507	NC_029262.1	13558983	13559587	2
ERR1830507	NC_029262.1	13602337	13602919	4
ERR1830508	NC_029262.1	13731326	13731843	3
ERR1830507	NC_029262.1	13977896	13978325	2
ERR1830508	NC_029262.1	14194672	14195255	2
ERR1830508	NC_029262.1	14194686	14195200	7
ERR1830507	NC_029262.1	14204516	14205147	6
ERR1830508	NC_029262.1	14310234	14311047	3
ERR1830507	NC_029262.1	14398989	14399495	3
ERR1830507	NC_029262.1	14456168	14456496	6
ERR1830507	NC_029262.1	14669219	14669615	3
ERR1830507	NC_029262.1	14751823	14752155	4
ERR1830508	NC_029262.1	14871276	14872323	2
ERR1830507	NC_029262.1	14937684	14938206	2
ERR1830507	NC_029262.1	15440644	15440990	6
ERR1830507	NC_029262.1	15581518	15582392	5
ERR1830508	NC_029262.1	15626492	15626919	9
ERR1830507	NC_029262.1	15655511	15655818	2
ERR1830507	NC_029262.1	15714320	15715077	6
ERR1830507	NC_029262.1	15774525	15775087	2
ERR1830508	NC_029262.1	15869827	15870313	2
ERR1830507	NC_029262.1	15908739	15909128	3
ERR1830507	NC_029262.1	16027062	16027384	7
ERR1830507	NC_029262.1	16059078	16059771	4
ERR1830508	NC_029262.1	16112696	16113208	4
ERR1830507	NC_029262.1	16150588	16151093	3
ERR1830507	NC_029262.1	16338731	16339295	3
ERR1830507	NC_029262.1	16850343	16850853	13
ERR1830508	NC_029262.1	17077216	17077630	6
ERR1830507	NC_029262.1	17295316	17296032	2
ERR1830507	NC_029262.1	17489992	17490357	3
ERR1830507	NC_029262.1	17494570	17495032	2
ERR1830507	NC_029262.1	17681929	17682489	2
ERR1830507	NC_029262.1	17808201	17808923	2
ERR1830507	NC_029262.1	17878828	17879220	6
ERR1830507	NC_029262.1	18444811	18445890	2
ERR1830507	NC_029262.1	19291063	19291811	2
ERR1830507	NC_029262.1	19314369	19314846	7
ERR1830507	NC_029262.1	19381536	19382265	6
ERR1830508	NC_029262.1	19766755	19767210	3
ERR1830507	NC_029262.1	20419779	20420174	2
ERR1830507	NC_029262.1	20800483	20801089	11
ERR1830508	NC_029262.1	21052323	21052678	2
ERR1830508	NC_029262.1	21247534	21247973	4
ERR1830508	NC_029262.1	21247612	21248091	2
ERR1830508	NC_029262.1	21414309	21414647	2
ERR1830508	NC_029262.1	21454906	21455654	3
ERR1830507	NC_029262.1	21606621	21607070	7
ERR1830508	NC_029262.1	21852576	21853787	2
ERR1830507	NC_029262.1	21921231	21921600	4
ERR1830508	NC_029262.1	21928952	21929471	3
ERR1830507	NC_029262.1	22541979	22542298	13
ERR1830507	NC_029262.1	22919433	22920213	3
ERR1830508	NC_029262.1	23040036	23040405	2
ERR1830507	NC_029262.1	23611768	23612417	3
ERR1830507	NC_029262.1	23859437	23859759	9
ERR1830507	NC_029262.1	23961998	23962330	2
ERR1830507	NC_029262.1	23979062	23979884	3
ERR1830508	NC_029262.1	24104088	24104460	2
ERR1830508	NC_029262.1	24114988	24115752	5
ERR1830508	NC_029262.1	24143337	24143752	5
ERR1830507	NC_029262.1	24494170	24494549	2
ERR1830507	NC_029262.1	24983351	24983902	4
ERR1830507	NC_029262.1	25008378	25008798	4
ERR1830508	NC_029262.1	25137152	25137560	2
ERR1830508	NC_029262.1	25291831	25292262	2
ERR1830507	NC_029262.1	25375828	25376816	3
ERR1830507	NC_029262.1	25386931	25387476	4
ERR1830507	NC_029262.1	25388420	25388743	13
ERR1830507	NC_029262.1	25413155	25413656	6
ERR1830507	NC_029262.1	25880282	25880689	3
ERR1830507	NC_029262.1	26124907	26125543	5
ERR1830507	NC_029262.1	26413581	26414301	2
ERR1830507	NC_029262.1	26548798	26549222	2
ERR1830507	NC_029262.1	26661019	26661421	7
ERR1830507	NC_029262.1	26686779	26687331	2
ERR1830508	NC_029262.1	26698258	26698908	6
ERR1830507	NC_029262.1	26698353	26698908	3
ERR1830507	NC_029262.1	26698408	26698909	2
ERR1830507	NC_029262.1	26698418	26698908	4
ERR1830507	NC_029262.1	26698445	26698908	2
ERR1830507	NC_029262.1	26698511	26698908	2
ERR1830507	NC_029262.1	27021248	27021684	3
ERR1830507	NC_029262.1	27132373	27132733	2
ERR1830507	NC_029262.1	27470157	27470584	8
ERR1830507	NC_029262.1	27617550	27617911	7
ERR1830507	NC_029262.1	27653165	27653592	2
ERR1830507	NC_029262.1	27724083	27724426	4
ERR1830508	NC_029262.1	27809282	27809760	4
ERR1830508	NC_029262.1	27821349	27821737	2
ERR1830508	NC_029262.1	27931806	27932078	2
ERR1830507	NC_029262.1	27963408	27963867	2
ERR1830507	NC_029262.1	28430412	28431415	2
ERR1830508	NC_029262.1	28525047	28525805	3
ERR1830508	NC_029262.1	28833450	28833834	3
ERR1830507	NC_029262.1	29121034	29121446	4
ERR1830507	NC_029262.1	29411223	29411632	2
ERR1830508	NC_029263.1	5424	5993	2
ERR1830507	NC_029263.1	233992	234388	4
ERR1830507	NC_029263.1	322189	322560	2
ERR1830507	NC_029263.1	386866	387246	4
ERR1830507	NC_029263.1	430434	430755	6
ERR1830508	NC_029263.1	1039339	1040255	5
ERR1830507	NC_029263.1	1367901	1368469	2
ERR1830507	NC_029263.1	1559756	1560347	2
ERR1830507	NC_029263.1	1610903	1611231	2
ERR1830508	NC_029263.1	1721376	1722107	4
ERR1830507	NC_029263.1	1861232	1862038	2
ERR1830508	NC_029263.1	1941082	1941666	3
ERR1830507	NC_029263.1	1950688	1951019	4
ERR1830507	NC_029263.1	2315108	2315344	2
ERR1830508	NC_029263.1	2391576	2392026	3
ERR1830507	NC_029263.1	2519889	2520150	2
ERR1830507	NC_029263.1	2519925	2520233	2
ERR1830507	NC_029263.1	2553523	2553835	17
ERR1830507	NC_029263.1	2958304	2958913	4
ERR1830508	NC_029263.1	3028098	3028473	2
ERR1830507	NC_029263.1	3151808	3152505	3
ERR1830507	NC_029263.1	3214123	3214676	2
ERR1830507	NC_029263.1	3588373	3588869	3
ERR1830507	NC_029263.1	3660183	3660933	2
ERR1830507	NC_029263.1	3816572	3817160	2
ERR1830507	NC_029263.1	3816635	3817047	4
ERR1830507	NC_029263.1	3919892	3920493	2
ERR1830508	NC_029263.1	3949880	3950456	2
ERR1830507	NC_029263.1	4060329	4060799	2
ERR1830507	NC_029263.1	4104944	4105613	2
ERR1830508	NC_029263.1	4148290	4148844	2
ERR1830508	NC_029263.1	4369037	4369416	2
ERR1830507	NC_029263.1	4439947	4440414	4
ERR1830508	NC_029263.1	4519851	4520298	3
ERR1830508	NC_029263.1	4577075	4577423	2
ERR1830508	NC_029263.1	4598583	4599014	2
ERR1830507	NC_029263.1	4639990	4640810	9
ERR1830507	NC_029263.1	4690080	4690726	3
ERR1830508	NC_029263.1	4904922	4905481	2
ERR1830507	NC_029263.1	5089731	5090057	10
ERR1830507	NC_029263.1	5168403	5168897	2
ERR1830507	NC_029263.1	5173190	5173932	2
ERR1830508	NC_029263.1	5654330	5654696	2
ERR1830507	NC_029263.1	5706150	5706699	10
ERR1830507	NC_029263.1	5706155	5706699	2
ERR1830507	NC_029263.1	5719029	5719465	2
ERR1830507	NC_029263.1	6107188	6107468	13
ERR1830507	NC_029263.1	6147763	6148241	2
ERR1830507	NC_029263.1	6577652	6577935	4
ERR1830507	NC_029263.1	7083806	7084006	5
ERR1830507	NC_029263.1	7270476	7270765	24
ERR1830508	NC_029263.1	7410091	7410662	3
ERR1830507	NC_029263.1	7456587	7457069	2
ERR1830508	NC_029263.1	7664271	7664978	6
ERR1830507	NC_029263.1	7679730	7680225	3
ERR1830507	NC_029263.1	7752353	7752756	2
ERR1830507	NC_029263.1	8055421	8055828	3
ERR1830507	NC_029263.1	8173292	8173708	2
ERR1830507	NC_029263.1	8446749	8446990	3
ERR1830507	NC_029263.1	8453914	8455165	2
ERR1830508	NC_029263.1	8495073	8495452	4
ERR1830507	NC_029263.1	8725797	8726345	4
ERR1830508	NC_029263.1	8789070	8789699	3
ERR1830507	NC_029263.1	8815631	8815934	12
ERR1830508	NC_029263.1	8882672	8883025	6
ERR1830507	NC_029263.1	9105197	9105603	5
ERR1830508	NC_029263.1	9193969	9194214	2
ERR1830507	NC_029263.1	9197988	9198666	3
ERR1830507	NC_029263.1	9248653	9249529	2
ERR1830507	NC_029263.1	9588859	9589391	2
ERR1830507	NC_029263.1	9618136	9619176	2
ERR1830508	NC_029263.1	9837579	9838060	2
ERR1830508	NC_029263.1	9922922	9923328	6
ERR1830507	NC_029263.1	10109945	10110211	42
ERR1830507	NC_029263.1	10215053	10215502	3
ERR1830507	NC_029263.1	10527074	10527431	4
ERR1830508	NC_029263.1	11063780	11064189	2
ERR1830507	NC_029263.1	11492455	11493307	2
ERR1830507	NC_029263.1	11492852	11493307	2
ERR1830507	NC_029263.1	11786210	11786654	3
ERR1830507	NC_029263.1	12107630	12107892	2
ERR1830507	NC_029263.1	12378687	12379149	2
ERR1830508	NC_029263.1	12574545	12575239	2
ERR1830507	NC_029263.1	12723365	12723692	2
ERR1830507	NC_029263.1	12731634	12731969	4
ERR1830507	NC_029263.1	13774941	13775305	2
ERR1830507	NC_029263.1	13841041	13841524	3
ERR1830507	NC_029263.1	14006811	14007475	2
ERR1830507	NC_029263.1	14062896	14063546	4
ERR1830508	NC_029263.1	14248358	14248864	5
ERR1830508	NC_029263.1	14248437	14248898	3
ERR1830507	NC_029263.1	14533933	14534404	4
ERR1830507	NC_029263.1	14995980	14996482	2
ERR1830507	NC_029263.1	15098421	15098833	2
ERR1830507	NC_029263.1	15166589	15167080	6
ERR1830508	NC_029263.1	15188758	15189377	2
ERR1830508	NC_029263.1	15220393	15220997	6
ERR1830507	NC_029263.1	15277140	15277490	2
ERR1830507	NC_029263.1	15303922	15304382	2
ERR1830507	NC_029263.1	16131303	16131581	2
ERR1830507	NC_029263.1	16755012	16755753	4
ERR1830507	NC_029263.1	16806312	16806719	2
ERR1830508	NC_029263.1	17121907	17122433	2
ERR1830507	NC_029263.1	17167715	17168295	3
ERR1830507	NC_029263.1	17167908	17168333	2
ERR1830507	NC_029263.1	17187041	17187808	3
ERR1830507	NC_029263.1	17195236	17195694	46
ERR1830508	NC_029263.1	17530380	17530965	2
ERR1830508	NC_029263.1	17688056	17688606	4
ERR1830508	NC_029263.1	17688317	17688860	2
ERR1830508	NC_029263.1	17790776	17791440	4
ERR1830507	NC_029263.1	17873026	17873362	2
ERR1830507	NC_029263.1	17907996	17908675	5
ERR1830507	NC_029263.1	18131989	18132667	5
ERR1830508	NC_029263.1	18229850	18230159	15
ERR1830507	NC_029263.1	18446728	18447165	2
ERR1830507	NC_029263.1	18473506	18473960	18
ERR1830507	NC_029263.1	18560095	18560531	6
ERR1830508	NC_029263.1	18713903	18714496	2
ERR1830507	NC_029263.1	19131989	19132579	2
ERR1830507	NC_029263.1	19193241	19193798	4
ERR1830508	NC_029263.1	19758948	19759542	2
ERR1830507	NC_029263.1	19800591	19801111	4
ERR1830508	NC_029263.1	19961305	19961823	4
ERR1830507	NC_029263.1	20127089	20127645	3
ERR1830508	NC_029263.1	20418334	20418815	2
ERR1830508	NC_029263.1	20818737	20819390	2
ERR1830508	NC_029263.1	21019723	21020153	2
ERR1830507	NC_029263.1	21114077	21114425	6
ERR1830507	NC_029263.1	21204316	21204717	2
ERR1830507	NC_029263.1	21304831	21305702	6
ERR1830507	NC_029263.1	21388668	21389312	2
ERR1830507	NC_029263.1	21388921	21389483	3
ERR1830508	NC_029263.1	21427924	21428371	2
ERR1830507	NC_029263.1	21607243	21607883	4
ERR1830508	NC_029263.1	22043150	22043695	2
ERR1830507	NC_029263.1	22071055	22071354	2
ERR1830507	NC_029263.1	22115186	22115679	5
ERR1830508	NC_029263.1	22215387	22216069	2
ERR1830508	NC_029263.1	22253458	22253996	2
ERR1830508	NC_029263.1	22363373	22363814	2
ERR1830508	NC_029263.1	22402879	22403538	7
ERR1830507	NC_029263.1	22415686	22416020	4
ERR1830507	NC_029263.1	22483586	22484375	2
ERR1830507	NC_029263.1	22569447	22569803	2
ERR1830508	NC_029263.1	22782567	22782995	2
ERR1830508	NC_029263.1	22831487	22831777	2
ERR1830507	NC_029263.1	22881989	22882344	3
ERR1830507	NC_029263.1	22888617	22889045	2
ERR1830507	NC_029263.1	22902883	22903434	2
ERR1830507	NC_029263.1	22980169	22980478	2
ERR1830507	NC_029263.1	23119251	23119765	5
ERR1830508	NC_029263.1	23177788	23178434	2
ERR1830507	NC_029263.1	23281508	23282203	8
ERR1830508	NC_029263.1	23286463	23286937	3
ERR1830508	NC_029263.1	23317624	23317972	2
ERR1830507	NC_029263.1	23504415	23504620	2
ERR1830508	NC_029263.1	23694843	23695061	23
ERR1830508	NC_029263.1	23698844	23699235	2
ERR1830508	NC_029263.1	23698871	23699217	6
ERR1830507	NC_029263.1	23766467	23766809	3
ERR1830508	NC_029263.1	24019047	24019440	6
ERR1830508	NC_029263.1	24073732	24074191	2
ERR1830507	NC_029263.1	24121575	24122338	6
ERR1830507	NC_029263.1	24438204	24438703	3
ERR1830507	NC_029263.1	24499059	24499481	3
ERR1830507	NC_029263.1	25003337	25003832	2
ERR1830507	NC_029263.1	25008974	25009573	8
ERR1830507	NC_029263.1	25078405	25079015	3
ERR1830507	NC_029263.1	25087912	25088270	7
ERR1830507	NC_029263.1	25095416	25095929	2
ERR1830507	NC_029263.1	25267496	25267793	2
ERR1830507	NC_029263.1	25322469	25322894	6
ERR1830507	NC_029263.1	25352740	25353160	3
ERR1830508	NC_029263.1	25397929	25398382	2
ERR1830508	NC_029263.1	25489008	25489322	2
ERR1830507	NC_029263.1	25591938	25592299	2
ERR1830507	NC_029263.1	25629364	25629582	3
ERR1830507	NC_029263.1	25731647	25731999	3
ERR1830507	NC_029263.1	25773772	25774205	8
ERR1830508	NC_029263.1	26190860	26191145	2
ERR1830508	NC_029263.1	26194015	26194414	7
ERR1830508	NC_029263.1	26388151	26388505	2
ERR1830507	NC_029263.1	26519463	26519900	7
ERR1830507	NC_029263.1	26553145	26553966	3
ERR1830507	NC_029263.1	26731106	26731505	5
ERR1830508	NC_029263.1	26823177	26823558	6
ERR1830508	NC_029263.1	26884033	26885066	3
ERR1830507	NC_029263.1	27135369	27135956	7
ERR1830507	NC_029263.1	27356007	27356375	4
ERR1830508	NC_029263.1	27368744	27369223	2
ERR1830507	NC_029263.1	27470826	27471243	2
ERR1830507	NC_029263.1	27671522	27671940	5
ERR1830508	NC_029263.1	27751252	27751948	2
ERR1830507	NC_029263.1	27755879	27756317	3
ERR1830507	NC_029263.1	27843982	27844751	3
ERR1830507	NC_029263.1	27922570	27923183	4
ERR1830508	NC_029263.1	28166399	28167064	2
ERR1830508	NC_029263.1	28284464	28284846	2
ERR1830508	NC_029263.1	28330512	28330853	2
ERR1830507	NC_029264.1	12145	12638	2
ERR1830507	NC_029264.1	51475	51945	6
ERR1830508	NC_029264.1	139299	139857	4
ERR1830507	NC_029264.1	333039	333336	2
ERR1830507	NC_029264.1	610377	611206	2
ERR1830508	NC_029264.1	641919	642532	3
ERR1830508	NC_029264.1	645944	646545	2
ERR1830507	NC_029264.1	654003	654300	58
ERR1830507	NC_029264.1	685610	686086	3
ERR1830507	NC_029264.1	855770	856221	3
ERR1830507	NC_029264.1	964038	964472	3
ERR1830508	NC_029264.1	1131747	1132167	10
ERR1830508	NC_029264.1	1139292	1139909	2
ERR1830507	NC_029264.1	1213424	1214095	2
ERR1830507	NC_029264.1	1220075	1220398	2
ERR1830507	NC_029264.1	1670720	1671001	2
ERR1830508	NC_029264.1	1670975	1671383	2
ERR1830507	NC_029264.1	2217453	2217843	10
ERR1830507	NC_029264.1	2274228	2274838	3
ERR1830507	NC_029264.1	2459238	2459728	5
ERR1830507	NC_029264.1	2586776	2587298	6
ERR1830507	NC_029264.1	3018352	3018855	2
ERR1830507	NC_029264.1	3191309	3191683	2
ERR1830507	NC_029264.1	3208661	3209157	2
ERR1830507	NC_029264.1	3290300	3291322	3
ERR1830508	NC_029264.1	3323085	3323681	2
ERR1830508	NC_029264.1	3559367	3560092	2
ERR1830507	NC_029264.1	3602381	3602753	2
ERR1830507	NC_029264.1	4021570	4022107	2
ERR1830507	NC_029264.1	4186743	4187522	2
ERR1830507	NC_029264.1	4463820	4464137	2
ERR1830507	NC_029264.1	4724122	4724489	2
ERR1830508	NC_029264.1	4991187	4991776	2
ERR1830507	NC_029264.1	5138862	5139184	2
ERR1830507	NC_029264.1	5281582	5282709	2
ERR1830507	NC_029264.1	5401496	5402022	8
ERR1830507	NC_029264.1	5480745	5481085	4
ERR1830508	NC_029264.1	5701024	5701992	4
ERR1830508	NC_029264.1	5701242	5702083	4
ERR1830507	NC_029264.1	5783520	5784140	9
ERR1830508	NC_029264.1	5787427	5787851	2
ERR1830507	NC_029264.1	6076487	6077203	12
ERR1830507	NC_029264.1	6177170	6177478	2
ERR1830507	NC_029264.1	6264879	6265196	44
ERR1830507	NC_029264.1	6293343	6293609	62
ERR1830508	NC_029264.1	6400959	6401462	3
ERR1830507	NC_029264.1	6426433	6426934	2
ERR1830508	NC_029264.1	6578236	6578643	2
ERR1830507	NC_029264.1	6604561	6605257	2
ERR1830507	NC_029264.1	6720474	6720984	6
ERR1830507	NC_029264.1	6770134	6770764	3
ERR1830507	NC_029264.1	6774183	6774556	3
ERR1830508	NC_029264.1	6880777	6881550	2
ERR1830508	NC_029264.1	6900579	6900954	3
ERR1830507	NC_029264.1	6977146	6977627	4
ERR1830508	NC_029264.1	7292231	7292911	2
ERR1830508	NC_029264.1	7386755	7387391	4
ERR1830508	NC_029264.1	7386896	7387578	2
ERR1830507	NC_029264.1	7389064	7389787	6
ERR1830507	NC_029264.1	7422994	7423590	2
ERR1830507	NC_029264.1	7508766	7509121	2
ERR1830508	NC_029264.1	7584977	7585708	2
ERR1830507	NC_029264.1	7648297	7648683	26
ERR1830507	NC_029264.1	8261267	8261624	2
ERR1830508	NC_029264.1	8362134	8362508	3
ERR1830508	NC_029264.1	8362190	8362500	23
ERR1830508	NC_029264.1	8572143	8572519	2
ERR1830508	NC_029264.1	8572143	8572540	2
ERR1830508	NC_029264.1	8572143	8572545	3
ERR1830507	NC_029264.1	8973121	8973654	2
ERR1830508	NC_029264.1	8974905	8975385	3
ERR1830507	NC_029264.1	8980921	8981478	3
ERR1830507	NC_029264.1	9071498	9071906	6
ERR1830508	NC_029264.1	9447252	9447627	2
ERR1830507	NC_029264.1	9549608	9550141	2
ERR1830507	NC_029264.1	9691895	9692196	2
ERR1830507	NC_029264.1	9694130	9694823	3
ERR1830507	NC_029264.1	9794160	9794515	7
ERR1830507	NC_029264.1	9833990	9834394	11
ERR1830507	NC_029264.1	10085540	10085766	70
ERR1830507	NC_029264.1	10619312	10619629	4
ERR1830507	NC_029264.1	11003378	11003849	2
ERR1830507	NC_029264.1	11396894	11397707	4
ERR1830507	NC_029264.1	12046615	12047030	4
ERR1830507	NC_029264.1	12485428	12485930	4
ERR1830507	NC_029264.1	12732610	12732905	2
ERR1830507	NC_029264.1	12856445	12857052	3
ERR1830508	NC_029264.1	12990056	12990419	2
ERR1830507	NC_029264.1	13055548	13055921	2
ERR1830507	NC_029264.1	13161313	13161667	2
ERR1830507	NC_029264.1	13179439	13179926	2
ERR1830508	NC_029264.1	13194189	13194769	2
ERR1830507	NC_029264.1	13257828	13258175	15
ERR1830507	NC_029264.1	13503290	13503874	2
ERR1830507	NC_029264.1	13538559	13538919	2
ERR1830507	NC_029264.1	13730077	13730606	2
ERR1830507	NC_029264.1	13893920	13894255	4
ERR1830507	NC_029264.1	13963943	13964579	3
ERR1830508	NC_029264.1	14137625	14138142	3
ERR1830508	NC_029264.1	14388948	14389647	2
ERR1830508	NC_029264.1	14571244	14571733	7
ERR1830507	NC_029264.1	14685890	14686432	4
ERR1830507	NC_029264.1	14960240	14960672	7
ERR1830507	NC_029264.1	15267496	15267935	3
ERR1830507	NC_029264.1	15344703	15345238	10
ERR1830507	NC_029264.1	15407211	15407886	7
ERR1830507	NC_029264.1	15568902	15570069	3
ERR1830507	NC_029264.1	16095358	16095657	2
ERR1830507	NC_029264.1	16120174	16120713	2
ERR1830507	NC_029264.1	16278506	16279021	3
ERR1830508	NC_029264.1	16283759	16284312	2
ERR1830507	NC_029264.1	16299049	16299491	8
ERR1830507	NC_029264.1	16778137	16778479	2
ERR1830507	NC_029264.1	16778195	16778503	2
ERR1830507	NC_029264.1	16778246	16778421	18
ERR1830507	NC_029264.1	16889921	16890553	4
ERR1830507	NC_029264.1	16912708	16913582	5
ERR1830507	NC_029264.1	16912783	16913256	2
ERR1830507	NC_029264.1	16951895	16952662	5
ERR1830507	NC_029264.1	17056210	17056824	2
ERR1830507	NC_029264.1	17108796	17109233	2
ERR1830507	NC_029264.1	17275986	17276393	5
ERR1830507	NC_029264.1	17411325	17411710	9
ERR1830508	NC_029264.1	17412096	17412586	2
ERR1830507	NC_029264.1	17630794	17631347	6
ERR1830508	NC_029264.1	17836432	17836844	2
ERR1830507	NC_029264.1	17901060	17901528	13
ERR1830507	NC_029264.1	17956384	17956681	37
ERR1830507	NC_029264.1	18064605	18065288	2
ERR1830507	NC_029264.1	18373164	18373489	5
ERR1830508	NC_029264.1	18398754	18399179	2
ERR1830508	NC_029264.1	18717077	18717400	2
ERR1830508	NC_029264.1	18784141	18784666	5
ERR1830507	NC_029264.1	18786977	18787462	4
ERR1830507	NC_029264.1	18787026	18787347	2
ERR1830508	NC_029264.1	18962958	18963665	5
ERR1830507	NC_029264.1	19001734	19002134	2
ERR1830507	NC_029264.1	19076314	19076707	3
ERR1830507	NC_029264.1	19084487	19085024	2
ERR1830507	NC_029264.1	19199990	19200343	2
ERR1830507	NC_029264.1	19568305	19568856	3
ERR1830507	NC_029264.1	19613302	19613642	2
ERR1830507	NC_029264.1	19699627	19700392	3
ERR1830508	NC_029264.1	19864275	19864907	2
ERR1830507	NC_029264.1	19957842	19958355	3
ERR1830507	NC_029264.1	19969452	19969762	10
ERR1830507	NC_029264.1	20005653	20005937	2
ERR1830507	NC_029264.1	21178772	21179168	11
ERR1830507	NC_029264.1	21285511	21285866	5
ERR1830507	NC_029264.1	21285514	21285866	4
ERR1830507	NC_029264.1	21305401	21306029	2
ERR1830507	NC_029264.1	21305436	21305960	2
ERR1830507	NC_029264.1	21384349	21385053	4
ERR1830507	NC_029264.1	21500212	21500495	2
ERR1830507	NC_029264.1	21620875	21621214	2
ERR1830507	NC_029264.1	21796657	21797150	2
ERR1830507	NC_029264.1	22008449	22008917	3
ERR1830507	NC_029264.1	22119015	22119642	5
ERR1830507	NC_029264.1	22191560	22191961	2
ERR1830508	NC_029264.1	22551233	22551595	2
ERR1830507	NC_029264.1	22655133	22656073	4
ERR1830508	NC_029265.1	62760	63161	2
ERR1830508	NC_029265.1	149816	150329	5
ERR1830507	NC_029265.1	152606	152957	2
ERR1830507	NC_029265.1	378085	378454	2
ERR1830507	NC_029265.1	773922	774226	4
ERR1830507	NC_029265.1	1021686	1022221	5
ERR1830507	NC_029265.1	1242671	1243461	2
ERR1830507	NC_029265.1	1307461	1308302	5
ERR1830508	NC_029265.1	1890443	1891118	5
ERR1830507	NC_029265.1	1980636	1981044	2
ERR1830507	NC_029265.1	2253080	2253775	12
ERR1830507	NC_029265.1	2282812	2283402	2
ERR1830507	NC_029265.1	2321253	2321662	2
ERR1830507	NC_029265.1	2498117	2498582	2
ERR1830507	NC_029265.1	2676149	2676454	2
[truncated: 499 more rows]
