# Supplementary material for: The extrachromosomal circular DNAs of the rice blast pathogen Magnaporthe oryzae contain a wide variety of LTR retrotransposons, genes, and effectors
Source: BMC Biol. 2022 Nov 23;20:260. doi: 10.1186/s12915-022-01457-2 (PMC9694575; doi:10.1186/s12915-022-01457-2)
Supplement: Supplementary file 10 — Additional file 10. List of eccDNA forming regions called using Illumina circularome sequencing data for O. sativa callus tissue published by Lanciano et al. [6]. The first column describes the sample the eccDNA was called with, the next three columns represent the genomic coordinates of the eccDNA forming region, and the last column represents the number of junction split reads used to call the eccDNA forming region. [file 12915_2022_1457_MOESM10_ESM.txt]

ERR1830504	NC_029256.1	1607431	1607717	2
ERR1830503	NC_029256.1	2876544	2877061	2
ERR1830503	NC_029256.1	3607323	3607743	2
ERR1830502	NC_029256.1	4066435	4067065	2
ERR1830503	NC_029256.1	5415113	5415669	6
ERR1830503	NC_029256.1	5557063	5557625	2
ERR1830503	NC_029256.1	5971340	5971695	2
ERR1830503	NC_029256.1	8576137	8576672	6
ERR1830503	NC_029256.1	8828456	8828815	2
ERR1830503	NC_029256.1	10055248	10055572	2
ERR1830503	NC_029256.1	11264963	11265298	2
ERR1830504	NC_029256.1	14546573	14546748	13
ERR1830502	NC_029256.1	14635783	14636115	13
ERR1830503	NC_029256.1	16205126	16205457	2
ERR1830503	NC_029256.1	17625063	17625490	2
ERR1830503	NC_029256.1	20712510	20713016	2
ERR1830503	NC_029256.1	21920888	21921112	4
ERR1830503	NC_029256.1	21983801	21984163	2
ERR1830502	NC_029256.1	23220510	23221069	2
ERR1830502	NC_029256.1	23460719	23461113	3
ERR1830503	NC_029256.1	24972375	24972715	10
ERR1830503	NC_029256.1	26971861	26973006	2
ERR1830503	NC_029256.1	28496261	28496770	2
ERR1830503	NC_029256.1	29327188	29327625	4
ERR1830502	NC_029256.1	30197448	30197934	8
ERR1830504	NC_029256.1	30197448	30197934	9
ERR1830503	NC_029256.1	30987373	30988122	5
ERR1830503	NC_029256.1	31258846	31259334	4
ERR1830503	NC_029256.1	31290150	31290614	2
ERR1830503	NC_029256.1	31934872	31935597	2
ERR1830504	NC_029256.1	32536680	32537326	2
ERR1830504	NC_029256.1	33518756	33519391	2
ERR1830503	NC_029256.1	33536229	33536562	2
ERR1830503	NC_029256.1	33558649	33559143	2
ERR1830503	NC_029256.1	33560392	33560993	3
ERR1830503	NC_029256.1	33560545	33561058	2
ERR1830503	NC_029256.1	33560556	33561028	2
ERR1830503	NC_029256.1	33560560	33561135	2
ERR1830503	NC_029256.1	33560603	33561068	2
ERR1830502	NC_029256.1	33560658	33561108	2
ERR1830503	NC_029256.1	36196445	36197122	5
ERR1830502	NC_029256.1	37502479	37502891	2
ERR1830503	NC_029256.1	37681510	37682200	3
ERR1830503	NC_029256.1	38416481	38416865	4
ERR1830503	NC_029256.1	39723343	39723692	3
ERR1830503	NC_029256.1	40721936	40722685	3
ERR1830503	NC_029256.1	41822701	41823104	7
ERR1830502	NC_029256.1	41908379	41909152	2
ERR1830502	NC_029256.1	42102022	42102432	3
ERR1830503	NC_029256.1	42160894	42161492	2
ERR1830502	NC_029256.1	42339406	42339805	2
ERR1830502	NC_029257.1	1057460	1057942	2
ERR1830503	NC_029257.1	3190254	3190927	2
ERR1830503	NC_029257.1	6107736	6108079	2
ERR1830503	NC_029257.1	7031520	7031945	3
ERR1830502	NC_029257.1	7596222	7596771	2
ERR1830504	NC_029257.1	7718135	7718463	4
ERR1830503	NC_029257.1	10208505	10209159	6
ERR1830503	NC_029257.1	14258087	14258594	2
ERR1830504	NC_029257.1	14272074	14272784	2
ERR1830503	NC_029257.1	14825267	14825635	2
ERR1830503	NC_029257.1	14852310	14852921	7
ERR1830503	NC_029257.1	18437891	18438318	5
ERR1830503	NC_029257.1	20096991	20097566	4
ERR1830503	NC_029257.1	23044571	23044935	2
ERR1830504	NC_029257.1	24056071	24056441	2
ERR1830503	NC_029257.1	26995476	26995763	2
ERR1830502	NC_029257.1	27273627	27274088	2
ERR1830502	NC_029257.1	28323579	28323922	2
ERR1830503	NC_029257.1	29780189	29780547	3
ERR1830503	NC_029257.1	29802059	29802784	5
ERR1830503	NC_029257.1	30422057	30422577	2
ERR1830503	NC_029257.1	32592135	32592579	2
ERR1830503	NC_029257.1	32977195	32977670	2
ERR1830503	NC_029257.1	33080932	33081286	16
ERR1830502	NC_029257.1	35631611	35632394	4
ERR1830503	NC_029257.1	35714062	35714728	3
ERR1830503	NC_029258.1	2452594	2452894	3
ERR1830503	NC_029258.1	2881823	2882368	2
ERR1830503	NC_029258.1	3320395	3321266	3
ERR1830502	NC_029258.1	4769148	4769550	2
ERR1830503	NC_029258.1	7579650	7580051	2
ERR1830502	NC_029258.1	9652272	9652623	2
ERR1830504	NC_029258.1	13986504	13987200	2
ERR1830503	NC_029258.1	14331197	14331686	21
ERR1830503	NC_029258.1	15272020	15272623	2
ERR1830502	NC_029258.1	18155512	18155831	2
ERR1830502	NC_029258.1	19603050	19603316	2
ERR1830502	NC_029258.1	22569598	22569986	2
ERR1830502	NC_029258.1	22701921	22702354	2
ERR1830503	NC_029258.1	23404321	23404797	3
ERR1830503	NC_029258.1	26328300	26328998	2
ERR1830503	NC_029258.1	27738122	27738651	5
ERR1830503	NC_029258.1	28378915	28379279	2
ERR1830503	NC_029258.1	28473008	28473514	2
ERR1830502	NC_029258.1	29555604	29556005	2
ERR1830503	NC_029258.1	31816114	31816701	2
ERR1830503	NC_029258.1	31816132	31816705	2
ERR1830504	NC_029258.1	32607968	32608250	2
ERR1830502	NC_029259.1	1805677	1806234	2
ERR1830503	NC_029259.1	3591932	3592419	2
ERR1830503	NC_029259.1	5842754	5843125	4
ERR1830503	NC_029259.1	7966168	7966881	2
ERR1830503	NC_029259.1	9100513	9107252	3
ERR1830503	NC_029259.1	9101019	9101515	3
ERR1830502	NC_029259.1	9101044	9101776	2
ERR1830503	NC_029259.1	9101044	9101489	2
ERR1830503	NC_029259.1	9101050	9101497	4
ERR1830503	NC_029259.1	9116934	9117529	2
ERR1830503	NC_029259.1	9116939	9117426	2
ERR1830502	NC_029259.1	9116994	9117452	2
ERR1830504	NC_029259.1	9116994	9117452	2
ERR1830503	NC_029259.1	9124927	9125737	2
ERR1830503	NC_029259.1	9125532	9126001	3
ERR1830503	NC_029259.1	9125551	9125981	3
ERR1830504	NC_029259.1	9134653	9135105	2
ERR1830503	NC_029259.1	9139553	9139940	2
ERR1830502	NC_029259.1	9188529	9189112	2
ERR1830502	NC_029259.1	9192080	9192541	2
ERR1830503	NC_029259.1	9209141	9209636	3
ERR1830503	NC_029259.1	9209271	9210078	2
ERR1830503	NC_029259.1	9607201	9607743	2
ERR1830502	NC_029259.1	11047682	11048072	2
ERR1830503	NC_029259.1	12222797	12223169	2
ERR1830502	NC_029259.1	12384844	12385658	2
ERR1830503	NC_029259.1	13061261	13061550	6
ERR1830503	NC_029259.1	14723930	14724773	16
ERR1830502	NC_029259.1	16104310	16104589	2
ERR1830503	NC_029259.1	16178708	16179152	2
ERR1830503	NC_029259.1	16950962	16951504	2
ERR1830503	NC_029259.1	17018897	17019453	3
ERR1830502	NC_029259.1	17998752	17999148	2
ERR1830504	NC_029259.1	21377720	21378305	2
ERR1830503	NC_029259.1	21966099	21966846	2
ERR1830503	NC_029259.1	22223032	22223500	2
ERR1830503	NC_029259.1	22366695	22367443	3
ERR1830503	NC_029259.1	22922038	22922603	2
ERR1830503	NC_029259.1	24411107	24411742	12
ERR1830503	NC_029259.1	25320667	25321121	7
ERR1830503	NC_029259.1	27657552	27657958	7
ERR1830503	NC_029259.1	30947248	30947604	5
ERR1830502	NC_029259.1	33389322	33389823	7
ERR1830503	NC_029259.1	34605468	34606381	3
ERR1830504	NC_029260.1	2792725	2793056	6
ERR1830503	NC_029260.1	7955349	7955741	3
ERR1830504	NC_029260.1	8262322	8262967	2
ERR1830504	NC_029260.1	8262398	8262912	6
ERR1830503	NC_029260.1	10342375	10343427	5
ERR1830503	NC_029260.1	12455793	12456254	4
ERR1830503	NC_029260.1	12631240	12631972	3
ERR1830503	NC_029260.1	13040825	13041211	2
ERR1830503	NC_029260.1	14277483	14277824	2
ERR1830503	NC_029260.1	15843826	15844240	2
ERR1830503	NC_029260.1	20883070	20883361	2
ERR1830503	NC_029260.1	23513572	23514438	2
ERR1830503	NC_029260.1	25220398	25220962	3
ERR1830504	NC_029260.1	25358938	25359288	2
ERR1830503	NC_029260.1	26071607	26072206	2
ERR1830503	NC_029260.1	27440876	27441221	2
ERR1830503	NC_029260.1	27538384	27539331	2
ERR1830504	NC_029260.1	27538466	27539331	2
ERR1830502	NC_029260.1	27939971	27940294	3
ERR1830502	NC_029260.1	28857558	28857927	2
ERR1830503	NC_029260.1	29661225	29661680	2
ERR1830503	NC_029261.1	280367	280772	2
ERR1830503	NC_029261.1	1636398	1636806	3
ERR1830503	NC_029261.1	3155100	3155492	4
ERR1830502	NC_029261.1	4042024	4042560	2
ERR1830503	NC_029261.1	4124546	4124870	2
ERR1830503	NC_029261.1	5469271	5469805	2
ERR1830503	NC_029261.1	8374639	8374871	2
ERR1830504	NC_029261.1	10102584	10103026	4
ERR1830503	NC_029261.1	12553733	12554691	2
ERR1830503	NC_029261.1	13521980	13522629	3
ERR1830503	NC_029261.1	16896021	16896323	2
ERR1830503	NC_029261.1	22394944	22395687	3
ERR1830504	NC_029261.1	23569604	23570038	2
ERR1830504	NC_029261.1	24024851	24025265	2
ERR1830503	NC_029261.1	24983970	24984397	3
ERR1830503	NC_029261.1	26945204	26945690	2
ERR1830503	NC_029261.1	27656859	27657797	2
ERR1830503	NC_029261.1	27907519	27907895	3
ERR1830504	NC_029261.1	28182531	28183312	2
ERR1830503	NC_029261.1	31217452	31217818	2
ERR1830503	NC_029262.1	117324	117837	2
ERR1830503	NC_029262.1	576238	576871	2
ERR1830504	NC_029262.1	3348221	3348685	2
ERR1830502	NC_029262.1	13352930	13353290	2
ERR1830503	NC_029262.1	14238867	14239364	2
ERR1830504	NC_029262.1	19381477	19381776	2
ERR1830503	NC_029262.1	21127249	21127743	4
ERR1830503	NC_029262.1	22997550	22998067	3
ERR1830503	NC_029262.1	23185952	23186449	2
ERR1830503	NC_029262.1	23185954	23186410	4
ERR1830503	NC_029262.1	23437424	23437898	3
ERR1830504	NC_029262.1	23835471	23835898	2
ERR1830503	NC_029262.1	26697610	26698908	2
ERR1830504	NC_029262.1	26697826	26698908	2
ERR1830503	NC_029262.1	26697935	26698908	3
ERR1830503	NC_029262.1	26698106	26698908	2
ERR1830502	NC_029262.1	26698194	26698908	2
ERR1830502	NC_029262.1	26698258	26698908	4
ERR1830503	NC_029262.1	26698258	26698908	13
ERR1830502	NC_029262.1	26698261	26698908	2
ERR1830503	NC_029262.1	26698261	26698908	10
ERR1830503	NC_029262.1	26698418	26698908	5
ERR1830502	NC_029262.1	26698445	26698908	3
ERR1830503	NC_029262.1	26698445	26698908	4
ERR1830502	NC_029262.1	26698601	26698908	11
ERR1830503	NC_029262.1	26919601	26920103	18
ERR1830503	NC_029262.1	27584212	27584703	2
ERR1830503	NC_029262.1	29034238	29035205	2
ERR1830503	NC_029262.1	29042683	29043005	23
ERR1830503	NC_029262.1	29408666	29409310	2
ERR1830502	NC_029263.1	545409	545681	6
ERR1830504	NC_029263.1	545409	545681	10
ERR1830503	NC_029263.1	1729346	1729554	2
ERR1830502	NC_029263.1	2188892	2189458	3
ERR1830503	NC_029263.1	2293496	2293840	2
ERR1830503	NC_029263.1	2335370	2335884	2
ERR1830503	NC_029263.1	2760042	2760609	2
ERR1830503	NC_029263.1	5257556	5258365	5
ERR1830502	NC_029263.1	5818243	5818478	2
ERR1830504	NC_029263.1	6612694	6613243	2
ERR1830502	NC_029263.1	7168581	7169031	2
ERR1830502	NC_029263.1	7780275	7780661	2
ERR1830503	NC_029263.1	9245208	9245703	2
ERR1830503	NC_029263.1	9245210	9245653	3
ERR1830503	NC_029263.1	9245218	9245619	3
ERR1830502	NC_029263.1	9270274	9270753	2
ERR1830503	NC_029263.1	9275556	9276184	2
ERR1830503	NC_029263.1	9275700	9276269	2
ERR1830503	NC_029263.1	11524062	11524461	4
ERR1830503	NC_029263.1	19422682	19423279	4
ERR1830503	NC_029263.1	22117817	22118429	6
ERR1830503	NC_029263.1	22324418	22324960	3
ERR1830503	NC_029263.1	22324546	22325091	2
ERR1830503	NC_029263.1	22324591	22325049	2
ERR1830503	NC_029263.1	25029778	25030683	3
ERR1830502	NC_029263.1	26540170	26540788	4
ERR1830503	NC_029264.1	1531050	1531434	3
ERR1830503	NC_029264.1	2279500	2279860	2
ERR1830503	NC_029264.1	3602901	3603230	2
ERR1830503	NC_029264.1	4271507	4272083	6
ERR1830502	NC_029264.1	4708042	4708563	2
ERR1830502	NC_029264.1	4723867	4724279	2
ERR1830503	NC_029264.1	4728982	4729466	2
ERR1830502	NC_029264.1	6514986	6515395	2
ERR1830503	NC_029264.1	7292406	7293351	4
ERR1830503	NC_029264.1	9188767	9189750	3
ERR1830502	NC_029264.1	9630630	9631105	2
ERR1830504	NC_029264.1	10393191	10393628	3
ERR1830503	NC_029264.1	12080260	12080739	3
ERR1830503	NC_029264.1	14644229	14645146	2
ERR1830503	NC_029264.1	15112824	15113151	3
ERR1830502	NC_029264.1	15355863	15356364	3
ERR1830503	NC_029264.1	16284020	16284487	2
ERR1830503	NC_029264.1	17288088	17288459	2
ERR1830503	NC_029264.1	18024078	18024365	23
ERR1830503	NC_029264.1	20843779	20844465	2
ERR1830503	NC_029264.1	21127795	21128493	15
ERR1830503	NC_029264.1	21127867	21128301	2
ERR1830503	NC_029264.1	21311737	21312290	4
ERR1830503	NC_029264.1	21354378	21355305	3
ERR1830503	NC_029265.1	1027700	1028433	2
ERR1830503	NC_029265.1	1027746	1028336	2
ERR1830503	NC_029265.1	1481822	1482375	5
ERR1830503	NC_029265.1	1997437	1997924	11
ERR1830503	NC_029265.1	2108505	2108835	4
ERR1830503	NC_029265.1	3629968	3630755	3
ERR1830503	NC_029265.1	4678950	4679458	3
ERR1830504	NC_029265.1	6886820	6887149	2
ERR1830503	NC_029265.1	8010353	8011058	7
ERR1830502	NC_029265.1	9471457	9471742	2
ERR1830503	NC_029265.1	9723226	9723729	2
ERR1830502	NC_029265.1	10801090	10801568	2
ERR1830503	NC_029265.1	10837333	10838524	2
ERR1830503	NC_029265.1	10837343	10838478	2
ERR1830503	NC_029265.1	10844913	10845689	2
ERR1830504	NC_029265.1	10849973	10850667	2
ERR1830503	NC_029265.1	10853467	10853917	5
ERR1830503	NC_029265.1	10859936	10860265	2
ERR1830502	NC_029265.1	10866040	10866646	2
ERR1830503	NC_029265.1	10874105	10874609	2
ERR1830503	NC_029265.1	10874116	10874576	2
ERR1830503	NC_029265.1	10893106	10893838	2
ERR1830503	NC_029265.1	10893257	10893895	2
ERR1830503	NC_029265.1	10893287	10893761	2
ERR1830503	NC_029265.1	10896052	10897129	2
ERR1830503	NC_029265.1	10905210	10905773	2
ERR1830503	NC_029265.1	10905216	10905712	3
ERR1830502	NC_029265.1	12515731	12516844	2
ERR1830503	NC_029265.1	13558808	13559180	4
ERR1830503	NC_029265.1	15416042	15416437	2
ERR1830502	NC_029265.1	15418927	15419577	3
ERR1830502	NC_029265.1	15418930	15419579	2
ERR1830502	NC_029265.1	15419114	15419577	4
ERR1830502	NC_029265.1	15419180	15419577	2
ERR1830502	NC_029265.1	15419270	15419577	7
ERR1830504	NC_029265.1	15750646	15750965	2
ERR1830503	NC_029265.1	18055230	18055990	5
ERR1830503	NC_029265.1	18361916	18362758	3
ERR1830503	NC_029265.1	20460281	20460904	2
ERR1830503	NC_029265.1	20460397	20461195	2
ERR1830503	NC_029265.1	20463506	20464152	2
ERR1830504	NC_029265.1	20464790	20465433	2
ERR1830502	NC_029265.1	20477603	20478428	2
ERR1830503	NC_029265.1	22790672	22791156	8
ERR1830503	NC_029266.1	995662	996224	2
ERR1830503	NC_029266.1	1994335	1995182	2
ERR1830503	NC_029266.1	4764591	4765110	3
ERR1830503	NC_029266.1	6921197	6921760	2
ERR1830503	NC_029266.1	9593771	9594067	2
ERR1830503	NC_029266.1	11816400	11817104	2
ERR1830503	NC_029266.1	11922382	11922806	3
ERR1830503	NC_029266.1	14005653	14006001	2
ERR1830503	NC_029266.1	14143434	14143903	3
ERR1830502	NC_029266.1	14935831	14936235	3
ERR1830503	NC_029266.1	22914279	22914693	2
ERR1830503	NC_029266.1	23515601	23515879	2
ERR1830503	NC_029266.1	23638466	23639220	4
ERR1830503	NC_029266.1	23742328	23743483	5
ERR1830503	NC_029266.1	26664167	26664557	2
ERR1830503	NC_029266.1	27311453	27311975	3
ERR1830502	NC_029266.1	28711604	28712018	5
ERR1830503	NC_029267.1	3092978	3093348	2
ERR1830503	NC_029267.1	4274146	4274563	2
ERR1830503	NC_029267.1	6273906	6274329	2
ERR1830503	NC_029267.1	6576206	6576900	4
ERR1830503	NC_029267.1	6576209	6576900	2
ERR1830503	NC_029267.1	7384728	7385066	2
ERR1830503	NC_029267.1	8223214	8223864	3
ERR1830502	NC_029267.1	9797521	9797901	2
ERR1830503	NC_029267.1	10278734	10279227	2
ERR1830503	NC_029267.1	10395777	10397150	5
ERR1830502	NC_029267.1	11203780	11204334	2
ERR1830503	NC_029267.1	11562984	11563628	4
ERR1830503	NC_029267.1	12140927	12141275	2
ERR1830503	NC_029267.1	15045989	15046456	4
ERR1830504	NC_029267.1	16171731	16172085	2
ERR1830503	NC_029267.1	17344708	17345546	3
ERR1830503	NC_029267.1	18163855	18164217	2
ERR1830503	NC_029267.1	19827293	19827863	4
ERR1830503	NC_029267.1	20460251	20461285	2
ERR1830503	NC_029267.1	20460938	20461896	2
ERR1830503	NC_029267.1	20460949	20462018	2
ERR1830504	NC_029267.1	20460970	20462154	2
ERR1830503	NC_029267.1	20461032	20461876	5
ERR1830503	NC_029267.1	20461067	20461906	2
ERR1830503	NC_029267.1	20461073	20461874	3
ERR1830503	NC_029267.1	20461079	20461884	2
ERR1830502	NC_029267.1	20461110	20461673	2
ERR1830503	NC_029267.1	20461243	20462183	3
ERR1830503	NC_029267.1	20461412	20461982	2
ERR1830503	NC_029267.1	20461442	20462013	3
ERR1830503	NC_029267.1	20461471	20462155	2
ERR1830503	NC_029267.1	20461503	20461954	3
ERR1830503	NC_029267.1	20461511	20461935	2
ERR1830503	NC_029267.1	20461533	20461884	2
ERR1830503	NC_029267.1	20461555	20462083	2
ERR1830504	NC_029267.1	20462484	20463644	2
ERR1830504	NC_029267.1	20462489	20463514	2
ERR1830502	NC_029267.1	20462624	20463214	2
ERR1830502	NC_029267.1	20462725	20463293	3
ERR1830503	NC_029267.1	20462733	20463283	2
ERR1830503	NC_029267.1	20462744	20463264	2
ERR1830502	NC_029267.1	20462780	20463333	2
ERR1830502	NC_029267.1	20462800	20463354	2
ERR1830503	NC_029267.1	20462800	20463422	2
ERR1830503	NC_029267.1	20462811	20463421	2
ERR1830503	NC_029267.1	20462982	20463476	2
ERR1830503	NC_029267.1	20462982	20463521	2
ERR1830503	NC_029267.1	20463314	20463908	2
ERR1830504	NC_029267.1	20476583	20476988	2
ERR1830504	NC_029267.1	20476671	20476982	2
ERR1830503	NC_029267.1	20478670	20479374	2
ERR1830503	NC_029267.1	20479027	20479725	2
ERR1830503	NC_029267.1	20480892	20481394	2
ERR1830504	NC_029267.1	20499257	20500534	2
ERR1830503	NC_029267.1	20500008	20500654	2
ERR1830503	NC_029267.1	20500291	20500593	2
ERR1830502	NC_029267.1	20500868	20501357	2
ERR1830503	NC_029267.1	20502813	20503523	2
ERR1830503	NC_029267.1	20502828	20503212	3
ERR1830502	NC_029267.1	20502844	20503695	2
ERR1830503	NC_029267.1	20502854	20504208	2
ERR1830503	NC_029267.1	20502862	20503685	2
ERR1830503	NC_029267.1	20502866	20503492	2
ERR1830504	NC_029267.1	20502867	20503325	2
ERR1830503	NC_029267.1	20502868	20503478	2
ERR1830503	NC_029267.1	20502870	20503214	2
ERR1830503	NC_029267.1	20502870	20503514	2
ERR1830503	NC_029267.1	20502873	20503386	2
ERR1830503	NC_029267.1	20502878	20503502	2
ERR1830504	NC_029267.1	20502897	20503439	2
ERR1830502	NC_029267.1	20502903	20503389	2
ERR1830502	NC_029267.1	20502935	20503387	2
ERR1830503	NC_029267.1	20502937	20503541	4
ERR1830503	NC_029267.1	20502943	20503708	2
ERR1830503	NC_029267.1	20502944	20503541	2
ERR1830503	NC_029267.1	20502950	20503457	2
ERR1830503	NC_029267.1	20502954	20503478	2
ERR1830503	NC_029267.1	20503008	20503565	2
ERR1830502	NC_029267.1	20503019	20503458	2
ERR1830503	NC_029267.1	20503056	20503693	2
ERR1830503	NC_029267.1	20503064	20503476	2
ERR1830503	NC_029267.1	20503104	20503573	2
ERR1830503	NC_029267.1	20503161	20503578	2
ERR1830503	NC_029267.1	20503205	20503746	2
ERR1830504	NC_029267.1	20503205	20503808	2
ERR1830504	NC_029267.1	20503219	20503811	2
ERR1830503	NC_029267.1	20503232	20503582	2
ERR1830503	NC_029267.1	20503247	20503767	3
ERR1830503	NC_029267.1	20503250	20503531	3
ERR1830503	NC_029267.1	20503308	20503885	2
ERR1830503	NC_029267.1	20503322	20503945	2
ERR1830503	NC_029267.1	20503354	20504679	2
ERR1830504	NC_029267.1	20503380	20503887	2
ERR1830503	NC_029267.1	20503385	20503847	2
ERR1830503	NC_029267.1	20503397	20503830	2
ERR1830503	NC_029267.1	20503412	20503825	4
ERR1830503	NC_029267.1	20503418	20503831	2
ERR1830503	NC_029267.1	20503462	20503971	2
ERR1830503	NC_029267.1	20503474	20503934	2
ERR1830503	NC_029267.1	20503556	20504088	2
ERR1830503	NC_029267.1	20503599	20503937	2
ERR1830503	NC_029267.1	20503666	20503948	2
ERR1830502	NC_029267.1	20505169	20505563	2
ERR1830502	NC_029267.1	20505532	20505881	2
ERR1830503	NC_029267.1	20506314	20506897	2
ERR1830503	NC_029267.1	20506392	20506957	2
ERR1830502	NC_029267.1	20507248	20507641	2
ERR1830503	NC_029267.1	20507897	20508455	2
ERR1830503	NC_029267.1	20508048	20508569	2
ERR1830503	NC_029267.1	20508092	20508842	2
ERR1830502	NC_029267.1	20508131	20508809	2
ERR1830503	NC_029267.1	20508138	20508798	2
ERR1830503	NC_029267.1	20508183	20508834	3
ERR1830503	NC_029267.1	20508227	20508766	2
ERR1830503	NC_029267.1	20508231	20508775	2
ERR1830503	NC_029267.1	20508231	20508801	2
ERR1830503	NC_029267.1	20508349	20508727	2
ERR1830503	NC_029267.1	20508372	20508727	2
ERR1830503	NC_029267.1	20508374	20508930	2
ERR1830503	NC_029267.1	20508392	20508911	2
ERR1830502	NC_029267.1	20508406	20508747	2
ERR1830502	NC_029267.1	20508416	20508763	2
ERR1830503	NC_029267.1	20508436	20508872	2
ERR1830502	NC_029267.1	20508451	20508957	2
ERR1830502	NC_029267.1	20508488	20508794	2
ERR1830503	NC_029267.1	20509665	20510328	2
ERR1830503	NC_029267.1	20509688	20510182	4
ERR1830503	NC_029267.1	20509703	20510374	2
ERR1830504	NC_029267.1	20509729	20510348	2
ERR1830503	NC_029267.1	20509764	20510337	2
ERR1830503	NC_029267.1	20509767	20510254	2
ERR1830503	NC_029267.1	20509784	20510164	2
ERR1830503	NC_029267.1	20509800	20510420	2
ERR1830503	NC_029267.1	20509802	20510274	2
ERR1830502	NC_029267.1	20509951	20510484	2
ERR1830503	NC_029267.1	20509989	20510465	2
ERR1830504	NC_029267.1	20510130	20510886	2
ERR1830504	NC_029267.1	20511840	20512683	2
ERR1830503	NC_029267.1	20511892	20512367	2
ERR1830502	NC_029267.1	20514349	20514851	2
ERR1830503	NC_029267.1	20516071	20516535	2
ERR1830503	NC_029267.1	20518109	20518804	2
ERR1830503	NC_029267.1	20518135	20518843	2
ERR1830502	NC_029267.1	20519868	20520358	2
ERR1830503	NC_029267.1	20520877	20521847	2
ERR1830502	NC_029267.1	20520908	20521683	2
ERR1830503	NC_029267.1	20520918	20521615	2
ERR1830503	NC_029267.1	20520934	20521650	2
ERR1830503	NC_029267.1	20520946	20521666	2
ERR1830503	NC_029267.1	20520960	20521677	2
ERR1830503	NC_029267.1	20520963	20521474	2
ERR1830503	NC_029267.1	20520980	20521684	2
ERR1830503	NC_029267.1	20521006	20521596	2
ERR1830503	NC_029267.1	20521029	20521549	2
ERR1830503	NC_029267.1	20521036	20521626	3
ERR1830503	NC_029267.1	20521039	20521600	2
ERR1830503	NC_029267.1	20521040	20521673	2
ERR1830503	NC_029267.1	20521053	20522753	2
ERR1830502	NC_029267.1	20521073	20522627	2
ERR1830503	NC_029267.1	20521092	20521601	2
ERR1830503	NC_029267.1	20521136	20521662	2
ERR1830502	NC_029267.1	20521268	20521853	2
ERR1830504	NC_029267.1	20521296	20521759	2
ERR1830503	NC_029267.1	20521297	20521727	2
ERR1830502	NC_029267.1	20521387	20522316	2
ERR1830502	NC_029267.1	20523072	20524265	2
ERR1830504	NC_029267.1	20523074	20524431	2
ERR1830503	NC_029267.1	20523228	20523873	2
ERR1830503	NC_029267.1	20523232	20523899	2
ERR1830503	NC_029267.1	20523257	20524384	2
ERR1830502	NC_029267.1	20523258	20523893	2
ERR1830504	NC_029267.1	20523307	20524054	2
ERR1830504	NC_029267.1	20523362	20524030	2
ERR1830504	NC_029267.1	20523408	20524027	2
ERR1830504	NC_029267.1	20523434	20524343	2
ERR1830504	NC_029267.1	20523452	20524249	2
ERR1830503	NC_029267.1	20523476	20524490	2
ERR1830503	NC_029267.1	20523492	20524175	3
ERR1830504	NC_029267.1	20523495	20524092	3
ERR1830503	NC_029267.1	20523650	20524252	2
ERR1830503	NC_029267.1	20523761	20524481	2
ERR1830503	NC_029267.1	20523877	20524450	2
ERR1830502	NC_029267.1	20523949	20524512	2
ERR1830502	NC_029267.1	20523952	20524492	3
ERR1830503	NC_029267.1	20523999	20524476	2
ERR1830502	NC_029267.1	20524066	20524674	2
ERR1830503	NC_029267.1	20524072	20524501	2
ERR1830503	NC_029267.1	20524080	20524612	2
ERR1830503	NC_029267.1	20524088	20524527	2
ERR1830503	NC_029267.1	20524104	20524522	2
ERR1830503	NC_029267.1	20524106	20524643	2
ERR1830504	NC_029267.1	20524108	20524628	2
ERR1830502	NC_029267.1	20524119	20524701	2
ERR1830503	NC_029267.1	20524120	20524505	2
ERR1830502	NC_029267.1	20524121	20524663	2
ERR1830503	NC_029267.1	20524121	20524566	2
ERR1830503	NC_029267.1	20524122	20524493	2
ERR1830503	NC_029267.1	20524123	20524581	2
ERR1830503	NC_029267.1	20524126	20524491	2
ERR1830502	NC_029267.1	20524127	20524660	2
ERR1830503	NC_029267.1	20524127	20524641	2
ERR1830503	NC_029267.1	20524135	20524478	3
ERR1830503	NC_029267.1	20524135	20524674	3
ERR1830503	NC_029267.1	20524143	20524641	3
ERR1830502	NC_029267.1	20524148	20524684	2
ERR1830503	NC_029267.1	20524149	20524509	2
ERR1830502	NC_029267.1	20524155	20524514	3
ERR1830503	NC_029267.1	20524159	20524487	4
ERR1830503	NC_029267.1	20524159	20524639	2
ERR1830503	NC_029267.1	20524161	20524509	3
ERR1830503	NC_029267.1	20524161	20524561	2
ERR1830502	NC_029267.1	20524162	20524670	2
ERR1830503	NC_029267.1	20524163	20524485	2
ERR1830503	NC_029267.1	20524163	20524522	2
ERR1830504	NC_029267.1	20524163	20524609	2
ERR1830503	NC_029267.1	20524169	20524605	2
ERR1830503	NC_029267.1	20524169	20524676	2
ERR1830502	NC_029267.1	20524171	20524517	3
ERR1830502	NC_029267.1	20524171	20524531	2
ERR1830504	NC_029267.1	20524172	20524626	2
ERR1830503	NC_029267.1	20524175	20524549	2
ERR1830504	NC_029267.1	20524187	20524551	2
ERR1830503	NC_029267.1	20524194	20524672	2
ERR1830503	NC_029267.1	20527497	20527999	2
ERR1830503	NC_029267.1	20527514	20528104	2
ERR1830502	NC_029267.1	20528035	20531033	2
ERR1830503	NC_029267.1	20528199	20528595	4
ERR1830503	NC_029267.1	20529714	20530060	2
ERR1830502	NC_029267.1	20529728	20530238	2
ERR1830504	NC_029267.1	20529792	20532396	4
ERR1830502	NC_029267.1	20530984	20531761	2
ERR1830502	NC_029267.1	20532690	20533376	2
ERR1830503	NC_029267.1	20533882	20534579	2
ERR1830503	NC_029267.1	20533883	20534561	2
ERR1830503	NC_029267.1	20533910	20534552	2
ERR1830502	NC_029267.1	20533918	20534601	2
ERR1830503	NC_029267.1	20533918	20534485	2
ERR1830502	NC_029267.1	20533920	20534673	2
ERR1830503	NC_029267.1	20533922	20534467	2
ERR1830503	NC_029267.1	20533978	20534476	2
ERR1830503	NC_029267.1	20534361	20534751	2
ERR1830503	NC_029267.1	20534378	20535239	2
ERR1830503	NC_029267.1	20534382	20534729	2
ERR1830502	NC_029267.1	20534483	20535229	2
ERR1830502	NC_029267.1	20534504	20534853	2
ERR1830503	NC_029267.1	20534504	20535178	2
ERR1830503	NC_029267.1	20534504	20535181	2
ERR1830502	NC_029267.1	20534520	20534847	2
ERR1830503	NC_029267.1	20534525	20535176	2
ERR1830502	NC_029267.1	20534526	20534944	2
ERR1830503	NC_029267.1	20534526	20535182	4
ERR1830503	NC_029267.1	20534526	20535224	2
ERR1830503	NC_029267.1	20534526	20535228	2
ERR1830503	NC_029267.1	20534528	20535181	3
ERR1830502	NC_029267.1	20534541	20535341	2
ERR1830503	NC_029267.1	20534542	20535177	3
ERR1830503	NC_029267.1	20534549	20535109	2
ERR1830503	NC_029267.1	20534557	20535138	2
ERR1830502	NC_029267.1	20534558	20535228	2
ERR1830503	NC_029267.1	20534581	20535151	2
ERR1830503	NC_029267.1	20534584	20535166	2
ERR1830502	NC_029267.1	20534589	20534847	3
ERR1830502	NC_029267.1	20534589	20534854	2
ERR1830503	NC_029267.1	20534626	20535154	2
ERR1830504	NC_029267.1	20534657	20535029	2
ERR1830503	NC_029267.1	20534780	20535395	2
ERR1830502	NC_029267.1	20534785	20535174	2
ERR1830502	NC_029267.1	20534858	20535309	2
ERR1830503	NC_029267.1	20535036	20535452	2
ERR1830503	NC_029267.1	20535075	20535477	2
ERR1830503	NC_029267.1	20535076	20535404	2
ERR1830503	NC_029267.1	20535078	20535438	2
ERR1830503	NC_029267.1	20535091	20535430	4
ERR1830503	NC_029267.1	20535093	20535429	2
ERR1830503	NC_029267.1	20535312	20536336	2
ERR1830503	NC_029267.1	20535423	20536331	2
ERR1830503	NC_029267.1	20535491	20536323	2
ERR1830503	NC_029267.1	20535556	20536495	2
ERR1830503	NC_029267.1	20535642	20536189	2
ERR1830502	NC_029267.1	20535644	20536292	3
ERR1830503	NC_029267.1	20535669	20536293	2
ERR1830502	NC_029267.1	20536198	20537285	2
ERR1830503	NC_029267.1	20536754	20537375	2
ERR1830502	NC_029267.1	20536763	20537251	2
ERR1830503	NC_029267.1	20536770	20537280	3
ERR1830503	NC_029267.1	20536790	20537277	2
ERR1830502	NC_029267.1	20537475	20538118	2
ERR1830502	NC_029267.1	20537921	20539080	2
ERR1830503	NC_029267.1	20538279	20538678	2
ERR1830503	NC_029267.1	20538280	20538655	3
ERR1830503	NC_029267.1	20538292	20538675	4
ERR1830503	NC_029267.1	20538293	20538678	2
ERR1830502	NC_029267.1	20538311	20538811	2
ERR1830503	NC_029267.1	20538315	20538803	2
ERR1830503	NC_029267.1	20538331	20538876	3
ERR1830503	NC_029267.1	20538353	20538874	2
ERR1830503	NC_029267.1	20538531	20539103	2
ERR1830503	NC_029267.1	20539735	20540158	2
ERR1830503	NC_029267.1	20539913	20541734	2
ERR1830503	NC_029267.1	20540780	20541468	2
ERR1830503	NC_029267.1	20542216	20542639	2
ERR1830502	NC_029267.1	20542350	20542801	2
ERR1830502	NC_029267.1	20542466	20543296	2
ERR1830503	NC_029267.1	20542494	20543270	2
ERR1830502	NC_029267.1	20542534	20543260	2
ERR1830502	NC_029267.1	20542548	20543293	2
ERR1830503	NC_029267.1	20542568	20543318	2
ERR1830504	NC_029267.1	20542603	20543035	2
ERR1830504	NC_029267.1	20542629	20543066	2
ERR1830502	NC_029267.1	20542832	20543317	2
ERR1830502	NC_029267.1	20543485	20544514	2
ERR1830503	NC_029267.1	20543564	20544024	2
ERR1830503	NC_029267.1	20543566	20544041	2
ERR1830503	NC_029267.1	20544027	20544619	3
ERR1830503	NC_029267.1	20544084	20544615	2
ERR1830503	NC_029267.1	20544084	20544624	2
ERR1830503	NC_029267.1	20544184	20544524	2
ERR1830503	NC_029267.1	20545155	20545691	2
ERR1830503	NC_029267.1	20554327	20554729	2
ERR1830502	NC_029267.1	20556984	20557325	2
ERR1830502	NC_029267.1	20557009	20557300	2
ERR1830503	NC_029267.1	20557031	20557757	2
ERR1830503	NC_029267.1	20557098	20557766	2
ERR1830503	NC_029267.1	20579894	20580481	2
ERR1830503	NC_029267.1	20586999	20588036	2
ERR1830503	NC_029267.1	20589742	20590312	2
ERR1830503	NC_029267.1	20589982	20590676	2
ERR1830503	NC_029267.1	20590022	20590699	2
ERR1830502	NC_029267.1	20605257	20606220	2
ERR1830503	NC_029267.1	20609882	20610238	2
ERR1830503	NC_029267.1	20610388	20610933	2
ERR1830502	NC_029267.1	20610422	20611361	2
ERR1830503	NC_029267.1	20610456	20611562	2
ERR1830503	NC_029267.1	20612448	20612920	3
ERR1830503	NC_029267.1	20612694	20614269	2
ERR1830503	NC_029267.1	20613989	20614750	2
ERR1830503	NC_029267.1	20614035	20614716	2
ERR1830503	NC_029267.1	20614038	20614668	2
ERR1830503	NC_029267.1	20614405	20614870	2
ERR1830503	NC_029267.1	20614425	20614808	3
ERR1830503	NC_029267.1	20614459	20614789	2
ERR1830502	NC_029267.1	20614503	20615109	2
ERR1830503	NC_029267.1	20615603	20616045	2
ERR1830502	NC_029267.1	20616419	20617204	2
ERR1830504	NC_029267.1	20616713	20617433	2
ERR1830503	NC_029267.1	20617023	20617568	2
ERR1830503	NC_029267.1	20617619	20618588	2
ERR1830502	NC_029267.1	20617715	20618771	2
ERR1830503	NC_029267.1	20617826	20618687	2
ERR1830504	NC_029267.1	20617871	20618674	2
ERR1830504	NC_029267.1	20617873	20618723	2
ERR1830504	NC_029267.1	20617892	20618689	2
ERR1830502	NC_029267.1	20617893	20618743	2
ERR1830503	NC_029267.1	20617896	20618417	2
ERR1830502	NC_029267.1	20617908	20618523	2
ERR1830503	NC_029267.1	20617910	20618691	2
ERR1830503	NC_029267.1	20617926	20618743	2
ERR1830504	NC_029267.1	20617927	20618765	2
ERR1830502	NC_029267.1	20617954	20618769	2
ERR1830503	NC_029267.1	20617954	20618696	2
ERR1830503	NC_029267.1	20617954	20618772	5
ERR1830503	NC_029267.1	20617955	20618711	2
ERR1830504	NC_029267.1	20617965	20618681	2
ERR1830503	NC_029267.1	20617966	20618679	2
ERR1830503	NC_029267.1	20618019	20618746	2
ERR1830503	NC_029267.1	20618090	20618756	2
ERR1830504	NC_029267.1	20618112	20618741	2
ERR1830504	NC_029267.1	20618136	20618765	2
ERR1830503	NC_029267.1	20619297	20619884	2
ERR1830503	NC_029267.1	20619568	20620286	3
ERR1830503	NC_029267.1	20620406	20623241	3
ERR1830503	NC_029267.1	20620940	20621567	2
ERR1830503	NC_029267.1	20620964	20621613	2
ERR1830503	NC_029267.1	20620972	20621574	2
ERR1830503	NC_029267.1	20620979	20621620	4
ERR1830503	NC_029267.1	20620981	20621693	2
ERR1830503	NC_029267.1	20620984	20621529	3
ERR1830503	NC_029267.1	20620998	20621710	2
ERR1830503	NC_029267.1	20621030	20621559	2
ERR1830503	NC_029267.1	20621041	20621497	2
ERR1830503	NC_029267.1	20621049	20621720	2
ERR1830503	NC_029267.1	20621070	20621543	2
ERR1830503	NC_029267.1	20621084	20621540	2
ERR1830504	NC_029267.1	20621087	20621787	2
ERR1830504	NC_029267.1	20621087	20621790	2
ERR1830503	NC_029267.1	20621097	20621532	2
ERR1830504	NC_029267.1	20621120	20621597	2
ERR1830503	NC_029267.1	20621128	20621572	2
ERR1830502	NC_029267.1	20621129	20621759	2
ERR1830502	NC_029267.1	20621134	20621523	2
ERR1830503	NC_029267.1	20621145	20621697	2
ERR1830503	NC_029267.1	20621163	20621654	2
ERR1830502	NC_029267.1	20621184	20621554	2
ERR1830502	NC_029267.1	20621184	20621555	2
ERR1830503	NC_029267.1	20621194	20621647	2
ERR1830503	NC_029267.1	20621195	20621688	2
ERR1830503	NC_029267.1	20621196	20621598	2
ERR1830503	NC_029267.1	20621205	20621784	2
ERR1830503	NC_029267.1	20621208	20621612	2
ERR1830503	NC_029267.1	20621211	20621674	4
ERR1830504	NC_029267.1	20621219	20621521	2
ERR1830503	NC_029267.1	20621223	20621545	2
ERR1830504	NC_029267.1	20621230	20621557	2
ERR1830503	NC_029267.1	20621237	20621540	3
ERR1830504	NC_029267.1	20621241	20621553	2
ERR1830503	NC_029267.1	20621246	20621674	2
ERR1830503	NC_029267.1	20621258	20621542	2
ERR1830503	NC_029267.1	20621265	20621541	2
ERR1830503	NC_029267.1	20621266	20622059	2
ERR1830503	NC_029267.1	20621267	20621540	2
ERR1830503	NC_029267.1	20621268	20621552	3
ERR1830503	NC_029267.1	20621269	20621559	3
ERR1830502	NC_029267.1	20621274	20621540	3
ERR1830503	NC_029267.1	20621274	20621540	6
ERR1830503	NC_029267.1	20621274	20621614	3
ERR1830503	NC_029267.1	20621276	20621544	2
ERR1830503	NC_029267.1	20621277	20621540	3
ERR1830503	NC_029267.1	20621282	20621665	2
ERR1830504	NC_029267.1	20621286	20621641	2
ERR1830503	NC_029267.1	20621292	20621557	2
ERR1830503	NC_029267.1	20621293	20621574	2
ERR1830503	NC_029267.1	20621298	20621724	2
ERR1830503	NC_029267.1	20621299	20621656	3
ERR1830503	NC_029267.1	20621302	20621646	2
ERR1830503	NC_029267.1	20621315	20621704	2
ERR1830503	NC_029267.1	20621318	20621685	2
ERR1830503	NC_029267.1	20621324	20621673	2
ERR1830503	NC_029267.1	20621329	20621674	2
ERR1830503	NC_029267.1	20621334	20621700	2
ERR1830502	NC_029267.1	20621335	20621700	2
ERR1830503	NC_029267.1	20621362	20621676	2
ERR1830503	NC_029267.1	20621367	20621995	2
ERR1830503	NC_029267.1	20621401	20621941	2
ERR1830502	NC_029267.1	20621519	20622026	2
ERR1830503	NC_029267.1	20622354	20622793	2
ERR1830504	NC_029267.1	20623273	20624332	2
ERR1830503	NC_029267.1	20623527	20624037	2
ERR1830503	NC_029267.1	20623582	20624179	2
ERR1830503	NC_029267.1	20623621	20624542	2
ERR1830503	NC_029267.1	20623646	20624507	2
ERR1830503	NC_029267.1	20623724	20624454	4
ERR1830502	NC_029267.1	20627238	20627810	2
ERR1830503	NC_029267.1	20627303	20627762	2
ERR1830503	NC_029267.1	20627359	20627742	2
ERR1830503	NC_029267.1	20630948	20631759	2
ERR1830503	NC_029267.1	20631155	20632743	2
ERR1830504	NC_029267.1	20632165	20632807	2
ERR1830504	NC_029267.1	20634915	20635431	2
ERR1830502	NC_029267.1	20641576	20643215	2
ERR1830503	NC_029267.1	20641898	20642380	2
ERR1830503	NC_029267.1	20642043	20642434	3
ERR1830504	NC_029267.1	20642127	20643214	3
ERR1830503	NC_029267.1	20642379	20643454	2
ERR1830503	NC_029267.1	20642433	20642972	2
ERR1830503	NC_029267.1	20642600	20643129	2
ERR1830503	NC_029267.1	20642620	20643242	2
ERR1830503	NC_029267.1	20642674	20643337	2
ERR1830503	NC_029267.1	20642794	20643463	2
ERR1830503	NC_029267.1	20642815	20643387	2
ERR1830503	NC_029267.1	20642848	20643397	2
ERR1830503	NC_029267.1	20642877	20643418	2
ERR1830502	NC_029267.1	20643352	20643978	2
ERR1830503	NC_029267.1	20644418	20645147	2
ERR1830503	NC_029267.1	20646090	20646511	2
ERR1830503	NC_029267.1	20651167	20651590	2
ERR1830502	NC_029267.1	20651325	20652214	2
ERR1830503	NC_029267.1	20651517	20652960	2
ERR1830502	NC_029267.1	20652218	20652913	2
ERR1830503	NC_029267.1	20652348	20653210	2
ERR1830503	NC_029267.1	20652788	20653335	2
ERR1830502	NC_029267.1	20655410	20655867	2
ERR1830504	NC_029267.1	20658906	20660019	2
ERR1830503	NC_029267.1	20658974	20659781	3
ERR1830503	NC_029267.1	20658978	20659790	2
ERR1830503	NC_029267.1	20658980	20659771	2
ERR1830504	NC_029267.1	20658998	20659758	2
ERR1830503	NC_029267.1	20659021	20659579	2
ERR1830503	NC_029267.1	20659025	20659874	2
ERR1830502	NC_029267.1	20659026	20659877	2
ERR1830502	NC_029267.1	20659032	20659829	2
ERR1830503	NC_029267.1	20659040	20659927	3
ERR1830503	NC_029267.1	20659060	20659670	2
ERR1830504	NC_029267.1	20659064	20659728	2
ERR1830503	NC_029267.1	20659072	20659959	2
ERR1830503	NC_029267.1	20659076	20659781	2
ERR1830503	NC_029267.1	20659098	20659638	2
ERR1830502	NC_029267.1	20659147	20659654	2
ERR1830503	NC_029267.1	20659374	20661821	2
ERR1830503	NC_029267.1	20662093	20663447	2
ERR1830503	NC_029267.1	20662482	20663377	2
ERR1830503	NC_029267.1	20663312	20664393	2
ERR1830503	NC_029267.1	20663326	20664191	2
ERR1830503	NC_029267.1	20664205	20664751	2
ERR1830503	NC_029267.1	20664220	20664866	2
ERR1830502	NC_029267.1	20664257	20664788	2
ERR1830503	NC_029267.1	20664263	20664788	2
ERR1830503	NC_029267.1	20664638	20665057	2
ERR1830503	NC_029267.1	20664659	20665045	5
ERR1830504	NC_029267.1	20667562	20668988	2
ERR1830503	NC_029267.1	20668529	20668993	2
ERR1830502	NC_029267.1	20672118	20672924	2
ERR1830503	NC_029267.1	20677461	20677986	2
ERR1830502	NC_029267.1	20677466	20678023	2
ERR1830503	NC_029267.1	20692707	20693266	2
ERR1830503	NC_029267.1	20698362	20699008	2
ERR1830503	NC_029267.1	20698399	20699103	2
ERR1830502	NC_029267.1	20701585	20701992	2
ERR1830502	NC_029267.1	20701607	20702090	2
ERR1830502	NC_029267.1	20702063	20703570	2
ERR1830503	NC_029267.1	20704151	20704925	2
ERR1830503	NC_029267.1	20811954	20812663	3
ERR1830502	NC_029267.1	21288196	21288649	2
ERR1830503	NC_029267.1	22565572	22566253	2
ERR1830502	NC_029267.1	23428364	23428984	3
ERR1830502	NC_029267.1	24745460	24745851	2
ERR1830503	NC_029267.1	26630432	26631116	4
ERR1830503	NC_029267.1	27324404	27324740	2
