# Supplementary material for: The extrachromosomal circular DNAs of the rice blast pathogen Magnaporthe oryzae contain a wide variety of LTR retrotransposons, genes, and effectors
Source: BMC Biol. 2022 Nov 23;20:260. doi: 10.1186/s12915-022-01457-2 (PMC9694575; doi:10.1186/s12915-022-01457-2)
Supplement: Supplementary file 11 — Additional file 11. List of eccDNA forming regions called using Illumina circularome sequencing data for A. thaliana wild type tissue published by Lanciano et al. [6]. The first column describes the sample the eccDNA was called with, the next three columns represent the genomic coordinates of the eccDNA forming region, and the last column represents the number of junction split reads used to call the eccDNA forming region. [file 12915_2022_1457_MOESM11_ESM.txt]

ERR1830499	Chr1	373615	374428	3
ERR1830499	Chr1	373771	374472	9
ERR1830499	Chr1	746371	746700	7
ERR1830499	Chr1	843572	843941	6
ERR1830499	Chr1	1709182	1710330	7
ERR1830499	Chr1	1829243	1829796	2
ERR1830499	Chr1	2245709	2247952	7
ERR1830499	Chr1	2838678	2839038	53
ERR1830499	Chr1	2940670	2941700	4
ERR1830499	Chr1	2945656	2946295	2
ERR1830498	Chr1	3014379	3014925	13
ERR1830499	Chr1	3014379	3014925	26
ERR1830499	Chr1	3501748	3502696	4
ERR1830499	Chr1	3691674	3692241	2
ERR1830499	Chr1	3755451	3756039	3
ERR1830499	Chr1	4024273	4025190	5
ERR1830499	Chr1	4042410	4043118	2
ERR1830499	Chr1	4416433	4417471	4
ERR1830499	Chr1	4978824	4980044	2
ERR1830499	Chr1	6146942	6147622	3
ERR1830498	Chr1	6203262	6204058	4
ERR1830499	Chr1	6203262	6204058	12
ERR1830499	Chr1	7058512	7058840	2
ERR1830499	Chr1	7190082	7190414	7
ERR1830498	Chr1	7662260	7662800	9
ERR1830499	Chr1	7662260	7662800	22
ERR1830499	Chr1	7769512	7771107	12
ERR1830499	Chr1	8062649	8064330	2
ERR1830499	Chr1	8340128	8341673	4
ERR1830499	Chr1	8356584	8357237	4
ERR1830499	Chr1	8613437	8614602	7
ERR1830499	Chr1	9214159	9214402	2
ERR1830499	Chr1	9782944	9783356	3
ERR1830498	Chr1	9850446	9851470	4
ERR1830499	Chr1	9850446	9851470	10
ERR1830499	Chr1	10075324	10076060	2
ERR1830498	Chr1	10158025	10158792	16
ERR1830499	Chr1	10158025	10158792	23
ERR1830499	Chr1	10390959	10391801	2
ERR1830499	Chr1	10434936	10435485	2
ERR1830499	Chr1	10502191	10503099	10
ERR1830499	Chr1	10572848	10573324	3
ERR1830499	Chr1	11282129	11282862	2
ERR1830499	Chr1	11393406	11393947	4
ERR1830499	Chr1	11608547	11609275	5
ERR1830498	Chr1	11854438	11855222	5
ERR1830499	Chr1	11854438	11855222	20
ERR1830499	Chr1	11854981	11855747	2
ERR1830499	Chr1	11870386	11870974	2
ERR1830499	Chr1	12647904	12648302	3
ERR1830499	Chr1	12700558	12701046	3
ERR1830499	Chr1	13538593	13539386	6
ERR1830499	Chr1	13547240	13548600	3
ERR1830498	Chr1	13954731	13955781	14
ERR1830499	Chr1	13954731	13955781	8
ERR1830499	Chr1	15555442	15556665	2
ERR1830499	Chr1	15615306	15615961	5
ERR1830499	Chr1	15690696	15692070	6
ERR1830498	Chr1	15809712	15810684	6
ERR1830499	Chr1	15809712	15810684	2
ERR1830499	Chr1	15814327	15814842	40
ERR1830498	Chr1	16092984	16093818	6
ERR1830499	Chr1	16092984	16093818	5
ERR1830499	Chr1	16140603	16141333	9
ERR1830498	Chr1	16766572	16767578	8
ERR1830499	Chr1	16766572	16767578	9
ERR1830499	Chr1	16917516	16918128	3
ERR1830499	Chr1	17460046	17461400	2
ERR1830498	Chr1	17533442	17533973	4
ERR1830499	Chr1	17661222	17662072	3
ERR1830499	Chr1	17916926	17917576	3
ERR1830499	Chr1	17977420	17978350	2
ERR1830499	Chr1	18119863	18121513	2
ERR1830499	Chr1	18254865	18255879	4
ERR1830499	Chr1	18529496	18530550	11
ERR1830499	Chr1	18797854	18799887	4
ERR1830499	Chr1	19272994	19274594	5
ERR1830499	Chr1	19325250	19326178	4
ERR1830499	Chr1	19478124	19478917	8
ERR1830499	Chr1	19526117	19526624	2
ERR1830499	Chr1	19860093	19862041	5
ERR1830498	Chr1	20351302	20352331	27
ERR1830499	Chr1	20351302	20352331	55
ERR1830498	Chr1	20705697	20706122	42
ERR1830499	Chr1	20705697	20706122	86
ERR1830499	Chr1	20705701	20706122	2
ERR1830499	Chr1	20705702	20706122	2
ERR1830499	Chr1	20764015	20766027	3
ERR1830499	Chr1	20771083	20771842	2
ERR1830499	Chr1	21085116	21085872	8
ERR1830499	Chr1	21093016	21093507	4
ERR1830499	Chr1	21707343	21708081	2
ERR1830499	Chr1	21735862	21736612	2
ERR1830499	Chr1	22536686	22537345	2
ERR1830499	Chr1	24051529	24052372	4
ERR1830498	Chr1	24066507	24067804	6
ERR1830499	Chr1	24066507	24067804	4
ERR1830499	Chr1	24132895	24135360	2
ERR1830499	Chr1	24138031	24138450	2
ERR1830499	Chr1	24461605	24462051	10
ERR1830498	Chr1	24532021	24533298	2
ERR1830499	Chr1	24988485	24989094	5
ERR1830499	Chr1	25436638	25438329	6
ERR1830498	Chr1	25645610	25646511	13
ERR1830499	Chr1	25645610	25646511	17
ERR1830499	Chr1	25645732	25646691	4
ERR1830499	Chr1	25832418	25834034	2
ERR1830499	Chr1	26194132	26194643	18
ERR1830498	Chr1	27399167	27399949	3
ERR1830499	Chr1	27399167	27399949	15
ERR1830499	Chr1	27806416	27807867	3
ERR1830499	Chr1	27982110	27982485	3
ERR1830499	Chr1	28236241	28237576	2
ERR1830499	Chr1	28769815	28770886	3
ERR1830499	Chr1	28770248	28770930	2
ERR1830499	Chr1	29195469	29196288	5
ERR1830499	Chr1	29247024	29248028	13
ERR1830499	Chr1	29307941	29309071	5
ERR1830499	Chr1	29546628	29547024	2
ERR1830499	Chr2	627507	628273	4
ERR1830499	Chr2	1274387	1274758	8
ERR1830499	Chr2	1355398	1356129	2
ERR1830499	Chr2	1495951	1496613	2
ERR1830499	Chr2	1601414	1602231	4
ERR1830499	Chr2	1683859	1684194	9
ERR1830499	Chr2	2222683	2223006	2
ERR1830499	Chr2	2346309	2347079	5
ERR1830498	Chr2	2365447	2365986	19
ERR1830499	Chr2	2365447	2365986	10
ERR1830499	Chr2	2563555	2563992	5
ERR1830499	Chr2	2563555	2564232	3
ERR1830499	Chr2	2642417	2643186	6
ERR1830498	Chr2	2796290	2796641	5
ERR1830499	Chr2	2796290	2796641	7
ERR1830499	Chr2	3026316	3027034	16
ERR1830498	Chr2	3332710	3333173	6
ERR1830499	Chr2	3332710	3333173	35
ERR1830499	Chr2	3337085	3337631	2
ERR1830499	Chr2	3337575	3338334	5
ERR1830499	Chr2	3360322	3361096	2
ERR1830499	Chr2	3404544	3405882	4
ERR1830499	Chr2	3488529	3489355	2
ERR1830499	Chr2	3751422	3752323	4
ERR1830499	Chr2	4104136	4104622	2
ERR1830499	Chr2	4127871	4128512	4
ERR1830499	Chr2	5297604	5298033	3
ERR1830499	Chr2	5392994	5393447	4
ERR1830499	Chr2	5995583	5996732	2
ERR1830499	Chr2	6045047	6045841	3
ERR1830498	Chr2	6418557	6419132	2
ERR1830499	Chr2	6418557	6419132	2
ERR1830499	Chr2	6990638	6992257	2
ERR1830499	Chr2	7104929	7106912	13
ERR1830499	Chr2	7246000	7247102	3
ERR1830499	Chr2	7881285	7881760	4
ERR1830499	Chr2	7996290	7997005	5
ERR1830499	Chr2	8588766	8589585	17
ERR1830498	Chr2	8709242	8709528	6
ERR1830499	Chr2	9417056	9418546	3
ERR1830499	Chr2	10042751	10044717	3
ERR1830499	Chr2	10229198	10230622	3
ERR1830499	Chr2	10385452	10386422	10
ERR1830499	Chr2	10781844	10782775	3
ERR1830499	Chr2	11051339	11051891	2
ERR1830498	Chr2	11297297	11298017	5
ERR1830499	Chr2	11297297	11298017	5
ERR1830498	Chr2	11941913	11943331	8
ERR1830499	Chr2	11941913	11943331	25
ERR1830498	Chr2	11941914	11943331	2
ERR1830499	Chr2	12133200	12134618	3
ERR1830499	Chr2	12289912	12290529	2
ERR1830499	Chr2	13201942	13203150	9
ERR1830499	Chr2	13463309	13464142	4
ERR1830498	Chr2	13526761	13527246	6
ERR1830499	Chr2	13526761	13527246	11
ERR1830499	Chr2	13744908	13745693	2
ERR1830499	Chr2	13842081	13842803	3
ERR1830499	Chr2	14198321	14200184	7
ERR1830499	Chr2	14968713	14970175	9
ERR1830499	Chr2	14989855	14990231	5
ERR1830499	Chr2	15034773	15036292	2
ERR1830499	Chr2	15078479	15079004	2
ERR1830499	Chr2	15214618	15215892	8
ERR1830499	Chr2	15359394	15360842	2
ERR1830499	Chr2	15431785	15432625	6
ERR1830499	Chr2	15605252	15606320	3
ERR1830499	Chr2	15848034	15848363	2
ERR1830499	Chr2	15978281	15979101	8
ERR1830499	Chr2	16045166	16045921	11
ERR1830499	Chr2	16045358	16045877	30
ERR1830499	Chr2	16079782	16080374	28
ERR1830498	Chr2	16110003	16111166	6
ERR1830499	Chr2	16110003	16111166	8
ERR1830499	Chr2	16110608	16111084	2
ERR1830498	Chr2	16452320	16453184	5
ERR1830499	Chr2	16452320	16453184	11
ERR1830499	Chr2	16773789	16774516	5
ERR1830499	Chr2	17427224	17428169	2
ERR1830499	Chr2	18483738	18485243	10
ERR1830499	Chr2	18594479	18594951	2
ERR1830499	Chr2	18668572	18669311	3
ERR1830499	Chr2	18977413	18977926	8
ERR1830498	Chr2	19125271	19125767	4
ERR1830499	Chr2	19125271	19125767	11
ERR1830499	Chr2	19247575	19248065	3
ERR1830499	Chr2	19273717	19274568	5
ERR1830499	Chr2	19299075	19300712	7
ERR1830499	Chr2	19629311	19629948	9
ERR1830499	Chr2	19669158	19669933	2
ERR1830499	Chr3	346836	347292	6
ERR1830498	Chr3	651797	652506	5
ERR1830499	Chr3	651797	652506	5
ERR1830499	Chr3	941227	942442	9
ERR1830499	Chr3	1153456	1154735	6
ERR1830499	Chr3	1401344	1401943	2
ERR1830499	Chr3	1695955	1696915	2
ERR1830499	Chr3	2028713	2029482	8
ERR1830499	Chr3	2065120	2065567	2
ERR1830499	Chr3	2566403	2568045	5
ERR1830499	Chr3	2600093	2600986	8
ERR1830499	Chr3	2606390	2607373	5
ERR1830499	Chr3	2883230	2883720	8
ERR1830499	Chr3	3082819	3083574	4
ERR1830499	Chr3	3353915	3354421	2
ERR1830499	Chr3	3832590	3833230	3
ERR1830499	Chr3	3855141	3855782	12
ERR1830499	Chr3	4105085	4105868	6
ERR1830498	Chr3	4156254	4157633	3
ERR1830499	Chr3	4156254	4157633	10
ERR1830499	Chr3	4425844	4426232	3
ERR1830499	Chr3	4446751	4447568	2
ERR1830499	Chr3	4616568	4617073	4
ERR1830499	Chr3	4810405	4810964	2
ERR1830499	Chr3	5419652	5420838	2
ERR1830499	Chr3	5449627	5449987	5
ERR1830499	Chr3	5640320	5641410	5
ERR1830499	Chr3	5673689	5674680	9
ERR1830498	Chr3	5700605	5701358	5
ERR1830499	Chr3	5700605	5701358	10
ERR1830499	Chr3	5708628	5709144	4
ERR1830499	Chr3	6506843	6508235	3
ERR1830499	Chr3	6861552	6863090	3
ERR1830499	Chr3	6924639	6926584	8
ERR1830499	Chr3	7212614	7213371	2
ERR1830499	Chr3	7380439	7380902	5
ERR1830499	Chr3	7485335	7485732	7
ERR1830499	Chr3	8351558	8352443	5
ERR1830499	Chr3	8517310	8518112	5
ERR1830499	Chr3	8661364	8663114	10
ERR1830499	Chr3	8745354	8746078	2
ERR1830499	Chr3	8806215	8806963	2
ERR1830499	Chr3	9409275	9410844	13
ERR1830499	Chr3	9869101	9869764	4
ERR1830499	Chr3	9881148	9882028	3
ERR1830498	Chr3	10197923	10198440	3
ERR1830499	Chr3	10363526	10363974	2
ERR1830499	Chr3	12132488	12134506	3
ERR1830499	Chr3	12700409	12700930	3
ERR1830499	Chr3	12951375	12952082	7
ERR1830498	Chr3	14167028	14167977	9
ERR1830499	Chr3	14167028	14167977	10
ERR1830499	Chr3	14192897	14193877	2
ERR1830499	Chr3	14193084	14194194	4
ERR1830499	Chr3	14196646	14197336	3
ERR1830499	Chr3	14197043	14197947	3
ERR1830499	Chr3	14197581	14197809	2
ERR1830498	Chr3	14197597	14198092	4
ERR1830499	Chr3	14197597	14198092	5
ERR1830499	Chr3	14197643	14198393	5
ERR1830499	Chr3	14197670	14198073	6
ERR1830499	Chr3	14197685	14198044	8
ERR1830499	Chr3	14197719	14198313	2
ERR1830498	Chr3	14198624	14199497	2
ERR1830498	Chr3	14198994	14199600	2
ERR1830499	Chr3	14199264	14200060	7
ERR1830499	Chr3	14199429	14199957	2
ERR1830499	Chr3	14199632	14199886	3
ERR1830499	Chr3	14199638	14199885	2
ERR1830499	Chr3	14199643	14199879	3
ERR1830499	Chr3	14202452	14203841	3
ERR1830499	Chr3	14202572	14203566	2
ERR1830499	Chr3	14202651	14203743	3
ERR1830498	Chr3	14202710	14203821	2
ERR1830499	Chr3	14202835	14203786	4
ERR1830498	Chr3	14202856	14204113	6
ERR1830499	Chr3	14202856	14204113	11
ERR1830499	Chr3	14202862	14203803	2
ERR1830499	Chr3	14202891	14203736	3
ERR1830499	Chr3	14202905	14203857	3
ERR1830499	Chr3	14202905	14203939	2
ERR1830499	Chr3	14202923	14204103	14
ERR1830499	Chr3	14202933	14204083	2
ERR1830499	Chr3	14202949	14204104	3
ERR1830499	Chr3	14202965	14203510	3
ERR1830499	Chr3	14202965	14203511	2
ERR1830499	Chr3	14202982	14203846	6
ERR1830499	Chr3	14202984	14203826	2
ERR1830499	Chr3	14202999	14204081	2
ERR1830499	Chr3	14203001	14204070	4
ERR1830499	Chr3	14203003	14203947	2
ERR1830498	Chr3	14203014	14203950	4
ERR1830499	Chr3	14203032	14204032	3
ERR1830498	Chr3	14203055	14204223	2
ERR1830498	Chr3	14203076	14203846	2
ERR1830499	Chr3	14203076	14203846	2
ERR1830499	Chr3	14203076	14204015	2
ERR1830498	Chr3	14203087	14204053	4
ERR1830498	Chr3	14203094	14203803	2
ERR1830498	Chr3	14203094	14203841	2
ERR1830499	Chr3	14203094	14203841	3
ERR1830499	Chr3	14203123	14204041	2
ERR1830498	Chr3	14203130	14203899	9
ERR1830499	Chr3	14203130	14203899	3
ERR1830499	Chr3	14203130	14203981	4
ERR1830499	Chr3	14203155	14204042	2
ERR1830498	Chr3	14203203	14203868	2
ERR1830498	Chr3	14203298	14203833	2
ERR1830499	Chr3	14249965	14252074	5
ERR1830499	Chr3	15195413	15196219	8
ERR1830499	Chr3	15258190	15258699	5
ERR1830499	Chr3	16442779	16443304	6
ERR1830499	Chr3	16782673	16783039	2
ERR1830499	Chr3	16867706	16868629	8
ERR1830499	Chr3	17092681	17093546	2
ERR1830498	Chr3	17220461	17220965	2
ERR1830499	Chr3	17650718	17651774	4
ERR1830498	Chr3	17930878	17931310	10
ERR1830499	Chr3	17930878	17931310	7
ERR1830499	Chr3	18108977	18110383	3
ERR1830499	Chr3	18311842	18313527	6
ERR1830499	Chr3	18321775	18322817	10
ERR1830499	Chr3	18329526	18330996	5
ERR1830498	Chr3	18919379	18920279	11
ERR1830499	Chr3	18919379	18920279	53
ERR1830499	Chr3	18957257	18957925	9
ERR1830499	Chr3	19018316	19019101	4
ERR1830499	Chr3	19089200	19090039	2
ERR1830499	Chr3	19089205	19090039	2
ERR1830499	Chr3	19758583	19759017	2
ERR1830499	Chr3	19839530	19842672	4
ERR1830499	Chr3	19841335	19842101	3
ERR1830499	Chr3	19842138	19843718	2
ERR1830498	Chr3	19927756	19928597	7
ERR1830499	Chr3	19927756	19928597	13
ERR1830499	Chr3	20343468	20343988	2
ERR1830499	Chr3	20535502	20536524	7
ERR1830499	Chr3	20812087	20812635	15
ERR1830498	Chr3	22555887	22556486	2
ERR1830499	Chr3	22555887	22556486	13
ERR1830499	Chr3	22790093	22792144	13
ERR1830499	Chr4	164613	165097	2
ERR1830499	Chr4	239498	240988	16
ERR1830498	Chr4	337931	338499	2
ERR1830498	Chr4	337931	338503	24
ERR1830499	Chr4	337931	338503	94
ERR1830498	Chr4	423551	424736	5
ERR1830499	Chr4	480637	481590	4
ERR1830499	Chr4	1550234	1551028	5
ERR1830499	Chr4	1787257	1788994	6
ERR1830499	Chr4	1938508	1938914	3
ERR1830499	Chr4	1974008	1974365	6
ERR1830499	Chr4	2196604	2198778	7
ERR1830498	Chr4	2307560	2308333	23
ERR1830499	Chr4	2307560	2308333	53
ERR1830499	Chr4	2307562	2308333	2
ERR1830499	Chr4	2608076	2609488	11
ERR1830498	Chr4	2915162	2915548	9
ERR1830499	Chr4	2915162	2915546	2
ERR1830499	Chr4	2915162	2915548	31
ERR1830499	Chr4	3071276	3071791	2
ERR1830498	Chr4	3282154	3282606	6
ERR1830499	Chr4	3282154	3282606	26
ERR1830499	Chr4	3307772	3308228	3
ERR1830498	Chr4	3539276	3539937	4
ERR1830499	Chr4	3539276	3539937	15
ERR1830499	Chr4	3624510	3626249	4
ERR1830499	Chr4	4070541	4071429	2
ERR1830499	Chr4	4363787	4364672	2
ERR1830499	Chr4	4592076	4592547	2
ERR1830499	Chr4	4856173	4857773	3
ERR1830499	Chr4	5071481	5071952	9
ERR1830499	Chr4	5147707	5148383	3
ERR1830498	Chr4	5783044	5783474	8
ERR1830499	Chr4	5783044	5783474	26
ERR1830499	Chr4	5813285	5813961	12
ERR1830499	Chr4	7210727	7211905	2
ERR1830499	Chr4	8025403	8026114	78
ERR1830499	Chr4	8313081	8314838	4
ERR1830499	Chr4	9266522	9267457	4
ERR1830499	Chr4	9813519	9814134	4
ERR1830499	Chr4	9885962	9887120	2
ERR1830499	Chr4	10303595	10304124	3
ERR1830498	Chr4	10580222	10580762	2
ERR1830499	Chr4	10683806	10684463	6
ERR1830499	Chr4	10874493	10875187	10
ERR1830499	Chr4	11472522	11472945	9
ERR1830499	Chr4	11525691	11526166	2
ERR1830499	Chr4	11858691	11859207	3
ERR1830499	Chr4	12326315	12327237	9
ERR1830499	Chr4	12683162	12684860	4
ERR1830499	Chr4	12972786	12973357	2
ERR1830499	Chr4	13032683	13033496	10
ERR1830499	Chr4	13150943	13151637	6
ERR1830499	Chr4	13168187	13168814	11
ERR1830499	Chr4	13391088	13392012	14
ERR1830499	Chr4	13572375	13573126	33
ERR1830499	Chr4	14067552	14067977	2
ERR1830499	Chr4	14143349	14143876	3
ERR1830498	Chr4	14276247	14277064	32
ERR1830499	Chr4	14276247	14277064	99
ERR1830499	Chr4	15180333	15180886	7
ERR1830498	Chr4	15368388	15368877	5
ERR1830499	Chr4	15368388	15368877	8
ERR1830499	Chr4	15530799	15531980	2
ERR1830498	Chr4	15863681	15865203	6
ERR1830498	Chr4	16241807	16242171	3
ERR1830498	Chr4	16587209	16588220	3
ERR1830499	Chr4	16596924	16597635	3
ERR1830499	Chr4	16817870	16818273	9
ERR1830498	Chr4	16932585	16932990	31
ERR1830499	Chr4	16932585	16932990	172
ERR1830499	Chr4	16932587	16932990	2
ERR1830499	Chr4	16932590	16932990	2
ERR1830499	Chr4	17441594	17442406	3
ERR1830499	Chr4	17635103	17635424	3
ERR1830499	Chr4	17955816	17956999	13
ERR1830498	Chr4	18161514	18162584	6
ERR1830499	Chr4	18161514	18162584	4
ERR1830499	Chr4	18271073	18271949	3
ERR1830499	Chr4	18346272	18347135	2
ERR1830499	Chr4	18440117	18440850	3
ERR1830498	Chr4	18440372	18440770	33
ERR1830499	Chr4	18440372	18440770	102
ERR1830499	Chr5	426012	427974	4
ERR1830499	Chr5	769498	770114	4
ERR1830499	Chr5	817442	819183	5
ERR1830499	Chr5	869623	869992	2
ERR1830499	Chr5	1102226	1103026	4
ERR1830499	Chr5	1131360	1132472	3
ERR1830498	Chr5	1239715	1240281	12
ERR1830499	Chr5	1239715	1240281	14
ERR1830498	Chr5	1518562	1519486	4
ERR1830499	Chr5	1518562	1519486	16
ERR1830499	Chr5	1518566	1519486	4
ERR1830499	Chr5	1571958	1573444	6
ERR1830499	Chr5	2161769	2162954	9
ERR1830499	Chr5	2377485	2379649	4
ERR1830499	Chr5	2847402	2848834	7
ERR1830499	Chr5	2923940	2925148	3
ERR1830499	Chr5	3043157	3043677	5
ERR1830499	Chr5	3159967	3160259	7
ERR1830499	Chr5	3349611	3350260	15
ERR1830499	Chr5	3607807	3608706	5
ERR1830499	Chr5	3702264	3703210	5
ERR1830499	Chr5	4793873	4794814	2
ERR1830498	Chr5	4893704	4894757	5
ERR1830499	Chr5	4893704	4894757	18
ERR1830499	Chr5	4987344	4988059	8
ERR1830499	Chr5	5405294	5406973	6
ERR1830499	Chr5	6093014	6093612	2
ERR1830498	Chr5	7066788	7067275	4
ERR1830499	Chr5	7066788	7067275	24
ERR1830499	Chr5	7496368	7496866	2
ERR1830499	Chr5	7831920	7833258	7
ERR1830499	Chr5	7887892	7888316	8
ERR1830499	Chr5	8430852	8431332	2
ERR1830499	Chr5	8568002	8568510	4
ERR1830499	Chr5	8685309	8686410	2
ERR1830499	Chr5	9378565	9379351	8
ERR1830499	Chr5	9940638	9941421	5
ERR1830499	Chr5	10102061	10102784	4
ERR1830499	Chr5	10756507	10757061	2
ERR1830499	Chr5	10966087	10966504	2
ERR1830499	Chr5	11100928	11102796	9
ERR1830499	Chr5	11142332	11142958	4
ERR1830499	Chr5	11399570	11400070	4
ERR1830498	Chr5	11457886	11458541	4
ERR1830499	Chr5	12759220	12760481	4
ERR1830499	Chr5	12921981	12922340	7
ERR1830498	Chr5	13119018	13119642	2
ERR1830499	Chr5	13181554	13182362	13
ERR1830499	Chr5	13592199	13592897	5
ERR1830498	Chr5	14728117	14729074	8
ERR1830499	Chr5	14728117	14729074	19
ERR1830499	Chr5	14748267	14748969	4
ERR1830499	Chr5	14943800	14944707	10
ERR1830499	Chr5	16102267	16103733	4
ERR1830499	Chr5	16243269	16244260	4
ERR1830499	Chr5	16875443	16876155	6
ERR1830499	Chr5	18708772	18709285	2
ERR1830499	Chr5	19432105	19432684	12
ERR1830499	Chr5	19675593	19676510	5
ERR1830499	Chr5	19768248	19768841	6
ERR1830499	Chr5	19871172	19871992	13
ERR1830499	Chr5	20125546	20125987	6
ERR1830498	Chr5	20195156	20196120	7
ERR1830499	Chr5	20195156	20196120	15
ERR1830499	Chr5	20652605	20653350	3
ERR1830499	Chr5	20974047	20974497	16
ERR1830499	Chr5	21127928	21128303	14
ERR1830499	Chr5	21926549	21927044	22
ERR1830499	Chr5	22049816	22050529	3
ERR1830498	Chr5	22577610	22578335	4
ERR1830499	Chr5	22577610	22578335	11
ERR1830499	Chr5	23671542	23672044	9
ERR1830499	Chr5	23892131	23892833	2
ERR1830499	Chr5	24323427	24324310	4
ERR1830499	Chr5	24354767	24355524	12
ERR1830498	Chr5	24396961	24398545	3
ERR1830499	Chr5	24396961	24398545	6
ERR1830499	Chr5	24651522	24652105	2
ERR1830499	Chr5	24784260	24785211	4
ERR1830499	Chr5	25351552	25352359	8
ERR1830499	Chr5	25567431	25568513	6
ERR1830499	Chr5	25779881	25780230	5
ERR1830498	Chr5	25843597	25844024	14
ERR1830499	Chr5	25843597	25844024	47
ERR1830499	Chr5	26079126	26080058	5
ERR1830499	Chr5	26079437	26080161	4
ERR1830499	Chr5	26303655	26305720	4
