# Supplementary material for: The extrachromosomal circular DNAs of the rice blast pathogen Magnaporthe oryzae contain a wide variety of LTR retrotransposons, genes, and effectors
Source: BMC Biol. 2022 Nov 23;20:260. doi: 10.1186/s12915-022-01457-2 (PMC9694575; doi:10.1186/s12915-022-01457-2)
Supplement: Supplementary file 13 — Additional file 13. List of eccDNA forming regions called using Illumina circularome sequencing data for A. thaliana leaf tissue published by Wang et al. [5]. The first column describes the sample the eccDNA was called with, the next three columns represent the genomic coordinates of the eccDNA forming region, and the last column represents the number of junction split reads used to call the eccDNA forming region. [file 12915_2022_1457_MOESM13_ESM.txt]

SRR10163233	Chr1	30286	30696	2
SRR10163233	Chr1	55494	60453	8
SRR10163233	Chr1	57788	58491	24
SRR10163233	Chr1	75613	76574	5
SRR10163233	Chr1	75784	76459	19
SRR10163239	Chr1	86117	88720	3
SRR10163233	Chr1	90183	95715	98
SRR10163233	Chr1	93614	95808	7
SRR10163239	Chr1	96653	96991	9
SRR10163239	Chr1	104921	105207	5
SRR10163239	Chr1	109129	110207	6
SRR10163239	Chr1	109591	113218	15
SRR10163233	Chr1	117279	117587	13
SRR10163233	Chr1	119326	119627	3
SRR10163233	Chr1	133688	133876	2
SRR10163233	Chr1	137719	139310	4
SRR10163233	Chr1	138878	139113	5
SRR10163239	Chr1	144188	145131	75
SRR10163239	Chr1	165055	167547	7
SRR10163233	Chr1	177189	177365	4
SRR10163233	Chr1	194921	196494	6
SRR10163232	Chr1	201099	201393	3
SRR10163239	Chr1	205356	206540	5
SRR10163239	Chr1	265596	268714	2
SRR10163239	Chr1	265596	268717	433
SRR10163239	Chr1	265597	268718	10
SRR10163233	Chr1	267056	268543	32
SRR10163232	Chr1	278729	279073	4
SRR10163233	Chr1	288145	290472	12
SRR10163233	Chr1	311433	312005	3
SRR10163232	Chr1	312440	312679	31
SRR10163233	Chr1	315562	316111	6
SRR10163233	Chr1	321948	323112	7
SRR10163232	Chr1	323999	324281	6
SRR10163233	Chr1	339785	340615	16
SRR10163233	Chr1	340997	343111	4
SRR10163239	Chr1	352059	353939	5
SRR10163233	Chr1	359710	360063	235
SRR10163233	Chr1	359715	360063	2
SRR10163233	Chr1	361916	362258	2
SRR10163233	Chr1	362138	364259	15
SRR10163233	Chr1	368722	373687	52
SRR10163232	Chr1	373150	374257	28
SRR10163232	Chr1	377391	377574	2
SRR10163232	Chr1	381271	381672	12
SRR10163232	Chr1	388311	391243	7
SRR10163233	Chr1	403887	404558	9
SRR10163233	Chr1	404185	404563	12
SRR10163232	Chr1	414249	419336	40
SRR10163239	Chr1	420018	422451	15
SRR10163233	Chr1	428280	433761	227
SRR10163233	Chr1	428285	433761	2
SRR10163232	Chr1	441176	444707	81
SRR10163233	Chr1	452408	453179	2
SRR10163233	Chr1	455622	459276	7
SRR10163233	Chr1	464324	464535	2
SRR10163239	Chr1	496357	496698	7
SRR10163239	Chr1	536647	537732	76
SRR10163232	Chr1	572890	575545	3
SRR10163232	Chr1	573140	580684	23
SRR10163239	Chr1	584426	600522	181
SRR10163232	Chr1	593900	597809	14
SRR10163233	Chr1	594031	595928	4
SRR10163232	Chr1	611689	612252	13
SRR10163239	Chr1	612814	614243	8
SRR10163239	Chr1	648549	653883	17
SRR10163233	Chr1	656853	657649	19
SRR10163239	Chr1	659101	659645	3
SRR10163232	Chr1	680258	681192	2
SRR10163232	Chr1	695199	696138	3
SRR10163232	Chr1	695199	696140	2
SRR10163232	Chr1	695199	696141	716
SRR10163232	Chr1	695203	696141	3
SRR10163232	Chr1	697572	705062	3
SRR10163232	Chr1	697572	705063	2
SRR10163232	Chr1	697572	705066	314
SRR10163232	Chr1	697575	705068	2
SRR10163233	Chr1	707726	710531	3
SRR10163232	Chr1	718457	718672	13
SRR10163233	Chr1	718530	718822	15
SRR10163233	Chr1	723809	724056	7
SRR10163232	Chr1	752598	755694	64
SRR10163233	Chr1	773437	774547	7
SRR10163232	Chr1	774941	777786	13
SRR10163239	Chr1	782534	785798	51
SRR10163233	Chr1	783389	783846	6
SRR10163239	Chr1	803838	805928	4
SRR10163233	Chr1	837555	838985	3
SRR10163233	Chr1	842842	845159	10
SRR10163232	Chr1	849901	854730	37
SRR10163232	Chr1	859204	861612	3
SRR10163233	Chr1	861121	861291	6
SRR10163233	Chr1	864708	865144	2
SRR10163233	Chr1	882918	884649	31
SRR10163233	Chr1	886278	886806	2
SRR10163232	Chr1	915480	918002	3
SRR10163239	Chr1	924168	926316	12
SRR10163239	Chr1	954837	955241	7
SRR10163232	Chr1	975407	977126	3
SRR10163239	Chr1	985672	985990	283
SRR10163239	Chr1	985673	985989	2
SRR10163239	Chr1	985675	985990	2
SRR10163233	Chr1	987215	987881	58
SRR10163232	Chr1	994158	995974	9
SRR10163239	Chr1	1007661	1008103	5
SRR10163232	Chr1	1015097	1020034	44
SRR10163232	Chr1	1030798	1034940	22
SRR10163233	Chr1	1035912	1036554	10
SRR10163233	Chr1	1046226	1048962	21
SRR10163233	Chr1	1048477	1048775	2
SRR10163233	Chr1	1105306	1109293	68
SRR10163232	Chr1	1109284	1112503	9
SRR10163239	Chr1	1156107	1156873	2
SRR10163239	Chr1	1165826	1168072	18
SRR10163239	Chr1	1186157	1186356	53
SRR10163233	Chr1	1192792	1194582	13
SRR10163239	Chr1	1202019	1203876	2
SRR10163233	Chr1	1214310	1216357	94
SRR10163233	Chr1	1214322	1214687	2
SRR10163232	Chr1	1216546	1218296	51
SRR10163233	Chr1	1243409	1244002	19
SRR10163233	Chr1	1245647	1245885	5
SRR10163239	Chr1	1266836	1271244	4
SRR10163239	Chr1	1281092	1282527	6
SRR10163239	Chr1	1287599	1289497	8
SRR10163233	Chr1	1328210	1329376	8
SRR10163233	Chr1	1331780	1332177	4
SRR10163232	Chr1	1338832	1339410	2
SRR10163232	Chr1	1356624	1356985	4
SRR10163232	Chr1	1361178	1362927	13
SRR10163232	Chr1	1363501	1367283	16
SRR10163233	Chr1	1368410	1368751	16
SRR10163233	Chr1	1384690	1387474	12
SRR10163233	Chr1	1414071	1414440	2
SRR10163239	Chr1	1418710	1418943	16
SRR10163233	Chr1	1431859	1432045	53
SRR10163233	Chr1	1439872	1443003	3
SRR10163232	Chr1	1490914	1491277	6
SRR10163233	Chr1	1508533	1508872	5
SRR10163239	Chr1	1514011	1516295	64
SRR10163233	Chr1	1529902	1536005	8
SRR10163232	Chr1	1532744	1535318	11
SRR10163233	Chr1	1546860	1553107	4
SRR10163232	Chr1	1547417	1549276	4
SRR10163239	Chr1	1564652	1566295	3
SRR10163233	Chr1	1569150	1573970	2
SRR10163233	Chr1	1585004	1585208	2
SRR10163233	Chr1	1603127	1603509	183
SRR10163233	Chr1	1613525	1613941	2
SRR10163233	Chr1	1614523	1617448	3
SRR10163232	Chr1	1636972	1637420	4
SRR10163239	Chr1	1639025	1641775	18
SRR10163233	Chr1	1640135	1640596	3
SRR10163239	Chr1	1641657	1643527	5
SRR10163233	Chr1	1654760	1655410	2
SRR10163239	Chr1	1662468	1662990	2
SRR10163239	Chr1	1663478	1664409	3
SRR10163233	Chr1	1664088	1664493	3
SRR10163233	Chr1	1667514	1668036	7
SRR10163239	Chr1	1669605	1675483	72
SRR10163239	Chr1	1669673	1674993	45
SRR10163233	Chr1	1682444	1683083	7
SRR10163233	Chr1	1693195	1695755	34
SRR10163232	Chr1	1693682	1699676	296
SRR10163233	Chr1	1719655	1719926	6
SRR10163239	Chr1	1734884	1735599	4
SRR10163239	Chr1	1746308	1746759	6
SRR10163233	Chr1	1765714	1766208	16
SRR10163239	Chr1	1769095	1769349	3
SRR10163239	Chr1	1772351	1774317	8
SRR10163232	Chr1	1783385	1783720	3
SRR10163239	Chr1	1799550	1802041	9
SRR10163233	Chr1	1802342	1804441	3
SRR10163232	Chr1	1819298	1822879	52
SRR10163233	Chr1	1820981	1821246	14
SRR10163232	Chr1	1826204	1827186	4
SRR10163239	Chr1	1828426	1830008	14
SRR10163233	Chr1	1853960	1854237	11
SRR10163239	Chr1	1900559	1901735	9
SRR10163239	Chr1	1905267	1910665	159
SRR10163239	Chr1	1907136	1907562	2
SRR10163233	Chr1	1914655	1914819	432
SRR10163239	Chr1	1920709	1926034	58
SRR10163239	Chr1	1920873	1923971	31
SRR10163233	Chr1	1925732	1926008	15
SRR10163233	Chr1	1936579	1937552	8
SRR10163233	Chr1	1950207	1951097	7
SRR10163232	Chr1	1952305	1952673	4
SRR10163233	Chr1	1981494	1983123	18
SRR10163233	Chr1	1993798	1996176	9
SRR10163232	Chr1	2033059	2033301	17
SRR10163232	Chr1	2072466	2075156	31
SRR10163239	Chr1	2073869	2074254	52
SRR10163239	Chr1	2081940	2083383	7
SRR10163239	Chr1	2084494	2086051	10
SRR10163239	Chr1	2087550	2089637	6
SRR10163239	Chr1	2091381	2093380	3
SRR10163233	Chr1	2108568	2109637	4
SRR10163232	Chr1	2114881	2118338	10
SRR10163232	Chr1	2122711	2127653	10
SRR10163233	Chr1	2124841	2125157	32
SRR10163232	Chr1	2125448	2128212	14
SRR10163232	Chr1	2130041	2132825	11
SRR10163233	Chr1	2142496	2146634	2
SRR10163232	Chr1	2146331	2150830	203
SRR10163233	Chr1	2173785	2175187	2
SRR10163232	Chr1	2182345	2184401	23
SRR10163239	Chr1	2222725	2224115	8
SRR10163239	Chr1	2250862	2252168	12
SRR10163239	Chr1	2266445	2272112	8
SRR10163233	Chr1	2275755	2276354	3
SRR10163232	Chr1	2283269	2289216	9
SRR10163233	Chr1	2295909	2296319	5
SRR10163239	Chr1	2308870	2312153	18
SRR10163233	Chr1	2329610	2335729	3
SRR10163232	Chr1	2330877	2331096	25
SRR10163239	Chr1	2331156	2332333	4
SRR10163232	Chr1	2337181	2342001	5
SRR10163233	Chr1	2347495	2347767	2
SRR10163232	Chr1	2369204	2375534	256
SRR10163233	Chr1	2391312	2392212	11
SRR10163239	Chr1	2395109	2398123	2
SRR10163239	Chr1	2395109	2398125	963
SRR10163239	Chr1	2395110	2398125	3
SRR10163233	Chr1	2395812	2400014	134
SRR10163232	Chr1	2400636	2406284	13
SRR10163233	Chr1	2401749	2405216	33
SRR10163232	Chr1	2415758	2420680	101
SRR10163233	Chr1	2417548	2418849	3
SRR10163239	Chr1	2427926	2428298	21
SRR10163239	Chr1	2430582	2435099	23
SRR10163239	Chr1	2469839	2470397	40
SRR10163233	Chr1	2518434	2518772	2
SRR10163232	Chr1	2522689	2526282	27
SRR10163239	Chr1	2522889	2526654	35
SRR10163233	Chr1	2528284	2528800	12
SRR10163239	Chr1	2528345	2529574	35
SRR10163232	Chr1	2537502	2537840	2
SRR10163232	Chr1	2557165	2558257	3
SRR10163233	Chr1	2564590	2569155	14
SRR10163233	Chr1	2570284	2573586	9
SRR10163233	Chr1	2609679	2609981	5
SRR10163239	Chr1	2623466	2623777	4
SRR10163239	Chr1	2623466	2623779	5
SRR10163239	Chr1	2623466	2623780	4
SRR10163239	Chr1	2623466	2623782	2257
SRR10163239	Chr1	2623467	2623781	4
SRR10163239	Chr1	2623468	2623782	5
SRR10163239	Chr1	2623469	2623782	3
SRR10163239	Chr1	2623470	2623782	12
SRR10163232	Chr1	2653590	2654206	2
SRR10163232	Chr1	2664411	2666246	6
SRR10163232	Chr1	2667306	2670090	3
SRR10163233	Chr1	2688120	2689286	2
SRR10163233	Chr1	2688187	2689878	384
SRR10163233	Chr1	2696422	2697283	21
SRR10163239	Chr1	2705740	2706311	5
SRR10163232	Chr1	2759027	2761270	7
SRR10163239	Chr1	2762742	2766150	7
SRR10163233	Chr1	2777888	2782487	60
SRR10163239	Chr1	2804535	2807002	46
SRR10163232	Chr1	2804900	2811203	90
SRR10163232	Chr1	2804901	2811204	2
SRR10163232	Chr1	2836520	2837377	9
SRR10163233	Chr1	2853407	2861270	5
SRR10163232	Chr1	2857803	2863505	2
SRR10163232	Chr1	2857804	2863506	116
SRR10163233	Chr1	2859140	2859617	4
SRR10163239	Chr1	2861369	2863575	6
SRR10163239	Chr1	2869621	2873505	3
SRR10163233	Chr1	2897638	2898190	4
SRR10163233	Chr1	2922048	2928650	102
SRR10163233	Chr1	2932262	2933407	3
SRR10163239	Chr1	2932375	2935840	11
SRR10163239	Chr1	2951465	2952459	4
SRR10163239	Chr1	2965108	2966231	11
SRR10163232	Chr1	2965431	2966113	8
SRR10163239	Chr1	2976626	2976866	3
SRR10163233	Chr1	2985314	2985828	2
SRR10163233	Chr1	3019898	3020934	12
SRR10163232	Chr1	3020238	3020799	36
SRR10163239	Chr1	3028083	3028737	2
SRR10163239	Chr1	3034206	3034712	8
SRR10163233	Chr1	3037611	3037789	2
SRR10163239	Chr1	3065107	3067885	29
SRR10163239	Chr1	3091416	3091817	2
SRR10163233	Chr1	3099963	3102625	6
SRR10163239	Chr1	3109308	3109520	4
SRR10163232	Chr1	3109865	3111137	17
SRR10163233	Chr1	3121024	3121475	3
SRR10163232	Chr1	3162857	3169275	42
SRR10163233	Chr1	3167239	3169028	3
SRR10163239	Chr1	3170680	3173039	10
SRR10163239	Chr1	3172561	3175213	6
SRR10163233	Chr1	3174711	3175351	9
SRR10163233	Chr1	3174961	3176814	17
SRR10163239	Chr1	3191879	3193039	21
SRR10163239	Chr1	3195727	3196198	4
SRR10163239	Chr1	3205791	3209776	14
SRR10163233	Chr1	3220278	3220574	7
SRR10163232	Chr1	3227737	3228060	11
SRR10163239	Chr1	3233009	3234064	4
SRR10163233	Chr1	3257873	3259294	125
SRR10163233	Chr1	3267018	3269171	2
SRR10163233	Chr1	3279044	3287138	306
SRR10163233	Chr1	3287525	3287761	2
SRR10163239	Chr1	3295972	3297391	7
SRR10163233	Chr1	3302352	3311169	105
SRR10163232	Chr1	3327254	3333256	3
SRR10163232	Chr1	3327254	3333261	92
SRR10163233	Chr1	3329244	3332098	15
SRR10163233	Chr1	3334792	3335560	3
SRR10163233	Chr1	3356703	3358361	4
SRR10163233	Chr1	3359568	3361413	6
SRR10163233	Chr1	3382890	3384228	5
SRR10163233	Chr1	3390127	3392337	16
SRR10163239	Chr1	3391450	3392098	13
SRR10163232	Chr1	3397804	3398329	4
SRR10163239	Chr1	3402259	3407418	111
SRR10163239	Chr1	3403413	3406426	15
SRR10163239	Chr1	3432392	3436966	48
SRR10163239	Chr1	3433430	3433805	6
SRR10163233	Chr1	3470824	3472874	2
SRR10163233	Chr1	3477074	3481276	17
SRR10163232	Chr1	3495696	3497760	4
SRR10163233	Chr1	3507532	3507732	2
SRR10163232	Chr1	3508245	3510313	8
SRR10163239	Chr1	3511177	3520017	56
SRR10163233	Chr1	3511503	3515784	12
SRR10163239	Chr1	3542373	3542834	7
SRR10163233	Chr1	3563442	3565253	3
SRR10163233	Chr1	3568645	3569291	9
SRR10163232	Chr1	3576570	3578710	12
SRR10163232	Chr1	3577518	3581901	13
SRR10163232	Chr1	3591558	3596989	3
SRR10163232	Chr1	3591559	3596985	2
SRR10163232	Chr1	3591559	3596986	4
SRR10163232	Chr1	3591559	3596988	4
SRR10163232	Chr1	3591559	3596990	1467
SRR10163232	Chr1	3591561	3596990	2
SRR10163232	Chr1	3591562	3596990	2
SRR10163232	Chr1	3591564	3596990	3
SRR10163232	Chr1	3596243	3596981	6
SRR10163233	Chr1	3640574	3641593	2
SRR10163239	Chr1	3677145	3677693	2
SRR10163232	Chr1	3679921	3680123	2
SRR10163239	Chr1	3680224	3680612	18
SRR10163233	Chr1	3683124	3685351	16
SRR10163232	Chr1	3730056	3733008	14
SRR10163239	Chr1	3732246	3737289	6
SRR10163232	Chr1	3746550	3747643	6
SRR10163233	Chr1	3755319	3761079	550
SRR10163239	Chr1	3798377	3801767	13
SRR10163233	Chr1	3816426	3816671	2
SRR10163233	Chr1	3864358	3864675	2
SRR10163239	Chr1	3880043	3880383	4
SRR10163233	Chr1	3923399	3923624	4
SRR10163233	Chr1	3937754	3938714	8
SRR10163239	Chr1	3939153	3943309	11
SRR10163232	Chr1	3939465	3942424	2
SRR10163233	Chr1	3950103	3950465	4
SRR10163233	Chr1	3954283	3955139	4
SRR10163233	Chr1	3966111	3966438	4
SRR10163239	Chr1	3970385	3973922	19
SRR10163233	Chr1	4000120	4008087	100
SRR10163232	Chr1	4022652	4023610	2
SRR10163233	Chr1	4070552	4071026	12
SRR10163232	Chr1	4070605	4070851	13
SRR10163239	Chr1	4118451	4118881	4
SRR10163232	Chr1	4118747	4119113	41
SRR10163233	Chr1	4124592	4124796	4
SRR10163233	Chr1	4126308	4126606	5
SRR10163232	Chr1	4129632	4131035	3
SRR10163239	Chr1	4137278	4138213	6
SRR10163233	Chr1	4160926	4161277	5
SRR10163239	Chr1	4215543	4216301	13
SRR10163233	Chr1	4216196	4218725	4
SRR10163239	Chr1	4233479	4237094	19
SRR10163233	Chr1	4249924	4250257	4
SRR10163233	Chr1	4252644	4252863	9
SRR10163232	Chr1	4253593	4253899	4
SRR10163233	Chr1	4255340	4255844	2
SRR10163239	Chr1	4276164	4281063	3
SRR10163239	Chr1	4276164	4281065	2
SRR10163239	Chr1	4276164	4281067	1647
SRR10163239	Chr1	4276165	4281067	5
SRR10163239	Chr1	4276168	4281067	2
SRR10163232	Chr1	4280375	4280611	4
SRR10163239	Chr1	4328235	4328527	28
SRR10163232	Chr1	4361910	4362361	6
SRR10163232	Chr1	4368432	4369372	3
SRR10163232	Chr1	4368572	4369229	17
SRR10163233	Chr1	4368877	4370396	5
SRR10163232	Chr1	4375753	4376335	2
SRR10163232	Chr1	4378248	4379012	7
SRR10163239	Chr1	4386925	4389560	27
SRR10163239	Chr1	4393132	4393760	7
SRR10163233	Chr1	4434453	4435762	19
SRR10163232	Chr1	4434802	4435256	3
SRR10163233	Chr1	4436705	4442902	15
SRR10163239	Chr1	4441299	4441553	7
SRR10163239	Chr1	4442909	4446398	146
SRR10163233	Chr1	4460085	4460644	2
SRR10163239	Chr1	4477958	4479203	4
SRR10163239	Chr1	4483540	4488583	94
SRR10163233	Chr1	4506847	4513187	3
SRR10163239	Chr1	4508070	4511944	29
SRR10163233	Chr1	4509515	4511281	3
SRR10163239	Chr1	4528727	4529926	13
SRR10163233	Chr1	4586238	4589894	20
SRR10163239	Chr1	4586849	4587167	3
SRR10163239	Chr1	4677288	4678997	22
SRR10163232	Chr1	4693812	4697323	5
SRR10163233	Chr1	4699292	4700772	3
SRR10163232	Chr1	4714462	4718583	40
SRR10163232	Chr1	4715909	4716105	8
SRR10163232	Chr1	4734267	4738532	7
SRR10163239	Chr1	4743291	4745584	13
SRR10163239	Chr1	4753042	4760252	2
SRR10163239	Chr1	4753042	4760254	4
SRR10163239	Chr1	4753042	4760256	1453
SRR10163239	Chr1	4753045	4760256	5
SRR10163239	Chr1	4753046	4760256	4
SRR10163239	Chr1	4753047	4760256	3
SRR10163232	Chr1	4790417	4793091	23
SRR10163239	Chr1	4792206	4793150	23
SRR10163233	Chr1	4799463	4800028	2
SRR10163233	Chr1	4806609	4806894	2
SRR10163232	Chr1	4810630	4812219	5
SRR10163239	Chr1	4831478	4832031	6
SRR10163232	Chr1	4831664	4834486	12
SRR10163232	Chr1	4843921	4847365	20
SRR10163233	Chr1	4849484	4849899	6
SRR10163232	Chr1	4850965	4852760	11
SRR10163239	Chr1	4863987	4870146	70
SRR10163232	Chr1	4866239	4866620	7
SRR10163232	Chr1	4872256	4873287	5
SRR10163232	Chr1	4913017	4913471	24
SRR10163232	Chr1	4918435	4918703	53
SRR10163233	Chr1	4930412	4930882	2
SRR10163239	Chr1	4934761	4935108	6
SRR10163233	Chr1	4935165	4935443	179
SRR10163239	Chr1	4935579	4935852	8
SRR10163239	Chr1	4986817	4992187	28
SRR10163233	Chr1	5080007	5081653	3
SRR10163232	Chr1	5082413	5086369	38
SRR10163233	Chr1	5092660	5092975	2
SRR10163232	Chr1	5094933	5095245	3
SRR10163232	Chr1	5100176	5100610	5
SRR10163233	Chr1	5102876	5109945	52
SRR10163239	Chr1	5105251	5106183	29
SRR10163239	Chr1	5117491	5117800	2
SRR10163239	Chr1	5121255	5121665	2
SRR10163233	Chr1	5125577	5126008	2
SRR10163239	Chr1	5130290	5133490	15
SRR10163233	Chr1	5138810	5139241	3
SRR10163232	Chr1	5142509	5142863	8
SRR10163239	Chr1	5149443	5150542	9
SRR10163233	Chr1	5154975	5159070	9
SRR10163233	Chr1	5161103	5161472	2
SRR10163233	Chr1	5168679	5170389	2
SRR10163233	Chr1	5172215	5172813	2
SRR10163233	Chr1	5179548	5179852	2
SRR10163233	Chr1	5183847	5184644	18
SRR10163233	Chr1	5212696	5212917	2
SRR10163233	Chr1	5258159	5259794	3
SRR10163239	Chr1	5263978	5266616	12
SRR10163233	Chr1	5266928	5267823	5
SRR10163233	Chr1	5291930	5293968	6
SRR10163233	Chr1	5294536	5294814	9
SRR10163233	Chr1	5305201	5306396	12
SRR10163233	Chr1	5305692	5306941	5
SRR10163233	Chr1	5308959	5309443	2
SRR10163232	Chr1	5309059	5309347	6
SRR10163233	Chr1	5327971	5328398	15
SRR10163233	Chr1	5330248	5330566	7
SRR10163239	Chr1	5355565	5356302	4
SRR10163232	Chr1	5361734	5363875	45
SRR10163239	Chr1	5374290	5379744	4
SRR10163233	Chr1	5415062	5419942	21
SRR10163233	Chr1	5430275	5434462	50
SRR10163233	Chr1	5446484	5449732	2
SRR10163233	Chr1	5446617	5446988	3
SRR10163233	Chr1	5446965	5447407	8
SRR10163239	Chr1	5502511	5504588	12
SRR10163239	Chr1	5513170	5515088	9
SRR10163239	Chr1	5517372	5522720	42
SRR10163239	Chr1	5519227	5519536	2
SRR10163232	Chr1	5532180	5533968	4
SRR10163232	Chr1	5577057	5579417	9
SRR10163232	Chr1	5607130	5610238	2
SRR10163232	Chr1	5608924	5610127	6
SRR10163232	Chr1	5610185	5613554	12
SRR10163233	Chr1	5613450	5613815	9
SRR10163233	Chr1	5619749	5620341	8
SRR10163233	Chr1	5623557	5627069	9
SRR10163233	Chr1	5640563	5642498	5
SRR10163233	Chr1	5643866	5646033	11
SRR10163239	Chr1	5647605	5648621	16
SRR10163233	Chr1	5690874	5693743	25
SRR10163233	Chr1	5749677	5749985	2
SRR10163233	Chr1	5771692	5772104	9
SRR10163233	Chr1	5783003	5783430	5
SRR10163232	Chr1	5787498	5787960	3
SRR10163233	Chr1	5822767	5823008	2
SRR10163232	Chr1	5823820	5824195	19
SRR10163233	Chr1	5902612	5902781	78
SRR10163239	Chr1	5904852	5910727	76
SRR10163232	Chr1	5907422	5908424	4
SRR10163233	Chr1	5907767	5908161	13
SRR10163233	Chr1	5907824	5908030	3
SRR10163232	Chr1	5908769	5913191	34
SRR10163239	Chr1	5919325	5920727	2
SRR10163232	Chr1	5938294	5938695	2
SRR10163233	Chr1	5942552	5942779	8
SRR10163239	Chr1	5957718	5958542	8
SRR10163239	Chr1	5957796	5958157	3
SRR10163239	Chr1	5959459	5961501	4
SRR10163233	Chr1	5979490	5980465	3
SRR10163233	Chr1	5979923	5980462	87
SRR10163233	Chr1	5979928	5980462	34
SRR10163233	Chr1	5979944	5980311	26
SRR10163232	Chr1	5985062	5986266	5
SRR10163239	Chr1	6017123	6024800	2
SRR10163239	Chr1	6017123	6024801	3
SRR10163239	Chr1	6017123	6024803	2
SRR10163239	Chr1	6017123	6024804	2
SRR10163239	Chr1	6017123	6024805	981
SRR10163239	Chr1	6017128	6024805	3
SRR10163232	Chr1	6017204	6019231	7
SRR10163232	Chr1	6017446	6019232	11
SRR10163233	Chr1	6018719	6020465	4
SRR10163239	Chr1	6021424	6023700	6
SRR10163232	Chr1	6029551	6030478	7
SRR10163232	Chr1	6055236	6059957	89
SRR10163232	Chr1	6074682	6074975	2
SRR10163233	Chr1	6101186	6101758	8
SRR10163233	Chr1	6103585	6104085	5
SRR10163232	Chr1	6107752	6108099	2
SRR10163239	Chr1	6110935	6114574	17
SRR10163233	Chr1	6112095	6112918	3
SRR10163232	Chr1	6121606	6122532	7
SRR10163233	Chr1	6147053	6148910	17
SRR10163232	Chr1	6148624	6153626	34
SRR10163239	Chr1	6163112	6168006	7
SRR10163239	Chr1	6165079	6165807	5
SRR10163233	Chr1	6186684	6188234	7
SRR10163233	Chr1	6202935	6203474	10
SRR10163233	Chr1	6229580	6231125	7
SRR10163233	Chr1	6250900	6251428	5
SRR10163239	Chr1	6254073	6255717	18
SRR10163233	Chr1	6254086	6255558	4
SRR10163233	Chr1	6254323	6254500	2
SRR10163239	Chr1	6271931	6272560	8
SRR10163239	Chr1	6302766	6302962	3
SRR10163232	Chr1	6319180	6322193	7
SRR10163232	Chr1	6319357	6323926	16
SRR10163233	Chr1	6336456	6338973	9
SRR10163233	Chr1	6384132	6384356	2
SRR10163232	Chr1	6387948	6391969	12
SRR10163233	Chr1	6397633	6399173	2
SRR10163239	Chr1	6444876	6448082	13
SRR10163239	Chr1	6489113	6489706	9
SRR10163233	Chr1	6489229	6489610	3
SRR10163233	Chr1	6490524	6490738	154
SRR10163232	Chr1	6491818	6492760	2
SRR10163233	Chr1	6494390	6498602	6
SRR10163233	Chr1	6520576	6524073	10
SRR10163233	Chr1	6521883	6522215	5
SRR10163239	Chr1	6543863	6544109	21
SRR10163233	Chr1	6552732	6556038	90
SRR10163232	Chr1	6559835	6562605	10
SRR10163239	Chr1	6584432	6584704	2
SRR10163232	Chr1	6594580	6597999	2
SRR10163232	Chr1	6600608	6601841	2
SRR10163233	Chr1	6618455	6618845	6
SRR10163233	Chr1	6620880	6625109	3
SRR10163239	Chr1	6631300	6635400	23
SRR10163232	Chr1	6648154	6650382	5
SRR10163233	Chr1	6650661	6650915	4
SRR10163233	Chr1	6700761	6700952	15
SRR10163239	Chr1	6701072	6701684	4
SRR10163239	Chr1	6701301	6702797	16
SRR10163232	Chr1	6702162	6704152	15
SRR10163232	Chr1	6728570	6731373	4
SRR10163233	Chr1	6749696	6750078	15
SRR10163232	Chr1	6761398	6763721	19
SRR10163233	Chr1	6787357	6787630	6
SRR10163239	Chr1	6802767	6805964	10
SRR10163233	Chr1	6811171	6811923	3
SRR10163232	Chr1	6819266	6820699	14
SRR10163239	Chr1	6824705	6827992	73
SRR10163239	Chr1	6842911	6844631	3
SRR10163233	Chr1	6882603	6883024	17
SRR10163239	Chr1	6883584	6889074	58
SRR10163233	Chr1	6888273	6888967	30
SRR10163232	Chr1	6926385	6932582	21
SRR10163233	Chr1	6946142	6947009	23
SRR10163232	Chr1	6950195	6954643	42
SRR10163232	Chr1	6952576	6960286	264
SRR10163232	Chr1	6958454	6963599	18
SRR10163233	Chr1	6969220	6969984	5
SRR10163232	Chr1	6974200	6977346	11
SRR10163233	Chr1	6998744	7001169	9
SRR10163239	Chr1	6998922	7003004	189
SRR10163232	Chr1	7008878	7009729	214
SRR10163232	Chr1	7033969	7035825	4
SRR10163232	Chr1	7038957	7040965	58
SRR10163239	Chr1	7041130	7043126	21
SRR10163233	Chr1	7063472	7063879	11
SRR10163232	Chr1	7065686	7066763	34
SRR10163232	Chr1	7065954	7066350	11
SRR10163239	Chr1	7066306	7066680	2
SRR10163239	Chr1	7066332	7067218	25
SRR10163233	Chr1	7072138	7072507	2
SRR10163232	Chr1	7073704	7074010	2
SRR10163232	Chr1	7074404	7075367	28
SRR10163239	Chr1	7080471	7081616	2
SRR10163239	Chr1	7082686	7085824	5
SRR10163232	Chr1	7094569	7094894	6
SRR10163232	Chr1	7096465	7097808	13
SRR10163233	Chr1	7099165	7100169	13
SRR10163233	Chr1	7100214	7102593	5
SRR10163232	Chr1	7131302	7134986	24
SRR10163232	Chr1	7193052	7194821	2
SRR10163233	Chr1	7210157	7211076	13
SRR10163239	Chr1	7246078	7246165	7
SRR10163239	Chr1	7246078	7246166	14
SRR10163239	Chr1	7246078	7246167	142
SRR10163239	Chr1	7246079	7246165	507
SRR10163239	Chr1	7246079	7246166	644
SRR10163239	Chr1	7246079	7246167	38
SRR10163239	Chr1	7246079	7246168	97044
SRR10163239	Chr1	7246080	7246165	21
SRR10163239	Chr1	7246080	7246166	37
SRR10163239	Chr1	7246080	7246167	16
SRR10163239	Chr1	7246080	7246168	194
SRR10163239	Chr1	7246080	7246169	431
SRR10163239	Chr1	7246081	7246165	18
SRR10163239	Chr1	7246081	7246166	17
SRR10163239	Chr1	7246081	7246167	9
SRR10163239	Chr1	7246081	7246168	253
SRR10163239	Chr1	7246081	7246169	8
SRR10163239	Chr1	7246081	7246170	30
SRR10163239	Chr1	7246082	7246166	30
SRR10163239	Chr1	7246082	7246167	5
SRR10163239	Chr1	7246082	7246168	205
SRR10163239	Chr1	7246082	7246169	14
SRR10163239	Chr1	7246082	7246171	3
SRR10163239	Chr1	7246083	7246167	11
SRR10163239	Chr1	7246083	7246168	250
SRR10163239	Chr1	7246083	7246169	9
SRR10163239	Chr1	7246083	7246170	3
SRR10163239	Chr1	7246084	7246168	199
SRR10163239	Chr1	7246084	7246169	8
SRR10163239	Chr1	7246084	7246170	2
SRR10163239	Chr1	7246085	7246169	25
SRR10163239	Chr1	7251630	7254460	12
SRR10163239	Chr1	7280645	7281150	2
SRR10163232	Chr1	7288739	7289011	6
SRR10163232	Chr1	7302921	7303739	18
SRR10163239	Chr1	7315545	7315923	5
SRR10163232	Chr1	7316618	7320153	6
SRR10163233	Chr1	7319608	7319823	5
SRR10163233	Chr1	7319644	7319827	5
SRR10163233	Chr1	7319645	7319823	15
SRR10163233	Chr1	7319645	7319824	288
SRR10163233	Chr1	7319645	7319825	164
SRR10163233	Chr1	7319645	7319826	232
SRR10163233	Chr1	7319645	7319827	111
SRR10163233	Chr1	7319645	7319829	124830
SRR10163233	Chr1	7319646	7319824	4
SRR10163233	Chr1	7319646	7319825	5
SRR10163233	Chr1	7319646	7319826	2
SRR10163233	Chr1	7319646	7319827	4
SRR10163233	Chr1	7319646	7319828	183
SRR10163233	Chr1	7319647	7319825	2
SRR10163233	Chr1	7319647	7319826	4
SRR10163233	Chr1	7319647	7319828	6
SRR10163233	Chr1	7319647	7319829	17
SRR10163233	Chr1	7319647	7319830	84
SRR10163233	Chr1	7319648	7319826	10
SRR10163233	Chr1	7319648	7319827	3
SRR10163233	Chr1	7319648	7319828	3
SRR10163233	Chr1	7319648	7319829	153
SRR10163233	Chr1	7319648	7319830	3
SRR10163233	Chr1	7319649	7319827	3
SRR10163233	Chr1	7319649	7319828	5
SRR10163233	Chr1	7319649	7319829	106
SRR10163233	Chr1	7319649	7319830	2
SRR10163233	Chr1	7319650	7319828	21
SRR10163233	Chr1	7319650	7319829	195
SRR10163233	Chr1	7319650	7319830	4
SRR10163233	Chr1	7319651	7319829	18
SRR10163233	Chr1	7319651	7319830	5
SRR10163233	Chr1	7319652	7319830	6
SRR10163232	Chr1	7356557	7360877	6
SRR10163239	Chr1	7361599	7363465	2
SRR10163232	Chr1	7372188	7379759	6
SRR10163239	Chr1	7372200	7373010	9
SRR10163239	Chr1	7384102	7387588	3
SRR10163233	Chr1	7439972	7440380	2
SRR10163233	Chr1	7440890	7441275	6
SRR10163232	Chr1	7462737	7463778	2
SRR10163233	Chr1	7479353	7482974	4
SRR10163239	Chr1	7481308	7483156	60
SRR10163233	Chr1	7490316	7490556	3
SRR10163232	Chr1	7494426	7494989	23
SRR10163239	Chr1	7496792	7503321	3
SRR10163232	Chr1	7500788	7501046	2
SRR10163239	Chr1	7502494	7503278	2
SRR10163239	Chr1	7509731	7511056	24
SRR10163232	Chr1	7510946	7511691	2
SRR10163239	Chr1	7518087	7518355	2
SRR10163233	Chr1	7530607	7531849	5
SRR10163239	Chr1	7531849	7533483	5
SRR10163232	Chr1	7552809	7557572	23
SRR10163233	Chr1	7580931	7581574	3
SRR10163233	Chr1	7581383	7581597	2
SRR10163239	Chr1	7590515	7593278	25
SRR10163232	Chr1	7593346	7598233	7
SRR10163239	Chr1	7609913	7614246	15
SRR10163232	Chr1	7611001	7611433	7
SRR10163232	Chr1	7611337	7611833	18
SRR10163233	Chr1	7625218	7625453	7
SRR10163239	Chr1	7632039	7635798	66
SRR10163232	Chr1	7657901	7658257	6
SRR10163233	Chr1	7669547	7669941	4
SRR10163239	Chr1	7683795	7684074	56
SRR10163239	Chr1	7727672	7727995	42
SRR10163239	Chr1	7755911	7756287	18
SRR10163239	Chr1	7772817	7775715	22
SRR10163233	Chr1	7778172	7778779	9
SRR10163232	Chr1	7791663	7792150	2
SRR10163232	Chr1	7811513	7814343	22
SRR10163233	Chr1	7826679	7830653	13
SRR10163233	Chr1	7827068	7827385	2
SRR10163239	Chr1	7835976	7838117	608
SRR10163239	Chr1	7835979	7838117	5
SRR10163233	Chr1	7836285	7836700	9
SRR10163233	Chr1	7847532	7850348	3
SRR10163232	Chr1	7871871	7874966	9
SRR10163239	Chr1	7896906	7900782	18
SRR10163232	Chr1	7907043	7909249	10
SRR10163239	Chr1	7916456	7917879	3
SRR10163239	Chr1	7916456	7917881	734
SRR10163239	Chr1	7920913	7922620	6
SRR10163233	Chr1	7934146	7934680	2
SRR10163233	Chr1	7934333	7934596	21
SRR10163239	Chr1	7949422	7950107	15
SRR10163232	Chr1	7962954	7964654	16
SRR10163232	Chr1	7970242	7977233	161
SRR10163239	Chr1	7974361	7977877	15
SRR10163233	Chr1	7977276	7981541	40
SRR10163233	Chr1	7979949	7987073	9
SRR10163239	Chr1	7986072	7986749	11
SRR10163232	Chr1	7986148	7986434	34
SRR10163232	Chr1	8031208	8034433	3
SRR10163232	Chr1	8035381	8038859	24
SRR10163233	Chr1	8041356	8046748	7
SRR10163232	Chr1	8068937	8072144	5
SRR10163233	Chr1	8096441	8099759	8
SRR10163233	Chr1	8109811	8112237	10
SRR10163239	Chr1	8149626	8154658	42
SRR10163232	Chr1	8159995	8160568	9
SRR10163233	Chr1	8200927	8202795	13
SRR10163239	Chr1	8285146	8288956	4
SRR10163239	Chr1	8317603	8318065	4
SRR10163233	Chr1	8327443	8327928	3
SRR10163232	Chr1	8335243	8339308	21
SRR10163232	Chr1	8356496	8357233	20
SRR10163239	Chr1	8364452	8368116	18
SRR10163233	Chr1	8399413	8399624	109
SRR10163239	Chr1	8402677	8402946	28
SRR10163239	Chr1	8430074	8430395	5
SRR10163233	Chr1	8444341	8446033	14
SRR10163239	Chr1	8450222	8452074	8
SRR10163239	Chr1	8450377	8453035	6
SRR10163239	Chr1	8488743	8492605	57
SRR10163239	Chr1	8491987	8496100	3
SRR10163232	Chr1	8501054	8505061	307
SRR10163239	Chr1	8503174	8506739	149
SRR10163232	Chr1	8506928	8513469	2
SRR10163232	Chr1	8506928	8513471	130
SRR10163232	Chr1	8507591	8509031	4
SRR10163233	Chr1	8508373	8508737	5
SRR10163233	Chr1	8522691	8522986	5
SRR10163239	Chr1	8536546	8536993	28
SRR10163232	Chr1	8564905	8566610	7
SRR10163233	Chr1	8594005	8595791	4
SRR10163232	Chr1	8598898	8600292	6
SRR10163233	Chr1	8600172	8603347	46
SRR10163233	Chr1	8603675	8605919	9
SRR10163239	Chr1	8612758	8612973	2
SRR10163239	Chr1	8616735	8616917	48
SRR10163233	Chr1	8617604	8617910	6
SRR10163233	Chr1	8626896	8627842	10
SRR10163233	Chr1	8652944	8653265	5
SRR10163239	Chr1	8656175	8659231	15
SRR10163239	Chr1	8657412	8657800	2
SRR10163232	Chr1	8693542	8693841	7
SRR10163232	Chr1	8696672	8697003	8
SRR10163232	Chr1	8751180	8754936	5
SRR10163233	Chr1	8752731	8756658	9
SRR10163239	Chr1	8757976	8761016	45
SRR10163232	Chr1	8760713	8762352	37
SRR10163232	Chr1	8784253	8786410	6
SRR10163233	Chr1	8792340	8792657	7
SRR10163233	Chr1	8833776	8836811	8
SRR10163233	Chr1	8834489	8836092	9
SRR10163239	Chr1	8858466	8859324	85
SRR10163233	Chr1	8888682	8889045	9
SRR10163232	Chr1	8894785	8902220	5
SRR10163232	Chr1	8914235	8917609	5
SRR10163239	Chr1	8927221	8931138	155
SRR10163239	Chr1	8927226	8931138	3
SRR10163232	Chr1	8954155	8955858	6
SRR10163232	Chr1	9022021	9025340	14
SRR10163239	Chr1	9030714	9040773	410
SRR10163239	Chr1	9030715	9040774	3
SRR10163233	Chr1	9037174	9044630	12
SRR10163233	Chr1	9074334	9074737	9
SRR10163239	Chr1	9090645	9100475	74
SRR10163233	Chr1	9101767	9101973	2
SRR10163232	Chr1	9128353	9135179	3
SRR10163232	Chr1	9128353	9135180	1186
SRR10163232	Chr1	9145815	9151547	61
SRR10163233	Chr1	9153549	9154439	2
SRR10163233	Chr1	9202851	9203307	3
SRR10163239	Chr1	9204343	9207200	10
SRR10163232	Chr1	9235008	9235320	176
SRR10163233	Chr1	9241489	9241949	2
SRR10163232	Chr1	9355100	9355365	7
SRR10163239	Chr1	9366809	9370469	47
SRR10163233	Chr1	9383052	9383661	4
SRR10163233	Chr1	9388033	9388325	4
SRR10163239	Chr1	9393688	9393939	6
SRR10163233	Chr1	9396074	9396721	2
SRR10163232	Chr1	9421154	9422996	10
SRR10163232	Chr1	9432548	9434221	7
SRR10163233	Chr1	9444077	9444388	4
SRR10163233	Chr1	9457746	9461350	5
SRR10163232	Chr1	9484540	9495176	24
SRR10163239	Chr1	9487412	9490619	13
SRR10163232	Chr1	9499584	9501340	9
SRR10163239	Chr1	9503708	9510661	6
SRR10163232	Chr1	9513701	9516870	5
SRR10163232	Chr1	9519329	9521181	2
SRR10163233	Chr1	9519756	9520110	3
SRR10163232	Chr1	9529639	9529833	56
SRR10163232	Chr1	9545374	9545963	6
SRR10163232	Chr1	9568035	9568930	6
SRR10163232	Chr1	9573498	9578296	16
SRR10163232	Chr1	9596996	9597752	4
SRR10163232	Chr1	9603454	9603689	5
SRR10163239	Chr1	9633304	9633557	4
SRR10163233	Chr1	9642067	9648306	7
SRR10163233	Chr1	9645947	9646518	3
SRR10163233	Chr1	9665335	9666854	31
SRR10163233	Chr1	9676037	9678027	16
SRR10163233	Chr1	9740098	9740361	7
SRR10163232	Chr1	9740102	9740607	12
SRR10163239	Chr1	9764620	9764809	2
SRR10163233	Chr1	9764662	9768663	112
SRR10163233	Chr1	9766422	9766616	2
SRR10163233	Chr1	9770235	9770606	3
SRR10163232	Chr1	9802300	9804062	3
SRR10163233	Chr1	9826515	9826833	3
SRR10163233	Chr1	9834161	9834583	6
SRR10163233	Chr1	9834164	9834580	15
SRR10163233	Chr1	9834164	9834581	5
SRR10163233	Chr1	9834164	9834582	7
SRR10163233	Chr1	9834164	9834583	6
SRR10163233	Chr1	9834164	9834585	6228
SRR10163233	Chr1	9834165	9834584	10
SRR10163233	Chr1	9834166	9834585	12
SRR10163233	Chr1	9834167	9834585	2
SRR10163233	Chr1	9834168	9834585	15
SRR10163233	Chr1	9834169	9834585	5
SRR10163239	Chr1	9850222	9853166	8
SRR10163232	Chr1	9912009	9913330	5
SRR10163239	Chr1	9965017	9966145	6
SRR10163239	Chr1	9966914	9972637	45
SRR10163233	Chr1	9976435	9976859	3
SRR10163233	Chr1	9990012	9992743	8
SRR10163232	Chr1	9997621	9997865	12
SRR10163232	Chr1	10013339	10021576	2
SRR10163239	Chr1	10028074	10033245	27
SRR10163233	Chr1	10031000	10031252	3
SRR10163232	Chr1	10041023	10042688	2
SRR10163233	Chr1	10042653	10045625	14
SRR10163239	Chr1	10075071	10075605	10
SRR10163239	Chr1	10081161	10081803	14
SRR10163232	Chr1	10086124	10087794	14
SRR10163239	Chr1	10181494	10182134	9
SRR10163239	Chr1	10184618	10189414	19
SRR10163239	Chr1	10198589	10201443	189
SRR10163239	Chr1	10217497	10218246	17
SRR10163233	Chr1	10248531	10248797	4
SRR10163233	Chr1	10251360	10251552	5
SRR10163232	Chr1	10279463	10281715	7
SRR10163239	Chr1	10291111	10291980	2
SRR10163232	Chr1	10292002	10297452	13
SRR10163233	Chr1	10304671	10304858	6
SRR10163239	Chr1	10307554	10310858	2
SRR10163233	Chr1	10316813	10317109	4
SRR10163232	Chr1	10360139	10364658	26
SRR10163239	Chr1	10378043	10378618	6
SRR10163232	Chr1	10387723	10387923	2
SRR10163232	Chr1	10387723	10387927	5
SRR10163232	Chr1	10387724	10387923	2
SRR10163232	Chr1	10387724	10387924	20
SRR10163232	Chr1	10387724	10387925	11
SRR10163232	Chr1	10387724	10387926	4
SRR10163232	Chr1	10387724	10387929	4166
SRR10163232	Chr1	10387725	10387928	15
SRR10163232	Chr1	10387726	10387929	3
SRR10163232	Chr1	10387727	10387929	9
SRR10163232	Chr1	10387728	10387929	7
SRR10163232	Chr1	10387729	10387929	7
SRR10163232	Chr1	10389197	10390002	11
SRR10163233	Chr1	10413193	10413485	3
SRR10163232	Chr1	10469718	10474567	11
SRR10163239	Chr1	10470545	10471126	7
SRR10163239	Chr1	10479952	10480313	6
SRR10163239	Chr1	10485758	10486042	6
SRR10163239	Chr1	10494789	10495153	5
SRR10163232	Chr1	10497073	10497784	2
SRR10163232	Chr1	10500924	10503715	21
SRR10163233	Chr1	10523124	10529381	13
SRR10163239	Chr1	10543889	10544399	2
SRR10163239	Chr1	10548219	10554788	7
SRR10163232	Chr1	10565146	10573109	12
SRR10163239	Chr1	10571321	10572995	10
SRR10163232	Chr1	10576076	10576587	2
SRR10163232	Chr1	10597607	10598319	15
SRR10163239	Chr1	10601912	10604213	9
SRR10163233	Chr1	10602281	10602761	4
SRR10163239	Chr1	10612637	10614694	70
SRR10163233	Chr1	10643611	10643797	20
SRR10163232	Chr1	10676747	10681883	18
SRR10163232	Chr1	10678202	10682529	50
SRR10163233	Chr1	10720408	10727116	21
SRR10163233	Chr1	10722180	10724361	3
SRR10163233	Chr1	10738883	10740986	3
SRR10163239	Chr1	10745454	10745828	2
SRR10163239	Chr1	10745458	10748882	21
SRR10163232	Chr1	10759551	10760924	44
SRR10163239	Chr1	10767436	10768275	25
SRR10163239	Chr1	10769937	10771595	5
SRR10163233	Chr1	10774616	10774822	91
SRR10163233	Chr1	10806371	10807422	7
SRR10163232	Chr1	10815384	10816145	26
SRR10163233	Chr1	10815636	10816040	9
SRR10163233	Chr1	10825161	10832166	11
SRR10163233	Chr1	10841442	10841649	11
SRR10163233	Chr1	10865451	10866398	39
SRR10163233	Chr1	10867010	10872365	14
SRR10163233	Chr1	10869666	10871814	3
SRR10163233	Chr1	10897128	10903860	20
SRR10163233	Chr1	10900417	10902348	4
SRR10163239	Chr1	10900822	10901995	6
SRR10163239	Chr1	10901819	10902360	5
SRR10163233	Chr1	10903155	10903608	3
SRR10163233	Chr1	10956935	10961846	3
SRR10163239	Chr1	10965053	10967945	2
SRR10163239	Chr1	10966494	10971642	30
SRR10163239	Chr1	10988418	10988766	19
SRR10163233	Chr1	10988696	10989463	4
SRR10163233	Chr1	10992244	10992931	8
SRR10163233	Chr1	10992366	10992833	3
SRR10163239	Chr1	10997111	10998676	36
SRR10163232	Chr1	10997257	10997992	15
SRR10163239	Chr1	11097380	11097543	6
SRR10163239	Chr1	11104299	11105540	10
SRR10163232	Chr1	11105655	11111254	8
SRR10163232	Chr1	11121600	11127983	10
SRR10163232	Chr1	11184766	11185033	39
SRR10163233	Chr1	11192061	11192299	3
SRR10163239	Chr1	11214180	11215430	5
SRR10163232	Chr1	11244300	11248242	3
SRR10163232	Chr1	11253317	11253484	10
SRR10163232	Chr1	11259999	11262819	14
SRR10163233	Chr1	11264677	11264965	3
SRR10163232	Chr1	11268944	11269555	2
SRR10163239	Chr1	11272017	11272701	9
SRR10163239	Chr1	11276283	11280451	8
SRR10163239	Chr1	11301750	11303954	8
SRR10163233	Chr1	11340807	11341567	5
SRR10163233	Chr1	11344127	11344298	4
SRR10163233	Chr1	11354550	11354793	2
SRR10163233	Chr1	11354550	11354797	153
SRR10163233	Chr1	11359688	11360125	9
SRR10163239	Chr1	11369384	11369799	16
SRR10163239	Chr1	11369428	11370056	18
SRR10163232	Chr1	11377412	11378045	3
SRR10163233	Chr1	11392956	11393816	6
SRR10163239	Chr1	11394198	11401497	327
SRR10163232	Chr1	11404846	11407432	2
SRR10163233	Chr1	11430266	11431322	4
SRR10163239	Chr1	11431692	11434454	11
SRR10163239	Chr1	11432014	11433564	81
SRR10163232	Chr1	11446820	11451058	18
SRR10163232	Chr1	11452222	11457820	9
SRR10163233	Chr1	11456780	11457489	173
SRR10163233	Chr1	11456784	11457489	3
SRR10163239	Chr1	11460524	11463907	64
SRR10163232	Chr1	11463662	11471915	26
SRR10163232	Chr1	11465847	11469404	2
SRR10163233	Chr1	11468031	11470423	17
SRR10163239	Chr1	11476950	11477456	57
SRR10163233	Chr1	11484410	11485421	2
SRR10163239	Chr1	11493917	11497588	11
SRR10163232	Chr1	11504257	11504661	4
SRR10163233	Chr1	11509504	11509941	22
SRR10163233	Chr1	11512183	11512644	8
SRR10163233	Chr1	11512186	11512861	5
SRR10163239	Chr1	11519455	11520182	44
SRR10163233	Chr1	11537698	11539003	6
SRR10163233	Chr1	11547191	11547283	2
SRR10163233	Chr1	11547191	11547296	3
SRR10163233	Chr1	11547191	11547307	37
SRR10163233	Chr1	11547191	11547339	13
SRR10163233	Chr1	11547191	11547364	2
SRR10163233	Chr1	11547192	11547291	4
SRR10163233	Chr1	11547245	11547366	2
SRR10163233	Chr1	11552656	11553298	5
SRR10163233	Chr1	11555583	11556257	3
SRR10163232	Chr1	11559127	11560710	9
SRR10163232	Chr1	11576904	11577938	6
SRR10163233	Chr1	11580011	11580827	35
SRR10163239	Chr1	11580281	11580656	8
SRR10163232	Chr1	11586497	11587146	14
SRR10163239	Chr1	11587085	11587883	8
SRR10163233	Chr1	11643559	11643829	2
SRR10163232	Chr1	11715668	11716599	2
SRR10163232	Chr1	11741021	11742349	16
SRR10163239	Chr1	11743660	11744075	3
SRR10163232	Chr1	11799911	11802316	9
SRR10163232	Chr1	11799983	11801276	17
SRR10163233	Chr1	11809581	11811374	3
SRR10163239	Chr1	11809653	11812570	9
SRR10163233	Chr1	11818623	11824306	2
SRR10163233	Chr1	11818623	11824310	391
SRR10163233	Chr1	11818643	11823707	2
SRR10163233	Chr1	11821293	11821637	7
SRR10163233	Chr1	11821311	11822555	7
SRR10163232	Chr1	11840290	11840558	6
SRR10163232	Chr1	11854383	11854944	6
SRR10163233	Chr1	11868271	11872916	86
SRR10163233	Chr1	11870190	11870497	5
SRR10163239	Chr1	11876936	11877214	13
SRR10163232	Chr1	11884427	11886921	9
SRR10163239	Chr1	11920702	11921230	4
SRR10163233	Chr1	11924982	11926662	4
SRR10163239	Chr1	11926420	11927392	126
SRR10163233	Chr1	11939392	11939677	4
SRR10163233	Chr1	11950622	11950879	2
SRR10163239	Chr1	11969088	11971891	6
SRR10163233	Chr1	11972177	11976625	6
SRR10163232	Chr1	11996710	11998558	7
SRR10163239	Chr1	12013046	12017865	54
SRR10163233	Chr1	12043288	12046029	28
SRR10163233	Chr1	12072867	12073171	4
SRR10163239	Chr1	12075622	12077284	2
SRR10163233	Chr1	12078382	12078598	2
SRR10163233	Chr1	12100338	12100705	4
SRR10163233	Chr1	12102610	12106539	10
SRR10163239	Chr1	12104892	12105165	6
SRR10163232	Chr1	12163254	12164993	2
SRR10163233	Chr1	12178862	12179046	2
SRR10163233	Chr1	12204570	12210946	41
SRR10163233	Chr1	12207946	12208427	38
SRR10163233	Chr1	12227838	12228096	18
SRR10163239	Chr1	12244725	12246116	5
SRR10163239	Chr1	12245148	12245416	6
SRR10163239	Chr1	12248073	12248758	5
SRR10163233	Chr1	12258931	12261361	14
SRR10163233	Chr1	12315884	12320126	6
SRR10163233	Chr1	12330973	12331845	59
SRR10163233	Chr1	12361808	12363045	3
SRR10163233	Chr1	12361996	12362812	2
SRR10163233	Chr1	12393798	12395481	2
SRR10163233	Chr1	12401552	12403322	32
SRR10163233	Chr1	12401766	12402821	6
SRR10163233	Chr1	12403614	12403877	2
SRR10163232	Chr1	12406425	12409578	19
SRR10163233	Chr1	12422168	12425265	9
SRR10163232	Chr1	12427665	12436570	65
SRR10163239	Chr1	12453388	12454089	9
SRR10163233	Chr1	12459350	12461619	2
SRR10163239	Chr1	12460650	12462750	76
SRR10163239	Chr1	12486679	12488478	3
SRR10163239	Chr1	12490937	12491470	12
SRR10163233	Chr1	12490966	12491392	3
SRR10163233	Chr1	12491156	12491443	2
SRR10163239	Chr1	12529417	12533815	10
SRR10163233	Chr1	12536510	12536776	11
SRR10163239	Chr1	12542520	12543201	8
SRR10163233	Chr1	12552744	12554283	3
SRR10163232	Chr1	12566448	12569449	166
SRR10163232	Chr1	12571141	12572761	5
SRR10163232	Chr1	12595064	12595506	17
SRR10163233	Chr1	12606813	12610797	13
SRR10163239	Chr1	12627151	12627409	7
SRR10163239	Chr1	12627262	12627485	6
SRR10163239	Chr1	12643582	12644357	163
SRR10163233	Chr1	12644594	12651249	6
SRR10163233	Chr1	12644594	12651251	3
SRR10163233	Chr1	12644594	12651253	335
SRR10163233	Chr1	12644596	12651253	2
SRR10163233	Chr1	12645824	12646439	2
SRR10163239	Chr1	12660029	12661024	15
SRR10163233	Chr1	12660075	12660397	3
SRR10163232	Chr1	12666474	12666824	92
SRR10163232	Chr1	12666792	12667737	13
SRR10163233	Chr1	12667362	12667543	50
SRR10163233	Chr1	12673689	12673959	60
SRR10163239	Chr1	12722413	12722916	5
SRR10163233	Chr1	12749048	12749340	20
SRR10163239	Chr1	12751249	12752043	168
SRR10163233	Chr1	12751373	12752051	2
SRR10163232	Chr1	12814996	12815416	8
SRR10163232	Chr1	12840579	12843998	37
SRR10163232	Chr1	12847105	12851963	11
SRR10163232	Chr1	12848159	12859336	243
SRR10163232	Chr1	12856033	12856948	4
SRR10163239	Chr1	12910634	12919100	56
SRR10163233	Chr1	12913356	12913614	69
SRR10163233	Chr1	12965609	12966098	7
SRR10163232	Chr1	12979996	12980437	6
SRR10163232	Chr1	13009413	13010463	4
SRR10163233	Chr1	13012469	13012692	6
SRR10163233	Chr1	13061812	13063182	25
SRR10163233	Chr1	13088824	13089705	7
SRR10163233	Chr1	13116324	13116531	27
SRR10163232	Chr1	13121571	13127157	15
SRR10163233	Chr1	13152697	13152893	2
SRR10163233	Chr1	13163271	13163669	3
SRR10163232	Chr1	13170086	13175472	3
SRR10163232	Chr1	13170086	13175473	9
SRR10163232	Chr1	13170086	13175474	6
SRR10163232	Chr1	13170086	13175475	4
SRR10163232	Chr1	13170086	13175477	3118
SRR10163232	Chr1	13170087	13175479	4
SRR10163232	Chr1	13170089	13175477	2
SRR10163232	Chr1	13170090	13175477	3
SRR10163232	Chr1	13170091	13175477	4
SRR10163232	Chr1	13172819	13176755	25
SRR10163232	Chr1	13183341	13186232	36
SRR10163232	Chr1	13188709	13189683	9
SRR10163239	Chr1	13194388	13197253	13
SRR10163239	Chr1	13221700	13223858	12
SRR10163233	Chr1	13225492	13229939	3
SRR10163233	Chr1	13233185	13233507	7
SRR10163239	Chr1	13233206	13234583	3
SRR10163233	Chr1	13233332	13234792	6
SRR10163232	Chr1	13235159	13235624	5
SRR10163233	Chr1	13266486	13267289	57
SRR10163233	Chr1	13266489	13267289	2
SRR10163239	Chr1	13267538	13267916	2
SRR10163239	Chr1	13295978	13296576	3
SRR10163233	Chr1	13302275	13302921	6
SRR10163233	Chr1	13341692	13342343	23
SRR10163239	Chr1	13363986	13364497	3
SRR10163239	Chr1	13394834	13395198	4
SRR10163233	Chr1	13398791	13399083	3
SRR10163239	Chr1	13400265	13400527	13
SRR10163233	Chr1	13409656	13410049	2
SRR10163233	Chr1	13441986	13442611	3
SRR10163232	Chr1	13446303	13446540	12
SRR10163233	Chr1	13518632	13518855	44
SRR10163232	Chr1	13518747	13519078	19
SRR10163233	Chr1	13519944	13520428	3
SRR10163233	Chr1	13520161	13520495	56
SRR10163239	Chr1	13536540	13539594	7
SRR10163233	Chr1	13544112	13551940	15
SRR10163239	Chr1	13552625	13554087	24
SRR10163239	Chr1	13563130	13563696	9
SRR10163232	Chr1	13587155	13587517	5
SRR10163233	Chr1	13595477	13596339	5
SRR10163232	Chr1	13596213	13596536	2
SRR10163239	Chr1	13596823	13597294	2
SRR10163233	Chr1	13625310	13626382	7
SRR10163233	Chr1	13641583	13641924	7
SRR10163232	Chr1	13648974	13656407	7
SRR10163233	Chr1	13649278	13649642	3
SRR10163232	Chr1	13650023	13651927	26
SRR10163239	Chr1	13650653	13652611	89
SRR10163239	Chr1	13678088	13679435	5
SRR10163233	Chr1	13679820	13680118	6
SRR10163233	Chr1	13684622	13684970	3
SRR10163232	Chr1	13689403	13689646	5
SRR10163239	Chr1	13689887	13690178	5
SRR10163239	Chr1	13765846	13772962	44
SRR10163239	Chr1	13778523	13779465	113
SRR10163233	Chr1	13782189	13789397	728
SRR10163233	Chr1	13782193	13789397	2
SRR10163233	Chr1	13782194	13789397	2
SRR10163232	Chr1	13782333	13785305	5
SRR10163233	Chr1	13782708	13783760	2
SRR10163233	Chr1	13785506	13786019	2
SRR10163232	Chr1	13788817	13789162	2
SRR10163233	Chr1	13798648	13801805	2
SRR10163239	Chr1	13801235	13803760	4
SRR10163233	Chr1	13801362	13801635	3
SRR10163239	Chr1	13801814	13803196	3
SRR10163233	Chr1	13827127	13827577	3
SRR10163239	Chr1	13880573	13882784	25
SRR10163239	Chr1	13902847	13903407	3
SRR10163232	Chr1	13915566	13919623	26
SRR10163232	Chr1	13918271	13918522	2
SRR10163233	Chr1	13923444	13924922	10
SRR10163232	Chr1	13927021	13928409	450
SRR10163232	Chr1	13927025	13928409	3
SRR10163232	Chr1	13939436	13940263	4
SRR10163233	Chr1	13946887	13948712	16
SRR10163233	Chr1	13947366	13950707	13
SRR10163232	Chr1	13947392	13948131	7
SRR10163233	Chr1	13951294	13952846	11
SRR10163233	Chr1	13952686	13952916	3
SRR10163233	Chr1	13954763	13955000	4
SRR10163232	Chr1	13955081	13958836	31
SRR10163232	Chr1	13959191	13960091	102
SRR10163232	Chr1	13967135	13971333	104
SRR10163232	Chr1	13972554	13973533	705
SRR10163232	Chr1	13972556	13973534	2
SRR10163239	Chr1	13987293	13990936	54
SRR10163239	Chr1	14032392	14035541	12
SRR10163232	Chr1	14070736	14071121	39
SRR10163239	Chr1	14075040	14075520	12
SRR10163239	Chr1	14078644	14081532	86
SRR10163239	Chr1	14088448	14089837	2
SRR10163239	Chr1	14089565	14089877	20
SRR10163233	Chr1	14102132	14104454	3
SRR10163233	Chr1	14116760	14117903	15
SRR10163232	Chr1	14182008	14182569	2
SRR10163233	Chr1	14192377	14196993	15
SRR10163232	Chr1	14198019	14198574	9
SRR10163239	Chr1	14200918	14201375	17
SRR10163233	Chr1	14200956	14201683	82
SRR10163233	Chr1	14202228	14202478	36
SRR10163233	Chr1	14204290	14204875	16
SRR10163239	Chr1	14205217	14206710	21
SRR10163232	Chr1	14205761	14206896	2
SRR10163239	Chr1	14205903	14206097	29
SRR10163232	Chr1	14208102	14210475	2
SRR10163232	Chr1	14208102	14210476	298
SRR10163233	Chr1	14209250	14210208	7
SRR10163233	Chr1	14229109	14230130	4
SRR10163232	Chr1	14243961	14244169	8
SRR10163233	Chr1	14248879	14249332	76
SRR10163233	Chr1	14248926	14249178	7
SRR10163239	Chr1	14253228	14253651	10
SRR10163239	Chr1	14258290	14259968	7
SRR10163239	Chr1	14259617	14260854	6
SRR10163239	Chr1	14260089	14260390	4
SRR10163232	Chr1	14268075	14278628	2
SRR10163232	Chr1	14268075	14278629	507
SRR10163232	Chr1	14268077	14278629	2
SRR10163233	Chr1	14271668	14272080	2
SRR10163232	Chr1	14300832	14301165	6
SRR10163232	Chr1	14302513	14302868	4
SRR10163232	Chr1	14306237	14306690	3
SRR10163239	Chr1	14310537	14311019	8
SRR10163233	Chr1	14337445	14337655	2
SRR10163232	Chr1	14337579	14339499	9
SRR10163239	Chr1	14382206	14383424	7
SRR10163233	Chr1	14395894	14396293	31
SRR10163239	Chr1	14404347	14405746	39
SRR10163232	Chr1	14412394	14413201	22
SRR10163239	Chr1	14431275	14431583	2
SRR10163239	Chr1	14438702	14439216	6
SRR10163233	Chr1	14456633	14456818	127
SRR10163233	Chr1	14457479	14458651	5
SRR10163232	Chr1	14457990	14460879	6
SRR10163233	Chr1	14458111	14458287	2
SRR10163239	Chr1	14458282	14458615	2
SRR10163233	Chr1	14463692	14463858	3
SRR10163239	Chr1	14471166	14471593	5
SRR10163232	Chr1	14493408	14497608	38
SRR10163239	Chr1	14502275	14505816	33
SRR10163233	Chr1	14504530	14504828	5
SRR10163233	Chr1	14541230	14541804	12
SRR10163233	Chr1	14583662	14584949	14
SRR10163239	Chr1	14588078	14588503	2
SRR10163232	Chr1	14599534	14604113	20
SRR10163233	Chr1	14601546	14602312	9
SRR10163239	Chr1	14748665	14750221	10
SRR10163233	Chr1	14868465	14868780	50
SRR10163233	Chr1	14891966	14892296	2
SRR10163232	Chr1	14933502	14933952	10
SRR10163232	Chr1	15005371	15007971	7
SRR10163233	Chr1	15040965	15041286	4
SRR10163233	Chr1	15066940	15067328	3
SRR10163239	Chr1	15067009	15067549	5
SRR10163239	Chr1	15142646	15142860	4
SRR10163239	Chr1	15163508	15165363	36
SRR10163239	Chr1	15163702	15164715	2
SRR10163232	Chr1	15281704	15283131	4
SRR10163233	Chr1	15296312	15296734	5
SRR10163232	Chr1	15384039	15385307	47
SRR10163239	Chr1	15385423	15385739	295
SRR10163233	Chr1	15385467	15385755	2
SRR10163233	Chr1	15385467	15385759	750
SRR10163239	Chr1	15398583	15400918	188
SRR10163239	Chr1	15404318	15405082	8
SRR10163233	Chr1	15444837	15450654	24
SRR10163233	Chr1	15464733	15465064	6
SRR10163239	Chr1	15465112	15467354	5
SRR10163239	Chr1	15472051	15474293	4
SRR10163239	Chr1	15483163	15487671	3
SRR10163233	Chr1	15500552	15502730	4
SRR10163239	Chr1	15521286	15522279	10
SRR10163233	Chr1	15521907	15522613	11
SRR10163233	Chr1	15528450	15528870	4
SRR10163239	Chr1	15542471	15544590	19
SRR10163232	Chr1	15547375	15549249	67
SRR10163233	Chr1	15547586	15548256	10
SRR10163233	Chr1	15548615	15552665	6
SRR10163232	Chr1	15549506	15553815	8
SRR10163232	Chr1	15551856	15558722	5
SRR10163233	Chr1	15554097	15554405	15
SRR10163239	Chr1	15557053	15557429	14
SRR10163239	Chr1	15558908	15560393	2
SRR10163239	Chr1	15570506	15571271	4
SRR10163233	Chr1	15580390	15582975	5
SRR10163233	Chr1	15580390	15582977	1017
SRR10163233	Chr1	15580391	15582977	2
SRR10163233	Chr1	15580393	15582977	3
SRR10163239	Chr1	15580921	15581292	73
SRR10163239	Chr1	15581290	15581862	6
SRR10163233	Chr1	15611526	15611751	87
SRR10163232	Chr1	15613478	15614477	18
SRR10163239	Chr1	15613532	15614565	73
SRR10163239	Chr1	15614325	15615831	5
SRR10163233	Chr1	15638323	15640424	30
SRR10163233	Chr1	15639442	15639886	3
SRR10163239	Chr1	15653430	15658121	157
SRR10163233	Chr1	15667911	15668998	17
SRR10163239	Chr1	15667918	15668977	10
SRR10163233	Chr1	15669650	15669933	26
SRR10163233	Chr1	15670556	15671731	2
SRR10163232	Chr1	15672520	15675917	11
SRR10163233	Chr1	15673227	15673444	2
SRR10163233	Chr1	15681246	15681528	15
SRR10163233	Chr1	15711906	15712167	482
SRR10163233	Chr1	15726642	15726841	24
SRR10163239	Chr1	15733024	15742757	13
SRR10163233	Chr1	15739009	15739754	115
SRR10163233	Chr1	15740088	15742811	11
SRR10163233	Chr1	15752103	15752644	8
SRR10163239	Chr1	15761306	15761490	11
SRR10163233	Chr1	15832846	15833130	5
SRR10163232	Chr1	15832909	15833275	20
SRR10163232	Chr1	15834335	15838963	3
SRR10163233	Chr1	15845062	15845346	2
SRR10163233	Chr1	15854101	15859361	23
SRR10163233	Chr1	15867632	15867977	15
SRR10163232	Chr1	15871119	15872122	17
SRR10163232	Chr1	15930758	15933061	48
SRR10163232	Chr1	15932277	15933153	2
SRR10163233	Chr1	15950655	15950964	164
SRR10163233	Chr1	15953789	15954798	5
SRR10163233	Chr1	15956532	15957490	2
SRR10163232	Chr1	15964637	15964996	26
SRR10163233	Chr1	15996021	15996288	2
SRR10163233	Chr1	15996767	15997345	5
SRR10163239	Chr1	16025129	16032089	76
SRR10163233	Chr1	16048095	16048293	19
SRR10163239	Chr1	16122559	16124753	4
SRR10163239	Chr1	16131371	16133896	10
SRR10163239	Chr1	16133837	16136254	3
SRR10163232	Chr1	16147719	16148276	4
SRR10163232	Chr1	16162640	16163024	6
SRR10163233	Chr1	16174227	16174843	41
SRR10163233	Chr1	16193708	16198424	6
SRR10163233	Chr1	16203139	16203490	26
SRR10163233	Chr1	16222358	16222642	2
SRR10163233	Chr1	16234102	16234268	630
SRR10163239	Chr1	16238789	16239373	9
SRR10163239	Chr1	16242103	16246002	2
SRR10163239	Chr1	16242105	16246005	413
SRR10163239	Chr1	16242106	16246003	2
SRR10163239	Chr1	16242110	16246005	2
SRR10163239	Chr1	16271742	16272603	7
SRR10163233	Chr1	16317022	16317425	7
SRR10163232	Chr1	16328684	16330712	8
SRR10163239	Chr1	16331352	16334010	8
SRR10163239	Chr1	16375697	16375954	7
SRR10163232	Chr1	16387639	16399336	27
SRR10163233	Chr1	16392304	16393458	2
SRR10163232	Chr1	16392523	16393007	2
SRR10163239	Chr1	16405056	16405664	6
SRR10163233	Chr1	16409845	16418989	20
SRR10163233	Chr1	16432941	16434431	4
SRR10163233	Chr1	16440468	16441013	2
SRR10163233	Chr1	16476640	16476975	5
SRR10163232	Chr1	16489857	16490700	7
SRR10163239	Chr1	16490804	16491022	24
SRR10163239	Chr1	16497110	16502394	5
SRR10163232	Chr1	16508986	16509566	15
SRR10163233	Chr1	16513549	16514066	8
SRR10163233	Chr1	16513706	16513923	2
SRR10163239	Chr1	16514544	16526627	14
SRR10163233	Chr1	16522873	16523248	39
SRR10163232	Chr1	16523952	16526779	5
SRR10163232	Chr1	16547805	16553687	87
SRR10163233	Chr1	16582320	16582729	2
SRR10163233	Chr1	16608533	16611941	2
SRR10163233	Chr1	16610470	16611864	2
SRR10163239	Chr1	16611289	16611621	38
SRR10163232	Chr1	16617855	16618397	2
SRR10163233	Chr1	16624753	16626395	8
SRR10163232	Chr1	16627383	16627650	12
SRR10163233	Chr1	16627452	16629194	3
SRR10163233	Chr1	16627609	16627944	2
SRR10163232	Chr1	16631628	16632023	28
SRR10163232	Chr1	16632136	16632376	73
SRR10163232	Chr1	16632438	16633025	40
SRR10163232	Chr1	16632515	16632844	6
SRR10163239	Chr1	16632915	16633793	2
SRR10163239	Chr1	16632915	16633796	212
SRR10163233	Chr1	16633609	16633845	4
SRR10163232	Chr1	16633811	16635061	11
SRR10163233	Chr1	16635193	16635685	12
SRR10163239	Chr1	16635522	16636351	5
SRR10163233	Chr1	16640480	16641817	31
SRR10163239	Chr1	16684437	16687681	2
SRR10163233	Chr1	16686090	16686752	14
SRR10163233	Chr1	16716349	16717333	12
SRR10163233	Chr1	16724239	16724486	2
SRR10163233	Chr1	16724508	16725118	12
SRR10163239	Chr1	16728102	16728393	2
SRR10163232	Chr1	16728966	16730667	4
SRR10163239	Chr1	16729071	16729599	14
SRR10163233	Chr1	16735613	16735974	2
SRR10163233	Chr1	16735646	16735836	4
SRR10163233	Chr1	16742608	16742965	77
SRR10163233	Chr1	16750080	16758307	3
SRR10163233	Chr1	16750080	16758312	233
SRR10163233	Chr1	16751382	16751851	12
SRR10163233	Chr1	16751533	16751800	2
SRR10163233	Chr1	16753810	16759756	2
SRR10163233	Chr1	16762000	16763407	14
SRR10163239	Chr1	16764792	16765246	7
SRR10163232	Chr1	16788525	16792068	4
SRR10163233	Chr1	16818575	16818748	2
SRR10163239	Chr1	16846451	16847121	2
SRR10163233	Chr1	16870687	16871189	3
SRR10163232	Chr1	16872195	16872568	4
SRR10163232	Chr1	16894855	16901615	35
SRR10163233	Chr1	16899434	16899778	4
SRR10163233	Chr1	16920432	16921073	2
SRR10163239	Chr1	16940966	16943539	2
SRR10163233	Chr1	16941637	16943475	9
SRR10163232	Chr1	16947934	16949605	3
SRR10163239	Chr1	16958277	16964034	9
SRR10163232	Chr1	17000962	17001287	11
SRR10163233	Chr1	17001075	17001268	52
SRR10163232	Chr1	17004178	17008959	3
SRR10163239	Chr1	17027356	17027929	6
SRR10163239	Chr1	17033263	17033495	5
SRR10163232	Chr1	17038348	17043179	8
SRR10163232	Chr1	17042263	17050009	2
SRR10163232	Chr1	17042263	17050011	4
SRR10163232	Chr1	17042263	17050013	707
SRR10163232	Chr1	17049664	17049905	2
SRR10163239	Chr1	17071418	17073131	49
SRR10163232	Chr1	17081087	17083149	8
SRR10163239	Chr1	17087492	17090105	7
SRR10163233	Chr1	17104493	17104711	69
SRR10163232	Chr1	17124333	17126924	5
SRR10163233	Chr1	17166654	17166971	2
SRR10163239	Chr1	17170765	17171300	6
SRR10163232	Chr1	17182419	17182689	7
SRR10163239	Chr1	17248351	17248708	3
SRR10163233	Chr1	17255273	17256318	116
SRR10163232	Chr1	17256876	17257378	10
SRR10163233	Chr1	17256994	17257498	3
SRR10163239	Chr1	17258698	17259908	13
SRR10163239	Chr1	17263170	17263634	12
SRR10163239	Chr1	17265106	17267284	35
SRR10163232	Chr1	17281773	17284044	6
SRR10163239	Chr1	17281825	17287203	2
SRR10163239	Chr1	17281825	17287207	455
SRR10163239	Chr1	17281826	17287206	2
SRR10163239	Chr1	17281827	17287208	2
SRR10163239	Chr1	17284093	17284744	3
SRR10163239	Chr1	17285538	17286384	2
SRR10163239	Chr1	17318346	17322089	16
SRR10163239	Chr1	17319696	17321871	2
SRR10163233	Chr1	17365334	17367970	4
SRR10163232	Chr1	17370708	17371101	28
SRR10163239	Chr1	17381705	17382142	2
SRR10163239	Chr1	17384695	17387058	110
SRR10163239	Chr1	17384699	17387058	2
SRR10163232	Chr1	17414905	17417996	4
SRR10163233	Chr1	17441854	17442070	2
SRR10163239	Chr1	17506242	17512649	14
SRR10163233	Chr1	17541607	17541872	2
SRR10163232	Chr1	17568223	17570564	5
SRR10163232	Chr1	17573398	17577348	3
SRR10163232	Chr1	17600748	17602166	5
SRR10163239	Chr1	17604056	17607044	8
SRR10163233	Chr1	17665510	17670053	4
SRR10163239	Chr1	17676803	17680389	70
SRR10163233	Chr1	17679701	17681058	61
SRR10163233	Chr1	17706050	17706285	21
SRR10163239	Chr1	17714780	17715321	3
SRR10163233	Chr1	17731803	17736318	3
SRR10163232	Chr1	17734025	17737055	33
SRR10163233	Chr1	17769094	17769441	94
SRR10163239	Chr1	17774114	17788729	2
SRR10163232	Chr1	17800506	17800952	7
SRR10163232	Chr1	17805733	17808703	26
SRR10163232	Chr1	17806165	17807988	6
SRR10163233	Chr1	17814738	17819913	16
SRR10163233	Chr1	17846483	17849143	3
SRR10163233	Chr1	17846804	17847339	8
SRR10163233	Chr1	17852152	17853732	6
SRR10163239	Chr1	17870801	17871272	2
SRR10163232	Chr1	17886614	17886912	17
SRR10163232	Chr1	17899326	17900219	11
SRR10163232	Chr1	17909277	17909961	5
SRR10163239	Chr1	17915342	17918426	8
SRR10163232	Chr1	17918684	17928103	61
SRR10163239	Chr1	17919080	17922301	2
SRR10163233	Chr1	17925968	17926984	5
SRR10163232	Chr1	17931199	17935423	9
SRR10163232	Chr1	17948633	17949140	2
SRR10163232	Chr1	17963801	17968253	14
SRR10163233	Chr1	17975413	17975566	1973
SRR10163232	Chr1	18005418	18011132	13
SRR10163239	Chr1	18025892	18026885	2
SRR10163239	Chr1	18036906	18039187	23
SRR10163233	Chr1	18091758	18092280	2
SRR10163239	Chr1	18111849	18114916	7
SRR10163232	Chr1	18115314	18116114	8
SRR10163232	Chr1	18115353	18115822	5
SRR10163233	Chr1	18135074	18135466	4
SRR10163233	Chr1	18138680	18149592	39
SRR10163232	Chr1	18140620	18141019	3
SRR10163239	Chr1	18179784	18180064	3
SRR10163232	Chr1	18191037	18197059	38
SRR10163239	Chr1	18196623	18201058	11
SRR10163232	Chr1	18205869	18206230	2
SRR10163233	Chr1	18206082	18206309	2
SRR10163232	Chr1	18217231	18219063	33
SRR10163233	Chr1	18234930	18244442	27
SRR10163239	Chr1	18271060	18271987	159
SRR10163233	Chr1	18273871	18276968	7
SRR10163239	Chr1	18289162	18289461	8
SRR10163239	Chr1	18333954	18335039	2
SRR10163233	Chr1	18347967	18352073	4
SRR10163239	Chr1	18351891	18353564	2
SRR10163233	Chr1	18365939	18366725	2
SRR10163233	Chr1	18374324	18377474	4
SRR10163239	Chr1	18401237	18406232	2
SRR10163239	Chr1	18401237	18406234	228
SRR10163233	Chr1	18403521	18403955	2
SRR10163232	Chr1	18418284	18420082	5
SRR10163239	Chr1	18455348	18455655	56
SRR10163233	Chr1	18477565	18479153	31
SRR10163232	Chr1	18525511	18528543	43
SRR10163239	Chr1	18528088	18530518	14
SRR10163233	Chr1	18546180	18546464	2
SRR10163232	Chr1	18548237	18550064	104
SRR10163239	Chr1	18578762	18581551	2
SRR10163232	Chr1	18611650	18612394	8
SRR10163233	Chr1	18649334	18654434	26
SRR10163239	Chr1	18652570	18657384	13
SRR10163239	Chr1	18673196	18674814	2
SRR10163233	Chr1	18679078	18679437	4
SRR10163233	Chr1	18679164	18679538	2
SRR10163233	Chr1	18718561	18722755	7
SRR10163233	Chr1	18750491	18750948	10
SRR10163232	Chr1	18759096	18759504	3
SRR10163233	Chr1	18772413	18775456	5
SRR10163232	Chr1	18773595	18780828	12
SRR10163233	Chr1	18789331	18789721	3
SRR10163239	Chr1	18798693	18802915	10
SRR10163239	Chr1	18800594	18804784	25
SRR10163239	Chr1	18807378	18808082	24
SRR10163233	Chr1	18824839	18826899	14
SRR10163233	Chr1	18825776	18826286	3
SRR10163233	Chr1	18833811	18834321	2
SRR10163239	Chr1	18839813	18840346	2
SRR10163239	Chr1	18846533	18848563	19
SRR10163233	Chr1	18846659	18848197	17
SRR10163239	Chr1	18852902	18853948	3
SRR10163233	Chr1	18863770	18864178	2
SRR10163239	Chr1	18866648	18866997	6
SRR10163239	Chr1	18923079	18923713	7
SRR10163239	Chr1	18930698	18936994	22
SRR10163233	Chr1	18933106	18934062	33
SRR10163233	Chr1	18943767	18945731	10
SRR10163233	Chr1	18952736	18955013	13
SRR10163233	Chr1	18954002	18954323	18
SRR10163232	Chr1	18957392	18959172	2
SRR10163233	Chr1	18964671	18965907	9
SRR10163233	Chr1	18965644	18965954	18
SRR10163239	Chr1	18966395	18966668	5
SRR10163233	Chr1	18966617	18966808	4
SRR10163233	Chr1	18966618	18966804	4
SRR10163233	Chr1	18966618	18966805	16
SRR10163233	Chr1	18966618	18966806	44
SRR10163233	Chr1	18966618	18966809	3854
SRR10163233	Chr1	18966619	18966809	8
SRR10163233	Chr1	18966619	18966814	3
SRR10163233	Chr1	18966620	18966809	2
SRR10163233	Chr1	18966621	18966809	11
SRR10163233	Chr1	18966622	18966809	8
SRR10163233	Chr1	18966623	18966809	10
SRR10163233	Chr1	18967108	18967465	24
SRR10163239	Chr1	18967852	18968518	14
SRR10163233	Chr1	18979602	18979904	18
SRR10163232	Chr1	19005674	19014893	239
SRR10163233	Chr1	19025715	19028002	9
SRR10163233	Chr1	19053017	19058595	14
SRR10163239	Chr1	19064245	19068837	73
SRR10163232	Chr1	19089193	19093274	17
SRR10163232	Chr1	19099046	19101022	29
SRR10163233	Chr1	19108131	19110630	5
SRR10163239	Chr1	19111608	19116588	18
SRR10163233	Chr1	19118518	19123975	19
SRR10163233	Chr1	19119398	19122577	2
SRR10163239	Chr1	19127928	19128253	2
SRR10163232	Chr1	19158208	19161047	2
SRR10163232	Chr1	19158208	19161050	31
SRR10163233	Chr1	19184033	19189798	4
SRR10163232	Chr1	19187352	19189014	5
SRR10163239	Chr1	19194841	19196063	2
SRR10163232	Chr1	19207867	19209415	13
SRR10163233	Chr1	19208173	19208340	4
SRR10163232	Chr1	19228203	19228657	2
SRR10163233	Chr1	19228361	19231320	10
SRR10163232	Chr1	19228385	19230522	7
SRR10163232	Chr1	19238548	19238851	19
SRR10163233	Chr1	19252657	19254683	5
SRR10163233	Chr1	19268539	19268752	30
SRR10163232	Chr1	19287752	19288042	6
SRR10163233	Chr1	19332626	19340540	60
SRR10163239	Chr1	19349486	19351786	5
SRR10163233	Chr1	19360565	19366081	11
SRR10163233	Chr1	19365740	19365996	2
SRR10163239	Chr1	19410608	19413901	58
SRR10163239	Chr1	19415228	19416582	12
SRR10163233	Chr1	19419635	19419841	2
SRR10163239	Chr1	19447182	19447350	10
SRR10163239	Chr1	19448559	19449209	4
SRR10163232	Chr1	19460373	19467640	56
SRR10163232	Chr1	19546371	19548635	4
SRR10163233	Chr1	19563498	19564056	20
SRR10163233	Chr1	19563501	19564056	2
SRR10163232	Chr1	19565216	19567687	4
SRR10163232	Chr1	19566362	19568951	4
SRR10163233	Chr1	19582970	19584225	8
SRR10163239	Chr1	19632809	19636734	26
SRR10163232	Chr1	19650116	19650529	15
SRR10163239	Chr1	19654943	19659479	10
SRR10163232	Chr1	19656456	19656706	25
SRR10163233	Chr1	19667408	19668175	2
SRR10163233	Chr1	19730315	19735004	139
SRR10163239	Chr1	19751719	19752322	9
SRR10163232	Chr1	19755544	19762597	50
SRR10163233	Chr1	19756063	19756438	3
SRR10163232	Chr1	19757717	19762136	17
SRR10163233	Chr1	19821315	19822103	4
SRR10163233	Chr1	19821508	19822011	21
SRR10163233	Chr1	19841795	19843920	16
SRR10163232	Chr1	19843316	19843627	12
SRR10163233	Chr1	19846837	19847162	64
SRR10163233	Chr1	19849020	19851060	13
SRR10163239	Chr1	19885144	19888647	71
SRR10163239	Chr1	19889836	19900974	2
SRR10163232	Chr1	19904875	19905140	5
SRR10163233	Chr1	19911227	19911618	13
SRR10163233	Chr1	19913303	19914495	17
SRR10163239	Chr1	19913320	19914127	8
SRR10163233	Chr1	19961079	19961391	8
SRR10163233	Chr1	19983186	19983775	4
SRR10163232	Chr1	19990034	19991190	7
SRR10163232	Chr1	20002455	20003285	2
SRR10163232	Chr1	20016473	20016764	2
SRR10163239	Chr1	20027254	20031718	33
SRR10163233	Chr1	20039330	20039628	10
SRR10163232	Chr1	20051802	20055626	12
SRR10163233	Chr1	20066570	20067171	3
SRR10163233	Chr1	20087396	20087669	3
SRR10163232	Chr1	20169087	20170248	7
SRR10163239	Chr1	20184131	20184797	4
SRR10163239	Chr1	20187616	20193023	18
SRR10163233	Chr1	20187831	20191867	38
SRR10163233	Chr1	20195710	20197425	5
SRR10163232	Chr1	20210503	20213171	51
SRR10163232	Chr1	20217022	20237087	156
SRR10163239	Chr1	20239470	20239961	5
SRR10163233	Chr1	20286345	20287885	26
SRR10163233	Chr1	20300572	20302538	7
SRR10163232	Chr1	20305060	20305486	4
SRR10163233	Chr1	20310544	20313160	2
SRR10163239	Chr1	20324899	20330507	25
SRR10163239	Chr1	20347683	20349921	20
SRR10163239	Chr1	20367982	20369973	8
SRR10163232	Chr1	20372892	20373319	4
SRR10163232	Chr1	20386444	20391310	63
SRR10163239	Chr1	20403290	20403651	4
SRR10163232	Chr1	20404060	20404445	3
SRR10163239	Chr1	20404297	20404689	5
SRR10163232	Chr1	20412973	20415849	10
SRR10163233	Chr1	20417267	20419405	106
SRR10163233	Chr1	20419397	20419968	4
SRR10163239	Chr1	20445249	20449366	5
SRR10163239	Chr1	20447434	20450074	5
SRR10163232	Chr1	20463663	20464049	4
SRR10163233	Chr1	20476445	20476774	2
SRR10163233	Chr1	20476445	20476779	156
SRR10163239	Chr1	20477263	20477721	25
SRR10163232	Chr1	20479272	20481177	28
SRR10163233	Chr1	20498001	20499076	4
SRR10163233	Chr1	20533151	20534683	19
SRR10163233	Chr1	20533359	20533748	2
SRR10163232	Chr1	20533629	20534987	8
SRR10163232	Chr1	20546088	20546547	6
SRR10163233	Chr1	20557625	20558558	4
SRR10163233	Chr1	20567223	20567625	4
SRR10163233	Chr1	20567249	20567820	10
SRR10163239	Chr1	20572630	20572975	5
SRR10163232	Chr1	20581132	20583648	10
SRR10163239	Chr1	20582519	20583541	3
SRR10163232	Chr1	20584349	20585820	11
SRR10163233	Chr1	20585058	20585403	7
SRR10163239	Chr1	20587572	20588588	15
SRR10163239	Chr1	20605397	20606650	8
SRR10163239	Chr1	20627279	20627863	2
SRR10163233	Chr1	20634353	20635642	6
SRR10163232	Chr1	20639252	20641097	4
SRR10163233	Chr1	20641915	20648389	382
SRR10163239	Chr1	20651405	20658556	35
SRR10163233	Chr1	20700969	20704454	9
SRR10163233	Chr1	20715742	20717632	7
SRR10163239	Chr1	20717989	20731280	213
SRR10163239	Chr1	20717993	20731280	2
SRR10163239	Chr1	20736777	20738624	6
SRR10163232	Chr1	20736910	20737783	8
SRR10163239	Chr1	20749497	20751200	9
SRR10163239	Chr1	20750132	20754158	6
SRR10163233	Chr1	20755569	20756410	10
SRR10163239	Chr1	20758291	20758531	8
SRR10163233	Chr1	20769931	20771103	10
SRR10163233	Chr1	20770458	20771175	4
SRR10163232	Chr1	20789753	20792873	6
SRR10163233	Chr1	20793737	20794597	3
SRR10163239	Chr1	20809947	20810456	4
SRR10163233	Chr1	20810410	20811548	8
SRR10163232	Chr1	20845802	20853305	8
SRR10163232	Chr1	20854089	20855276	3
SRR10163239	Chr1	20868890	20874736	21
SRR10163232	Chr1	20870783	20874765	17
SRR10163233	Chr1	20894337	20896111	5
SRR10163232	Chr1	20932995	20933486	2
SRR10163233	Chr1	20946047	20946889	8
SRR10163233	Chr1	20968301	20969541	11
SRR10163239	Chr1	20996173	20998269	11
SRR10163232	Chr1	21015182	21017909	46
SRR10163233	Chr1	21026283	21026561	5
SRR10163232	Chr1	21030293	21033601	15
SRR10163233	Chr1	21033955	21034156	53
SRR10163232	Chr1	21051271	21051983	37
SRR10163233	Chr1	21091947	21096693	96
SRR10163232	Chr1	21095178	21097079	5
SRR10163232	Chr1	21111701	21114525	9
SRR10163232	Chr1	21115548	21115956	17
SRR10163232	Chr1	21130089	21134165	10
SRR10163232	Chr1	21155120	21158592	4
SRR10163239	Chr1	21217166	21217367	17
SRR10163232	Chr1	21249931	21251283	15
SRR10163239	Chr1	21250394	21251315	15
SRR10163233	Chr1	21252575	21253523	3
SRR10163233	Chr1	21317291	21318064	14
SRR10163232	Chr1	21339380	21340771	4
SRR10163232	Chr1	21351455	21351679	249
SRR10163232	Chr1	21366992	21368825	11
SRR10163239	Chr1	21378872	21382906	2
SRR10163239	Chr1	21378872	21382910	467
SRR10163232	Chr1	21418010	21425004	15
SRR10163232	Chr1	21499598	21502106	4
SRR10163232	Chr1	21521094	21521547	131
SRR10163239	Chr1	21548836	21549802	11
SRR10163239	Chr1	21559402	21561430	45
SRR10163239	Chr1	21561068	21564859	60
SRR10163232	Chr1	21579086	21581446	5
SRR10163233	Chr1	21607672	21607948	3
SRR10163232	Chr1	21618879	21619182	3
SRR10163232	Chr1	21618957	21619580	11
SRR10163233	Chr1	21679025	21681069	8
SRR10163239	Chr1	21691699	21691927	2
SRR10163239	Chr1	21714483	21714937	9
SRR10163239	Chr1	21728881	21731568	6
SRR10163233	Chr1	21764441	21764838	4
SRR10163233	Chr1	21817496	21817919	2
SRR10163233	Chr1	21854403	21854742	3
SRR10163233	Chr1	21855162	21855464	4
SRR10163233	Chr1	21855191	21855630	45
SRR10163239	Chr1	21861398	21861722	4
SRR10163232	Chr1	21867351	21870301	13
SRR10163233	Chr1	21898242	21898429	6
SRR10163232	Chr1	21900234	21905126	7
SRR10163239	Chr1	21908555	21912916	15
SRR10163232	Chr1	21909353	21913860	31
SRR10163232	Chr1	21951990	21952311	2
SRR10163232	Chr1	21983639	21988090	117
SRR10163239	Chr1	21989393	21991120	4
SRR10163232	Chr1	21989558	21989827	2
SRR10163239	Chr1	22012852	22014527	2
SRR10163232	Chr1	22026733	22030679	6
SRR10163232	Chr1	22026736	22030679	2
SRR10163233	Chr1	22029539	22030471	3
SRR10163232	Chr1	22032773	22035433	6
SRR10163239	Chr1	22044984	22046467	2
SRR10163233	Chr1	22062458	22062870	6
SRR10163233	Chr1	22093074	22093422	2
SRR10163239	Chr1	22106346	22106550	3
SRR10163239	Chr1	22155818	22157306	2
SRR10163239	Chr1	22171351	22173882	4
SRR10163233	Chr1	22174182	22174555	6
SRR10163239	Chr1	22197629	22200593	141
SRR10163239	Chr1	22197631	22200593	2
SRR10163233	Chr1	22217508	22217985	21
SRR10163239	Chr1	22222756	22224031	4
SRR10163232	Chr1	22248512	22253788	23
SRR10163232	Chr1	22259837	22262141	4
SRR10163239	Chr1	22262579	22264670	49
SRR10163233	Chr1	22266928	22273224	28
SRR10163233	Chr1	22295986	22296647	71
SRR10163239	Chr1	22303300	22304192	16
SRR10163239	Chr1	22308657	22310354	44
SRR10163233	Chr1	22309583	22310167	2
SRR10163233	Chr1	22324477	22325024	4
SRR10163232	Chr1	22324479	22324764	82
SRR10163239	Chr1	22348515	22352374	4
SRR10163233	Chr1	22368566	22368927	11
SRR10163233	Chr1	22388369	22390158	6
SRR10163233	Chr1	22402240	22402614	3
SRR10163239	Chr1	22434557	22434893	122
SRR10163239	Chr1	22434559	22434894	2
SRR10163232	Chr1	22446467	22446698	4
SRR10163233	Chr1	22446482	22446695	17
SRR10163233	Chr1	22478684	22478893	5
SRR10163232	Chr1	22482594	22484736	15
SRR10163233	Chr1	22486584	22491039	5
SRR10163233	Chr1	22487144	22487839	5
SRR10163233	Chr1	22487758	22487983	47
SRR10163233	Chr1	22493649	22494464	7
SRR10163233	Chr1	22495284	22498059	5
SRR10163232	Chr1	22502767	22505798	12
SRR10163232	Chr1	22548656	22550279	24
SRR10163232	Chr1	22549639	22550085	40
SRR10163232	Chr1	22577460	22580408	12
SRR10163233	Chr1	22623077	22623391	79
SRR10163232	Chr1	22639107	22640167	4
SRR10163232	Chr1	22643688	22644881	6
SRR10163233	Chr1	22645549	22650511	8
SRR10163239	Chr1	22648157	22656215	328
SRR10163233	Chr1	22665211	22665554	2
SRR10163233	Chr1	22669236	22672860	21
SRR10163233	Chr1	22671696	22672578	2
SRR10163233	Chr1	22681444	22683818	6
SRR10163239	Chr1	22688383	22689894	4
SRR10163239	Chr1	22696018	22700562	4
SRR10163239	Chr1	22699526	22702350	14
SRR10163233	Chr1	22708147	22715745	52
SRR10163239	Chr1	22738571	22739257	10
SRR10163233	Chr1	22738663	22738870	13
SRR10163232	Chr1	22742696	22754118	32
SRR10163232	Chr1	22744759	22747045	20
SRR10163239	Chr1	22745864	22757859	10
SRR10163239	Chr1	22747973	22749219	7
SRR10163232	Chr1	22821894	22823027	16
SRR10163233	Chr1	22851368	22854308	15
SRR10163239	Chr1	22856773	22860165	73
SRR10163232	Chr1	22857726	22861991	7
SRR10163232	Chr1	22860738	22860940	2
SRR10163232	Chr1	22887141	22888970	5
SRR10163232	Chr1	22887484	22893210	40
SRR10163233	Chr1	22900688	22905110	24
SRR10163233	Chr1	22907123	22909165	3
SRR10163232	Chr1	22919745	22920298	4
SRR10163232	Chr1	22925293	22926493	4
SRR10163232	Chr1	22949014	22949283	14
SRR10163232	Chr1	22962258	22966045	10
SRR10163233	Chr1	22974320	22975879	8
SRR10163232	Chr1	22975523	22980312	10
SRR10163239	Chr1	22981975	22983003	7
SRR10163239	Chr1	23031810	23035015	9
SRR10163239	Chr1	23037094	23038854	12
SRR10163239	Chr1	23042251	23042679	3
SRR10163233	Chr1	23043039	23044189	15
SRR10163233	Chr1	23046844	23047172	2
SRR10163233	Chr1	23050154	23054394	8
SRR10163239	Chr1	23053345	23053592	2
SRR10163232	Chr1	23113474	23113808	6
SRR10163233	Chr1	23113657	23114098	4
SRR10163233	Chr1	23131275	23134518	2
SRR10163232	Chr1	23204090	23206734	12
SRR10163233	Chr1	23205856	23206467	4
SRR10163232	Chr1	23209923	23226787	17
SRR10163239	Chr1	23233900	23234722	8
SRR10163233	Chr1	23255190	23255646	2
SRR10163232	Chr1	23260036	23261751	9
SRR10163233	Chr1	23260569	23260960	2
SRR10163233	Chr1	23263912	23264300	5
SRR10163233	Chr1	23303148	23303496	2
SRR10163232	Chr1	23312434	23312968	11
SRR10163233	Chr1	23358888	23359217	5
SRR10163233	Chr1	23404063	23407469	11
SRR10163232	Chr1	23433659	23434278	7
SRR10163232	Chr1	23449597	23449916	2
SRR10163233	Chr1	23459316	23459542	8
SRR10163232	Chr1	23466889	23468429	7
SRR10163233	Chr1	23488132	23488340	2
SRR10163239	Chr1	23510580	23513348	5
SRR10163233	Chr1	23515427	23519045	27
SRR10163239	Chr1	23515769	23518403	20
SRR10163233	Chr1	23527606	23527889	2
SRR10163232	Chr1	23529284	23532545	42
SRR10163233	Chr1	23533868	23534269	3
SRR10163232	Chr1	23563076	23568301	19
SRR10163232	Chr1	23563564	23566979	2
SRR10163232	Chr1	23599972	23601336	3
SRR10163233	Chr1	23625169	23625450	9
SRR10163232	Chr1	23627575	23628312	8
SRR10163233	Chr1	23633173	23633944	312
SRR10163239	Chr1	23654128	23654571	5
SRR10163233	Chr1	23655782	23656620	6
SRR10163232	Chr1	23691296	23691677	100
SRR10163232	Chr1	23709836	23710219	8
SRR10163233	Chr1	23727158	23727419	2
SRR10163233	Chr1	23739722	23742111	6
SRR10163232	Chr1	23740003	23740743	23
SRR10163239	Chr1	23755215	23759148	39
SRR10163233	Chr1	23770591	23770826	7
SRR10163233	Chr1	23780823	23781047	5
SRR10163233	Chr1	23782669	23782834	3
SRR10163239	Chr1	23785897	23787708	276
SRR10163239	Chr1	23785898	23787708	2
SRR10163233	Chr1	23791859	23793110	5
SRR10163232	Chr1	23799135	23801061	20
SRR10163233	Chr1	23830742	23832811	11
SRR10163233	Chr1	23842231	23842426	2
SRR10163232	Chr1	23853950	23856714	12
SRR10163233	Chr1	23854270	23857960	3
SRR10163239	Chr1	23912059	23912330	2
SRR10163233	Chr1	23913551	23914033	3
SRR10163233	Chr1	23915801	23917110	3
SRR10163233	Chr1	23916711	23916950	24
SRR10163233	Chr1	23936451	23940233	12
SRR10163239	Chr1	23959766	23961012	4
SRR10163233	Chr1	23981977	23982251	7
SRR10163233	Chr1	23999120	23999559	12
SRR10163233	Chr1	24003862	24004180	3
SRR10163239	Chr1	24029666	24030199	4
SRR10163239	Chr1	24037075	24042196	99
SRR10163239	Chr1	24051588	24052206	18
SRR10163239	Chr1	24060987	24062235	159
SRR10163233	Chr1	24078280	24078641	16
SRR10163233	Chr1	24099627	24100155	2
SRR10163233	Chr1	24112415	24114242	28
SRR10163239	Chr1	24114707	24117067	4
SRR10163239	Chr1	24115534	24117559	6
SRR10163233	Chr1	24131351	24131583	7
SRR10163232	Chr1	24134337	24137469	45
SRR10163233	Chr1	24149047	24149290	9
SRR10163233	Chr1	24190744	24191150	5
SRR10163233	Chr1	24191729	24192123	2
SRR10163239	Chr1	24220711	24221749	4
SRR10163233	Chr1	24240358	24240924	4
SRR10163239	Chr1	24253567	24256489	32
SRR10163232	Chr1	24257278	24261279	20
SRR10163239	Chr1	24260794	24261086	7
SRR10163233	Chr1	24267541	24268885	5
SRR10163232	Chr1	24308733	24309641	4
SRR10163232	Chr1	24324243	24326189	15
SRR10163239	Chr1	24338009	24341637	11
SRR10163233	Chr1	24347950	24348392	2
SRR10163233	Chr1	24352274	24352506	37
SRR10163233	Chr1	24364273	24365638	7
SRR10163233	Chr1	24392718	24392967	5
SRR10163232	Chr1	24418614	24421994	2
SRR10163239	Chr1	24452663	24453635	4
SRR10163232	Chr1	24463587	24465967	9
SRR10163232	Chr1	24464955	24465419	13
SRR10163233	Chr1	24490102	24493783	6
SRR10163233	Chr1	24510205	24515621	16
SRR10163239	Chr1	24510366	24515861	12
SRR10163233	Chr1	24514231	24514560	2
SRR10163233	Chr1	24535159	24539637	3
SRR10163232	Chr1	24546754	24552412	47
SRR10163233	Chr1	24548084	24551543	25
[truncated: 14,222 more rows]
