# Supplementary material for: The extrachromosomal circular DNAs of the rice blast pathogen Magnaporthe oryzae contain a wide variety of LTR retrotransposons, genes, and effectors
Source: BMC Biol. 2022 Nov 23;20:260. doi: 10.1186/s12915-022-01457-2 (PMC9694575; doi:10.1186/s12915-022-01457-2)
Supplement: Supplementary file 14 — Additional file 14. List of eccDNA forming regions called using Illumina circularome sequencing data for A. thaliana root tissue published by Wang et al. [5]. The first column describes the sample the eccDNA was called with, the next three columns represent the genomic coordinates of the eccDNA forming region, and the last column represents the number of junction split reads used to call the eccDNA forming region. [file 12915_2022_1457_MOESM14_ESM.txt]

SRR10163236	Chr1	96469	97227	17
SRR10163236	Chr1	96584	97221	8
SRR10163236	Chr1	338923	342062	3
SRR10163237	Chr1	340327	342125	2
SRR10163236	Chr1	512706	513125	2
SRR10163234	Chr1	536957	537150	3
SRR10163234	Chr1	795291	799026	11
SRR10163234	Chr1	795296	799026	2
SRR10163234	Chr1	985613	988179	5
SRR10163234	Chr1	985613	988180	9
SRR10163234	Chr1	985777	986133	5
SRR10163236	Chr1	1061899	1063670	5
SRR10163236	Chr1	1148659	1150351	3
SRR10163234	Chr1	1962595	1966991	7
SRR10163236	Chr1	2033408	2036597	7
SRR10163234	Chr1	2240954	2241243	19
SRR10163237	Chr1	2479294	2482117	6
SRR10163234	Chr1	2608450	2608680	16
SRR10163234	Chr1	2653370	2653771	3
SRR10163237	Chr1	2704091	2704288	4
SRR10163236	Chr1	2766894	2769185	2
SRR10163236	Chr1	3252922	3253660	23
SRR10163236	Chr1	3310468	3316764	12
SRR10163237	Chr1	3336646	3336893	10
SRR10163236	Chr1	3403908	3404544	3
SRR10163236	Chr1	4420451	4425334	12
SRR10163236	Chr1	4700154	4701800	5
SRR10163237	Chr1	4758388	4759221	7
SRR10163234	Chr1	6252805	6257171	20
SRR10163234	Chr1	7063512	7064772	6
SRR10163234	Chr1	7996112	7997613	4
SRR10163236	Chr1	8375543	8383835	6
SRR10163234	Chr1	8443943	8444311	4
SRR10163234	Chr1	8508335	8508677	44
SRR10163234	Chr1	9119157	9120059	5
SRR10163236	Chr1	9743766	9744882	11
SRR10163237	Chr1	9996942	9997160	3
SRR10163237	Chr1	10156654	10156833	3
SRR10163237	Chr1	10195961	10201527	10
SRR10163234	Chr1	10408930	10411105	7
SRR10163236	Chr1	10445760	10446143	2
SRR10163236	Chr1	10504143	10506895	5
SRR10163237	Chr1	10608058	10608356	14
SRR10163237	Chr1	10687545	10688574	6
SRR10163236	Chr1	11051387	11052705	9
SRR10163236	Chr1	11194457	11198588	3
SRR10163234	Chr1	11533432	11534033	7
SRR10163236	Chr1	11533498	11534421	6
SRR10163236	Chr1	11865715	11872304	27
SRR10163237	Chr1	12076412	12079106	6
SRR10163236	Chr1	12330860	12331298	8
SRR10163236	Chr1	12571698	12572567	6
SRR10163236	Chr1	12860511	12860759	3
SRR10163234	Chr1	13121671	13124100	5
SRR10163234	Chr1	13233348	13234847	6
SRR10163236	Chr1	13233412	13235740	46
SRR10163236	Chr1	13518599	13518945	6
SRR10163237	Chr1	13948516	13949101	5
SRR10163234	Chr1	14159291	14160139	6
SRR10163237	Chr1	14201575	14203653	107
SRR10163237	Chr1	14202436	14204807	32
SRR10163236	Chr1	14202537	14202767	9
SRR10163236	Chr1	14270041	14270393	2
SRR10163236	Chr1	14469545	14470969	10
SRR10163237	Chr1	15076152	15076486	2
SRR10163236	Chr1	15384425	15385681	9
SRR10163237	Chr1	15779523	15779703	2
SRR10163234	Chr1	15896124	15896325	2
SRR10163234	Chr1	15944792	15945042	8
SRR10163237	Chr1	16247444	16247965	2
SRR10163236	Chr1	16743293	16743530	7
SRR10163237	Chr1	16929198	16933409	6
SRR10163234	Chr1	17256956	17257290	4
SRR10163237	Chr1	17260594	17264786	36
SRR10163237	Chr1	17417657	17421193	6
SRR10163237	Chr1	17520963	17521691	11
SRR10163236	Chr1	17800318	17800940	2
SRR10163237	Chr1	17951702	17953501	2
SRR10163234	Chr1	18005201	18005415	6
SRR10163237	Chr1	18254875	18257590	4
SRR10163237	Chr1	18439034	18440112	6
SRR10163237	Chr1	19018851	19019525	8
SRR10163236	Chr1	19141023	19141504	2
SRR10163236	Chr1	20073112	20074437	2
SRR10163237	Chr1	20290260	20290743	3
SRR10163236	Chr1	20769649	20772275	27
SRR10163236	Chr1	20790896	20791350	4
SRR10163236	Chr1	20810784	20811495	33
SRR10163236	Chr1	21641022	21641602	4
SRR10163236	Chr1	22055876	22056706	8
SRR10163236	Chr1	22398950	22406690	8
SRR10163236	Chr1	22924482	22925159	22
SRR10163236	Chr1	23053289	23053565	7
SRR10163234	Chr1	23166234	23167645	3
SRR10163237	Chr1	23171457	23176075	2
SRR10163237	Chr1	23764040	23764390	6
SRR10163237	Chr1	23816897	23817527	19
SRR10163236	Chr1	24783217	24783408	2
SRR10163236	Chr1	24901928	24902323	7
SRR10163234	Chr1	25922536	25924327	6
SRR10163237	Chr1	27163750	27165014	20
SRR10163234	Chr1	27465551	27466099	107
SRR10163236	Chr1	27547643	27547984	2
SRR10163234	Chr1	28362264	28362906	7
SRR10163236	Chr1	29018681	29019268	3
SRR10163236	Chr1	29106815	29107204	3
SRR10163237	Chr1	29119584	29124444	7
SRR10163236	Chr1	29178485	29184627	5
SRR10163237	Chr1	29490614	29492185	11
SRR10163236	Chr1	29530169	29533682	16
SRR10163237	Chr1	29660234	29667555	2
SRR10163237	Chr1	30226781	30227362	20
SRR10163236	Chr1	30315577	30316916	20
SRR10163236	Chr1	30328205	30328755	6
SRR10163237	Chr2	1302	3970	8
SRR10163237	Chr2	1763	3686	2
SRR10163237	Chr2	2064	2605	5
SRR10163237	Chr2	2101	2856	2
SRR10163237	Chr2	2176	2549	3
SRR10163236	Chr2	2188	2786	6
SRR10163236	Chr2	2188	3096	2
SRR10163236	Chr2	2202	2862	2
SRR10163236	Chr2	2209	2758	3
SRR10163236	Chr2	2232	2871	2
SRR10163237	Chr2	2250	2554	2
SRR10163237	Chr2	2320	2860	2
SRR10163236	Chr2	2376	2726	5
SRR10163236	Chr2	2398	3410	2
SRR10163237	Chr2	2402	2867	5
SRR10163237	Chr2	2419	3702	7
SRR10163236	Chr2	2475	2951	2
SRR10163236	Chr2	2661	3152	2
SRR10163236	Chr2	2671	3105	2
SRR10163236	Chr2	2727	3831	2
SRR10163237	Chr2	2738	3213	2
SRR10163236	Chr2	2742	3126	2
SRR10163236	Chr2	2812	3637	5
SRR10163236	Chr2	2827	4458	2
SRR10163234	Chr2	2828	3514	5
SRR10163234	Chr2	2832	3424	2
SRR10163236	Chr2	2855	4077	2
SRR10163234	Chr2	2877	3980	6
SRR10163237	Chr2	2975	3406	3
SRR10163237	Chr2	2980	3662	4
SRR10163236	Chr2	2988	3729	2
SRR10163236	Chr2	3029	3617	4
SRR10163236	Chr2	3062	3646	6
SRR10163236	Chr2	3090	3661	3
SRR10163237	Chr2	3363	3594	4
SRR10163234	Chr2	175499	176090	9
SRR10163236	Chr2	200024	201099	14
SRR10163236	Chr2	200185	201364	6
SRR10163237	Chr2	631261	632776	2
SRR10163236	Chr2	694723	696744	7
SRR10163236	Chr2	1025425	1025704	2
SRR10163236	Chr2	1074713	1076985	9
SRR10163237	Chr2	1075713	1079107	4
SRR10163236	Chr2	1144768	1149298	2
SRR10163237	Chr2	1559228	1559652	7
SRR10163236	Chr2	1693778	1694156	11
SRR10163236	Chr2	1766579	1767214	5
SRR10163236	Chr2	2297867	2303909	11
SRR10163236	Chr2	2393905	2394145	3
SRR10163237	Chr2	2502634	2503868	18
SRR10163236	Chr2	2525718	2530105	11
SRR10163237	Chr2	2596466	2598388	7
SRR10163236	Chr2	2834765	2837186	5
SRR10163236	Chr2	3313174	3313367	4
SRR10163234	Chr2	3314175	3314583	7
SRR10163234	Chr2	3332807	3333340	2
SRR10163237	Chr2	3334910	3335130	8
SRR10163236	Chr2	3339768	3341036	6
SRR10163237	Chr2	3378969	3379183	7
SRR10163236	Chr2	3449591	3449933	4
SRR10163236	Chr2	3449983	3450862	2
SRR10163237	Chr2	3686764	3687174	9
SRR10163237	Chr2	3736970	3737752	4
SRR10163236	Chr2	3895980	3897329	69
SRR10163236	Chr2	3895982	3897328	2
SRR10163236	Chr2	3896188	3896518	11
SRR10163234	Chr2	3989717	3989899	18
SRR10163236	Chr2	4066365	4066573	2
SRR10163234	Chr2	4067019	4068328	18
SRR10163234	Chr2	4182584	4182830	30
SRR10163234	Chr2	4246722	4247078	2
SRR10163234	Chr2	4284043	4284284	2
SRR10163234	Chr2	4464704	4465179	19
SRR10163234	Chr2	4464840	4465427	40
SRR10163236	Chr2	4465917	4466137	20
SRR10163237	Chr2	4705624	4706024	4
SRR10163237	Chr2	4713550	4713748	41
SRR10163234	Chr2	4811557	4811736	470
SRR10163234	Chr2	4811560	4811736	2
SRR10163237	Chr2	4910275	4910908	99
SRR10163236	Chr2	4982319	4983324	6
SRR10163236	Chr2	5145186	5149345	4
SRR10163237	Chr2	5258713	5259837	3
SRR10163237	Chr2	5492835	5493351	10
SRR10163237	Chr2	5492836	5493348	2
SRR10163237	Chr2	5492836	5493351	310
SRR10163237	Chr2	5492837	5493351	2
SRR10163236	Chr2	5532461	5533618	3
SRR10163236	Chr2	5559099	5560297	7
SRR10163237	Chr2	5599198	5599972	14
SRR10163236	Chr2	6677293	6677720	8
SRR10163237	Chr2	7116412	7119925	23
SRR10163234	Chr2	7190937	7191428	8
SRR10163234	Chr2	7191022	7191261	4
SRR10163234	Chr2	7191044	7191246	8
SRR10163236	Chr2	8199033	8199596	10
SRR10163234	Chr2	8199061	8199569	3
SRR10163236	Chr2	8199061	8199569	3
SRR10163237	Chr2	8199082	8199548	4
SRR10163237	Chr2	8199088	8199538	14
SRR10163237	Chr2	8199088	8199539	3
SRR10163237	Chr2	8199088	8199540	9
SRR10163237	Chr2	8199088	8199541	6
SRR10163237	Chr2	8199088	8199542	21
SRR10163237	Chr2	8199088	8199543	2791
SRR10163237	Chr2	8199089	8199543	4
SRR10163237	Chr2	8199089	8199544	2
SRR10163237	Chr2	8199090	8199543	19
SRR10163237	Chr2	8199092	8199543	11
SRR10163237	Chr2	8199093	8199543	7
SRR10163237	Chr2	8199112	8199517	2
SRR10163237	Chr2	8199112	8199519	319
SRR10163237	Chr2	8199115	8199519	2
SRR10163237	Chr2	8199116	8199519	2
SRR10163237	Chr2	8199132	8199500	187
SRR10163237	Chr2	8199137	8199500	3
SRR10163237	Chr2	8199148	8199480	8
SRR10163237	Chr2	8199148	8199481	2
SRR10163237	Chr2	8199148	8199482	3
SRR10163237	Chr2	8199148	8199484	4
SRR10163237	Chr2	8199148	8199485	847
SRR10163237	Chr2	8199151	8199485	2
SRR10163237	Chr2	8199153	8199485	2
SRR10163236	Chr2	8199160	8199468	46
SRR10163237	Chr2	8199166	8199466	290
SRR10163237	Chr2	8199167	8199467	2
SRR10163237	Chr2	8199168	8199466	3
SRR10163237	Chr2	8199170	8199466	2
SRR10163237	Chr2	8689312	8689496	15
SRR10163236	Chr2	8738919	8745000	9
SRR10163236	Chr2	8965835	8966028	2
SRR10163234	Chr2	10045717	10046576	8
SRR10163237	Chr2	10147994	10148398	15
SRR10163234	Chr2	10291551	10291896	7
SRR10163237	Chr2	10313952	10314501	2
SRR10163237	Chr2	10895424	10897605	8
SRR10163234	Chr2	11178221	11178677	2
SRR10163237	Chr2	11413976	11415026	11
SRR10163237	Chr2	12563172	12564335	3
SRR10163236	Chr2	12882312	12887320	14
SRR10163236	Chr2	13109927	13110180	5
SRR10163234	Chr2	13155674	13157268	8
SRR10163236	Chr2	13920095	13920483	2
SRR10163236	Chr2	14043059	14043343	3
SRR10163237	Chr2	14528483	14532590	7
SRR10163237	Chr2	14529536	14531688	2
SRR10163237	Chr2	14591196	14591590	5
SRR10163237	Chr2	14978573	14978789	2
SRR10163237	Chr2	15024485	15025397	11
SRR10163234	Chr2	15290590	15291110	6
SRR10163236	Chr2	15340222	15343013	10
SRR10163236	Chr2	15489790	15492026	3
SRR10163234	Chr2	15913370	15916931	8
SRR10163237	Chr2	16111643	16119898	4
SRR10163236	Chr2	16114711	16115073	14
SRR10163236	Chr2	16353336	16353589	2
SRR10163234	Chr2	16434992	16437252	13
SRR10163236	Chr2	17879820	17881145	5
SRR10163236	Chr2	18392936	18393927	3
SRR10163237	Chr2	18603699	18604118	3
SRR10163236	Chr2	18814813	18823871	10
SRR10163237	Chr2	19060854	19061657	4
SRR10163234	Chr2	19253800	19254021	6
SRR10163236	Chr2	19292654	19294697	4
SRR10163237	Chr2	19332113	19332468	13
SRR10163236	Chr2	19594815	19602434	11
SRR10163237	Chr2	19642185	19643198	3
SRR10163234	Chr3	97011	97754	3
SRR10163236	Chr3	147901	148152	2
SRR10163237	Chr3	250806	251046	2
SRR10163237	Chr3	282431	282642	3
SRR10163234	Chr3	397258	398191	7
SRR10163236	Chr3	884672	886050	3
SRR10163236	Chr3	909661	909958	2
SRR10163237	Chr3	995748	996000	3
SRR10163234	Chr3	1033932	1034511	4
SRR10163237	Chr3	1547330	1559745	6
SRR10163234	Chr3	1554612	1555391	5
SRR10163234	Chr3	1586663	1586840	93
SRR10163237	Chr3	1629845	1630029	18
SRR10163236	Chr3	1840791	1843212	11
SRR10163237	Chr3	1860665	1862643	7
SRR10163237	Chr3	1894668	1896730	5
SRR10163236	Chr3	1974275	1978916	7
SRR10163237	Chr3	2448417	2448686	4
SRR10163237	Chr3	2497342	2500054	7
SRR10163236	Chr3	2742086	2742860	13
SRR10163234	Chr3	2827733	2828030	130
SRR10163237	Chr3	2856454	2856794	3
SRR10163234	Chr3	3112798	3113566	4
SRR10163236	Chr3	3477108	3477378	9
SRR10163236	Chr3	3502566	3506499	7
SRR10163236	Chr3	3676320	3684936	7
SRR10163236	Chr3	3695536	3695920	90
SRR10163237	Chr3	4072970	4073305	7
SRR10163237	Chr3	4263787	4264450	3
SRR10163237	Chr3	4310482	4311171	8
SRR10163237	Chr3	4614360	4616135	4
SRR10163237	Chr3	4773644	4775100	25
SRR10163237	Chr3	4868823	4869132	6
SRR10163234	Chr3	5004789	5011136	38
SRR10163237	Chr3	5121698	5122059	3
SRR10163237	Chr3	5478382	5479275	12
SRR10163234	Chr3	5496533	5497425	2
SRR10163234	Chr3	5496533	5497429	171
SRR10163236	Chr3	5533421	5534143	5
SRR10163237	Chr3	5743369	5750944	6
SRR10163234	Chr3	5845919	5846248	33
SRR10163237	Chr3	6420225	6421125	6
SRR10163236	Chr3	6420338	6420944	10
SRR10163236	Chr3	6819024	6819385	2
SRR10163237	Chr3	7850802	7851237	3
SRR10163234	Chr3	7929858	7930342	3
SRR10163234	Chr3	8041661	8042176	22
SRR10163237	Chr3	8604002	8605012	5
SRR10163236	Chr3	8676012	8676708	3
SRR10163234	Chr3	9519463	9520376	89
SRR10163237	Chr3	9646444	9649189	3
SRR10163237	Chr3	9683922	9686422	3
SRR10163236	Chr3	10071123	10076419	15
SRR10163234	Chr3	10073616	10073966	57
SRR10163236	Chr3	10132843	10136066	11
SRR10163234	Chr3	10366418	10367260	42
SRR10163236	Chr3	10641594	10642021	2
SRR10163234	Chr3	10723205	10727668	7
SRR10163236	Chr3	11416513	11416823	3
SRR10163236	Chr3	11423966	11424166	13
SRR10163236	Chr3	12037159	12037512	2
SRR10163237	Chr3	12095690	12095933	2
SRR10163237	Chr3	12390811	12391639	22
SRR10163237	Chr3	12391196	12391714	4
SRR10163237	Chr3	12461841	12462073	5
SRR10163237	Chr3	12524000	12524684	3
SRR10163236	Chr3	12605372	12607052	4
SRR10163237	Chr3	12879439	12879745	2
SRR10163236	Chr3	12948726	12949332	4
SRR10163237	Chr3	12954011	12954461	12
SRR10163237	Chr3	13024877	13028580	5
SRR10163234	Chr3	13025302	13025589	2
SRR10163236	Chr3	13056479	13058134	8
SRR10163234	Chr3	13170917	13171467	12
SRR10163237	Chr3	13230848	13232583	6
SRR10163236	Chr3	13254464	13255818	14
SRR10163234	Chr3	13305995	13306194	7
SRR10163237	Chr3	13843192	13843387	2
SRR10163236	Chr3	13887047	13887297	2
SRR10163236	Chr3	13971686	13972061	5
SRR10163234	Chr3	14191871	14198728	5
SRR10163236	Chr3	14192459	14192613	82
SRR10163236	Chr3	14192459	14195278	6
SRR10163237	Chr3	14193425	14197924	5
SRR10163237	Chr3	14193507	14197924	15
SRR10163237	Chr3	14193633	14198372	60
SRR10163236	Chr3	14193785	14199496	20
SRR10163237	Chr3	14194253	14195711	2
SRR10163236	Chr3	14194477	14199875	6
SRR10163237	Chr3	14194494	14198106	5
SRR10163237	Chr3	14194519	14194996	3
SRR10163234	Chr3	14194536	14198728	24
SRR10163234	Chr3	14194763	14198728	17
SRR10163237	Chr3	14194941	14196656	2
SRR10163237	Chr3	14194941	14196968	2
SRR10163237	Chr3	14195006	14196524	3
SRR10163237	Chr3	14195006	14196836	3
SRR10163237	Chr3	14195084	14197941	4
SRR10163236	Chr3	14195124	14195278	90
SRR10163237	Chr3	14195269	14197941	2
SRR10163236	Chr3	14195414	14197826	18
SRR10163236	Chr3	14195510	14196573	3
SRR10163236	Chr3	14195510	14196885	4
SRR10163236	Chr3	14195539	14197205	3
SRR10163237	Chr3	14195580	14200334	4
SRR10163237	Chr3	14195665	14197735	2
SRR10163236	Chr3	14195685	14196487	2
SRR10163237	Chr3	14195713	14197410	40
SRR10163237	Chr3	14195730	14197657	4
SRR10163237	Chr3	14195765	14198004	11
SRR10163234	Chr3	14195841	14197310	2
SRR10163234	Chr3	14195866	14196925	2
SRR10163237	Chr3	14195888	14196722	3
SRR10163236	Chr3	14195889	14196789	2
SRR10163237	Chr3	14195889	14196378	2
SRR10163236	Chr3	14195900	14196556	4
SRR10163236	Chr3	14195902	14197022	2
SRR10163237	Chr3	14195907	14196074	340
SRR10163237	Chr3	14195915	14198487	6
SRR10163236	Chr3	14195922	14196556	2
SRR10163234	Chr3	14195932	14196787	2
SRR10163237	Chr3	14195933	14196453	3
SRR10163237	Chr3	14195935	14196302	2
SRR10163234	Chr3	14195989	14197731	11
SRR10163237	Chr3	14196006	14196495	3
SRR10163237	Chr3	14196008	14197650	3
SRR10163237	Chr3	14196011	14198023	3
SRR10163236	Chr3	14196059	14196852	3
SRR10163237	Chr3	14196066	14196846	2
SRR10163237	Chr3	14196068	14196513	7
SRR10163237	Chr3	14196068	14196825	9
SRR10163237	Chr3	14196074	14197394	42
SRR10163237	Chr3	14196107	14196672	3
SRR10163236	Chr3	14196114	14196669	2
SRR10163236	Chr3	14196119	14196721	11
SRR10163236	Chr3	14196123	14201137	8
SRR10163237	Chr3	14196138	14197203	52
SRR10163236	Chr3	14196142	14197178	3
SRR10163237	Chr3	14196143	14196516	10
SRR10163237	Chr3	14196143	14196828	4
SRR10163234	Chr3	14196147	14196638	3
SRR10163236	Chr3	14196155	14196755	29
SRR10163236	Chr3	14196155	14197067	11
SRR10163236	Chr3	14196159	14197387	5
SRR10163237	Chr3	14196164	14198072	7
SRR10163236	Chr3	14196169	14196831	6
SRR10163236	Chr3	14196198	14196722	2
SRR10163237	Chr3	14196199	14196530	8
SRR10163237	Chr3	14196199	14196842	6
SRR10163236	Chr3	14196202	14196915	3
SRR10163234	Chr3	14196217	14196944	2
SRR10163237	Chr3	14196217	14196521	6
SRR10163236	Chr3	14196218	14196748	3
SRR10163234	Chr3	14196219	14196524	3
SRR10163234	Chr3	14196219	14196836	3
SRR10163234	Chr3	14196221	14199052	5
SRR10163236	Chr3	14196222	14196772	2
SRR10163237	Chr3	14196227	14197340	5
SRR10163236	Chr3	14196240	14197865	6
SRR10163236	Chr3	14196255	14196811	7
SRR10163236	Chr3	14196260	14197314	2
SRR10163237	Chr3	14196287	14196829	142
SRR10163236	Chr3	14196291	14196754	3
SRR10163237	Chr3	14196295	14197121	2
SRR10163236	Chr3	14196299	14196832	17
SRR10163237	Chr3	14196307	14197193	2
SRR10163237	Chr3	14196316	14196854	2
SRR10163236	Chr3	14196330	14197333	2
SRR10163237	Chr3	14196331	14196838	2
SRR10163236	Chr3	14196342	14197171	3
SRR10163236	Chr3	14196343	14197007	2
SRR10163236	Chr3	14196345	14196836	5
SRR10163236	Chr3	14196349	14198578	2
SRR10163236	Chr3	14196351	14196839	2
SRR10163236	Chr3	14196355	14196845	4
SRR10163236	Chr3	14196361	14197058	2
SRR10163236	Chr3	14196365	14197381	8
SRR10163237	Chr3	14196369	14196836	8
SRR10163237	Chr3	14196381	14198714	3
SRR10163237	Chr3	14196383	14198600	3
SRR10163237	Chr3	14196386	14197673	14
SRR10163237	Chr3	14196389	14198305	8
SRR10163236	Chr3	14196391	14196858	4
SRR10163234	Chr3	14196392	14197089	3
SRR10163236	Chr3	14196414	14197853	22
SRR10163237	Chr3	14196414	14197396	2
SRR10163237	Chr3	14196429	14197150	3
SRR10163236	Chr3	14196469	14197608	4
SRR10163234	Chr3	14196500	14197285	2
SRR10163237	Chr3	14196513	14197313	2
SRR10163236	Chr3	14196549	14197606	9
SRR10163237	Chr3	14196557	14198805	6
SRR10163237	Chr3	14196620	14197928	3
SRR10163236	Chr3	14196640	14197076	3
SRR10163237	Chr3	14196644	14197332	2
SRR10163237	Chr3	14196648	14197137	3
SRR10163236	Chr3	14196652	14197154	3
SRR10163236	Chr3	14196653	14197908	4
SRR10163237	Chr3	14196661	14197081	4
SRR10163237	Chr3	14196662	14197319	2
SRR10163234	Chr3	14196665	14197011	2
SRR10163237	Chr3	14196665	14197149	2
SRR10163234	Chr3	14196673	14197602	5
SRR10163236	Chr3	14196682	14197236	8
SRR10163234	Chr3	14196686	14197200	2
SRR10163236	Chr3	14196716	14197380	3
SRR10163236	Chr3	14196721	14197490	2
SRR10163236	Chr3	14196721	14197617	2
SRR10163237	Chr3	14196739	14197088	2
SRR10163237	Chr3	14196741	14197150	2
SRR10163237	Chr3	14196758	14197146	2
SRR10163237	Chr3	14196768	14197355	3
SRR10163236	Chr3	14196773	14197284	3
SRR10163236	Chr3	14196780	14197169	2
SRR10163236	Chr3	14196823	14197334	2
SRR10163237	Chr3	14196825	14197313	2
SRR10163236	Chr3	14196849	14197299	2
SRR10163237	Chr3	14196869	14198805	9
SRR10163236	Chr3	14196875	14199817	2
SRR10163237	Chr3	14196930	14197928	13
SRR10163236	Chr3	14196955	14197446	2
SRR10163236	Chr3	14196959	14197700	2
SRR10163234	Chr3	14196964	14197241	3
SRR10163236	Chr3	14196965	14197908	6
SRR10163237	Chr3	14196970	14198071	2
SRR10163234	Chr3	14196976	14197215	6
SRR10163234	Chr3	14196998	14197200	7
SRR10163236	Chr3	14197000	14197588	4
SRR10163234	Chr3	14197011	14198082	6
SRR10163236	Chr3	14197024	14198289	2
SRR10163236	Chr3	14197026	14198090	2
SRR10163236	Chr3	14197037	14197954	2
SRR10163237	Chr3	14197043	14198447	2
SRR10163236	Chr3	14197044	14198882	2
SRR10163236	Chr3	14197050	14199548	3
SRR10163236	Chr3	14197053	14198537	11
SRR10163236	Chr3	14197054	14197782	13
SRR10163236	Chr3	14197061	14197632	3
SRR10163237	Chr3	14197066	14198560	6
SRR10163236	Chr3	14197091	14198063	2
SRR10163236	Chr3	14197105	14198070	7
SRR10163234	Chr3	14197129	14197970	2
SRR10163237	Chr3	14197136	14198380	7
SRR10163236	Chr3	14197147	14197957	4
SRR10163236	Chr3	14197155	14198088	4
SRR10163236	Chr3	14197182	14198927	2
SRR10163237	Chr3	14197189	14198839	5
SRR10163237	Chr3	14197192	14197982	2
SRR10163237	Chr3	14197203	14197732	3
SRR10163236	Chr3	14197214	14198686	2
SRR10163236	Chr3	14197215	14198041	10
SRR10163237	Chr3	14197219	14197943	5
SRR10163236	Chr3	14197224	14198483	4
SRR10163236	Chr3	14197230	14197900	2
SRR10163237	Chr3	14197230	14198716	40
SRR10163236	Chr3	14197235	14197835	14
SRR10163236	Chr3	14197238	14197919	22
SRR10163236	Chr3	14197239	14197715	2
SRR10163236	Chr3	14197244	14198780	14
SRR10163236	Chr3	14197248	14197775	2
SRR10163236	Chr3	14197249	14197890	5
SRR10163234	Chr3	14197250	14197832	3
SRR10163236	Chr3	14197250	14197705	3
SRR10163237	Chr3	14197252	14197711	8
SRR10163234	Chr3	14197256	14197925	7
SRR10163237	Chr3	14197256	14198016	5
SRR10163236	Chr3	14197259	14197984	6
SRR10163234	Chr3	14197260	14197930	17
SRR10163234	Chr3	14197263	14197801	3
SRR10163234	Chr3	14197263	14197821	9
SRR10163236	Chr3	14197292	14197814	2
SRR10163237	Chr3	14197311	14198482	2
SRR10163236	Chr3	14197312	14198442	3
SRR10163236	Chr3	14197314	14198005	3
SRR10163236	Chr3	14197335	14198100	3
SRR10163237	Chr3	14197382	14197586	7
SRR10163236	Chr3	14197399	14197868	6
SRR10163234	Chr3	14197404	14197921	11
SRR10163237	Chr3	14197407	14198497	3
SRR10163236	Chr3	14197408	14197800	3
SRR10163236	Chr3	14197415	14197972	3
SRR10163237	Chr3	14197425	14198477	2
SRR10163236	Chr3	14197435	14197663	12
SRR10163237	Chr3	14197439	14198072	8
SRR10163237	Chr3	14197445	14198485	3
SRR10163237	Chr3	14197446	14198468	2
SRR10163237	Chr3	14197452	14197985	4
SRR10163237	Chr3	14197515	14200758	14
SRR10163237	Chr3	14197523	14198469	2
SRR10163237	Chr3	14197546	14198642	7
SRR10163237	Chr3	14197551	14198143	2
SRR10163237	Chr3	14197563	14200337	7
SRR10163237	Chr3	14197590	14197961	2
SRR10163234	Chr3	14197598	14198099	2
SRR10163237	Chr3	14197608	14198115	9
SRR10163237	Chr3	14197630	14197954	2
SRR10163237	Chr3	14197632	14198785	10
SRR10163237	Chr3	14197665	14198565	2
SRR10163236	Chr3	14197698	14197994	2
SRR10163237	Chr3	14197737	14198581	2
SRR10163234	Chr3	14197883	14198516	4
SRR10163234	Chr3	14198084	14199935	9
SRR10163237	Chr3	14198166	14200065	3
SRR10163237	Chr3	14198206	14200004	11
SRR10163237	Chr3	14198213	14199749	2
SRR10163236	Chr3	14198256	14199419	7
SRR10163236	Chr3	14198260	14200243	2
SRR10163237	Chr3	14198297	14199902	2
SRR10163236	Chr3	14198304	14198755	2
SRR10163236	Chr3	14198318	14198753	2
SRR10163236	Chr3	14198349	14198738	2
SRR10163234	Chr3	14198350	14200035	2
SRR10163236	Chr3	14198484	14199421	3
SRR10163237	Chr3	14198604	14200624	4
SRR10163237	Chr3	14198609	14200060	2
SRR10163237	Chr3	14198686	14199880	2
SRR10163237	Chr3	14198690	14199164	2
SRR10163237	Chr3	14198723	14200652	5
SRR10163237	Chr3	14198755	14200487	9
SRR10163237	Chr3	14198764	14199557	2
SRR10163237	Chr3	14198921	14199656	4
SRR10163237	Chr3	14198925	14200812	4
SRR10163237	Chr3	14198960	14200553	3
SRR10163237	Chr3	14198963	14199715	7
SRR10163237	Chr3	14198985	14199661	16
SRR10163237	Chr3	14198986	14199649	12
SRR10163237	Chr3	14198997	14199734	3
SRR10163237	Chr3	14199003	14199548	8
SRR10163236	Chr3	14199004	14199499	3
SRR10163237	Chr3	14199004	14199512	13
SRR10163236	Chr3	14199006	14199497	7
SRR10163234	Chr3	14199009	14200421	3
SRR10163237	Chr3	14199010	14199351	2
SRR10163237	Chr3	14199010	14199524	2
SRR10163234	Chr3	14199011	14200693	44
SRR10163236	Chr3	14199011	14200370	10
SRR10163236	Chr3	14199013	14199425	15
SRR10163236	Chr3	14199014	14199570	3
SRR10163236	Chr3	14199016	14200620	4
SRR10163234	Chr3	14199022	14200418	7
SRR10163236	Chr3	14199023	14199460	3
SRR10163236	Chr3	14199027	14199468	2
SRR10163234	Chr3	14199032	14200863	17
SRR10163236	Chr3	14199033	14199917	4
SRR10163236	Chr3	14199036	14199574	10
SRR10163237	Chr3	14199036	14199598	4
SRR10163236	Chr3	14199043	14199656	4
SRR10163237	Chr3	14199049	14199559	33
SRR10163234	Chr3	14199056	14199657	4
SRR10163237	Chr3	14199060	14199952	6
SRR10163237	Chr3	14199064	14199588	5
SRR10163234	Chr3	14199066	14199432	44
SRR10163236	Chr3	14199070	14199425	8
SRR10163237	Chr3	14199070	14199646	7
SRR10163236	Chr3	14199074	14199432	2
SRR10163236	Chr3	14199075	14200034	3
SRR10163237	Chr3	14199078	14200619	9
SRR10163234	Chr3	14199080	14199512	5
SRR10163237	Chr3	14199081	14199775	2
SRR10163236	Chr3	14199082	14199432	3
SRR10163236	Chr3	14199086	14199469	2
SRR10163237	Chr3	14199088	14199965	5
SRR10163236	Chr3	14199089	14199822	17
SRR10163236	Chr3	14199090	14204618	10
SRR10163236	Chr3	14199092	14199520	5
SRR10163234	Chr3	14199093	14199294	2
SRR10163234	Chr3	14199093	14199825	4
SRR10163236	Chr3	14199093	14199459	3
SRR10163237	Chr3	14199095	14199932	4
SRR10163237	Chr3	14199100	14199963	17
SRR10163237	Chr3	14199102	14199475	16
SRR10163234	Chr3	14199104	14199497	2
SRR10163236	Chr3	14199104	14199576	20
SRR10163236	Chr3	14199105	14199417	9
SRR10163236	Chr3	14199122	14199651	2
SRR10163237	Chr3	14199126	14200334	14
SRR10163237	Chr3	14199126	14200806	12
SRR10163236	Chr3	14199129	14200132	7
SRR10163234	Chr3	14199133	14199338	2
SRR10163237	Chr3	14199147	14199568	5
SRR10163237	Chr3	14199159	14201018	2
SRR10163237	Chr3	14199160	14199651	3
SRR10163237	Chr3	14199166	14199515	11
SRR10163237	Chr3	14199172	14200928	6
SRR10163234	Chr3	14199180	14199533	10
SRR10163234	Chr3	14199191	14200414	2
SRR10163236	Chr3	14199194	14200868	11
SRR10163237	Chr3	14199194	14200493	4
SRR10163236	Chr3	14199200	14199728	2
SRR10163237	Chr3	14199200	14200052	4
SRR10163237	Chr3	14199200	14200841	11
SRR10163236	Chr3	14199207	14199902	8
SRR10163237	Chr3	14199214	14199900	5
SRR10163236	Chr3	14199220	14199573	2
SRR10163236	Chr3	14199223	14200617	3
SRR10163236	Chr3	14199226	14200071	3
SRR10163236	Chr3	14199232	14199641	2
SRR10163236	Chr3	14199233	14199567	3
SRR10163236	Chr3	14199238	14200309	5
SRR10163236	Chr3	14199241	14199974	3
SRR10163237	Chr3	14199242	14200927	13
SRR10163234	Chr3	14199244	14201055	5
SRR10163236	Chr3	14199244	14200129	6
SRR10163237	Chr3	14199244	14199523	3
SRR10163236	Chr3	14199249	14200035	11
SRR10163234	Chr3	14199253	14199465	2
SRR10163237	Chr3	14199254	14200626	23
SRR10163234	Chr3	14199259	14199633	54
SRR10163237	Chr3	14199259	14199939	4
SRR10163236	Chr3	14199266	14200144	6
SRR10163236	Chr3	14199269	14200561	2
SRR10163237	Chr3	14199276	14200627	6
SRR10163237	Chr3	14199279	14200307	5
SRR10163236	Chr3	14199284	14201626	4
SRR10163237	Chr3	14199284	14200436	7
SRR10163234	Chr3	14199286	14200654	35
SRR10163237	Chr3	14199287	14199914	3
SRR10163237	Chr3	14199289	14200101	4
SRR10163234	Chr3	14199298	14199512	2
SRR10163237	Chr3	14199300	14200447	12
SRR10163237	Chr3	14199301	14199815	8
SRR10163237	Chr3	14199308	14199654	8
SRR10163236	Chr3	14199317	14199555	4
SRR10163237	Chr3	14199317	14200337	2
SRR10163236	Chr3	14199326	14199540	6
SRR10163234	Chr3	14199327	14199654	13
SRR10163236	Chr3	14199333	14199979	4
SRR10163236	Chr3	14199343	14199756	4
SRR10163237	Chr3	14199343	14199787	4
SRR10163237	Chr3	14199349	14200339	5
SRR10163236	Chr3	14199351	14199831	7
SRR10163237	Chr3	14199351	14200000	28
SRR10163237	Chr3	14199354	14199736	2
SRR10163236	Chr3	14199355	14199565	2
SRR10163237	Chr3	14199355	14199735	5
SRR10163237	Chr3	14199360	14199863	2
SRR10163236	Chr3	14199364	14200458	2
SRR10163236	Chr3	14199366	14200459	6
SRR10163236	Chr3	14199369	14199993	2
SRR10163236	Chr3	14199372	14200395	5
SRR10163236	Chr3	14199389	14200282	4
SRR10163236	Chr3	14199422	14199709	2
SRR10163237	Chr3	14199448	14199942	18
SRR10163237	Chr3	14199452	14200109	2
SRR10163234	Chr3	14199454	14200339	2
SRR10163234	Chr3	14199482	14199973	2
SRR10163236	Chr3	14199488	14200444	13
SRR10163237	Chr3	14199496	14200237	4
SRR10163237	Chr3	14199505	14200148	2
SRR10163237	Chr3	14199508	14200773	8
SRR10163236	Chr3	14199514	14200479	3
SRR10163234	Chr3	14199525	14200092	4
SRR10163237	Chr3	14199723	14202359	5
SRR10163236	Chr3	14199767	14201172	2
SRR10163236	Chr3	14199779	14200188	2
SRR10163237	Chr3	14199788	14200232	2
SRR10163237	Chr3	14199788	14200427	7
SRR10163237	Chr3	14199806	14200194	9
SRR10163237	Chr3	14199811	14200360	3
SRR10163236	Chr3	14199820	14200922	4
SRR10163234	Chr3	14199824	14200361	3
SRR10163236	Chr3	14199824	14200817	4
SRR10163237	Chr3	14199824	14200223	2
SRR10163234	Chr3	14199827	14200046	10
SRR10163236	Chr3	14199827	14200302	2
SRR10163236	Chr3	14199833	14201013	6
SRR10163237	Chr3	14199836	14200249	14
SRR10163237	Chr3	14199840	14200152	22
SRR10163234	Chr3	14199871	14200504	2
SRR10163236	Chr3	14199876	14200302	8
SRR10163234	Chr3	14199895	14200375	2
SRR10163237	Chr3	14199911	14201153	2
SRR10163236	Chr3	14199940	14200281	2
SRR10163237	Chr3	14199976	14201186	3
SRR10163236	Chr3	14200164	14201617	4
SRR10163237	Chr3	14200178	14201162	3
SRR10163236	Chr3	14200199	14201125	4
SRR10163236	Chr3	14200209	14201171	2
SRR10163236	Chr3	14200222	14201398	2
SRR10163236	Chr3	14200248	14200832	2
SRR10163236	Chr3	14200291	14201111	3
SRR10163236	Chr3	14200335	14200823	2
SRR10163237	Chr3	14200340	14203857	9
SRR10163237	Chr3	14200340	14203939	2
SRR10163237	Chr3	14200394	14200895	5
SRR10163236	Chr3	14200542	14201769	2
SRR10163236	Chr3	14200578	14204465	4
SRR10163236	Chr3	14200620	14201892	2
SRR10163236	Chr3	14200625	14201837	2
SRR10163237	Chr3	14200645	14201256	6
SRR10163236	Chr3	14200648	14201403	5
SRR10163236	Chr3	14200657	14201458	3
SRR10163236	Chr3	14200691	14201975	2
SRR10163234	Chr3	14200716	14201209	3
SRR10163237	Chr3	14200728	14201232	2
SRR10163236	Chr3	14200763	14201454	7
SRR10163236	Chr3	14200799	14201851	5
SRR10163236	Chr3	14200840	14201390	2
SRR10163237	Chr3	14200867	14201481	3
SRR10163234	Chr3	14200900	14201926	4
SRR10163237	Chr3	14200925	14201834	2
SRR10163237	Chr3	14200933	14201229	2
SRR10163236	Chr3	14200937	14201458	4
SRR10163234	Chr3	14200945	14201480	6
SRR10163237	Chr3	14200962	14201329	2
SRR10163237	Chr3	14200975	14201481	3
SRR10163237	Chr3	14200996	14201225	2
SRR10163234	Chr3	14201027	14202833	4
SRR10163236	Chr3	14201034	14201707	2
SRR10163236	Chr3	14201034	14201761	2
SRR10163236	Chr3	14201047	14201665	2
SRR10163236	Chr3	14201083	14202465	2
SRR10163237	Chr3	14201214	14204509	4
SRR10163237	Chr3	14201214	14204943	3
SRR10163237	Chr3	14201214	14205170	2
SRR10163236	Chr3	14201281	14202546	2
SRR10163237	Chr3	14201324	14202296	5
SRR10163236	Chr3	14201377	14202727	3
SRR10163236	Chr3	14201393	14203581	8
SRR10163234	Chr3	14201395	14202351	4
SRR10163237	Chr3	14201445	14202674	2
SRR10163236	Chr3	14201665	14202437	2
SRR10163237	Chr3	14201765	14202097	8
SRR10163237	Chr3	14201791	14202165	2
SRR10163236	Chr3	14201825	14202658	2
SRR10163237	Chr3	14201829	14202629	3
SRR10163237	Chr3	14201891	14202400	2
SRR10163237	Chr3	14201913	14202617	4
SRR10163236	Chr3	14202028	14204835	5
SRR10163237	Chr3	14202038	14202489	2
SRR10163234	Chr3	14202115	14203902	3
SRR10163236	Chr3	14202137	14202513	4
SRR10163237	Chr3	14202144	14202393	2
SRR10163236	Chr3	14202149	14202636	2
SRR10163236	Chr3	14202239	14202720	38
SRR10163236	Chr3	14202245	14202452	2
SRR10163237	Chr3	14202310	14204626	4
SRR10163236	Chr3	14202458	14204594	2
SRR10163236	Chr3	14202486	14204445	2
SRR10163234	Chr3	14202565	14203704	5
SRR10163236	Chr3	14202571	14203927	2
SRR10163236	Chr3	14202611	14203641	9
SRR10163236	Chr3	14202698	14204367	2
SRR10163236	Chr3	14202819	14203580	2
SRR10163236	Chr3	14202831	14203543	3
SRR10163236	Chr3	14202841	14203329	6
SRR10163237	Chr3	14202849	14203297	3
SRR10163236	Chr3	14202855	14203546	3
SRR10163236	Chr3	14202855	14204202	2
SRR10163236	Chr3	14202857	14203381	2
SRR10163236	Chr3	14202857	14203387	2
SRR10163236	Chr3	14202877	14203724	2
SRR10163236	Chr3	14202877	14203736	2
SRR10163234	Chr3	14202887	14203427	2
SRR10163236	Chr3	14202901	14203461	3
SRR10163236	Chr3	14202903	14203411	4
SRR10163234	Chr3	14202961	14203554	2
SRR10163236	Chr3	14202979	14203395	7
SRR10163237	Chr3	14202983	14203424	2
SRR10163236	Chr3	14202988	14203374	2
SRR10163237	Chr3	14202995	14203394	2
SRR10163234	Chr3	14203019	14203396	13
SRR10163234	Chr3	14203024	14203396	9
SRR10163236	Chr3	14203024	14203293	7
SRR10163236	Chr3	14203024	14203385	5
SRR10163234	Chr3	14203029	14204529	4
SRR10163234	Chr3	14203029	14205190	3
SRR10163237	Chr3	14203030	14203484	8
SRR10163237	Chr3	14203030	14203867	2
SRR10163237	Chr3	14203030	14203949	2
SRR10163236	Chr3	14203036	14203402	2
SRR10163236	Chr3	14203046	14203382	2
SRR10163236	Chr3	14203048	14203405	2
SRR10163236	Chr3	14203057	14203362	6
SRR10163237	Chr3	14203057	14203757	3
SRR10163236	Chr3	14203075	14203486	3
SRR10163237	Chr3	14203083	14203495	5
SRR10163237	Chr3	14203089	14203515	2
SRR10163236	Chr3	14203097	14203305	11
SRR10163237	Chr3	14203098	14203412	4
SRR10163236	Chr3	14203100	14203387	2
SRR10163234	Chr3	14203109	14203300	29
SRR10163236	Chr3	14203113	14203431	8
SRR10163236	Chr3	14203115	14203449	4
SRR10163237	Chr3	14203128	14203475	2
SRR10163234	Chr3	14203133	14203421	3
SRR10163236	Chr3	14203139	14203366	15
SRR10163236	Chr3	14203141	14203327	12
SRR10163237	Chr3	14203146	14203392	2
SRR10163237	Chr3	14203163	14203803	5
SRR10163237	Chr3	14203163	14203973	2
SRR10163237	Chr3	14248752	14249311	2
SRR10163237	Chr3	14333663	14336125	75
SRR10163236	Chr3	14427237	14431908	3
SRR10163234	Chr3	14544437	14544802	2
SRR10163237	Chr3	14806368	14806643	7
SRR10163237	Chr3	14806588	14809506	11
SRR10163234	Chr3	15010002	15012706	4
SRR10163237	Chr3	15036979	15037167	11
SRR10163236	Chr3	15043922	15047016	3
SRR10163236	Chr3	15151398	15152862	6
SRR10163237	Chr3	15537631	15541753	25
SRR10163236	Chr3	15576869	15579542	5
SRR10163237	Chr3	15577372	15579017	18
SRR10163236	Chr3	15580047	15582506	4
SRR10163236	Chr3	15622787	15623751	2
SRR10163237	Chr3	15728832	15732983	3
SRR10163234	Chr3	15742498	15743790	3
SRR10163236	Chr3	15999496	16000298	3
SRR10163234	Chr3	16325336	16328887	6
SRR10163236	Chr3	16642596	16643097	6
SRR10163236	Chr3	16642713	16643116	2
SRR10163234	Chr3	16794562	16794906	8
SRR10163237	Chr3	16919347	16919664	2
SRR10163237	Chr3	16997971	17003527	3
SRR10163237	Chr3	17190517	17190852	4
SRR10163237	Chr3	17626703	17629731	2
SRR10163234	Chr3	17710418	17711979	18
SRR10163234	Chr3	17717947	17718322	2
SRR10163237	Chr3	18085496	18085983	169
SRR10163237	Chr3	18085501	18085983	2
SRR10163237	Chr3	18351023	18351189	2
SRR10163237	Chr3	18624246	18624581	2
SRR10163234	Chr3	19321035	19321356	4
SRR10163237	Chr3	19838338	19839296	10
SRR10163237	Chr3	19864651	19865125	5
SRR10163236	Chr3	19979734	19980357	13
SRR10163237	Chr3	20249873	20250066	4
SRR10163236	Chr3	20811069	20811393	2
SRR10163234	Chr3	20968526	20973490	3
SRR10163237	Chr3	21050567	21051232	2
SRR10163236	Chr3	21396134	21398029	9
SRR10163237	Chr3	21630468	21630661	3
SRR10163234	Chr3	21635493	21635759	4
SRR10163236	Chr3	21636194	21636512	3
SRR10163234	Chr3	21679542	21681745	20
SRR10163234	Chr3	21867252	21867612	6
SRR10163234	Chr3	22019341	22020339	3
SRR10163237	Chr3	22196564	22197863	4
SRR10163236	Chr3	22317531	22317897	13
SRR10163236	Chr3	22394020	22394426	7
SRR10163236	Chr3	22455932	22456437	2
SRR10163234	Chr3	22515668	22518634	112
SRR10163237	Chr3	22657091	22657272	2
SRR10163234	Chr3	22733709	22733946	7
SRR10163237	Chr3	22987401	22987601	4
SRR10163236	Chr3	23036979	23037438	4
SRR10163237	Chr3	23173487	23174463	3
SRR10163234	Chr3	23197084	23198295	20
SRR10163234	Chr3	23310215	23311241	6
SRR10163234	Chr4	113613	113819	20
SRR10163234	Chr4	358030	358388	5
SRR10163237	Chr4	1015123	1015913	2
SRR10163234	Chr4	1674513	1675711	8
SRR10163237	Chr4	1677040	1678086	4
SRR10163237	Chr4	1753208	1753563	3
SRR10163236	Chr4	1829095	1829415	7
SRR10163236	Chr4	1952824	1953481	27
SRR10163236	Chr4	2001301	2004423	4
SRR10163234	Chr4	2041268	2041695	51
SRR10163237	Chr4	2346448	2346669	3
SRR10163236	Chr4	2354730	2354938	10
SRR10163236	Chr4	2401770	2402568	10
SRR10163236	Chr4	2580452	2582148	4
SRR10163237	Chr4	2676727	2677596	5
SRR10163234	Chr4	2798292	2798740	2
SRR10163236	Chr4	2799360	2800260	2
SRR10163236	Chr4	2915969	2916615	3
SRR10163236	Chr4	3067224	3067430	6
SRR10163237	Chr4	3134644	3135045	2
SRR10163237	Chr4	3136519	3137855	29
SRR10163234	Chr4	3338945	3340417	6
SRR10163237	Chr4	3397505	3398087	3
SRR10163236	Chr4	3605744	3606196	21
SRR10163234	Chr4	3622315	3623052	3
SRR10163236	Chr4	3625027	3625575	2
SRR10163236	Chr4	3704094	3704596	14
SRR10163236	Chr4	3787046	3787414	2
SRR10163237	Chr4	3847700	3848508	2
SRR10163237	Chr4	3864252	3866409	4
SRR10163236	Chr4	3864376	3864797	2
SRR10163237	Chr4	4042637	4043050	44
SRR10163236	Chr4	4049854	4050417	2
SRR10163234	Chr4	4512305	4514026	15
SRR10163236	Chr4	4523668	4525286	4
SRR10163237	Chr4	4654000	4655390	30
SRR10163236	Chr4	4829775	4830619	2
SRR10163236	Chr4	4942065	4942412	4
SRR10163236	Chr4	4942066	4942409	2
SRR10163236	Chr4	4942066	4942410	3
SRR10163236	Chr4	4942066	4942411	3
SRR10163236	Chr4	4942066	4942413	2372
SRR10163237	Chr4	4942066	4942413	2
SRR10163236	Chr4	4942067	4942413	2
SRR10163236	Chr4	4942067	4942414	6
SRR10163236	Chr4	4942068	4942413	5
SRR10163236	Chr4	4942069	4942413	6
SRR10163236	Chr4	4942070	4942413	2
SRR10163236	Chr4	4942071	4942413	7
SRR10163237	Chr4	4991733	4993682	17
SRR10163236	Chr4	4993177	4994728	7
SRR10163236	Chr4	4993787	4994335	3
SRR10163237	Chr4	5018698	5020978	3
SRR10163237	Chr4	5070126	5070760	2
SRR10163237	Chr4	5071454	5072329	5
SRR10163234	Chr4	5526016	5526533	3
SRR10163234	Chr4	5593459	5593961	5
SRR10163236	Chr4	6228878	6234798	12
SRR10163236	Chr4	6295675	6296443	2
SRR10163236	Chr4	6351045	6351653	2
SRR10163237	Chr4	6618314	6620717	3
SRR10163236	Chr4	7305354	7305637	11
SRR10163237	Chr4	7474011	7475998	167
SRR10163237	Chr4	7494179	7495436	6
SRR10163237	Chr4	7985259	7985437	2
SRR10163234	Chr4	8023493	8024174	11
SRR10163237	Chr4	8317441	8319821	67
SRR10163236	Chr4	8670296	8672911	5
SRR10163236	Chr4	8879453	8884887	6
SRR10163236	Chr4	8883029	8885809	3
SRR10163237	Chr4	8934519	8934895	2
SRR10163236	Chr4	9120448	9124191	4
SRR10163234	Chr4	9552069	9552516	2
SRR10163237	Chr4	9981302	9981571	11
SRR10163237	Chr4	10562282	10562524	2
SRR10163234	Chr4	10767645	10768145	15
SRR10163236	Chr4	11498391	11499668	5
SRR10163237	Chr4	11644299	11649019	16
SRR10163236	Chr4	11693896	11695810	5
SRR10163236	Chr4	11962778	11963087	2
SRR10163236	Chr4	12044075	12045704	2
SRR10163236	Chr4	12048507	12048850	2
SRR10163237	Chr4	12140527	12142192	10
SRR10163234	Chr4	12156337	12159733	4
SRR10163237	Chr4	12232987	12233429	3
SRR10163236	Chr4	12283714	12286273	4
SRR10163234	Chr4	12326706	12327601	6
SRR10163237	Chr4	12644141	12648365	11
SRR10163234	Chr4	12761642	12764155	4
SRR10163234	Chr4	13022106	13022616	4
SRR10163237	Chr4	13261064	13261303	3
SRR10163236	Chr4	13324567	13329003	4
SRR10163236	Chr4	13834822	13835027	5
SRR10163234	Chr4	13881699	13881954	3
SRR10163234	Chr4	13883632	13886377	9
SRR10163237	Chr4	14271496	14276040	10
SRR10163237	Chr4	14847659	14848937	2
SRR10163237	Chr4	14907756	14911856	3
SRR10163236	Chr4	15127340	15127564	2
SRR10163234	Chr4	15127669	15128218	2
SRR10163234	Chr4	15796203	15796417	2
SRR10163236	Chr4	15863855	15864730	5
SRR10163236	Chr4	15952036	15954057	4
SRR10163237	Chr4	16327563	16327913	4
SRR10163236	Chr4	16726903	16728502	2
SRR10163234	Chr4	16957207	16960017	15
SRR10163234	Chr4	16957207	16960018	3
SRR10163237	Chr4	16957562	16959555	5
SRR10163236	Chr4	16974126	16980938	11
SRR10163236	Chr4	17049540	17050112	56
SRR10163237	Chr4	17332838	17336602	26
SRR10163237	Chr4	17804183	17806555	5
SRR10163236	Chr4	17907095	17909004	41
SRR10163237	Chr4	17912656	17922832	13
SRR10163237	Chr4	17937368	17941291	9
SRR10163237	Chr4	17956432	17957735	3
SRR10163236	Chr4	17986013	17987972	26
SRR10163236	Chr4	18015586	18019679	8
SRR10163236	Chr4	18062599	18067055	4
SRR10163234	Chr4	18086017	18086293	3
SRR10163236	Chr4	18107110	18107991	2
SRR10163234	Chr4	18176024	18177076	21
SRR10163236	Chr4	18176655	18177025	3
SRR10163237	Chr4	18469671	18470587	2
SRR10163236	Chr5	294772	299718	19
SRR10163236	Chr5	296949	297274	2
SRR10163236	Chr5	313550	316626	11
SRR10163237	Chr5	360647	361808	2
SRR10163237	Chr5	430063	440799	4
SRR10163236	Chr5	835527	836548	6
SRR10163236	Chr5	835646	836462	2
SRR10163236	Chr5	1060972	1061257	3
SRR10163237	Chr5	1138855	1139206	8
SRR10163237	Chr5	1425435	1426061	5
SRR10163234	Chr5	1497249	1497538	4
SRR10163234	Chr5	1504005	1504359	2
SRR10163236	Chr5	1593901	1594116	2
SRR10163237	Chr5	1765583	1765950	2
SRR10163236	Chr5	1800714	1803530	3
SRR10163236	Chr5	2016626	2017489	2
SRR10163237	Chr5	2127879	2129951	2
SRR10163236	Chr5	2140537	2146197	3
SRR10163237	Chr5	2400208	2403665	3
SRR10163236	Chr5	2649152	2654005	4
SRR10163236	Chr5	2782477	2788933	7
SRR10163236	Chr5	2782491	2782766	2
SRR10163236	Chr5	2822722	2823095	3
SRR10163236	Chr5	2882589	2883683	4
SRR10163236	Chr5	2929426	2932550	11
SRR10163234	Chr5	3399390	3400503	9
SRR10163237	Chr5	3437185	3439856	19
SRR10163237	Chr5	4058519	4058834	6
SRR10163237	Chr5	4294502	4297918	2
SRR10163237	Chr5	4821923	4822207	2
SRR10163234	Chr5	4891746	4897813	5
SRR10163234	Chr5	5431201	5432376	83
SRR10163234	Chr5	5825780	5827141	5
SRR10163236	Chr5	5827054	5827340	2
SRR10163237	Chr5	6102381	6109805	16
SRR10163236	Chr5	6404252	6405642	6
SRR10163237	Chr5	6892593	6894458	13
SRR10163236	Chr5	7453527	7455161	2
SRR10163236	Chr5	7524837	7526827	11
SRR10163236	Chr5	7660409	7664059	6
SRR10163234	Chr5	7970187	7970518	8
SRR10163237	Chr5	8102940	8109400	3
SRR10163236	Chr5	8116600	8117632	9
SRR10163234	Chr5	8296421	8303004	13
SRR10163234	Chr5	8326225	8331037	4
SRR10163237	Chr5	8790426	8790625	4
SRR10163236	Chr5	8970733	8974803	5
SRR10163234	Chr5	9048686	9052975	14
SRR10163237	Chr5	9793144	9796892	8
SRR10163234	Chr5	10042420	10044870	14
SRR10163237	Chr5	10220474	10220693	2
SRR10163236	Chr5	10366272	10367856	5
SRR10163237	Chr5	10816728	10816947	5
SRR10163237	Chr5	10820569	10820782	6
SRR10163236	Chr5	10962237	10962753	3
SRR10163236	Chr5	11158499	11162629	9
SRR10163236	Chr5	11185183	11186372	2
SRR10163234	Chr5	11231802	11232061	2
SRR10163236	Chr5	11347977	11349662	8
SRR10163237	Chr5	11418048	11419203	9
SRR10163236	Chr5	11479814	11482283	4
SRR10163237	Chr5	12009509	12010563	2
SRR10163236	Chr5	12039237	12039867	5
SRR10163237	Chr5	12110136	12110790	4
SRR10163237	Chr5	12111113	12120732	7
SRR10163234	Chr5	12119789	12120082	26
SRR10163234	Chr5	12164200	12164785	2
SRR10163236	Chr5	12221546	12222381	7
SRR10163236	Chr5	12248740	12249971	30
SRR10163237	Chr5	12513062	12516267	2
SRR10163236	Chr5	12565250	12565500	3
SRR10163234	Chr5	12581493	12583882	9
SRR10163234	Chr5	12758894	12761219	10
SRR10163236	Chr5	12937617	12938231	27
SRR10163236	Chr5	12937618	12938231	256
SRR10163236	Chr5	13501199	13504340	4
SRR10163236	Chr5	13761880	13772929	4
SRR10163234	Chr5	13787411	13788049	9
SRR10163234	Chr5	13923828	13924390	6
SRR10163234	Chr5	13992975	13993578	21
SRR10163236	Chr5	13999079	14001129	10
SRR10163236	Chr5	14058337	14059730	8
SRR10163236	Chr5	14121229	14121792	2
SRR10163234	Chr5	14189250	14189447	81
SRR10163237	Chr5	14244971	14252308	4
SRR10163237	Chr5	15072370	15074713	47
SRR10163236	Chr5	15422540	15423091	2
SRR10163236	Chr5	15446521	15449583	3
SRR10163237	Chr5	15806296	15806654	4
SRR10163236	Chr5	16232807	16234141	4
SRR10163236	Chr5	16242539	16242768	4
SRR10163237	Chr5	16408227	16408678	5
SRR10163237	Chr5	17098360	17099094	3
SRR10163237	Chr5	17098360	17099097	2
SRR10163237	Chr5	17098360	17099099	713
SRR10163237	Chr5	17115389	17118102	6
SRR10163237	Chr5	17867364	17867619	16
SRR10163237	Chr5	18755324	18755805	2
SRR10163237	Chr5	19241654	19241932	3
SRR10163237	Chr5	19420796	19421709	15
SRR10163236	Chr5	19603209	19606306	3
SRR10163236	Chr5	19787132	19788121	4
SRR10163236	Chr5	20029138	20029511	6
SRR10163237	Chr5	20151431	20151672	4
SRR10163237	Chr5	20181998	20182372	2
SRR10163236	Chr5	20236468	20241450	11
SRR10163236	Chr5	20555389	20555726	10
SRR10163237	Chr5	20557882	20558363	5
SRR10163234	Chr5	20557909	20558303	2
SRR10163236	Chr5	20872849	20873375	28
SRR10163237	Chr5	20971714	20975253	2
SRR10163236	Chr5	21036658	21040621	6
SRR10163236	Chr5	21064401	21066122	4
SRR10163236	Chr5	21307946	21308370	3
SRR10163236	Chr5	21647749	21648891	29
SRR10163236	Chr5	22222846	22223624	2
SRR10163236	Chr5	22485467	22485676	6
SRR10163236	Chr5	23326443	23327280	5
SRR10163237	Chr5	23467295	23467501	6
SRR10163234	Chr5	23845883	23847870	4
SRR10163237	Chr5	23846089	23847090	4
SRR10163237	Chr5	23866646	23866992	28
SRR10163236	Chr5	24271599	24271799	2
SRR10163237	Chr5	24273226	24275681	2
SRR10163237	Chr5	24983819	24986787	4
SRR10163237	Chr5	25066463	25066991	5
SRR10163237	Chr5	25066783	25067532	2
SRR10163237	Chr5	25526873	25527132	3
SRR10163237	Chr5	25842953	25843456	19
SRR10163237	Chr5	25957983	25958352	8
SRR10163236	Chr5	26029931	26036699	11
SRR10163234	Chr5	26209785	26210192	2
SRR10163234	Chr5	26209785	26210194	18
SRR10163236	Chr5	26218701	26218923	2
SRR10163236	Chr5	26660434	26662536	7
SRR10163236	Chr5	26717939	26718815	4
SRR10163237	Chr5	26853941	26854948	37
