# Supplementary material for: The extrachromosomal circular DNAs of the rice blast pathogen Magnaporthe oryzae contain a wide variety of LTR retrotransposons, genes, and effectors
Source: BMC Biol. 2022 Nov 23;20:260. doi: 10.1186/s12915-022-01457-2 (PMC9694575; doi:10.1186/s12915-022-01457-2)
Supplement: Supplementary file 15 — Additional file 15. List of eccDNA forming regions called using Illumina circularome sequencing data for A. thaliana stem tissue published by Wang et al. [5]. The first column describes the sample the eccDNA was called with, the next three columns represent the genomic coordinates of the eccDNA forming region, and the last column represents the number of junction split reads used to call the eccDNA forming region. [file 12915_2022_1457_MOESM15_ESM.txt]

SRR10163229	Chr1	1565	1771	2
SRR10163235	Chr1	4056	4738	3
SRR10163235	Chr1	4079	4737	2
SRR10163235	Chr1	22578	32358	2
SRR10163235	Chr1	23127	23506	6
SRR10163235	Chr1	28423	28706	5
SRR10163228	Chr1	34274	35199	3
SRR10163235	Chr1	68713	71408	2
SRR10163228	Chr1	73009	73926	5
SRR10163235	Chr1	83849	84564	4
SRR10163228	Chr1	85672	87199	9
SRR10163229	Chr1	90079	90340	47
SRR10163235	Chr1	113337	114074	17
SRR10163228	Chr1	119666	120921	3
SRR10163229	Chr1	123553	127982	26
SRR10163228	Chr1	135711	137815	6
SRR10163228	Chr1	139983	141052	7
SRR10163228	Chr1	145514	148383	86
SRR10163229	Chr1	152085	154410	46
SRR10163228	Chr1	157243	159070	15
SRR10163235	Chr1	161221	161454	6
SRR10163228	Chr1	163302	166590	66
SRR10163229	Chr1	165102	169135	166
SRR10163229	Chr1	165293	166959	11
SRR10163228	Chr1	165665	169057	3
SRR10163229	Chr1	165681	166474	2
SRR10163229	Chr1	172234	172962	7
SRR10163228	Chr1	175986	179387	7
SRR10163229	Chr1	177574	177962	5
SRR10163235	Chr1	183426	186734	5
SRR10163235	Chr1	185381	185746	2
SRR10163228	Chr1	185673	189332	17
SRR10163229	Chr1	186076	187544	16
SRR10163229	Chr1	189622	190631	6
SRR10163229	Chr1	200522	201411	4
SRR10163228	Chr1	219418	220932	248
SRR10163235	Chr1	237207	238651	2
SRR10163228	Chr1	242952	246337	40
SRR10163228	Chr1	245849	247551	27
SRR10163228	Chr1	260762	264861	20
SRR10163228	Chr1	266512	268221	7
SRR10163235	Chr1	271270	271822	19
SRR10163235	Chr1	275032	276705	12
SRR10163229	Chr1	283441	284182	3
SRR10163235	Chr1	286571	290490	6
SRR10163228	Chr1	288092	289637	19
SRR10163228	Chr1	299905	300187	5
SRR10163229	Chr1	300311	301613	12
SRR10163228	Chr1	300798	304543	31
SRR10163229	Chr1	304753	306613	6
SRR10163235	Chr1	306881	309119	11
SRR10163229	Chr1	308656	313703	115
SRR10163229	Chr1	308692	311111	12
SRR10163229	Chr1	310981	312607	37
SRR10163228	Chr1	312263	313332	4
SRR10163228	Chr1	313684	314309	5
SRR10163229	Chr1	318382	325654	70
SRR10163235	Chr1	320760	323655	27
SRR10163235	Chr1	321182	323809	3
SRR10163229	Chr1	321234	324137	2
SRR10163228	Chr1	322446	323879	4
SRR10163229	Chr1	323560	325188	18
SRR10163229	Chr1	338036	343305	320
SRR10163228	Chr1	340485	342318	107
SRR10163235	Chr1	342951	344060	2
SRR10163229	Chr1	351250	356681	97
SRR10163229	Chr1	352630	353725	3
SRR10163235	Chr1	355824	356424	8
SRR10163228	Chr1	361214	362623	8
SRR10163228	Chr1	362136	362696	6
SRR10163235	Chr1	362378	362920	13
SRR10163229	Chr1	363239	363481	3
SRR10163235	Chr1	371277	372379	6
SRR10163229	Chr1	373655	374268	232
SRR10163229	Chr1	375509	376164	14
SRR10163228	Chr1	385652	388869	25
SRR10163229	Chr1	393239	395912	3
SRR10163229	Chr1	393686	401573	153
SRR10163228	Chr1	403612	406257	5
SRR10163229	Chr1	408987	409587	42
SRR10163235	Chr1	409075	409502	157
SRR10163228	Chr1	410666	412180	3
SRR10163228	Chr1	416551	421345	36
SRR10163228	Chr1	422751	426690	26
SRR10163228	Chr1	431420	435235	17
SRR10163229	Chr1	436168	438353	25
SRR10163228	Chr1	436351	436985	4
SRR10163229	Chr1	436935	438566	4
SRR10163228	Chr1	443778	446269	6
SRR10163235	Chr1	451628	451952	2
SRR10163235	Chr1	465789	466435	3
SRR10163235	Chr1	470929	474435	11
SRR10163228	Chr1	480423	481796	10
SRR10163235	Chr1	480769	483543	3
SRR10163229	Chr1	486236	486541	9
SRR10163228	Chr1	486320	487443	3
SRR10163229	Chr1	489257	493550	20
SRR10163229	Chr1	497185	500780	2
SRR10163229	Chr1	504413	516306	2
SRR10163229	Chr1	504413	516310	60
SRR10163229	Chr1	512699	513115	10
SRR10163229	Chr1	512701	513120	1097
SRR10163229	Chr1	512702	513116	38
SRR10163229	Chr1	512703	513116	3
SRR10163229	Chr1	512703	513117	22
SRR10163229	Chr1	512704	513118	20
SRR10163229	Chr1	512704	513122	2
SRR10163229	Chr1	512705	513119	5
SRR10163228	Chr1	512706	513125	88
SRR10163229	Chr1	512706	513116	175
SRR10163229	Chr1	512706	513117	71
SRR10163229	Chr1	512706	513118	66
SRR10163229	Chr1	512706	513119	13
SRR10163229	Chr1	512706	513120	630
SRR10163229	Chr1	512706	513125	181040
SRR10163235	Chr1	512706	513125	4
SRR10163228	Chr1	512707	513121	3
SRR10163229	Chr1	512707	513117	72
SRR10163229	Chr1	512707	513118	65
SRR10163229	Chr1	512707	513119	48
SRR10163229	Chr1	512707	513120	45
SRR10163229	Chr1	512707	513121	2964
SRR10163228	Chr1	512708	513122	2
SRR10163229	Chr1	512708	513118	70
SRR10163229	Chr1	512708	513119	49
SRR10163229	Chr1	512708	513120	42
SRR10163229	Chr1	512708	513121	131
SRR10163229	Chr1	512708	513122	2211
SRR10163229	Chr1	512709	513119	39
SRR10163229	Chr1	512709	513120	26
SRR10163229	Chr1	512709	513121	69
SRR10163229	Chr1	512709	513122	41
SRR10163229	Chr1	512709	513123	1283
SRR10163229	Chr1	512710	513120	54
SRR10163229	Chr1	512710	513121	142
SRR10163229	Chr1	512710	513122	85
SRR10163229	Chr1	512710	513123	36
SRR10163229	Chr1	512710	513124	1762
SRR10163229	Chr1	512711	513121	123
SRR10163229	Chr1	512711	513122	56
SRR10163229	Chr1	512711	513123	21
SRR10163229	Chr1	512711	513124	63
SRR10163229	Chr1	512711	513125	516
SRR10163229	Chr1	512711	513127	1384
SRR10163229	Chr1	512712	513122	18
SRR10163229	Chr1	512712	513123	10
SRR10163229	Chr1	512712	513124	17
SRR10163229	Chr1	512712	513125	6
SRR10163229	Chr1	512712	513126	43
SRR10163229	Chr1	512713	513123	39
SRR10163229	Chr1	512713	513124	32
SRR10163229	Chr1	512713	513125	25
SRR10163229	Chr1	512713	513127	9
SRR10163229	Chr1	512713	513128	26
SRR10163229	Chr1	512714	513124	17
SRR10163229	Chr1	512714	513125	34
SRR10163229	Chr1	512714	513127	33
SRR10163229	Chr1	512714	513129	4
SRR10163229	Chr1	512715	513125	61
SRR10163229	Chr1	512715	513127	25
SRR10163229	Chr1	512715	513128	3
SRR10163229	Chr1	512716	513127	2
SRR10163229	Chr1	512717	513127	11
SRR10163229	Chr1	512717	513128	9
SRR10163229	Chr1	512717	513129	2
SRR10163229	Chr1	512718	513128	4
SRR10163229	Chr1	512721	513060	4
SRR10163229	Chr1	512723	513065	14
SRR10163229	Chr1	512723	513091	2
SRR10163229	Chr1	512724	513064	4
SRR10163229	Chr1	512725	513092	3
SRR10163229	Chr1	512726	513084	17
SRR10163229	Chr1	512731	513099	2
SRR10163229	Chr1	512734	513101	2
SRR10163229	Chr1	512735	513103	2
SRR10163229	Chr1	512737	513111	2
SRR10163229	Chr1	512740	513067	3
SRR10163229	Chr1	512740	513086	3
SRR10163229	Chr1	512742	513100	2
SRR10163229	Chr1	512744	513084	2
SRR10163229	Chr1	512744	513093	19
SRR10163229	Chr1	512745	513102	2
SRR10163229	Chr1	512749	513096	2
SRR10163229	Chr1	512755	513098	3
SRR10163229	Chr1	512756	513071	2
SRR10163229	Chr1	512756	513110	2
SRR10163229	Chr1	512761	513104	2
SRR10163228	Chr1	516482	521103	14
SRR10163228	Chr1	541731	543979	4
SRR10163235	Chr1	573644	574277	4
SRR10163229	Chr1	579621	585626	24
SRR10163229	Chr1	584283	585826	3
SRR10163229	Chr1	588677	589048	3
SRR10163228	Chr1	592462	603260	2
SRR10163228	Chr1	592462	603262	2
SRR10163228	Chr1	592462	603265	67
SRR10163228	Chr1	611149	611507	4
SRR10163229	Chr1	611671	612336	7
SRR10163229	Chr1	618378	618861	10
SRR10163228	Chr1	621172	621970	3
SRR10163229	Chr1	623646	624966	2
SRR10163229	Chr1	623748	626562	29
SRR10163228	Chr1	627936	633355	24
SRR10163228	Chr1	631810	634370	10
SRR10163235	Chr1	641516	642807	6
SRR10163229	Chr1	644938	646694	8
SRR10163229	Chr1	648627	655365	33
SRR10163228	Chr1	654520	656942	19
SRR10163228	Chr1	655762	657025	3
SRR10163228	Chr1	656434	657482	59
SRR10163228	Chr1	658112	660112	55
SRR10163235	Chr1	679122	679480	4
SRR10163229	Chr1	682559	684759	8
SRR10163228	Chr1	690180	693643	19
SRR10163235	Chr1	708330	709525	10
SRR10163235	Chr1	714148	714848	2
SRR10163235	Chr1	719407	720512	8
SRR10163235	Chr1	729751	735326	16
SRR10163228	Chr1	744716	746345	8
SRR10163235	Chr1	754251	754925	67
SRR10163228	Chr1	754480	755095	8
SRR10163228	Chr1	763345	766770	4
SRR10163228	Chr1	790256	791954	47
SRR10163229	Chr1	795315	799217	34
SRR10163235	Chr1	804334	806502	11
SRR10163235	Chr1	814724	815378	42
SRR10163229	Chr1	814840	816854	43
SRR10163228	Chr1	829905	832139	52
SRR10163235	Chr1	830158	833172	8
SRR10163235	Chr1	841253	841604	3
SRR10163228	Chr1	849095	851383	7
SRR10163228	Chr1	901560	909363	14
SRR10163229	Chr1	917028	918222	3
SRR10163235	Chr1	934415	936336	5
SRR10163228	Chr1	944987	952007	97
SRR10163229	Chr1	945431	948173	12
SRR10163235	Chr1	946298	947304	4
SRR10163235	Chr1	946672	952377	18
SRR10163229	Chr1	954821	955093	2
SRR10163235	Chr1	956026	960438	12
SRR10163235	Chr1	967842	968206	5
SRR10163228	Chr1	980200	981203	2
SRR10163235	Chr1	984492	986817	13
SRR10163228	Chr1	984613	989657	246
SRR10163228	Chr1	987846	990322	2
SRR10163229	Chr1	990488	994677	36
SRR10163229	Chr1	999148	999849	18
SRR10163229	Chr1	1002047	1008055	61
SRR10163228	Chr1	1016914	1018086	4
SRR10163235	Chr1	1021726	1021960	104
SRR10163229	Chr1	1026602	1029327	99
SRR10163229	Chr1	1035168	1036906	16
SRR10163228	Chr1	1036654	1037032	2
SRR10163228	Chr1	1047148	1048955	5
SRR10163229	Chr1	1050875	1051227	16
SRR10163229	Chr1	1050943	1051928	107
SRR10163228	Chr1	1053846	1055260	9
SRR10163228	Chr1	1061622	1063943	2
SRR10163228	Chr1	1061622	1063948	690
SRR10163235	Chr1	1061748	1061964	7
SRR10163228	Chr1	1073163	1075299	11
SRR10163229	Chr1	1076866	1077452	4
SRR10163235	Chr1	1078885	1082551	67
SRR10163228	Chr1	1082367	1085701	113
SRR10163228	Chr1	1085167	1087892	7
SRR10163228	Chr1	1091406	1094953	23
SRR10163235	Chr1	1126264	1129114	2
SRR10163228	Chr1	1144240	1148688	25
SRR10163228	Chr1	1177622	1180345	59
SRR10163228	Chr1	1185630	1190330	125
SRR10163228	Chr1	1188473	1195109	52
SRR10163228	Chr1	1190784	1191290	2
SRR10163235	Chr1	1206561	1209177	13
SRR10163228	Chr1	1211258	1211951	10
SRR10163235	Chr1	1212114	1213510	5
SRR10163235	Chr1	1213398	1214751	16
SRR10163235	Chr1	1217402	1219540	10
SRR10163228	Chr1	1219642	1221794	5
SRR10163228	Chr1	1229920	1237530	4
SRR10163228	Chr1	1247279	1247571	20
SRR10163228	Chr1	1254534	1255635	8
SRR10163229	Chr1	1262850	1266377	7
SRR10163229	Chr1	1265704	1267675	2
SRR10163228	Chr1	1279739	1283695	8
SRR10163235	Chr1	1279824	1280540	4
SRR10163229	Chr1	1291344	1297236	10
SRR10163229	Chr1	1293207	1294562	22
SRR10163235	Chr1	1296211	1297959	5
SRR10163229	Chr1	1318126	1319327	9
SRR10163235	Chr1	1321979	1323647	4
SRR10163228	Chr1	1326522	1327164	2
SRR10163228	Chr1	1351936	1354258	16
SRR10163229	Chr1	1360946	1361206	14
SRR10163235	Chr1	1361911	1363334	3
SRR10163228	Chr1	1382516	1382830	3
SRR10163235	Chr1	1386927	1388887	22
SRR10163229	Chr1	1387326	1387702	2
SRR10163228	Chr1	1389271	1391110	50
SRR10163229	Chr1	1409621	1412673	2
SRR10163229	Chr1	1410080	1410819	2
SRR10163228	Chr1	1414058	1416001	5
SRR10163228	Chr1	1423653	1426565	5
SRR10163228	Chr1	1424009	1427352	5
SRR10163228	Chr1	1428340	1429877	2
SRR10163228	Chr1	1431368	1437864	4
SRR10163229	Chr1	1431447	1434243	23
SRR10163228	Chr1	1436845	1437492	5
SRR10163235	Chr1	1440034	1441536	9
SRR10163229	Chr1	1447977	1449390	4
SRR10163229	Chr1	1448233	1450740	13
SRR10163235	Chr1	1483918	1487278	16
SRR10163235	Chr1	1490539	1494281	11
SRR10163235	Chr1	1498286	1498615	3
SRR10163229	Chr1	1506878	1509564	32
SRR10163228	Chr1	1512740	1513325	4
SRR10163228	Chr1	1512801	1515086	13
SRR10163229	Chr1	1514930	1515435	14
SRR10163228	Chr1	1534489	1536777	190
SRR10163228	Chr1	1547161	1550066	2
SRR10163235	Chr1	1556981	1557249	9
SRR10163228	Chr1	1560201	1564698	8
SRR10163228	Chr1	1568191	1572167	7
SRR10163235	Chr1	1574089	1583889	8
SRR10163235	Chr1	1574162	1577418	27
SRR10163229	Chr1	1609772	1611623	6
SRR10163229	Chr1	1609970	1610236	2
SRR10163235	Chr1	1610241	1611450	12
SRR10163228	Chr1	1621475	1627210	16
SRR10163229	Chr1	1652551	1653910	5
SRR10163235	Chr1	1667266	1667466	4
SRR10163229	Chr1	1667367	1667802	2
SRR10163229	Chr1	1667367	1667806	14
SRR10163229	Chr1	1667819	1668460	6
SRR10163235	Chr1	1670314	1672357	4
SRR10163229	Chr1	1675033	1675891	4
SRR10163228	Chr1	1679551	1681459	4
SRR10163229	Chr1	1685830	1687697	9
SRR10163228	Chr1	1689499	1691670	19
SRR10163229	Chr1	1692858	1695030	2
SRR10163229	Chr1	1711746	1713349	4
SRR10163228	Chr1	1727241	1728288	3
SRR10163228	Chr1	1729703	1734093	47
SRR10163235	Chr1	1734205	1737753	33
SRR10163228	Chr1	1737395	1740067	12
SRR10163228	Chr1	1740739	1743136	21
SRR10163235	Chr1	1741533	1741858	8
SRR10163228	Chr1	1741781	1742186	23
SRR10163228	Chr1	1743804	1745404	3
SRR10163229	Chr1	1745461	1748736	2
SRR10163228	Chr1	1745462	1748738	2
SRR10163229	Chr1	1745462	1748733	2
SRR10163229	Chr1	1745462	1748736	2
SRR10163229	Chr1	1745462	1748738	2972
SRR10163229	Chr1	1745464	1748738	2
SRR10163229	Chr1	1745464	1748739	4
SRR10163229	Chr1	1745465	1748738	3
SRR10163229	Chr1	1745466	1748738	10
SRR10163229	Chr1	1745467	1748738	9
SRR10163228	Chr1	1746929	1748741	4
SRR10163229	Chr1	1748261	1748591	79
SRR10163235	Chr1	1748315	1748811	16
SRR10163228	Chr1	1748781	1756964	246
SRR10163229	Chr1	1758933	1760240	11
SRR10163229	Chr1	1765975	1766278	5
SRR10163235	Chr1	1769062	1770248	6
SRR10163235	Chr1	1773221	1781762	12
SRR10163228	Chr1	1776253	1778481	7
SRR10163229	Chr1	1784386	1786650	2
SRR10163228	Chr1	1784397	1784642	2
SRR10163228	Chr1	1790991	1793851	3
SRR10163235	Chr1	1792976	1794685	21
SRR10163235	Chr1	1795099	1799940	183
SRR10163235	Chr1	1819424	1823243	15
SRR10163235	Chr1	1824120	1826064	51
SRR10163235	Chr1	1826719	1827540	12
SRR10163235	Chr1	1829535	1831492	24
SRR10163228	Chr1	1845315	1847881	21
SRR10163228	Chr1	1847181	1850014	27
SRR10163228	Chr1	1847747	1849203	8
SRR10163228	Chr1	1854183	1860527	41
SRR10163229	Chr1	1857148	1862830	254
SRR10163235	Chr1	1870296	1879132	109
SRR10163235	Chr1	1870300	1879131	3
SRR10163235	Chr1	1870406	1871935	17
SRR10163235	Chr1	1876049	1879476	4
SRR10163235	Chr1	1881079	1881675	3
SRR10163235	Chr1	1883115	1886025	11
SRR10163228	Chr1	1892998	1893599	2
SRR10163228	Chr1	1895017	1903353	46
SRR10163235	Chr1	1897795	1898085	5
SRR10163229	Chr1	1914540	1918086	3
SRR10163228	Chr1	1925601	1926023	2
SRR10163228	Chr1	1926028	1927314	22
SRR10163235	Chr1	1949462	1951158	16
SRR10163235	Chr1	2001881	2008651	57
SRR10163229	Chr1	2004517	2005239	7
SRR10163229	Chr1	2018588	2023370	8
SRR10163228	Chr1	2031092	2035147	17
SRR10163228	Chr1	2032198	2033285	11
SRR10163228	Chr1	2033532	2036743	111
SRR10163228	Chr1	2049752	2051013	3
SRR10163228	Chr1	2066679	2071803	142
SRR10163228	Chr1	2068804	2070524	3
SRR10163235	Chr1	2070550	2072013	3
SRR10163229	Chr1	2071426	2072222	15
SRR10163228	Chr1	2084837	2085788	11
SRR10163229	Chr1	2094803	2095633	8
SRR10163229	Chr1	2094849	2095802	9
SRR10163235	Chr1	2108053	2109452	2
SRR10163229	Chr1	2120361	2121748	11
SRR10163228	Chr1	2120472	2122748	6
SRR10163228	Chr1	2137946	2139149	2
SRR10163228	Chr1	2138215	2139473	3
SRR10163228	Chr1	2139590	2140615	6
SRR10163228	Chr1	2144860	2148522	30
SRR10163228	Chr1	2156119	2161092	27
SRR10163228	Chr1	2157270	2159270	8
SRR10163228	Chr1	2159984	2160513	6
SRR10163229	Chr1	2160036	2160411	2
SRR10163228	Chr1	2173262	2177909	5
SRR10163235	Chr1	2174281	2174538	4
SRR10163235	Chr1	2179232	2179543	4
SRR10163235	Chr1	2186462	2195534	7
SRR10163229	Chr1	2187871	2188798	16
SRR10163228	Chr1	2194374	2197896	46
SRR10163235	Chr1	2195514	2197152	4
SRR10163235	Chr1	2202191	2203812	3
SRR10163235	Chr1	2209570	2211337	34
SRR10163228	Chr1	2210634	2211564	10
SRR10163235	Chr1	2211771	2212231	74
SRR10163228	Chr1	2226235	2231875	37
SRR10163235	Chr1	2239171	2239830	4
SRR10163228	Chr1	2252303	2253555	13
SRR10163229	Chr1	2273371	2274077	10
SRR10163228	Chr1	2275197	2281253	2
SRR10163229	Chr1	2290593	2291053	2
SRR10163229	Chr1	2307731	2308498	5
SRR10163235	Chr1	2313563	2315187	10
SRR10163229	Chr1	2334193	2335313	9
SRR10163228	Chr1	2343625	2345068	13
SRR10163235	Chr1	2355569	2363308	187
SRR10163229	Chr1	2376001	2376740	37
SRR10163228	Chr1	2378173	2380810	104
SRR10163228	Chr1	2380981	2382812	4
SRR10163228	Chr1	2381694	2383229	10
SRR10163229	Chr1	2384606	2384866	5
SRR10163235	Chr1	2395532	2396464	89
SRR10163235	Chr1	2397729	2398329	16
SRR10163235	Chr1	2398061	2398368	3
SRR10163228	Chr1	2399438	2402848	17
SRR10163228	Chr1	2407227	2407802	2
SRR10163228	Chr1	2413524	2418692	85
SRR10163235	Chr1	2422629	2423339	25
SRR10163229	Chr1	2427066	2428792	79
SRR10163235	Chr1	2427602	2428997	63
SRR10163228	Chr1	2428707	2430528	15
SRR10163235	Chr1	2480801	2481580	9
SRR10163235	Chr1	2483651	2484128	22
SRR10163228	Chr1	2503184	2503827	2
SRR10163235	Chr1	2507907	2510053	6
SRR10163228	Chr1	2515051	2516609	8
SRR10163229	Chr1	2525312	2538926	28
SRR10163228	Chr1	2537950	2542444	29
SRR10163235	Chr1	2555430	2557606	6
SRR10163228	Chr1	2563228	2565261	5
SRR10163235	Chr1	2581033	2583540	30
SRR10163235	Chr1	2583287	2583699	4
SRR10163228	Chr1	2590576	2592382	6
SRR10163235	Chr1	2604351	2605815	7
SRR10163229	Chr1	2606765	2607814	5
SRR10163229	Chr1	2631266	2631680	2
SRR10163228	Chr1	2640044	2641169	23
SRR10163235	Chr1	2648468	2648842	9
SRR10163228	Chr1	2648861	2652599	23
SRR10163235	Chr1	2650759	2653365	4
SRR10163229	Chr1	2652591	2653972	18
SRR10163228	Chr1	2653438	2653847	4
SRR10163228	Chr1	2653439	2654619	10
SRR10163229	Chr1	2660143	2661349	18
SRR10163229	Chr1	2671127	2672732	2
SRR10163235	Chr1	2674861	2677772	4
SRR10163228	Chr1	2685521	2688929	155
SRR10163235	Chr1	2685989	2686159	39
SRR10163229	Chr1	2716611	2719933	2
SRR10163228	Chr1	2725176	2725693	4
SRR10163228	Chr1	2734814	2739081	90
SRR10163228	Chr1	2735800	2741981	59
SRR10163229	Chr1	2737430	2738170	2
SRR10163235	Chr1	2739917	2742062	16
SRR10163228	Chr1	2741324	2742145	5
SRR10163235	Chr1	2742537	2745725	15
SRR10163228	Chr1	2744108	2745147	6
SRR10163235	Chr1	2744129	2745368	15
SRR10163229	Chr1	2752801	2755904	43
SRR10163228	Chr1	2771361	2771577	5
SRR10163235	Chr1	2773946	2774641	4
SRR10163235	Chr1	2779742	2783882	53
SRR10163229	Chr1	2781700	2782654	3
SRR10163228	Chr1	2782249	2784562	156
SRR10163228	Chr1	2802678	2806303	31
SRR10163235	Chr1	2808873	2809514	11
SRR10163228	Chr1	2808898	2809446	33
SRR10163229	Chr1	2814945	2815820	121
SRR10163228	Chr1	2860292	2866339	154
SRR10163228	Chr1	2882874	2883386	12
SRR10163235	Chr1	2888441	2889292	5
SRR10163228	Chr1	2901948	2903933	8
SRR10163229	Chr1	2906568	2907805	11
SRR10163228	Chr1	2913273	2913733	30
SRR10163228	Chr1	2918430	2920503	14
SRR10163228	Chr1	2918730	2923624	20
SRR10163235	Chr1	2926953	2930412	4
SRR10163228	Chr1	2927742	2928353	4
SRR10163235	Chr1	2930776	2933134	11
SRR10163235	Chr1	2938594	2940782	12
SRR10163228	Chr1	2951740	2954109	8
SRR10163228	Chr1	2962918	2968617	53
SRR10163229	Chr1	2968691	2971728	16
SRR10163228	Chr1	2973224	2974283	6
SRR10163228	Chr1	2983712	2990106	79
SRR10163228	Chr1	2984832	2987799	30
SRR10163235	Chr1	2985385	2988993	7
SRR10163229	Chr1	2988219	2990592	10
SRR10163235	Chr1	2993789	2996355	7
SRR10163235	Chr1	2993871	2995596	2
SRR10163229	Chr1	3000951	3005327	55
SRR10163228	Chr1	3009850	3013583	4
SRR10163229	Chr1	3019732	3020577	31
SRR10163229	Chr1	3034944	3037113	25
SRR10163228	Chr1	3037927	3039866	3
SRR10163228	Chr1	3038420	3045345	106
SRR10163229	Chr1	3044889	3045448	2
SRR10163229	Chr1	3063132	3063663	14
SRR10163235	Chr1	3063218	3072314	40
SRR10163229	Chr1	3065011	3066648	12
SRR10163228	Chr1	3075621	3076558	2
SRR10163235	Chr1	3080319	3086599	10
SRR10163229	Chr1	3090783	3091231	2
SRR10163228	Chr1	3098517	3099011	2
SRR10163235	Chr1	3113241	3113530	3
SRR10163229	Chr1	3113450	3113570	1605
SRR10163229	Chr1	3128593	3130659	28
SRR10163235	Chr1	3128731	3130965	68
SRR10163229	Chr1	3129552	3129971	2
SRR10163229	Chr1	3134334	3137342	55
SRR10163228	Chr1	3142191	3143842	8
SRR10163228	Chr1	3143311	3143783	54
SRR10163229	Chr1	3152616	3155193	55
SRR10163228	Chr1	3153204	3163163	48
SRR10163229	Chr1	3162949	3169327	74
SRR10163235	Chr1	3163500	3163806	2
SRR10163228	Chr1	3166622	3167533	2
SRR10163229	Chr1	3174790	3177850	5
SRR10163228	Chr1	3185851	3190187	50
SRR10163235	Chr1	3190314	3196466	56
SRR10163228	Chr1	3209341	3214111	2
SRR10163228	Chr1	3209341	3214113	2
SRR10163228	Chr1	3209341	3214115	29
SRR10163235	Chr1	3219975	3223449	5
SRR10163228	Chr1	3221749	3224159	8
SRR10163235	Chr1	3227473	3231999	19
SRR10163228	Chr1	3238320	3241610	8
SRR10163235	Chr1	3246652	3254307	37
SRR10163228	Chr1	3258073	3259566	21
SRR10163228	Chr1	3260628	3264244	9
SRR10163228	Chr1	3262649	3279800	2
SRR10163228	Chr1	3262649	3279803	4
SRR10163228	Chr1	3262649	3279804	1432
SRR10163228	Chr1	3262650	3279806	2
SRR10163235	Chr1	3262837	3265013	7
SRR10163228	Chr1	3263847	3264712	2
SRR10163228	Chr1	3265074	3268858	54
SRR10163228	Chr1	3284131	3286218	3
SRR10163235	Chr1	3288171	3290077	4
SRR10163235	Chr1	3308434	3311984	4
SRR10163228	Chr1	3324312	3329461	9
SRR10163235	Chr1	3325702	3328217	2
SRR10163228	Chr1	3329080	3330535	23
SRR10163229	Chr1	3329540	3331185	4
SRR10163235	Chr1	3330427	3331119	4
SRR10163235	Chr1	3330785	3336228	21
SRR10163235	Chr1	3337920	3339470	7
SRR10163235	Chr1	3340189	3340475	2
SRR10163235	Chr1	3350445	3353040	31
SRR10163229	Chr1	3354767	3355898	28
SRR10163228	Chr1	3360923	3364670	39
SRR10163228	Chr1	3369961	3372072	9
SRR10163228	Chr1	3375375	3379781	13
SRR10163228	Chr1	3382439	3382689	5
SRR10163228	Chr1	3383040	3393516	52
SRR10163235	Chr1	3388530	3389531	2
SRR10163235	Chr1	3388934	3391371	5
SRR10163229	Chr1	3393344	3396983	4
SRR10163228	Chr1	3401093	3402893	32
SRR10163235	Chr1	3401402	3402281	2
SRR10163228	Chr1	3404962	3405344	18
SRR10163229	Chr1	3407143	3418033	2
SRR10163229	Chr1	3407143	3418036	814
SRR10163229	Chr1	3409434	3416314	2
SRR10163229	Chr1	3409926	3415434	2
SRR10163229	Chr1	3410236	3412078	2
SRR10163228	Chr1	3410951	3411681	4
SRR10163229	Chr1	3424971	3427296	12
SRR10163235	Chr1	3464727	3471195	27
SRR10163229	Chr1	3469415	3473504	18
SRR10163229	Chr1	3472289	3472488	2
SRR10163228	Chr1	3473527	3488124	29
SRR10163235	Chr1	3481677	3493397	18
SRR10163228	Chr1	3482712	3485611	2
SRR10163228	Chr1	3482713	3485616	2675
SRR10163228	Chr1	3482714	3485612	4
SRR10163228	Chr1	3482718	3485617	4
SRR10163235	Chr1	3483306	3485533	212
SRR10163235	Chr1	3484986	3486943	20
SRR10163229	Chr1	3495623	3496458	11
SRR10163228	Chr1	3534691	3541148	123
SRR10163235	Chr1	3541863	3543385	8
SRR10163235	Chr1	3546800	3547221	11
SRR10163235	Chr1	3562086	3568322	16
SRR10163228	Chr1	3563310	3566673	3
SRR10163229	Chr1	3567840	3570955	5
SRR10163228	Chr1	3582062	3584294	2
SRR10163235	Chr1	3584753	3589281	32
SRR10163235	Chr1	3585344	3585572	6
SRR10163229	Chr1	3588964	3595033	238
SRR10163235	Chr1	3591371	3592978	17
SRR10163229	Chr1	3592423	3593933	9
SRR10163228	Chr1	3592614	3597494	225
SRR10163228	Chr1	3597561	3600558	30
SRR10163235	Chr1	3606367	3614980	112
SRR10163235	Chr1	3608715	3609870	2
SRR10163235	Chr1	3610919	3614841	2
SRR10163229	Chr1	3618294	3618771	17
SRR10163235	Chr1	3618944	3621722	41
SRR10163235	Chr1	3630255	3632268	8
SRR10163235	Chr1	3631433	3632041	2
SRR10163235	Chr1	3637752	3640280	4
SRR10163228	Chr1	3648484	3650125	3
SRR10163229	Chr1	3649774	3652187	6
SRR10163228	Chr1	3659462	3666433	55
SRR10163228	Chr1	3663699	3667748	4
SRR10163235	Chr1	3664685	3664910	6
SRR10163228	Chr1	3665840	3668024	10
SRR10163229	Chr1	3676630	3678902	28
SRR10163228	Chr1	3677184	3682095	29
SRR10163235	Chr1	3677713	3678866	3
SRR10163228	Chr1	3692620	3696224	55
SRR10163228	Chr1	3707879	3709070	3
SRR10163229	Chr1	3708035	3708899	4
SRR10163228	Chr1	3724070	3726591	18
SRR10163228	Chr1	3726845	3731093	61
SRR10163229	Chr1	3729644	3731488	20
SRR10163235	Chr1	3729723	3731747	17
SRR10163229	Chr1	3729751	3732224	17
SRR10163229	Chr1	3756727	3758120	9
SRR10163228	Chr1	3757580	3766026	134
SRR10163235	Chr1	3758738	3759745	6
SRR10163235	Chr1	3760162	3763257	5
SRR10163228	Chr1	3765203	3767288	2
SRR10163228	Chr1	3774097	3780033	111
SRR10163235	Chr1	3774405	3774966	6
SRR10163229	Chr1	3793373	3793825	3
SRR10163229	Chr1	3794386	3797658	15
SRR10163229	Chr1	3797287	3798565	11
SRR10163229	Chr1	3797821	3798352	5
SRR10163229	Chr1	3816094	3816366	2
SRR10163229	Chr1	3818261	3820133	5
SRR10163235	Chr1	3819866	3820512	10
SRR10163229	Chr1	3836284	3836502	4
SRR10163229	Chr1	3849176	3851490	3
SRR10163229	Chr1	3858428	3864197	10
SRR10163228	Chr1	3893981	3894916	15
SRR10163235	Chr1	3910417	3912026	2
SRR10163228	Chr1	3910748	3914886	33
SRR10163229	Chr1	3913658	3914119	5
SRR10163235	Chr1	3923696	3924507	2
SRR10163229	Chr1	3930413	3931980	6
SRR10163229	Chr1	3932900	3933630	15
SRR10163228	Chr1	3951345	3955836	6
SRR10163229	Chr1	3957871	3960617	5
SRR10163228	Chr1	3960012	3965267	17
SRR10163228	Chr1	3976054	3976613	6
SRR10163229	Chr1	3976228	3978071	2
SRR10163228	Chr1	3981355	3984580	4
SRR10163229	Chr1	3982651	3985435	3
SRR10163229	Chr1	3998892	4003804	66
SRR10163229	Chr1	4003025	4006543	38
SRR10163235	Chr1	4003511	4003954	2
SRR10163229	Chr1	4010253	4010706	4
SRR10163229	Chr1	4014866	4017604	8
SRR10163228	Chr1	4022445	4023889	135
SRR10163228	Chr1	4037814	4041606	30
SRR10163235	Chr1	4040439	4041564	4
SRR10163235	Chr1	4040440	4041987	11
SRR10163235	Chr1	4047439	4048281	20
SRR10163228	Chr1	4050746	4051650	5
SRR10163235	Chr1	4070082	4070759	94
SRR10163235	Chr1	4075054	4076351	8
SRR10163229	Chr1	4075143	4075928	7
SRR10163228	Chr1	4077097	4081175	4
SRR10163228	Chr1	4086190	4089478	13
SRR10163229	Chr1	4089973	4090494	3
SRR10163235	Chr1	4101061	4106698	11
SRR10163235	Chr1	4128057	4129688	10
SRR10163228	Chr1	4133715	4139305	5
SRR10163228	Chr1	4133715	4139306	2
SRR10163228	Chr1	4133715	4139307	37
SRR10163228	Chr1	4133715	4139308	2
SRR10163228	Chr1	4133715	4139309	2
SRR10163229	Chr1	4148057	4148393	2
SRR10163235	Chr1	4153145	4154277	19
SRR10163235	Chr1	4159662	4162662	17
SRR10163228	Chr1	4188741	4200602	46
SRR10163235	Chr1	4208413	4210564	12
SRR10163229	Chr1	4215576	4216139	14
SRR10163228	Chr1	4227244	4234131	28
SRR10163229	Chr1	4227617	4234844	549
SRR10163229	Chr1	4227618	4234842	2
SRR10163235	Chr1	4243464	4248804	5
SRR10163229	Chr1	4248737	4252257	38
SRR10163229	Chr1	4250756	4251026	2
SRR10163235	Chr1	4260527	4261404	4
SRR10163229	Chr1	4267528	4267801	5
SRR10163235	Chr1	4272234	4278533	6
SRR10163235	Chr1	4277115	4279133	31
SRR10163235	Chr1	4278494	4279357	13
SRR10163229	Chr1	4279621	4280865	10
SRR10163229	Chr1	4293289	4294164	8
SRR10163228	Chr1	4299001	4302655	4
SRR10163229	Chr1	4310961	4312797	2
SRR10163229	Chr1	4323378	4329159	66
SRR10163228	Chr1	4327142	4328657	16
SRR10163229	Chr1	4346554	4350973	31
SRR10163228	Chr1	4361090	4362942	32
SRR10163228	Chr1	4361758	4363442	10
SRR10163235	Chr1	4364413	4367960	19
SRR10163235	Chr1	4369003	4369584	5
SRR10163229	Chr1	4375317	4375988	39
SRR10163229	Chr1	4375319	4375991	2
SRR10163235	Chr1	4376252	4378121	4
SRR10163235	Chr1	4376867	4377934	3
SRR10163228	Chr1	4379805	4380793	5
SRR10163228	Chr1	4379888	4385378	2
SRR10163228	Chr1	4379888	4385382	2
SRR10163228	Chr1	4379888	4385384	846
SRR10163229	Chr1	4382246	4385460	24
SRR10163235	Chr1	4382289	4382981	18
SRR10163229	Chr1	4421040	4423484	28
SRR10163235	Chr1	4424912	4425547	5
SRR10163229	Chr1	4427087	4430939	13
SRR10163228	Chr1	4429014	4432665	9
SRR10163228	Chr1	4430712	4437066	23
SRR10163228	Chr1	4431112	4432581	4
SRR10163229	Chr1	4479326	4479713	4
SRR10163228	Chr1	4479341	4479720	6
SRR10163229	Chr1	4484734	4488593	71
SRR10163235	Chr1	4494164	4495968	3
SRR10163235	Chr1	4497985	4499402	11
SRR10163228	Chr1	4529759	4531222	6
SRR10163229	Chr1	4538223	4543040	6
SRR10163235	Chr1	4573221	4573586	5
SRR10163228	Chr1	4584361	4592841	24
SRR10163229	Chr1	4590176	4593064	10
SRR10163235	Chr1	4635516	4636865	7
SRR10163235	Chr1	4637772	4642441	4
SRR10163228	Chr1	4665723	4669017	15
SRR10163229	Chr1	4704014	4704445	2
SRR10163229	Chr1	4712817	4714460	5
SRR10163228	Chr1	4720466	4724605	11
SRR10163235	Chr1	4724972	4729781	25
SRR10163235	Chr1	4742400	4746881	115
SRR10163228	Chr1	4743074	4745239	10
SRR10163228	Chr1	4745679	4754174	42
SRR10163229	Chr1	4752590	4752818	2
SRR10163235	Chr1	4764559	4766522	4
SRR10163229	Chr1	4778436	4781447	26
SRR10163228	Chr1	4792047	4793092	36
SRR10163228	Chr1	4801764	4806543	14
SRR10163229	Chr1	4804302	4805691	7
SRR10163229	Chr1	4824385	4826493	13
SRR10163228	Chr1	4833029	4833549	13
SRR10163228	Chr1	4833696	4837788	15
SRR10163228	Chr1	4841655	4844773	26
SRR10163229	Chr1	4848150	4849937	10
SRR10163228	Chr1	4862672	4866785	3
SRR10163228	Chr1	4871204	4877481	79
SRR10163228	Chr1	4876930	4879600	2
SRR10163228	Chr1	4889034	4894900	87
SRR10163228	Chr1	4889666	4893545	18
SRR10163229	Chr1	4892103	4896650	5
SRR10163228	Chr1	4912099	4915327	32
SRR10163235	Chr1	4920115	4920704	7
SRR10163229	Chr1	4924783	4934992	11
SRR10163228	Chr1	4956632	4957679	4
SRR10163235	Chr1	4960878	4964970	29
SRR10163228	Chr1	4962910	4967912	20
SRR10163229	Chr1	4971572	4971922	4
SRR10163228	Chr1	4979020	4982658	45
SRR10163235	Chr1	4987406	4993060	74
SRR10163228	Chr1	4991112	4992995	4
SRR10163228	Chr1	4991277	4993872	8
SRR10163235	Chr1	4991726	4993709	7
SRR10163228	Chr1	5007406	5027067	71
SRR10163235	Chr1	5017439	5021446	9
SRR10163228	Chr1	5025264	5027011	13
SRR10163228	Chr1	5026076	5029044	13
SRR10163229	Chr1	5027807	5030980	28
SRR10163229	Chr1	5031965	5034019	9
SRR10163235	Chr1	5039870	5044955	3
SRR10163229	Chr1	5044896	5057281	3
SRR10163235	Chr1	5047846	5048519	3
SRR10163235	Chr1	5072087	5075962	6
SRR10163235	Chr1	5075176	5083732	37
SRR10163235	Chr1	5086748	5087721	5
SRR10163228	Chr1	5092179	5093077	5
SRR10163228	Chr1	5094896	5095196	2
SRR10163228	Chr1	5099039	5103614	14
SRR10163228	Chr1	5107660	5108274	6
SRR10163229	Chr1	5120504	5121843	3
SRR10163235	Chr1	5121177	5121644	5
SRR10163228	Chr1	5126446	5129732	6
SRR10163228	Chr1	5138860	5140562	28
SRR10163235	Chr1	5149373	5150929	19
SRR10163228	Chr1	5149462	5150843	3
SRR10163228	Chr1	5149570	5151050	17
SRR10163235	Chr1	5150586	5150851	6
SRR10163228	Chr1	5157609	5157793	8
SRR10163228	Chr1	5168370	5175727	32
SRR10163229	Chr1	5176502	5177043	3
SRR10163229	Chr1	5182740	5184401	4
SRR10163229	Chr1	5183963	5184350	4
SRR10163235	Chr1	5187085	5188717	7
SRR10163228	Chr1	5201129	5208477	2
SRR10163228	Chr1	5201129	5208482	170
SRR10163228	Chr1	5211745	5215711	33
SRR10163229	Chr1	5212358	5224314	247
SRR10163229	Chr1	5214511	5215634	5
SRR10163228	Chr1	5214606	5223304	29
SRR10163228	Chr1	5237607	5241166	17
SRR10163235	Chr1	5243593	5243865	5
SRR10163235	Chr1	5247839	5248989	5
SRR10163229	Chr1	5248661	5249911	56
SRR10163229	Chr1	5286544	5292566	15
SRR10163228	Chr1	5292110	5293871	10
SRR10163235	Chr1	5298072	5299363	5
SRR10163228	Chr1	5298293	5300539	6
SRR10163235	Chr1	5305310	5305762	4
SRR10163235	Chr1	5310916	5311368	3
SRR10163229	Chr1	5326277	5327154	13
SRR10163228	Chr1	5334352	5336386	4
SRR10163229	Chr1	5334528	5335887	3
SRR10163228	Chr1	5334782	5338368	8
SRR10163228	Chr1	5336156	5336481	5
SRR10163235	Chr1	5370450	5373831	15
SRR10163228	Chr1	5396520	5399788	7
SRR10163228	Chr1	5397416	5399970	2
SRR10163235	Chr1	5401351	5402096	5
SRR10163235	Chr1	5418204	5419468	6
SRR10163228	Chr1	5421478	5423002	4
SRR10163228	Chr1	5425858	5426119	15
SRR10163228	Chr1	5429606	5431428	4
SRR10163235	Chr1	5431042	5432372	31
SRR10163229	Chr1	5431387	5431754	5
SRR10163229	Chr1	5431480	5436584	27
SRR10163228	Chr1	5442015	5442836	8
SRR10163235	Chr1	5452379	5452615	5
SRR10163228	Chr1	5459321	5463447	21
SRR10163228	Chr1	5460579	5465998	8
SRR10163228	Chr1	5466198	5467221	2
SRR10163235	Chr1	5479029	5481582	10
SRR10163228	Chr1	5491775	5499654	132
SRR10163228	Chr1	5499240	5502509	6
SRR10163228	Chr1	5504068	5504295	9
SRR10163228	Chr1	5507203	5510658	5
SRR10163228	Chr1	5512740	5517570	2
SRR10163228	Chr1	5512740	5517571	202
SRR10163235	Chr1	5529643	5530093	19
SRR10163229	Chr1	5530607	5530958	4
SRR10163228	Chr1	5549763	5550937	16
SRR10163235	Chr1	5551853	5556517	11
SRR10163235	Chr1	5568244	5570467	4
SRR10163235	Chr1	5568244	5570469	43
SRR10163228	Chr1	5569446	5571374	30
SRR10163228	Chr1	5580964	5585980	29
SRR10163228	Chr1	5587726	5589097	4
SRR10163235	Chr1	5602473	5603492	7
SRR10163235	Chr1	5616833	5617634	4
SRR10163228	Chr1	5617105	5625268	23
SRR10163228	Chr1	5622215	5623380	9
SRR10163228	Chr1	5635887	5641900	21
SRR10163228	Chr1	5642854	5646283	36
SRR10163228	Chr1	5642856	5646285	2
SRR10163235	Chr1	5648092	5648363	4
SRR10163228	Chr1	5650692	5652518	3
SRR10163229	Chr1	5667513	5668717	3
SRR10163229	Chr1	5668971	5675586	508
SRR10163229	Chr1	5668975	5675586	2
SRR10163228	Chr1	5669914	5672502	28
SRR10163229	Chr1	5673444	5673675	2
SRR10163235	Chr1	5675149	5678336	3
SRR10163235	Chr1	5676081	5678294	12
SRR10163228	Chr1	5695226	5696176	4
SRR10163228	Chr1	5709454	5712284	14
SRR10163228	Chr1	5710630	5713143	7
SRR10163228	Chr1	5717248	5717600	8
SRR10163228	Chr1	5719935	5722097	23
SRR10163228	Chr1	5719993	5726105	65
SRR10163235	Chr1	5723155	5723570	2
SRR10163229	Chr1	5725774	5727503	7
SRR10163228	Chr1	5725894	5726680	4
SRR10163228	Chr1	5727910	5733164	88
SRR10163228	Chr1	5729301	5731228	19
SRR10163228	Chr1	5734309	5737255	10
SRR10163228	Chr1	5735446	5737955	5
SRR10163228	Chr1	5742058	5744999	4
SRR10163229	Chr1	5754349	5754782	2
SRR10163228	Chr1	5758519	5759792	9
SRR10163228	Chr1	5758652	5759191	2
SRR10163228	Chr1	5762099	5770278	16
SRR10163228	Chr1	5768791	5769624	4
SRR10163229	Chr1	5782921	5783333	3
SRR10163229	Chr1	5784675	5785759	6
SRR10163235	Chr1	5786867	5787157	4
SRR10163235	Chr1	5788931	5790833	14
SRR10163228	Chr1	5808037	5814735	25
SRR10163228	Chr1	5819647	5820944	2
SRR10163229	Chr1	5823970	5834051	7
SRR10163228	Chr1	5829513	5832867	174
SRR10163235	Chr1	5845075	5845945	13
SRR10163235	Chr1	5845681	5848643	5
SRR10163228	Chr1	5847007	5847644	4
SRR10163228	Chr1	5878119	5881944	17
SRR10163228	Chr1	5878478	5879629	2
SRR10163228	Chr1	5879204	5880034	2
SRR10163229	Chr1	5884261	5892807	254
SRR10163235	Chr1	5887249	5887902	3
SRR10163228	Chr1	5891474	5892985	55
SRR10163228	Chr1	5891477	5892985	2
SRR10163235	Chr1	5891964	5892558	37
SRR10163229	Chr1	5892842	5893059	37
SRR10163229	Chr1	5903626	5905156	5
SRR10163235	Chr1	5907248	5911997	22
SRR10163228	Chr1	5907415	5910119	8
SRR10163235	Chr1	5912537	5914424	2
SRR10163235	Chr1	5947668	5952457	23
SRR10163228	Chr1	5957678	5958612	5
SRR10163229	Chr1	5965517	5965706	95
SRR10163235	Chr1	5980496	5983160	18
SRR10163228	Chr1	5985547	5987466	3
SRR10163228	Chr1	5989914	5991048	15
SRR10163235	Chr1	5990224	5991692	6
SRR10163235	Chr1	5991598	5992632	8
SRR10163235	Chr1	5996827	5998516	10
SRR10163228	Chr1	6005846	6008874	12
SRR10163235	Chr1	6006619	6009930	12
SRR10163228	Chr1	6006828	6008800	10
SRR10163229	Chr1	6019530	6020146	4
SRR10163229	Chr1	6021857	6024186	10
SRR10163229	Chr1	6027071	6028100	25
SRR10163228	Chr1	6030106	6031038	8
SRR10163229	Chr1	6031499	6046507	3
SRR10163228	Chr1	6031747	6042731	22
SRR10163228	Chr1	6034017	6040250	4
SRR10163228	Chr1	6038722	6046730	34
SRR10163229	Chr1	6045193	6050356	11
SRR10163229	Chr1	6047055	6048902	7
SRR10163235	Chr1	6048613	6054195	45
SRR10163228	Chr1	6049976	6051387	19
SRR10163235	Chr1	6060479	6061416	4
SRR10163229	Chr1	6072062	6072322	9
SRR10163229	Chr1	6072975	6074944	2
SRR10163235	Chr1	6086368	6087005	2
SRR10163235	Chr1	6094820	6096628	6
SRR10163229	Chr1	6096761	6097720	8
SRR10163228	Chr1	6102199	6109917	21
SRR10163229	Chr1	6106009	6113481	2
SRR10163229	Chr1	6106009	6113484	198
SRR10163229	Chr1	6106011	6113484	2
SRR10163229	Chr1	6106014	6113484	2
SRR10163235	Chr1	6108490	6108996	7
SRR10163228	Chr1	6113273	6115994	5
SRR10163228	Chr1	6119143	6122647	2
SRR10163228	Chr1	6120045	6123925	36
SRR10163229	Chr1	6122093	6122360	7
SRR10163229	Chr1	6122733	6127392	12
SRR10163229	Chr1	6138806	6141548	5
SRR10163235	Chr1	6155185	6155453	15
SRR10163229	Chr1	6159731	6163829	26
SRR10163235	Chr1	6169641	6172227	2
SRR10163235	Chr1	6170861	6173780	12
SRR10163229	Chr1	6180412	6182529	24
SRR10163235	Chr1	6186604	6188092	6
SRR10163229	Chr1	6198953	6202785	10
SRR10163228	Chr1	6199632	6200377	20
SRR10163228	Chr1	6200295	6201527	16
SRR10163228	Chr1	6231789	6234129	26
SRR10163235	Chr1	6250630	6250939	4
SRR10163235	Chr1	6256074	6256977	6
SRR10163228	Chr1	6268009	6272689	13
SRR10163229	Chr1	6276061	6278378	3
SRR10163235	Chr1	6289515	6291300	50
SRR10163229	Chr1	6314053	6316055	8
SRR10163229	Chr1	6315805	6316700	386
SRR10163229	Chr1	6315901	6316526	2
SRR10163229	Chr1	6315901	6316530	467
SRR10163235	Chr1	6329583	6329760	5
SRR10163229	Chr1	6335418	6336910	99
SRR10163235	Chr1	6349573	6350749	2
SRR10163229	Chr1	6350992	6353435	2
SRR10163235	Chr1	6353698	6356945	45
SRR10163228	Chr1	6373800	6380226	165
SRR10163228	Chr1	6375639	6378193	6
SRR10163235	Chr1	6382923	6383564	11
SRR10163228	Chr1	6387110	6388715	4
SRR10163229	Chr1	6389265	6389651	10
SRR10163229	Chr1	6395621	6400566	8
SRR10163228	Chr1	6402821	6407034	19
SRR10163228	Chr1	6411487	6413128	2
SRR10163228	Chr1	6412350	6414307	3
SRR10163228	Chr1	6425982	6427287	14
SRR10163228	Chr1	6440947	6448142	106
SRR10163235	Chr1	6449505	6452470	3
SRR10163235	Chr1	6452023	6452335	2
SRR10163228	Chr1	6458825	6461965	6
SRR10163235	Chr1	6462285	6462833	4
SRR10163228	Chr1	6477921	6480960	5
SRR10163229	Chr1	6495364	6497152	5
SRR10163229	Chr1	6495484	6498127	14
SRR10163228	Chr1	6499289	6502230	8
SRR10163235	Chr1	6499423	6499917	2
SRR10163235	Chr1	6514496	6520372	21
SRR10163235	Chr1	6534754	6535962	8
SRR10163228	Chr1	6536832	6538432	10
SRR10163228	Chr1	6546805	6546982	4
SRR10163235	Chr1	6547095	6549364	2
SRR10163228	Chr1	6551665	6553292	23
SRR10163235	Chr1	6552712	6556837	39
SRR10163228	Chr1	6562632	6564621	3
SRR10163228	Chr1	6563081	6567709	46
SRR10163229	Chr1	6564609	6568367	8
SRR10163228	Chr1	6569387	6570574	3
SRR10163235	Chr1	6576109	6580135	7
SRR10163228	Chr1	6600121	6602862	49
SRR10163235	Chr1	6608439	6609947	3
SRR10163235	Chr1	6610278	6611347	12
SRR10163235	Chr1	6613471	6624885	34
SRR10163228	Chr1	6613985	6616252	2
SRR10163228	Chr1	6613985	6616256	37
SRR10163228	Chr1	6621222	6624455	47
SRR10163228	Chr1	6631045	6635775	28
SRR10163229	Chr1	6636408	6637080	3
SRR10163228	Chr1	6667411	6670110	25
SRR10163228	Chr1	6683554	6686585	21
SRR10163229	Chr1	6691135	6692389	5
SRR10163228	Chr1	6694822	6697753	2
SRR10163235	Chr1	6700119	6701566	4
SRR10163228	Chr1	6700583	6706665	135
SRR10163229	Chr1	6709281	6711475	7
SRR10163228	Chr1	6718947	6720329	4
SRR10163229	Chr1	6728470	6730817	15
SRR10163228	Chr1	6734469	6737817	19
SRR10163228	Chr1	6744148	6745177	16
SRR10163228	Chr1	6744213	6746083	17
SRR10163235	Chr1	6751909	6752315	45
SRR10163235	Chr1	6753597	6753919	2
SRR10163229	Chr1	6787279	6787958	502
SRR10163235	Chr1	6805872	6809022	2
SRR10163228	Chr1	6806159	6808644	44
SRR10163228	Chr1	6807943	6809822	22
SRR10163228	Chr1	6810363	6810991	16
SRR10163235	Chr1	6811373	6811713	22
SRR10163229	Chr1	6815732	6817420	6
SRR10163235	Chr1	6837279	6839383	5
SRR10163229	Chr1	6843436	6845771	8
SRR10163228	Chr1	6844598	6847907	30
SRR10163229	Chr1	6855764	6856677	5
SRR10163228	Chr1	6861038	6867063	49
SRR10163235	Chr1	6876210	6877205	10
SRR10163228	Chr1	6884323	6894115	2
SRR10163228	Chr1	6884323	6894118	336
SRR10163228	Chr1	6884325	6894118	2
SRR10163228	Chr1	6886953	6889229	209
SRR10163228	Chr1	6887500	6887834	3
SRR10163228	Chr1	6888930	6891177	7
SRR10163235	Chr1	6899684	6899923	4
SRR10163229	Chr1	6907132	6908385	6
SRR10163235	Chr1	6907610	6908377	14
SRR10163228	Chr1	6908111	6908625	22
SRR10163235	Chr1	6911143	6916152	56
SRR10163229	Chr1	6918243	6919205	10
SRR10163229	Chr1	6918724	6933642	18
SRR10163229	Chr1	6919909	6925844	2
SRR10163235	Chr1	6920811	6921770	4
SRR10163228	Chr1	6938272	6938658	5
SRR10163228	Chr1	6944656	6949348	17
SRR10163228	Chr1	6945757	6946899	9
SRR10163235	Chr1	6951869	6955971	15
SRR10163235	Chr1	6953371	6954804	2
SRR10163228	Chr1	6958227	6958624	26
SRR10163229	Chr1	6962991	6964372	25
SRR10163235	Chr1	6968656	6969447	2
SRR10163229	Chr1	6974793	6975921	7
SRR10163228	Chr1	6979614	6982612	94
SRR10163229	Chr1	6986985	6992553	49
SRR10163235	Chr1	6993152	6995162	14
SRR10163235	Chr1	6994068	6995392	10
SRR10163228	Chr1	6998697	7002729	8
SRR10163228	Chr1	6999107	6999277	26
SRR10163229	Chr1	7012978	7019460	26
SRR10163228	Chr1	7028960	7031337	11
SRR10163235	Chr1	7031979	7032561	3
SRR10163235	Chr1	7041776	7042137	19
SRR10163235	Chr1	7042598	7043276	30
SRR10163235	Chr1	7043834	7044029	4
SRR10163228	Chr1	7053077	7055570	2
SRR10163229	Chr1	7067509	7071862	117
SRR10163229	Chr1	7070746	7071241	7
SRR10163229	Chr1	7073016	7073385	14
SRR10163228	Chr1	7074397	7075515	54
SRR10163229	Chr1	7074488	7075508	10
SRR10163228	Chr1	7078811	7081001	5
SRR10163235	Chr1	7119535	7121209	9
SRR10163229	Chr1	7150213	7155813	16
SRR10163235	Chr1	7157926	7158460	3
SRR10163235	Chr1	7163681	7165222	5
SRR10163235	Chr1	7164534	7167018	3
SRR10163228	Chr1	7168371	7171477	6
SRR10163228	Chr1	7174510	7176459	5
SRR10163228	Chr1	7185146	7186413	10
SRR10163228	Chr1	7197756	7199736	4
SRR10163228	Chr1	7208571	7215331	55
SRR10163229	Chr1	7209148	7211593	6
SRR10163229	Chr1	7210257	7211383	6
SRR10163228	Chr1	7210484	7211381	2
SRR10163229	Chr1	7210554	7210993	24
SRR10163235	Chr1	7210605	7211061	3
SRR10163235	Chr1	7211029	7211882	10
SRR10163229	Chr1	7215237	7215507	8
SRR10163229	Chr1	7216560	7223896	354
SRR10163229	Chr1	7216562	7223896	2
SRR10163229	Chr1	7216565	7223896	2
SRR10163229	Chr1	7216898	7220810	8
SRR10163228	Chr1	7226350	7227897	3
SRR10163228	Chr1	7235191	7243025	125
SRR10163228	Chr1	7245357	7247189	9
SRR10163235	Chr1	7250723	7251000	2
SRR10163229	Chr1	7254280	7256866	9
SRR10163235	Chr1	7256446	7259402	3
SRR10163228	Chr1	7260229	7266181	7
SRR10163235	Chr1	7273110	7277017	6
SRR10163228	Chr1	7286580	7290770	10
SRR10163229	Chr1	7286907	7287757	8
SRR10163229	Chr1	7288080	7291530	12
SRR10163228	Chr1	7288753	7290473	2
SRR10163228	Chr1	7288903	7289659	3
SRR10163229	Chr1	7295299	7295763	11
SRR10163229	Chr1	7302753	7304508	29
SRR10163235	Chr1	7327633	7328947	13
SRR10163229	Chr1	7342947	7345303	4
SRR10163235	Chr1	7344431	7350148	15
SRR10163228	Chr1	7359135	7363668	21
SRR10163229	Chr1	7359993	7361366	37
SRR10163229	Chr1	7360049	7361423	141
SRR10163229	Chr1	7361239	7363060	5
SRR10163228	Chr1	7366850	7369537	6
SRR10163228	Chr1	7371369	7374377	16
SRR10163235	Chr1	7384822	7395100	4
SRR10163228	Chr1	7406195	7410540	38
SRR10163228	Chr1	7423203	7425617	2
SRR10163228	Chr1	7431579	7436583	89
SRR10163229	Chr1	7431795	7432722	56
SRR10163235	Chr1	7474210	7477553	5
SRR10163229	Chr1	7492749	7495961	626
SRR10163229	Chr1	7492754	7495961	3
SRR10163235	Chr1	7495889	7496027	4
SRR10163235	Chr1	7495896	7496022	5
SRR10163235	Chr1	7496392	7496627	4
SRR10163235	Chr1	7512746	7515431	2
SRR10163228	Chr1	7519939	7523224	14
SRR10163229	Chr1	7526840	7533770	6
SRR10163235	Chr1	7531436	7532875	8
SRR10163228	Chr1	7548803	7550185	14
SRR10163228	Chr1	7579387	7581101	10
SRR10163235	Chr1	7580993	7585140	28
SRR10163229	Chr1	7585177	7585732	2
SRR10163235	Chr1	7590658	7592216	14
SRR10163228	Chr1	7605452	7607721	3
SRR10163228	Chr1	7613035	7616479	491
SRR10163228	Chr1	7613038	7616479	4
SRR10163235	Chr1	7613741	7614026	6
SRR10163235	Chr1	7619139	7624965	13
SRR10163235	Chr1	7620873	7621954	14
SRR10163235	Chr1	7628447	7632203	10
SRR10163235	Chr1	7628994	7629453	2
SRR10163235	Chr1	7653638	7656167	3
SRR10163229	Chr1	7654429	7660233	15
SRR10163228	Chr1	7658009	7658228	2
SRR10163228	Chr1	7693949	7699222	54
SRR10163229	Chr1	7709562	7713174	9
SRR10163235	Chr1	7714573	7716029	12
SRR10163235	Chr1	7729032	7730957	12
SRR10163228	Chr1	7740104	7742180	8
SRR10163235	Chr1	7751425	7759685	26
SRR10163235	Chr1	7756402	7758087	2
SRR10163235	Chr1	7757725	7759495	2
SRR10163228	Chr1	7777727	7783338	2
SRR10163229	Chr1	7791524	7794204	14
SRR10163228	Chr1	7803496	7809105	10
SRR10163228	Chr1	7808153	7813312	8
SRR10163235	Chr1	7823087	7823444	6
SRR10163235	Chr1	7828551	7831695	2
SRR10163235	Chr1	7828551	7831697	26
SRR10163228	Chr1	7836499	7836772	9
SRR10163228	Chr1	7836648	7836983	2
SRR10163229	Chr1	7851996	7853104	3
SRR10163229	Chr1	7865031	7866528	4
SRR10163235	Chr1	7876910	7884364	28
SRR10163228	Chr1	7882959	7896013	8
SRR10163228	Chr1	7901902	7904578	3
SRR10163228	Chr1	7905070	7907666	11
SRR10163229	Chr1	7912099	7912690	14
SRR10163235	Chr1	7922784	7925680	2
SRR10163235	Chr1	7924896	7928183	7
SRR10163229	Chr1	7930694	7935864	43
SRR10163228	Chr1	7939331	7940533	13
SRR10163235	Chr1	7939388	7939935	2
SRR10163228	Chr1	7947047	7950192	4
SRR10163228	Chr1	7947051	7950192	2
SRR10163235	Chr1	7960038	7961278	4
SRR10163228	Chr1	7980436	7983599	5
SRR10163235	Chr1	7996651	7998580	188
SRR10163228	Chr1	8018062	8021172	5
SRR10163229	Chr1	8045431	8050977	104
SRR10163228	Chr1	8050771	8059541	32
SRR10163228	Chr1	8051406	8057218	7
SRR10163235	Chr1	8052267	8053190	5
SRR10163228	Chr1	8063331	8064689	2
SRR10163235	Chr1	8063752	8066284	151
SRR10163235	Chr1	8063979	8064691	4
SRR10163228	Chr1	8064213	8069003	58
SRR10163235	Chr1	8065489	8066097	29
SRR10163229	Chr1	8066626	8067696	4
SRR10163228	Chr1	8072696	8075306	14
SRR10163228	Chr1	8085626	8087024	2
SRR10163235	Chr1	8118644	8122877	17
SRR10163229	Chr1	8119736	8123258	50
SRR10163228	Chr1	8120603	8127552	137
SRR10163229	Chr1	8129851	8131095	6
SRR10163235	Chr1	8145177	8145656	4
SRR10163229	Chr1	8148530	8149403	10
SRR10163235	Chr1	8156563	8157384	12
SRR10163235	Chr1	8162635	8163973	3
SRR10163229	Chr1	8176611	8178438	8
SRR10163229	Chr1	8177733	8179651	6
SRR10163229	Chr1	8185072	8189040	3
SRR10163228	Chr1	8186262	8188728	10
SRR10163228	Chr1	8201234	8202811	2
SRR10163228	Chr1	8210862	8214491	29
SRR10163229	Chr1	8216830	8222910	2
SRR10163229	Chr1	8216830	8222915	282
SRR10163235	Chr1	8217134	8218366	8
SRR10163228	Chr1	8218650	8221084	14
SRR10163235	Chr1	8218842	8220651	33
SRR10163235	Chr1	8222496	8225069	3
SRR10163228	Chr1	8226636	8230784	24
SRR10163229	Chr1	8248460	8250248	8
SRR10163228	Chr1	8260484	8266444	22
SRR10163228	Chr1	8262586	8263105	13
SRR10163229	Chr1	8264995	8266870	13
SRR10163235	Chr1	8274608	8275141	3
SRR10163235	Chr1	8292805	8293144	7
SRR10163229	Chr1	8293752	8294173	4
SRR10163235	Chr1	8309902	8310238	24
SRR10163235	Chr1	8318296	8318689	4
SRR10163228	Chr1	8326635	8329766	32
SRR10163228	Chr1	8328699	8329398	2
SRR10163228	Chr1	8349698	8350363	9
SRR10163228	Chr1	8361416	8364449	32
SRR10163228	Chr1	8377678	8383284	14
SRR10163228	Chr1	8382273	8384759	5
SRR10163228	Chr1	8383657	8385918	2
SRR10163228	Chr1	8385173	8386671	4
SRR10163228	Chr1	8391987	8395989	9
SRR10163228	Chr1	8413301	8414866	4
SRR10163228	Chr1	8415924	8418466	44
SRR10163229	Chr1	8421084	8423226	27
SRR10163235	Chr1	8433252	8436310	22
SRR10163229	Chr1	8436643	8440561	16
SRR10163228	Chr1	8444352	8446860	5
SRR10163228	Chr1	8444375	8447175	27
SRR10163235	Chr1	8452550	8452801	35
SRR10163228	Chr1	8477996	8480975	9
SRR10163228	Chr1	8500543	8502900	15
SRR10163228	Chr1	8518085	8519377	5
SRR10163228	Chr1	8528308	8529811	25
SRR10163229	Chr1	8536555	8537423	4
SRR10163228	Chr1	8536562	8537032	4
SRR10163228	Chr1	8549594	8551766	6
SRR10163235	Chr1	8558021	8558528	3
SRR10163235	Chr1	8561538	8562095	2
SRR10163228	Chr1	8589485	8593978	5
SRR10163235	Chr1	8596019	8596788	2
SRR10163228	Chr1	8613005	8616735	62
SRR10163235	Chr1	8627948	8629792	10
SRR10163229	Chr1	8636058	8641188	3
SRR10163228	Chr1	8654974	8657880	4
SRR10163229	Chr1	8655036	8655749	2
SRR10163235	Chr1	8655958	8657616	39
SRR10163229	Chr1	8658294	8659251	271
SRR10163235	Chr1	8658593	8659388	15
SRR10163235	Chr1	8664569	8667120	6
SRR10163229	Chr1	8679334	8679543	2
SRR10163228	Chr1	8699150	8700218	17
SRR10163228	Chr1	8699669	8701067	3
SRR10163228	Chr1	8700327	8711609	16
SRR10163229	Chr1	8724233	8724709	9
SRR10163228	Chr1	8727619	8732632	16
SRR10163228	Chr1	8746376	8748759	17
SRR10163235	Chr1	8748441	8748684	2
SRR10163229	Chr1	8761021	8761510	2
SRR10163235	Chr1	8771242	8780038	15
SRR10163229	Chr1	8780227	8781314	9
SRR10163235	Chr1	8808150	8816944	26
SRR10163235	Chr1	8822528	8831322	23
SRR10163228	Chr1	8832713	8835496	3
SRR10163228	Chr1	8835361	8836623	2
SRR10163228	Chr1	8837901	8840839	4
SRR10163228	Chr1	8884791	8887449	10
SRR10163228	Chr1	8892269	8896526	6
SRR10163235	Chr1	8896179	8896601	2
SRR10163229	Chr1	8897811	8898862	3
SRR10163235	Chr1	8906923	8908027	13
SRR10163229	Chr1	8907187	8907672	3
SRR10163228	Chr1	8910249	8915415	2
SRR10163228	Chr1	8910249	8915419	26
SRR10163228	Chr1	8921641	8926933	15
SRR10163228	Chr1	8922068	8925730	7
SRR10163235	Chr1	8929651	8931654	3
SRR10163235	Chr1	8929651	8931658	196
SRR10163229	Chr1	8930166	8930846	5
SRR10163228	Chr1	8930390	8932206	43
SRR10163228	Chr1	8930979	8932221	5
SRR10163229	Chr1	8931415	8934823	7
SRR10163228	Chr1	8933589	8942431	152
SRR10163228	Chr1	8959699	8960251	11
SRR10163229	Chr1	8959813	8960276	5
SRR10163228	Chr1	8965810	8970213	67
SRR10163229	Chr1	8985903	8991276	15
SRR10163229	Chr1	8991114	8996649	19
SRR10163228	Chr1	8996579	9000141	2
SRR10163228	Chr1	8996580	9000142	35
SRR10163235	Chr1	9016902	9018489	3
SRR10163228	Chr1	9029743	9032560	4
SRR10163235	Chr1	9034975	9037903	22
SRR10163235	Chr1	9037571	9038075	3
SRR10163229	Chr1	9037598	9038265	6
SRR10163228	Chr1	9038051	9039509	5
SRR10163235	Chr1	9046326	9050629	2
SRR10163235	Chr1	9046736	9047064	3
SRR10163229	Chr1	9051515	9055048	9
SRR10163228	Chr1	9056825	9059943	20
SRR10163228	Chr1	9069863	9070350	6
SRR10163229	Chr1	9075200	9078184	4
SRR10163235	Chr1	9088324	9095851	105
SRR10163228	Chr1	9090876	9091122	6
SRR10163228	Chr1	9093107	9096932	6
SRR10163228	Chr1	9100855	9104193	12
SRR10163229	Chr1	9111204	9111573	15
SRR10163228	Chr1	9125728	9128101	3
SRR10163235	Chr1	9126714	9127963	7
SRR10163228	Chr1	9131770	9133110	2
SRR10163235	Chr1	9133307	9136032	5
SRR10163229	Chr1	9139306	9139986	2
SRR10163229	Chr1	9145394	9149090	13
SRR10163228	Chr1	9150626	9154683	24
SRR10163228	Chr1	9151319	9154289	4
SRR10163235	Chr1	9179344	9182173	26
SRR10163229	Chr1	9180136	9181383	6
SRR10163228	Chr1	9182997	9183510	34
SRR10163228	Chr1	9194887	9198098	10
SRR10163235	Chr1	9241291	9241632	3
SRR10163228	Chr1	9241373	9241606	73
SRR10163235	Chr1	9246744	9247863	6
SRR10163235	Chr1	9259750	9260434	12
SRR10163229	Chr1	9278921	9281345	2
SRR10163235	Chr1	9279321	9291398	208
SRR10163235	Chr1	9279325	9291398	2
SRR10163229	Chr1	9281035	9284826	11
SRR10163228	Chr1	9286490	9288511	32
SRR10163235	Chr1	9287883	9288104	3
SRR10163229	Chr1	9289537	9304567	88
SRR10163235	Chr1	9290528	9292079	6
SRR10163235	Chr1	9300258	9301462	2
SRR10163235	Chr1	9303157	9303392	4
SRR10163228	Chr1	9312164	9314791	3
SRR10163228	Chr1	9312370	9316117	23
SRR10163228	Chr1	9322640	9325834	8
SRR10163228	Chr1	9327759	9331647	34
SRR10163228	Chr1	9354131	9358901	24
SRR10163235	Chr1	9362081	9363403	3
SRR10163229	Chr1	9362676	9363524	5
SRR10163235	Chr1	9367002	9367489	5
SRR10163235	Chr1	9368276	9369714	10
SRR10163235	Chr1	9389510	9389752	2
SRR10163229	Chr1	9391742	9394013	3
SRR10163228	Chr1	9407956	9408593	8
SRR10163228	Chr1	9412478	9417248	458
SRR10163235	Chr1	9412808	9413472	7
SRR10163235	Chr1	9417128	9420218	9
SRR10163228	Chr1	9417223	9422767	47
SRR10163229	Chr1	9431961	9433055	14
SRR10163229	Chr1	9432115	9432917	16
SRR10163235	Chr1	9448475	9450858	7
SRR10163229	Chr1	9457118	9457887	31
SRR10163228	Chr1	9463176	9467690	6
SRR10163235	Chr1	9465046	9469049	28
SRR10163228	Chr1	9465228	9469481	30
SRR10163229	Chr1	9470173	9470994	4
SRR10163229	Chr1	9470213	9472809	13
SRR10163228	Chr1	9474286	9483981	2
SRR10163228	Chr1	9474286	9483984	564
SRR10163228	Chr1	9481482	9483375	2
SRR10163235	Chr1	9488228	9489333	3
SRR10163228	Chr1	9489824	9493756	34
SRR10163235	Chr1	9497689	9498083	3
SRR10163235	Chr1	9502208	9503805	17
SRR10163235	Chr1	9510742	9513247	4
SRR10163228	Chr1	9520766	9522603	9
SRR10163228	Chr1	9522572	9523683	2
SRR10163229	Chr1	9523123	9523755	9
SRR10163228	Chr1	9524443	9528173	55
SRR10163235	Chr1	9541090	9541647	4
SRR10163228	Chr1	9545195	9549103	3
SRR10163228	Chr1	9560174	9562171	6
SRR10163228	Chr1	9562437	9575323	54
SRR10163235	Chr1	9574223	9574542	6
SRR10163229	Chr1	9622542	9630894	3
SRR10163228	Chr1	9627202	9628858	131
SRR10163235	Chr1	9630168	9631490	4
SRR10163229	Chr1	9636612	9637031	4
SRR10163235	Chr1	9647437	9647970	4
SRR10163235	Chr1	9648298	9648629	4
SRR10163235	Chr1	9651892	9654674	8
SRR10163229	Chr1	9659190	9662077	24
SRR10163228	Chr1	9660886	9662644	29
SRR10163235	Chr1	9661989	9662740	10
SRR10163235	Chr1	9665609	9666247	14
SRR10163228	Chr1	9672903	9674675	4
SRR10163235	Chr1	9672939	9674064	5
SRR10163235	Chr1	9672939	9674067	10
SRR10163228	Chr1	9696550	9702297	18
SRR10163228	Chr1	9721562	9722801	2
SRR10163229	Chr1	9731632	9732314	137
SRR10163229	Chr1	9740773	9741081	10
SRR10163228	Chr1	9743883	9744642	3
SRR10163229	Chr1	9785272	9788259	6
SRR10163228	Chr1	9791520	9800469	65
SRR10163228	Chr1	9803841	9805983	10
SRR10163228	Chr1	9833527	9844361	167
SRR10163235	Chr1	9840527	9842718	7
SRR10163235	Chr1	9841332	9841905	3
SRR10163228	Chr1	9841499	9843869	4
SRR10163229	Chr1	9850397	9857226	47
SRR10163228	Chr1	9859975	9861369	45
SRR10163228	Chr1	9868726	9872980	11
SRR10163228	Chr1	9874193	9874473	3
SRR10163228	Chr1	9876178	9877774	2
SRR10163235	Chr1	9880008	9886153	5
SRR10163228	Chr1	9899994	9900555	2
SRR10163228	Chr1	9906970	9908619	2
SRR10163228	Chr1	9915860	9919025	36
SRR10163228	Chr1	9940013	9943182	10
SRR10163235	Chr1	9949467	9951739	14
SRR10163235	Chr1	9956066	9957179	4
SRR10163235	Chr1	9956571	9958646	5
SRR10163228	Chr1	9995976	9998326	7
SRR10163228	Chr1	10001761	10005493	6
SRR10163235	Chr1	10025460	10026266	16
SRR10163235	Chr1	10032996	10033421	4
SRR10163235	Chr1	10043561	10044362	3
SRR10163228	Chr1	10045914	10047724	15
SRR10163229	Chr1	10047195	10052810	246
SRR10163229	Chr1	10047447	10052655	4
SRR10163229	Chr1	10070272	10072385	2
SRR10163235	Chr1	10083618	10084999	33
SRR10163228	Chr1	10087275	10094418	10
SRR10163235	Chr1	10097473	10097967	2
SRR10163228	Chr1	10121905	10131288	326
SRR10163228	Chr1	10123644	10124398	8
SRR10163235	Chr1	10124992	10127760	12
SRR10163228	Chr1	10135685	10137429	14
SRR10163228	Chr1	10137450	10146849	26
SRR10163229	Chr1	10171705	10172675	16
SRR10163228	Chr1	10177656	10185337	42
SRR10163228	Chr1	10181360	10184626	18
SRR10163228	Chr1	10190278	10194345	30
SRR10163228	Chr1	10200151	10201609	2
SRR10163229	Chr1	10217235	10218444	36
SRR10163235	Chr1	10218775	10221597	4
SRR10163228	Chr1	10221734	10224375	4
SRR10163229	Chr1	10237914	10238419	4
SRR10163228	Chr1	10254793	10262706	12
SRR10163229	Chr1	10275916	10285580	665
SRR10163229	Chr1	10275918	10285580	2
SRR10163228	Chr1	10281437	10283356	4
SRR10163228	Chr1	10289401	10291645	18
SRR10163235	Chr1	10290698	10297551	16
SRR10163235	Chr1	10290956	10293908	5
SRR10163228	Chr1	10293252	10296843	2
SRR10163229	Chr1	10318460	10318645	8
SRR10163235	Chr1	10339638	10345405	84
SRR10163235	Chr1	10353636	10354864	7
SRR10163228	Chr1	10360826	10363324	4
SRR10163228	Chr1	10365060	10369453	10
SRR10163228	Chr1	10378427	10378872	13
SRR10163228	Chr1	10378447	10379118	77
SRR10163229	Chr1	10383286	10387881	23
SRR10163229	Chr1	10386048	10386325	2
SRR10163235	Chr1	10386814	10389400	15
SRR10163228	Chr1	10408094	10410834	259
SRR10163235	Chr1	10408193	10410025	10
SRR10163228	Chr1	10422152	10426445	2
SRR10163228	Chr1	10422152	10426449	113
SRR10163235	Chr1	10423279	10424464	7
SRR10163228	Chr1	10441363	10443610	18
SRR10163228	Chr1	10462600	10464578	7
SRR10163235	Chr1	10466840	10470024	28
SRR10163229	Chr1	10473455	10476396	8
SRR10163229	Chr1	10478131	10479107	2
SRR10163235	Chr1	10479307	10480134	7
SRR10163228	Chr1	10507649	10509606	8
SRR10163229	Chr1	10507967	10510485	2
SRR10163235	Chr1	10508749	10509598	2
SRR10163228	Chr1	10512773	10513780	5
SRR10163229	Chr1	10547869	10549837	5
SRR10163235	Chr1	10563015	10571353	178
SRR10163229	Chr1	10571653	10576474	419
SRR10163229	Chr1	10571658	10576474	3
SRR10163235	Chr1	10574484	10574705	3
SRR10163228	Chr1	10576063	10584807	41
SRR10163235	Chr1	10597679	10603716	118
SRR10163235	Chr1	10602253	10602649	4
SRR10163228	Chr1	10631317	10635058	19
SRR10163235	Chr1	10643092	10643655	7
SRR10163229	Chr1	10663273	10666505	6
SRR10163235	Chr1	10663687	10664574	36
SRR10163228	Chr1	10664257	10664747	52
SRR10163229	Chr1	10664348	10664684	11
SRR10163229	Chr1	10673568	10675734	8
SRR10163235	Chr1	10686979	10688378	3
SRR10163228	Chr1	10686993	10688799	6
SRR10163229	Chr1	10696488	10698220	111
SRR10163229	Chr1	10711793	10717441	182
SRR10163228	Chr1	10717225	10722154	1099
SRR10163229	Chr1	10724483	10724721	14
SRR10163229	Chr1	10724718	10725076	2
SRR10163235	Chr1	10728436	10731791	9
SRR10163228	Chr1	10731773	10733449	2
SRR10163229	Chr1	10737129	10744214	70
SRR10163229	Chr1	10751451	10755945	4
SRR10163235	Chr1	10754311	10755899	3
SRR10163228	Chr1	10757860	10760940	7
SRR10163228	Chr1	10757872	10758709	2
SRR10163228	Chr1	10761028	10761491	4
SRR10163228	Chr1	10766703	10768405	22
SRR10163228	Chr1	10767026	10770915	74
SRR10163228	Chr1	10767585	10769093	17
SRR10163228	Chr1	10785263	10789401	43
SRR10163228	Chr1	10786208	10787930	2
SRR10163229	Chr1	10806447	10806645	26
SRR10163228	Chr1	10814110	10815282	51
SRR10163235	Chr1	10830042	10830427	4
SRR10163235	Chr1	10831318	10831812	2
SRR10163228	Chr1	10842853	10846140	22
SRR10163228	Chr1	10849540	10852938	4
SRR10163229	Chr1	10859266	10860697	8
SRR10163235	Chr1	10872241	10872598	4
SRR10163228	Chr1	10879015	10881625	20
SRR10163229	Chr1	10891990	10893743	8
SRR10163235	Chr1	10892844	10894852	11
SRR10163228	Chr1	10898377	10901912	37
SRR10163228	Chr1	10900013	10903698	105
SRR10163229	Chr1	10902938	10904372	8
SRR10163228	Chr1	10903285	10904259	74
SRR10163235	Chr1	10905528	10906914	17
SRR10163228	Chr1	10912624	10914197	2
SRR10163228	Chr1	10912942	10915752	5
SRR10163235	Chr1	10914250	10915155	2
SRR10163235	Chr1	10929443	10929784	2
SRR10163228	Chr1	10946003	10949340	4
SRR10163228	Chr1	10954125	10955944	6
SRR10163229	Chr1	10957195	10959950	17
SRR10163229	Chr1	10985332	10987564	42
SRR10163235	Chr1	10985671	10987657	5
SRR10163229	Chr1	10988893	10989240	8
SRR10163228	Chr1	10989046	10996222	14
SRR10163235	Chr1	10992272	10992761	2
SRR10163229	Chr1	10997403	10997632	26
SRR10163235	Chr1	10998896	10999444	2
SRR10163228	Chr1	11017401	11024495	8
SRR10163228	Chr1	11036516	11037469	14
SRR10163235	Chr1	11040072	11042973	8
SRR10163228	Chr1	11056565	11057288	5
SRR10163228	Chr1	11061134	11061480	42
SRR10163235	Chr1	11066035	11068789	16
SRR10163228	Chr1	11067618	11072026	13
SRR10163229	Chr1	11104110	11106431	13
SRR10163228	Chr1	11109094	11110465	6
SRR10163228	Chr1	11129711	11130254	3
SRR10163228	Chr1	11131242	11133749	4
SRR10163229	Chr1	11141844	11142627	3
SRR10163228	Chr1	11142683	11143738	21
SRR10163235	Chr1	11142943	11144707	6
SRR10163228	Chr1	11147384	11147953	10
SRR10163228	Chr1	11159335	11160742	7
SRR10163228	Chr1	11159348	11162142	18
SRR10163228	Chr1	11160778	11163187	6
SRR10163228	Chr1	11162796	11170110	52
SRR10163228	Chr1	11162837	11163532	2
SRR10163235	Chr1	11163807	11166423	7
SRR10163235	Chr1	11164103	11167106	9
SRR10163228	Chr1	11175910	11177248	5
SRR10163228	Chr1	11177893	11178420	17
SRR10163228	Chr1	11184514	11185136	5
SRR10163235	Chr1	11191173	11191721	3
SRR10163229	Chr1	11205007	11205446	4
SRR10163228	Chr1	11213981	11217880	79
SRR10163229	Chr1	11227184	11229594	2
SRR10163235	Chr1	11230826	11234924	11
SRR10163235	Chr1	11231559	11235894	25
SRR10163228	Chr1	11246782	11250398	16
SRR10163228	Chr1	11247166	11248332	9
SRR10163235	Chr1	11248898	11249405	12
SRR10163235	Chr1	11252764	11253957	2
SRR10163228	Chr1	11258154	11263928	35
SRR10163228	Chr1	11293334	11296290	14
SRR10163235	Chr1	11306097	11306679	4
SRR10163229	Chr1	11306105	11307868	2
SRR10163228	Chr1	11317124	11317568	8
SRR10163228	Chr1	11325831	11329957	2
SRR10163228	Chr1	11331707	11334488	9
SRR10163235	Chr1	11332028	11332360	10
SRR10163228	Chr1	11337120	11351658	51
SRR10163235	Chr1	11354629	11354886	19
SRR10163235	Chr1	11375575	11377247	55
SRR10163228	Chr1	11392373	11394347	6
SRR10163229	Chr1	11413739	11414663	10
SRR10163235	Chr1	11434615	11439612	34
SRR10163229	Chr1	11438016	11438338	4
SRR10163228	Chr1	11441326	11447829	4
SRR10163228	Chr1	11466539	11469112	6
SRR10163229	Chr1	11468011	11468264	2
SRR10163235	Chr1	11471889	11472498	12
SRR10163235	Chr1	11476043	11477609	42
SRR10163235	Chr1	11476665	11479966	7
SRR10163228	Chr1	11509955	11510835	2
SRR10163235	Chr1	11513771	11517539	3
SRR10163228	Chr1	11514353	11517432	2
SRR10163229	Chr1	11518523	11520601	2
SRR10163229	Chr1	11518523	11520606	373
SRR10163235	Chr1	11538276	11538592	3
SRR10163228	Chr1	11550273	11555168	6
SRR10163229	Chr1	11559097	11559689	4
SRR10163229	Chr1	11590560	11593206	15
SRR10163235	Chr1	11605379	11609786	174
SRR10163228	Chr1	11623389	11623667	6
SRR10163228	Chr1	11649991	11654646	5
SRR10163228	Chr1	11672851	11673970	9
SRR10163229	Chr1	11679827	11684667	21
SRR10163228	Chr1	11685463	11688113	5
SRR10163235	Chr1	11696769	11697233	338
SRR10163229	Chr1	11705944	11706313	11
SRR10163228	Chr1	11741146	11742720	9
SRR10163228	Chr1	11741810	11744623	47
SRR10163228	Chr1	11742631	11745060	4
SRR10163229	Chr1	11772721	11777773	34
SRR10163235	Chr1	11787908	11789559	12
SRR10163228	Chr1	11788953	11789192	2
SRR10163229	Chr1	11796347	11796605	2
SRR10163228	Chr1	11800079	11803487	17
SRR10163235	Chr1	11811229	11811426	3
SRR10163228	Chr1	11817200	11822877	10
SRR10163228	Chr1	11822299	11823457	3
SRR10163228	Chr1	11827945	11834875	9
SRR10163229	Chr1	11847393	11854638	1417
SRR10163229	Chr1	11847394	11854636	2
SRR10163229	Chr1	11847395	11854637	4
SRR10163229	Chr1	11847397	11854638	2
SRR10163229	Chr1	11848357	11849574	2
SRR10163229	Chr1	11853518	11854023	39
SRR10163228	Chr1	11853959	11855586	6
SRR10163235	Chr1	11868612	11871333	21
SRR10163235	Chr1	11872153	11872346	14
SRR10163235	Chr1	11881827	11886373	6
SRR10163235	Chr1	11920118	11925644	10
SRR10163235	Chr1	11924632	11926795	10
SRR10163228	Chr1	11925790	11926729	2
SRR10163228	Chr1	11925790	11926730	9
SRR10163229	Chr1	11940648	11943918	3
SRR10163228	Chr1	11945469	11949575	11
SRR10163228	Chr1	11945936	11947360	8
SRR10163229	Chr1	11950433	11951486	9
SRR10163229	Chr1	11955120	11958034	20
SRR10163229	Chr1	11963963	11964217	24
SRR10163228	Chr1	11964193	11965503	4
SRR10163228	Chr1	11972714	11978008	19
SRR10163235	Chr1	11979694	11984160	188
SRR10163228	Chr1	11982376	11985808	2
SRR10163235	Chr1	12019871	12020147	11
SRR10163229	Chr1	12034782	12035400	277
SRR10163228	Chr1	12053805	12067300	109
SRR10163228	Chr1	12053810	12067300	2
SRR10163235	Chr1	12057274	12058619	10
SRR10163235	Chr1	12057406	12059195	16
SRR10163229	Chr1	12068804	12070632	10
SRR10163235	Chr1	12073406	12077734	28
SRR10163235	Chr1	12117635	12122945	17
SRR10163228	Chr1	12121978	12128771	214
SRR10163229	Chr1	12122995	12123299	12
SRR10163235	Chr1	12123446	12131153	2
SRR10163235	Chr1	12123446	12131158	194
SRR10163228	Chr1	12124439	12126920	4
SRR10163235	Chr1	12124692	12127713	30
SRR10163228	Chr1	12125774	12126067	5
SRR10163229	Chr1	12128441	12129964	8
SRR10163229	Chr1	12128445	12131019	19
SRR10163228	Chr1	12131801	12135485	9
SRR10163228	Chr1	12147020	12149281	10
SRR10163228	Chr1	12205753	12212486	60
SRR10163228	Chr1	12218609	12223802	9
SRR10163235	Chr1	12245220	12245412	20
SRR10163235	Chr1	12250705	12253257	7
SRR10163228	Chr1	12252069	12255703	3
SRR10163229	Chr1	12260377	12262664	49
SRR10163228	Chr1	12271996	12273999	7
SRR10163229	Chr1	12292915	12294750	90
SRR10163229	Chr1	12294498	12294670	8
SRR10163228	Chr1	12317810	12320906	212
SRR10163228	Chr1	12320197	12321205	9
SRR10163228	Chr1	12320632	12327056	11
SRR10163228	Chr1	12321565	12323057	12
SRR10163229	Chr1	12330614	12332309	67
SRR10163228	Chr1	12330911	12331604	7
SRR10163229	Chr1	12362833	12364389	4
SRR10163235	Chr1	12369167	12370026	6
SRR10163228	Chr1	12370401	12377834	14
SRR10163228	Chr1	12382886	12387984	19
SRR10163229	Chr1	12386887	12388138	49
SRR10163228	Chr1	12388375	12391150	5
SRR10163229	Chr1	12393804	12395582	22
SRR10163228	Chr1	12394592	12395448	7
SRR10163228	Chr1	12401342	12407918	25
SRR10163235	Chr1	12402831	12403458	13
SRR10163229	Chr1	12404735	12406459	14
SRR10163228	Chr1	12406687	12408307	5
SRR10163228	Chr1	12407151	12411066	2
SRR10163235	Chr1	12413053	12417382	5
SRR10163228	Chr1	12419919	12420140	2
SRR10163228	Chr1	12452204	12454547	13
SRR10163228	Chr1	12463750	12466627	20
SRR10163229	Chr1	12465974	12469299	17
SRR10163228	Chr1	12467851	12475030	149
SRR10163228	Chr1	12467853	12475030	2
SRR10163228	Chr1	12467856	12475030	2
SRR10163228	Chr1	12474737	12475006	2
SRR10163228	Chr1	12480766	12485124	2
SRR10163228	Chr1	12493955	12498601	16
SRR10163235	Chr1	12504753	12507028	3
SRR10163229	Chr1	12518471	12524861	146
SRR10163229	Chr1	12523586	12524230	114
SRR10163228	Chr1	12544322	12546974	10
SRR10163228	Chr1	12595350	12606672	17
SRR10163235	Chr1	12605955	12606586	2
SRR10163228	Chr1	12612994	12619069	25
SRR10163228	Chr1	12617669	12620648	21
SRR10163228	Chr1	12627058	12627413	51
SRR10163235	Chr1	12629530	12636755	19
SRR10163228	Chr1	12657595	12658475	3
SRR10163229	Chr1	12664245	12665158	4
SRR10163229	Chr1	12664795	12665030	4
SRR10163235	Chr1	12664935	12666885	20
SRR10163228	Chr1	12666764	12667815	28
SRR10163229	Chr1	12666945	12667339	7
SRR10163229	Chr1	12667842	12668896	4
SRR10163229	Chr1	12668058	12669241	56
SRR10163235	Chr1	12702353	12702693	5
SRR10163235	Chr1	12712017	12712552	6
SRR10163235	Chr1	12716081	12717582	44
SRR10163229	Chr1	12727093	12731507	2
SRR10163228	Chr1	12757957	12760568	59
SRR10163235	Chr1	12848737	12851471	29
SRR10163235	Chr1	12852183	12852805	153
SRR10163228	Chr1	12853013	12853867	8
SRR10163229	Chr1	12859286	12859527	3
SRR10163228	Chr1	12864260	12868773	4
SRR10163235	Chr1	12890106	12891300	3
SRR10163235	Chr1	12891928	12893432	2
SRR10163235	Chr1	12901520	12901861	12
SRR10163228	Chr1	12912639	12919854	64
SRR10163229	Chr1	12939557	12940362	8
SRR10163228	Chr1	12945734	12949273	19
SRR10163228	Chr1	12949797	12950205	8
SRR10163228	Chr1	12957876	12959545	9
SRR10163229	Chr1	12958011	12958924	2
SRR10163229	Chr1	12964966	12966688	23
SRR10163229	Chr1	12975648	12978453	2
SRR10163228	Chr1	13008510	13010555	75
SRR10163229	Chr1	13009747	13010180	5
SRR10163228	Chr1	13010085	13010633	14
SRR10163228	Chr1	13058664	13066789	50
SRR10163228	Chr1	13068336	13072983	6
SRR10163228	Chr1	13075772	13079652	11
SRR10163228	Chr1	13088390	13096438	70
SRR10163228	Chr1	13116638	13117181	6
SRR10163229	Chr1	13139402	13140342	4
SRR10163229	Chr1	13139986	13144854	73
SRR10163229	Chr1	13148192	13150383	23
SRR10163235	Chr1	13163267	13163657	9
SRR10163235	Chr1	13163534	13163751	6
SRR10163228	Chr1	13174750	13177444	48
SRR10163228	Chr1	13178486	13179829	7
SRR10163229	Chr1	13191859	13192226	2
SRR10163228	Chr1	13213746	13215476	42
SRR10163235	Chr1	13218925	13219229	2
SRR10163228	Chr1	13219357	13220292	3
SRR10163235	Chr1	13226289	13228385	17
SRR10163229	Chr1	13229096	13229332	4
SRR10163229	Chr1	13229453	13229735	5
SRR10163235	Chr1	13233584	13236078	11
SRR10163235	Chr1	13234211	13234456	19
SRR10163228	Chr1	13235164	13236050	4
SRR10163229	Chr1	13235619	13237108	2
SRR10163235	Chr1	13246939	13247229	34
SRR10163228	Chr1	13261703	13265729	64
SRR10163229	Chr1	13278369	13281264	17
SRR10163228	Chr1	13279357	13281602	10
SRR10163228	Chr1	13290553	13291637	2
SRR10163229	Chr1	13292998	13300921	22
SRR10163229	Chr1	13299246	13299733	74
SRR10163228	Chr1	13299484	13301493	45
SRR10163235	Chr1	13323364	13323712	4
SRR10163235	Chr1	13323463	13323887	5
SRR10163228	Chr1	13323761	13328412	9
SRR10163228	Chr1	13345630	13352479	6
SRR10163229	Chr1	13360992	13364424	28
SRR10163228	Chr1	13383345	13383667	2
SRR10163228	Chr1	13392141	13394157	2
SRR10163235	Chr1	13399956	13400698	5
SRR10163228	Chr1	13404482	13406808	7
SRR10163229	Chr1	13411056	13413783	3
SRR10163235	Chr1	13415443	13415959	8
SRR10163228	Chr1	13423338	13428289	25
SRR10163228	Chr1	13426647	13427940	2
SRR10163228	Chr1	13445390	13447083	6
SRR10163228	Chr1	13446426	13447724	55
SRR10163228	Chr1	13451585	13452439	3
SRR10163228	Chr1	13451806	13455247	60
SRR10163229	Chr1	13451812	13452840	7
SRR10163235	Chr1	13452153	13453213	2
SRR10163229	Chr1	13452987	13454982	8
SRR10163228	Chr1	13454273	13456661	22
SRR10163228	Chr1	13460339	13467165	14
SRR10163235	Chr1	13490732	13494805	5
SRR10163235	Chr1	13518072	13520716	8
SRR10163228	Chr1	13518867	13519605	7
SRR10163228	Chr1	13519190	13519716	4
SRR10163235	Chr1	13526171	13526644	5
SRR10163235	Chr1	13534543	13535061	26
SRR10163235	Chr1	13538907	13541205	11
SRR10163228	Chr1	13540560	13542458	29
SRR10163228	Chr1	13541741	13545963	15
SRR10163228	Chr1	13547298	13548709	8
SRR10163228	Chr1	13548099	13550984	21
SRR10163229	Chr1	13554367	13556590	18
SRR10163228	Chr1	13555241	13556123	2
SRR10163228	Chr1	13555866	13556481	3
SRR10163229	Chr1	13557891	13560302	6
SRR10163235	Chr1	13560103	13564267	92
SRR10163235	Chr1	13560987	13562445	20
SRR10163228	Chr1	13574916	13575216	13
SRR10163229	Chr1	13574955	13576688	3
SRR10163228	Chr1	13580506	13584463	8
SRR10163228	Chr1	13594830	13595313	18
SRR10163229	Chr1	13595419	13596029	2
SRR10163228	Chr1	13595451	13597369	3
SRR10163228	Chr1	13624512	13626097	21
SRR10163235	Chr1	13630099	13630298	28
SRR10163235	Chr1	13632398	13632767	10
SRR10163228	Chr1	13636205	13643167	5
SRR10163235	Chr1	13650773	13651132	11
SRR10163229	Chr1	13665830	13666265	2
SRR10163229	Chr1	13671448	13675540	12
SRR10163228	Chr1	13672622	13674840	6
SRR10163229	Chr1	13673004	13673372	2
SRR10163229	Chr1	13676569	13678381	4
SRR10163235	Chr1	13678172	13678751	8
SRR10163235	Chr1	13683603	13690309	21
SRR10163229	Chr1	13686817	13690672	16
SRR10163235	Chr1	13689739	13690615	10
SRR10163229	Chr1	13709703	13711871	10
SRR10163235	Chr1	13734652	13735022	80
SRR10163228	Chr1	13734764	13737316	2
SRR10163229	Chr1	13735568	13736104	80
SRR10163229	Chr1	13759512	13766276	33
SRR10163235	Chr1	13770820	13771000	4
SRR10163235	Chr1	13777656	13778516	5
SRR10163229	Chr1	13778338	13779349	5
SRR10163235	Chr1	13781306	13784326	2
SRR10163229	Chr1	13783639	13783952	3
SRR10163235	Chr1	13788493	13790591	65
SRR10163229	Chr1	13817440	13817726	5
SRR10163235	Chr1	13826004	13827207	17
SRR10163228	Chr1	13826626	13827247	4
SRR10163228	Chr1	13842026	13845568	8
SRR10163235	Chr1	13842607	13843402	15
SRR10163228	Chr1	13856786	13859866	7
SRR10163228	Chr1	13856890	13857203	9
SRR10163228	Chr1	13898992	13899973	3
SRR10163235	Chr1	13903362	13908166	2
SRR10163229	Chr1	13912470	13913009	8
SRR10163235	Chr1	13927235	13927969	3
SRR10163235	Chr1	13933273	13933965	85
SRR10163235	Chr1	13933507	13945587	332
SRR10163229	Chr1	13946820	13948387	3
SRR10163229	Chr1	13947477	13947903	6
SRR10163229	Chr1	13948326	13948839	11
SRR10163228	Chr1	13949065	13949473	8
SRR10163228	Chr1	13952560	13953122	4
SRR10163228	Chr1	13954529	13956302	10
SRR10163228	Chr1	13954674	13955789	11
SRR10163228	Chr1	13959598	13961143	60
SRR10163235	Chr1	13960342	13960693	3
SRR10163229	Chr1	13960379	13960667	8
SRR10163229	Chr1	13964338	13967363	6
SRR10163229	Chr1	13986244	13988425	4
SRR10163229	Chr1	13988459	13990804	20
SRR10163228	Chr1	14002090	14006969	14
SRR10163235	Chr1	14017270	14023903	90
SRR10163229	Chr1	14028695	14028961	17
SRR10163229	Chr1	14033910	14037256	27
SRR10163228	Chr1	14039043	14044097	2
SRR10163228	Chr1	14065126	14065897	5
SRR10163229	Chr1	14071794	14076020	727
SRR10163229	Chr1	14089221	14091145	9
SRR10163229	Chr1	14090173	14093994	2
SRR10163228	Chr1	14099032	14102320	7
SRR10163235	Chr1	14115793	14119754	7
SRR10163235	Chr1	14148822	14152003	22
SRR10163235	Chr1	14150562	14150808	4
SRR10163229	Chr1	14152727	14154939	5
SRR10163229	Chr1	14158624	14159481	37
SRR10163235	Chr1	14158878	14159903	3
SRR10163228	Chr1	14192748	14201893	167
SRR10163229	Chr1	14196716	14201275	94
SRR10163229	Chr1	14196941	14197652	2
SRR10163228	Chr1	14199899	14203303	10
SRR10163228	Chr1	14200629	14202639	6
SRR10163228	Chr1	14200629	14202640	10
SRR10163228	Chr1	14200629	14202641	5
SRR10163228	Chr1	14200629	14202643	2
SRR10163228	Chr1	14200629	14202644	3513
SRR10163228	Chr1	14200630	14202644	6
SRR10163228	Chr1	14200631	14202644	3
SRR10163228	Chr1	14200632	14202644	16
SRR10163228	Chr1	14200633	14202644	5
SRR10163235	Chr1	14201399	14201828	3
SRR10163235	Chr1	14201968	14202353	31
SRR10163228	Chr1	14204267	14205907	51
SRR10163228	Chr1	14204312	14206304	79
SRR10163229	Chr1	14208865	14209142	52
SRR10163228	Chr1	14229099	14229652	3
SRR10163229	Chr1	14229698	14230372	7
SRR10163228	Chr1	14230409	14230720	7
SRR10163229	Chr1	14234333	14235253	9
SRR10163235	Chr1	14243890	14244808	18
SRR10163229	Chr1	14243903	14244228	48
SRR10163229	Chr1	14248729	14250540	2
SRR10163229	Chr1	14248729	14250541	344
SRR10163229	Chr1	14249061	14249315	16
SRR10163228	Chr1	14249393	14250958	34
SRR10163229	Chr1	14253031	14253784	3
SRR10163235	Chr1	14253459	14255541	4
SRR10163235	Chr1	14254034	14254345	8
SRR10163228	Chr1	14257999	14259586	5
SRR10163228	Chr1	14264446	14267051	2
SRR10163235	Chr1	14267182	14267439	2
SRR10163235	Chr1	14271653	14272049	2
SRR10163235	Chr1	14271653	14272053	677
SRR10163235	Chr1	14271719	14272112	15
SRR10163228	Chr1	14285345	14287057	6
SRR10163228	Chr1	14297252	14301596	151
SRR10163228	Chr1	14316640	14318230	16
SRR10163228	Chr1	14322440	14323603	8
SRR10163229	Chr1	14339914	14340315	2
SRR10163228	Chr1	14366825	14376207	29
SRR10163235	Chr1	14404193	14404704	14
SRR10163228	Chr1	14404202	14405037	9
SRR10163228	Chr1	14412478	14421860	26
SRR10163228	Chr1	14431194	14431956	69
SRR10163235	Chr1	14431362	14431651	2
[truncated: 20,706 more rows]
