# Supplementary material for: The extrachromosomal circular DNAs of the rice blast pathogen Magnaporthe oryzae contain a wide variety of LTR retrotransposons, genes, and effectors
Source: BMC Biol. 2022 Nov 23;20:260. doi: 10.1186/s12915-022-01457-2 (PMC9694575; doi:10.1186/s12915-022-01457-2)
Supplement: Supplementary file 16 — Additional file 16. List of eccDNA forming regions called using Illumina circularome sequencing data for A. thaliana flower tissue published by Wang et al. [5]. The first column describes the sample the eccDNA was called with, the next three columns represent the genomic coordinates of the eccDNA forming region, and the last column represents the number of junction split reads used to call the eccDNA forming region. [file 12915_2022_1457_MOESM16_ESM.txt]

SRR10163238	Chr1	8366	10170	4
SRR10163238	Chr1	34180	35213	9
SRR10163231	Chr1	57679	59004	16
SRR10163238	Chr1	58204	58708	71
SRR10163231	Chr1	64639	67705	20
SRR10163231	Chr1	107293	108747	25
SRR10163230	Chr1	122927	123233	7
SRR10163230	Chr1	152746	154632	3
SRR10163238	Chr1	159343	160213	58
SRR10163230	Chr1	186438	188080	15
SRR10163238	Chr1	190197	193982	22
SRR10163238	Chr1	206316	208912	72
SRR10163231	Chr1	220481	221415	2
SRR10163231	Chr1	220481	221418	112
SRR10163230	Chr1	235145	236473	4
SRR10163230	Chr1	250109	250557	24
SRR10163231	Chr1	266297	268131	18
SRR10163238	Chr1	268580	269457	30
SRR10163238	Chr1	268613	269309	9
SRR10163238	Chr1	292339	295417	24
SRR10163238	Chr1	299245	301286	18
SRR10163230	Chr1	309010	311066	3
SRR10163238	Chr1	312093	313475	65
SRR10163238	Chr1	318064	319744	6
SRR10163230	Chr1	332043	337263	50
SRR10163230	Chr1	343490	345320	7
SRR10163238	Chr1	358708	359813	181
SRR10163238	Chr1	361731	362955	2
SRR10163238	Chr1	361731	362960	654
SRR10163238	Chr1	370347	370983	2
SRR10163231	Chr1	375776	378016	2
SRR10163231	Chr1	375776	378021	598
SRR10163230	Chr1	413665	414810	137
SRR10163238	Chr1	414394	415271	17
SRR10163238	Chr1	431869	432104	18
SRR10163238	Chr1	432759	437515	11
SRR10163238	Chr1	461831	463790	7
SRR10163230	Chr1	485909	488850	55
SRR10163231	Chr1	500589	504451	2
SRR10163238	Chr1	509313	514767	20
SRR10163238	Chr1	518547	520004	6
SRR10163230	Chr1	537720	544972	6
SRR10163231	Chr1	566121	566789	41
SRR10163238	Chr1	573661	575293	21
SRR10163238	Chr1	575049	578502	38
SRR10163238	Chr1	577676	577918	3
SRR10163238	Chr1	577676	577920	261
SRR10163238	Chr1	586636	589305	228
SRR10163231	Chr1	590141	593969	22
SRR10163230	Chr1	597083	598204	9
SRR10163231	Chr1	598009	598515	63
SRR10163238	Chr1	603006	603200	2
SRR10163238	Chr1	604193	607339	24
SRR10163238	Chr1	630879	633221	40
SRR10163238	Chr1	631949	633641	7
SRR10163230	Chr1	635402	639817	118
SRR10163230	Chr1	635403	639816	2
SRR10163230	Chr1	635406	639817	2
SRR10163231	Chr1	637104	638775	55
SRR10163238	Chr1	709095	712407	27
SRR10163238	Chr1	763066	766842	25
SRR10163231	Chr1	764766	766190	32
SRR10163238	Chr1	781074	782177	7
SRR10163238	Chr1	813952	815198	3
SRR10163238	Chr1	830891	831705	8
SRR10163238	Chr1	842939	844633	3
SRR10163231	Chr1	843895	845248	78
SRR10163238	Chr1	849002	851459	18
SRR10163230	Chr1	852647	853230	53
SRR10163231	Chr1	892988	894295	5
SRR10163238	Chr1	894859	895253	5
SRR10163238	Chr1	896244	899982	10
SRR10163238	Chr1	907973	908584	36
SRR10163238	Chr1	909142	912350	61
SRR10163238	Chr1	909966	913004	618
SRR10163238	Chr1	909967	913005	2
SRR10163238	Chr1	909971	913004	3
SRR10163238	Chr1	932919	936026	67
SRR10163238	Chr1	958687	958998	304
SRR10163238	Chr1	964123	964415	2
SRR10163238	Chr1	981891	983767	5
SRR10163230	Chr1	986328	987340	59
SRR10163238	Chr1	987594	988465	4
SRR10163238	Chr1	999204	999780	5
SRR10163230	Chr1	1012604	1015311	20
SRR10163230	Chr1	1019519	1019849	2
SRR10163238	Chr1	1022161	1024010	4
SRR10163231	Chr1	1024353	1026795	2
SRR10163231	Chr1	1024353	1026799	94
SRR10163231	Chr1	1026537	1028690	502
SRR10163231	Chr1	1026538	1028689	3
SRR10163231	Chr1	1035398	1037352	637
SRR10163231	Chr1	1035401	1037352	2
SRR10163230	Chr1	1035540	1036666	20
SRR10163238	Chr1	1043197	1043817	3
SRR10163238	Chr1	1050745	1051594	12
SRR10163231	Chr1	1051004	1051296	9
SRR10163238	Chr1	1069171	1069819	6
SRR10163238	Chr1	1077380	1079536	10
SRR10163238	Chr1	1094487	1096992	47
SRR10163238	Chr1	1094541	1097589	42
SRR10163238	Chr1	1099510	1101923	40
SRR10163238	Chr1	1105795	1106454	2
SRR10163231	Chr1	1140689	1141554	27
SRR10163238	Chr1	1144691	1145617	9
SRR10163230	Chr1	1148835	1151364	6
SRR10163231	Chr1	1151457	1152158	7
SRR10163231	Chr1	1151771	1152279	8
SRR10163238	Chr1	1156849	1157263	2
SRR10163231	Chr1	1192402	1194740	31
SRR10163238	Chr1	1202251	1208943	5
SRR10163238	Chr1	1203694	1205564	9
SRR10163238	Chr1	1205378	1208066	47
SRR10163230	Chr1	1207499	1207790	3
SRR10163231	Chr1	1218421	1218963	11
SRR10163238	Chr1	1233802	1240417	12
SRR10163230	Chr1	1247153	1250640	100
SRR10163230	Chr1	1247157	1250639	2
SRR10163238	Chr1	1255320	1256843	68
SRR10163238	Chr1	1262612	1264853	23
SRR10163238	Chr1	1283157	1290277	4
SRR10163238	Chr1	1283375	1288076	208
SRR10163238	Chr1	1295326	1301781	13
SRR10163230	Chr1	1363828	1365504	20
SRR10163231	Chr1	1364980	1371198	2
SRR10163231	Chr1	1364981	1371199	250
SRR10163238	Chr1	1374829	1376336	2
SRR10163231	Chr1	1387239	1389572	117
SRR10163238	Chr1	1389183	1394098	371
SRR10163238	Chr1	1390995	1392803	25
SRR10163238	Chr1	1391607	1392182	5
SRR10163231	Chr1	1407556	1410890	11
SRR10163238	Chr1	1418441	1420810	21
SRR10163231	Chr1	1435681	1437467	605
SRR10163231	Chr1	1435683	1437467	2
SRR10163231	Chr1	1435685	1437467	2
SRR10163238	Chr1	1435896	1436424	10
SRR10163230	Chr1	1448747	1451461	8
SRR10163230	Chr1	1452478	1454480	2
SRR10163230	Chr1	1468036	1470962	6
SRR10163238	Chr1	1471356	1472994	4
SRR10163230	Chr1	1472874	1473077	9
SRR10163238	Chr1	1488529	1489235	285
SRR10163238	Chr1	1488617	1489403	5
SRR10163230	Chr1	1488689	1489400	12
SRR10163238	Chr1	1497983	1498226	202
SRR10163238	Chr1	1507190	1507505	5
SRR10163230	Chr1	1507310	1508927	95
SRR10163230	Chr1	1508090	1509093	16
SRR10163238	Chr1	1513312	1513876	5
SRR10163230	Chr1	1527362	1529674	6
SRR10163238	Chr1	1530135	1530525	2
SRR10163238	Chr1	1549154	1552467	37
SRR10163238	Chr1	1550193	1552724	9
SRR10163231	Chr1	1564211	1566486	10
SRR10163238	Chr1	1567889	1570187	33
SRR10163230	Chr1	1591915	1593568	2
SRR10163230	Chr1	1600667	1601004	7
SRR10163230	Chr1	1624554	1625186	5
SRR10163238	Chr1	1630244	1631439	73
SRR10163238	Chr1	1646691	1648743	24
SRR10163238	Chr1	1646692	1648743	2
SRR10163230	Chr1	1647365	1650878	8
SRR10163230	Chr1	1666241	1666839	8
SRR10163231	Chr1	1666735	1666919	2
SRR10163238	Chr1	1673961	1677719	7
SRR10163230	Chr1	1686208	1686511	2
SRR10163231	Chr1	1686956	1688228	34
SRR10163238	Chr1	1695337	1698965	32
SRR10163238	Chr1	1697735	1698228	2
SRR10163230	Chr1	1706930	1710621	6
SRR10163238	Chr1	1707891	1709590	30
SRR10163230	Chr1	1720527	1726975	386
SRR10163231	Chr1	1732934	1733286	8
SRR10163238	Chr1	1741795	1741936	611
SRR10163238	Chr1	1746440	1746956	14
SRR10163230	Chr1	1766875	1772366	4
SRR10163230	Chr1	1771620	1772165	9
SRR10163231	Chr1	1785481	1786879	6
SRR10163230	Chr1	1792364	1793777	9
SRR10163230	Chr1	1796319	1799811	4
SRR10163230	Chr1	1808513	1808967	5
SRR10163238	Chr1	1817982	1822636	140
SRR10163230	Chr1	1826207	1827640	2
SRR10163230	Chr1	1836699	1837081	3
SRR10163230	Chr1	1847812	1850878	18
SRR10163231	Chr1	1883359	1883851	216
SRR10163231	Chr1	1883361	1883851	2
SRR10163230	Chr1	1883435	1887727	11
SRR10163231	Chr1	1885779	1886017	2
SRR10163238	Chr1	1897253	1900069	19
SRR10163231	Chr1	1903701	1906814	2
SRR10163230	Chr1	1927216	1928788	52
SRR10163230	Chr1	1949470	1951514	4
SRR10163230	Chr1	1949471	1951510	2
SRR10163230	Chr1	1949471	1951513	4
SRR10163230	Chr1	1949471	1951515	2655
SRR10163230	Chr1	1949472	1951516	3
SRR10163230	Chr1	1949474	1951515	3
SRR10163230	Chr1	1949475	1951515	6
SRR10163230	Chr1	1949476	1951515	2
SRR10163238	Chr1	1958369	1962353	3
SRR10163231	Chr1	1992270	1994502	14
SRR10163230	Chr1	1994437	1996831	16
SRR10163238	Chr1	2000995	2004751	12
SRR10163238	Chr1	2003398	2006135	29
SRR10163230	Chr1	2007114	2007703	24
SRR10163238	Chr1	2016662	2017859	15
SRR10163231	Chr1	2017302	2018344	7
SRR10163231	Chr1	2032354	2033818	88
SRR10163230	Chr1	2033033	2033240	2
SRR10163230	Chr1	2034997	2039002	18
SRR10163238	Chr1	2035157	2035624	4
SRR10163238	Chr1	2040452	2041023	3
SRR10163238	Chr1	2043821	2045183	2
SRR10163231	Chr1	2052306	2053137	4
SRR10163238	Chr1	2054306	2054537	2
SRR10163238	Chr1	2057270	2057571	13
SRR10163230	Chr1	2061834	2063525	13
SRR10163238	Chr1	2067178	2067704	2
SRR10163238	Chr1	2069621	2072330	20
SRR10163238	Chr1	2078941	2079237	4
SRR10163238	Chr1	2087714	2090987	57
SRR10163238	Chr1	2089099	2089738	3
SRR10163230	Chr1	2090720	2090984	2
SRR10163231	Chr1	2106179	2106470	3
SRR10163230	Chr1	2106615	2111208	282
SRR10163238	Chr1	2108377	2109307	3
SRR10163230	Chr1	2116238	2117562	8
SRR10163230	Chr1	2127634	2130476	6
SRR10163230	Chr1	2128847	2129409	2
SRR10163230	Chr1	2129079	2129293	916
SRR10163230	Chr1	2129083	2129293	3
SRR10163238	Chr1	2137941	2138289	8
SRR10163231	Chr1	2143219	2143582	114
SRR10163231	Chr1	2143220	2143582	2
SRR10163238	Chr1	2169597	2170937	14
SRR10163231	Chr1	2174324	2174739	84
SRR10163238	Chr1	2180383	2183637	39
SRR10163230	Chr1	2182633	2182827	13
SRR10163231	Chr1	2197813	2198400	8
SRR10163230	Chr1	2203923	2205348	11
SRR10163230	Chr1	2208378	2213710	37
SRR10163238	Chr1	2210403	2210867	3
SRR10163238	Chr1	2222970	2223514	15
SRR10163230	Chr1	2227379	2227962	4
SRR10163231	Chr1	2232693	2233069	27
SRR10163230	Chr1	2239082	2239873	9
SRR10163238	Chr1	2266626	2267298	15
SRR10163238	Chr1	2273477	2273885	3
SRR10163230	Chr1	2281368	2284079	3
SRR10163231	Chr1	2295915	2296165	33
SRR10163238	Chr1	2304228	2307102	21
SRR10163238	Chr1	2320246	2326240	42
SRR10163231	Chr1	2336293	2337731	2
SRR10163231	Chr1	2336293	2337732	12
SRR10163230	Chr1	2342716	2344465	75
SRR10163230	Chr1	2349301	2350153	4
SRR10163230	Chr1	2354996	2363053	3
SRR10163231	Chr1	2357082	2357853	9
SRR10163230	Chr1	2359555	2360663	23
SRR10163230	Chr1	2359922	2360259	8
SRR10163238	Chr1	2360588	2361117	2
SRR10163230	Chr1	2368703	2370324	6
SRR10163238	Chr1	2386173	2389431	6
SRR10163230	Chr1	2391753	2392050	30
SRR10163238	Chr1	2395424	2397157	1122
SRR10163238	Chr1	2395428	2397158	4
SRR10163238	Chr1	2395443	2395760	4
SRR10163230	Chr1	2414918	2416422	4
SRR10163238	Chr1	2417611	2418132	3
SRR10163230	Chr1	2427954	2428438	2
SRR10163230	Chr1	2427954	2428439	3
SRR10163230	Chr1	2427954	2428440	4
SRR10163230	Chr1	2427954	2428441	3
SRR10163230	Chr1	2427954	2428442	2
SRR10163230	Chr1	2427954	2428443	3987
SRR10163230	Chr1	2427955	2428445	2
SRR10163230	Chr1	2427956	2428443	2
SRR10163230	Chr1	2427957	2428443	3
SRR10163230	Chr1	2427958	2428443	6
SRR10163230	Chr1	2427959	2428443	3
SRR10163230	Chr1	2428041	2428292	3
SRR10163238	Chr1	2475328	2475783	2
SRR10163231	Chr1	2510555	2513238	17
SRR10163231	Chr1	2525791	2526044	4
SRR10163238	Chr1	2527019	2527803	2
SRR10163238	Chr1	2527019	2527804	251
SRR10163238	Chr1	2531361	2531653	10
SRR10163238	Chr1	2541110	2541426	12
SRR10163230	Chr1	2548532	2550460	1228
SRR10163238	Chr1	2578854	2584497	10
SRR10163231	Chr1	2580289	2581534	3
SRR10163238	Chr1	2580338	2581264	2
SRR10163231	Chr1	2588164	2588763	17
SRR10163230	Chr1	2598493	2598861	2
SRR10163230	Chr1	2608045	2613006	307
SRR10163230	Chr1	2609653	2610573	5
SRR10163230	Chr1	2620672	2620931	2
SRR10163231	Chr1	2623353	2624106	38
SRR10163238	Chr1	2638313	2638592	12
SRR10163238	Chr1	2638544	2640004	8
SRR10163238	Chr1	2656273	2656705	2
SRR10163231	Chr1	2686814	2690197	531
SRR10163238	Chr1	2686974	2687304	5
SRR10163238	Chr1	2695551	2697929	24
SRR10163231	Chr1	2696499	2699448	4
SRR10163230	Chr1	2699219	2701675	21
SRR10163230	Chr1	2700481	2701034	2
SRR10163230	Chr1	2710227	2715143	121
SRR10163238	Chr1	2725316	2725964	6
SRR10163238	Chr1	2728203	2729998	18
SRR10163238	Chr1	2756135	2757682	40
SRR10163238	Chr1	2757591	2761683	33
SRR10163238	Chr1	2782109	2784288	27
SRR10163238	Chr1	2783418	2784146	83
SRR10163230	Chr1	2803448	2805022	5
SRR10163230	Chr1	2806374	2809356	7
SRR10163238	Chr1	2810578	2811202	3
SRR10163230	Chr1	2814486	2815140	5
SRR10163230	Chr1	2814812	2815472	9
SRR10163230	Chr1	2830194	2830538	7
SRR10163230	Chr1	2835724	2838069	6
SRR10163230	Chr1	2843170	2859437	3
SRR10163230	Chr1	2843170	2859439	2
SRR10163230	Chr1	2843170	2859441	2396
SRR10163230	Chr1	2843171	2859441	13
SRR10163230	Chr1	2843172	2859441	4
SRR10163230	Chr1	2843173	2859441	4
SRR10163230	Chr1	2843174	2859441	4
SRR10163230	Chr1	2855328	2858780	4
SRR10163238	Chr1	2861615	2871165	70
SRR10163230	Chr1	2885674	2889910	7
SRR10163230	Chr1	2888440	2889746	3
SRR10163231	Chr1	2888795	2889634	4
SRR10163231	Chr1	2891791	2895128	7
SRR10163238	Chr1	2894455	2896356	3
SRR10163230	Chr1	2903631	2903813	2
SRR10163238	Chr1	2906669	2913225	14
SRR10163231	Chr1	2940320	2941185	14
SRR10163231	Chr1	2956214	2957879	12
SRR10163238	Chr1	2978949	2980210	14
SRR10163231	Chr1	3004482	3008033	5
SRR10163238	Chr1	3023462	3026777	114
SRR10163231	Chr1	3031691	3034152	66
SRR10163230	Chr1	3045418	3047756	5
SRR10163238	Chr1	3059883	3060300	2
SRR10163231	Chr1	3074078	3077938	116
SRR10163238	Chr1	3086275	3086650	4
SRR10163230	Chr1	3097169	3098441	17
SRR10163230	Chr1	3097779	3098083	3
SRR10163230	Chr1	3100893	3103318	8
SRR10163238	Chr1	3122964	3127607	64
SRR10163230	Chr1	3158764	3159268	72
SRR10163230	Chr1	3159083	3159507	6
SRR10163238	Chr1	3162304	3163748	9
SRR10163238	Chr1	3169815	3170123	8
SRR10163238	Chr1	3177486	3179030	7
SRR10163238	Chr1	3182234	3182508	2
SRR10163238	Chr1	3221015	3221930	3
SRR10163238	Chr1	3228234	3228610	2
SRR10163230	Chr1	3250467	3250679	2
SRR10163230	Chr1	3263386	3264907	48
SRR10163238	Chr1	3296316	3296958	19
SRR10163230	Chr1	3314723	3318186	84
SRR10163231	Chr1	3329382	3331004	2
SRR10163231	Chr1	3329382	3331006	4
SRR10163231	Chr1	3329382	3331007	2
SRR10163231	Chr1	3329382	3331008	1906
SRR10163231	Chr1	3329383	3331008	2
SRR10163231	Chr1	3329384	3331008	4
SRR10163231	Chr1	3329386	3331008	2
SRR10163231	Chr1	3329387	3331008	3
SRR10163238	Chr1	3330366	3330687	2
SRR10163230	Chr1	3335720	3337565	19
SRR10163231	Chr1	3356823	3357450	17
SRR10163230	Chr1	3367728	3369376	40
SRR10163238	Chr1	3368118	3370819	14
SRR10163238	Chr1	3395617	3401927	12
SRR10163230	Chr1	3396904	3398605	11
SRR10163238	Chr1	3419771	3420076	4
SRR10163238	Chr1	3428889	3429824	11
SRR10163238	Chr1	3469480	3469791	4
SRR10163231	Chr1	3477614	3481398	45
SRR10163238	Chr1	3512101	3515985	10
SRR10163238	Chr1	3540387	3543496	9
SRR10163238	Chr1	3540917	3541263	6
SRR10163231	Chr1	3546693	3547184	6
SRR10163238	Chr1	3548356	3556462	2
SRR10163238	Chr1	3548359	3556460	6
SRR10163238	Chr1	3548359	3556461	17
SRR10163238	Chr1	3548359	3556462	24
SRR10163238	Chr1	3548359	3556463	518
SRR10163238	Chr1	3548362	3556463	3
SRR10163238	Chr1	3572015	3576788	4
SRR10163230	Chr1	3584530	3586398	545
SRR10163230	Chr1	3584531	3586398	3
SRR10163230	Chr1	3584532	3586398	4
SRR10163238	Chr1	3612373	3614992	19
SRR10163238	Chr1	3625696	3633595	93
SRR10163238	Chr1	3630116	3630550	2
SRR10163238	Chr1	3630923	3632349	12
SRR10163230	Chr1	3640350	3641621	52
SRR10163238	Chr1	3642993	3643299	3
SRR10163231	Chr1	3643790	3646216	36
SRR10163238	Chr1	3644654	3645100	58
SRR10163238	Chr1	3670711	3672300	6
SRR10163231	Chr1	3676630	3678557	4
SRR10163238	Chr1	3768077	3768590	3
SRR10163238	Chr1	3779285	3779622	5
SRR10163230	Chr1	3780349	3785779	50
SRR10163231	Chr1	3785982	3786315	7
SRR10163238	Chr1	3790933	3792740	24
SRR10163231	Chr1	3797929	3798196	2
SRR10163230	Chr1	3815224	3815401	6
SRR10163230	Chr1	3815712	3817637	5
SRR10163238	Chr1	3816731	3817298	82
SRR10163230	Chr1	3818233	3818453	2
SRR10163231	Chr1	3826832	3827256	12
SRR10163230	Chr1	3826998	3828433	5
SRR10163230	Chr1	3847491	3851900	93
SRR10163231	Chr1	3860980	3861288	2
SRR10163238	Chr1	3865151	3866065	3
SRR10163230	Chr1	3889656	3892958	7
SRR10163238	Chr1	3910807	3915290	14
SRR10163238	Chr1	3916458	3919849	27
SRR10163238	Chr1	3931055	3932107	34
SRR10163238	Chr1	3931195	3937815	35
SRR10163231	Chr1	3931634	3935026	39
SRR10163231	Chr1	3971470	3973248	10
SRR10163238	Chr1	3993191	3996097	5
SRR10163238	Chr1	4023190	4023413	3
SRR10163238	Chr1	4023904	4024317	7
SRR10163238	Chr1	4027834	4037084	23
SRR10163238	Chr1	4040273	4042514	20
SRR10163238	Chr1	4040278	4042514	2
SRR10163231	Chr1	4041227	4043754	3
SRR10163238	Chr1	4043901	4049922	2
SRR10163238	Chr1	4043901	4049926	240
SRR10163238	Chr1	4061650	4063397	7
SRR10163230	Chr1	4064353	4069829	64
SRR10163238	Chr1	4070046	4070991	299
SRR10163238	Chr1	4078665	4083880	11
SRR10163230	Chr1	4084802	4086717	7
SRR10163230	Chr1	4084803	4086713	19
SRR10163230	Chr1	4084803	4086714	15
SRR10163230	Chr1	4084803	4086715	8
SRR10163230	Chr1	4084803	4086716	29
SRR10163230	Chr1	4084803	4086717	17
SRR10163230	Chr1	4084803	4086718	17504
SRR10163230	Chr1	4084804	4086718	21
SRR10163230	Chr1	4084805	4086716	2
SRR10163230	Chr1	4084805	4086718	22
SRR10163230	Chr1	4084806	4086718	9
SRR10163230	Chr1	4084807	4086717	3
SRR10163230	Chr1	4084807	4086718	9
SRR10163230	Chr1	4084808	4086718	11
SRR10163238	Chr1	4101452	4104956	28
SRR10163230	Chr1	4108426	4108874	14
SRR10163231	Chr1	4125836	4126746	13
SRR10163230	Chr1	4155115	4155394	2
SRR10163238	Chr1	4157636	4158785	16
SRR10163230	Chr1	4160888	4161221	3
SRR10163231	Chr1	4163973	4164341	13
SRR10163238	Chr1	4171396	4174331	13
SRR10163238	Chr1	4192536	4193738	25
SRR10163238	Chr1	4193741	4196542	41
SRR10163231	Chr1	4229980	4231250	38
SRR10163238	Chr1	4334072	4334842	10
SRR10163230	Chr1	4336377	4338557	62
SRR10163238	Chr1	4342660	4342884	2
SRR10163231	Chr1	4356704	4356982	34
SRR10163238	Chr1	4360624	4361756	8
SRR10163230	Chr1	4370183	4370881	4
SRR10163238	Chr1	4413732	4414153	7
SRR10163238	Chr1	4416469	4417194	22
SRR10163231	Chr1	4443205	4443551	7
SRR10163230	Chr1	4448170	4451359	230
SRR10163230	Chr1	4448172	4451358	2
SRR10163238	Chr1	4467059	4469110	35
SRR10163230	Chr1	4467889	4468432	2
SRR10163238	Chr1	4469338	4469907	3
SRR10163238	Chr1	4491012	4495810	32
SRR10163231	Chr1	4507467	4508879	7
SRR10163238	Chr1	4520953	4523320	10
SRR10163238	Chr1	4529151	4529665	2
SRR10163238	Chr1	4529151	4529667	56
SRR10163238	Chr1	4530659	4534451	14
SRR10163231	Chr1	4535243	4536826	4
SRR10163238	Chr1	4547817	4548410	30
SRR10163238	Chr1	4558802	4559164	2
SRR10163230	Chr1	4574797	4580418	14
SRR10163238	Chr1	4577003	4577670	2
SRR10163238	Chr1	4577115	4577923	6
SRR10163238	Chr1	4577303	4577842	5
SRR10163230	Chr1	4584103	4585717	7
SRR10163230	Chr1	4607747	4608499	2
SRR10163231	Chr1	4634301	4635210	18
SRR10163238	Chr1	4676359	4678852	8
SRR10163238	Chr1	4692440	4695185	9
SRR10163238	Chr1	4699408	4708560	41
SRR10163230	Chr1	4708055	4709434	27
SRR10163230	Chr1	4714800	4716211	15
SRR10163231	Chr1	4715070	4717395	339
SRR10163238	Chr1	4715934	4716598	3
SRR10163231	Chr1	4716913	4719074	38
SRR10163231	Chr1	4735476	4736128	25
SRR10163231	Chr1	4737644	4740196	6
SRR10163230	Chr1	4791362	4791811	2
SRR10163231	Chr1	4792588	4793687	26
SRR10163231	Chr1	4804867	4806174	10
SRR10163238	Chr1	4805220	4811491	9
SRR10163230	Chr1	4813654	4819189	112
SRR10163238	Chr1	4823983	4824754	13
SRR10163231	Chr1	4842226	4842529	66
SRR10163231	Chr1	4847368	4851179	181
SRR10163231	Chr1	4847373	4851179	2
SRR10163238	Chr1	4847795	4848552	7
SRR10163231	Chr1	4864448	4865961	53
SRR10163238	Chr1	4865669	4872632	89
SRR10163231	Chr1	4874231	4874432	12
SRR10163231	Chr1	4888484	4889216	4
SRR10163238	Chr1	4909263	4910561	2
SRR10163238	Chr1	4916275	4917112	2
SRR10163230	Chr1	4918147	4927705	38
SRR10163231	Chr1	4919505	4919898	18
SRR10163230	Chr1	4935072	4935326	27
SRR10163238	Chr1	4935223	4935792	2
SRR10163238	Chr1	4935223	4935794	365
SRR10163238	Chr1	4935228	4935794	2
SRR10163238	Chr1	4961045	4961299	4
SRR10163231	Chr1	4979239	4980986	3
SRR10163230	Chr1	5005564	5011638	38
SRR10163230	Chr1	5010505	5011323	2
SRR10163230	Chr1	5011208	5015279	48
SRR10163230	Chr1	5011212	5015279	2
SRR10163230	Chr1	5012399	5013286	2
SRR10163230	Chr1	5028034	5029044	10
SRR10163231	Chr1	5054978	5058766	15
SRR10163238	Chr1	5056575	5060603	15
SRR10163238	Chr1	5093534	5094288	4
SRR10163230	Chr1	5095775	5096319	4
SRR10163238	Chr1	5102304	5103564	5
SRR10163238	Chr1	5117195	5120522	2
SRR10163238	Chr1	5117309	5118338	13
SRR10163238	Chr1	5133174	5134633	5
SRR10163238	Chr1	5149086	5151693	2
SRR10163238	Chr1	5149088	5151694	55
SRR10163238	Chr1	5149093	5151694	2
SRR10163230	Chr1	5152137	5152510	2
SRR10163238	Chr1	5170670	5171851	29
SRR10163230	Chr1	5170749	5171838	49
SRR10163230	Chr1	5184699	5185866	6
SRR10163238	Chr1	5209179	5210334	14
SRR10163238	Chr1	5224126	5224879	5
SRR10163238	Chr1	5224379	5225136	2
SRR10163231	Chr1	5232915	5235346	13
SRR10163238	Chr1	5236124	5236415	2
SRR10163230	Chr1	5240590	5246222	13
SRR10163238	Chr1	5260383	5263849	9
SRR10163230	Chr1	5274439	5275162	2
SRR10163238	Chr1	5277344	5277728	11
SRR10163238	Chr1	5297510	5298287	3
SRR10163238	Chr1	5298120	5304870	8
SRR10163231	Chr1	5306437	5308920	18
SRR10163238	Chr1	5316748	5320204	56
SRR10163231	Chr1	5326817	5328768	20
SRR10163238	Chr1	5328194	5328376	13
SRR10163230	Chr1	5335987	5336399	8
SRR10163238	Chr1	5367330	5367854	5
SRR10163238	Chr1	5370798	5371814	3
SRR10163238	Chr1	5385009	5385215	9
SRR10163230	Chr1	5388946	5390975	23
SRR10163238	Chr1	5421143	5425121	7
SRR10163238	Chr1	5422343	5423507	3
SRR10163230	Chr1	5426477	5428395	8
SRR10163238	Chr1	5433395	5438796	46
SRR10163238	Chr1	5435934	5438761	5
SRR10163230	Chr1	5488348	5492919	33
SRR10163238	Chr1	5490512	5491610	5
SRR10163231	Chr1	5502113	5504175	3
SRR10163231	Chr1	5502979	5504389	4
SRR10163238	Chr1	5532557	5533141	10
SRR10163238	Chr1	5532708	5533117	2
SRR10163230	Chr1	5558571	5561170	12
SRR10163231	Chr1	5579806	5581392	17
SRR10163230	Chr1	5584995	5586629	6
SRR10163231	Chr1	5590327	5591504	5
SRR10163238	Chr1	5591145	5593748	13
SRR10163238	Chr1	5599134	5599863	12
SRR10163230	Chr1	5617862	5621137	30
SRR10163238	Chr1	5688302	5691484	3
SRR10163230	Chr1	5691655	5692918	15
SRR10163238	Chr1	5691986	5692387	2
SRR10163231	Chr1	5702801	5705904	14
SRR10163238	Chr1	5717326	5717591	2
SRR10163238	Chr1	5718246	5719254	4
SRR10163231	Chr1	5735003	5736073	4
SRR10163238	Chr1	5750701	5754469	61
SRR10163238	Chr1	5771138	5778578	33
SRR10163238	Chr1	5783899	5785021	3
SRR10163230	Chr1	5784291	5785239	32
SRR10163230	Chr1	5805276	5805820	5
SRR10163238	Chr1	5831343	5833414	15
SRR10163238	Chr1	5838753	5842353	29
SRR10163238	Chr1	5839003	5839816	85
SRR10163238	Chr1	5860469	5860824	2
SRR10163238	Chr1	5860469	5860828	550
SRR10163238	Chr1	5860470	5860826	2
SRR10163238	Chr1	5860472	5860828	2
SRR10163238	Chr1	5860474	5860828	2
SRR10163238	Chr1	5874188	5874567	8
SRR10163231	Chr1	5895888	5897588	8
SRR10163231	Chr1	5897861	5898090	7
SRR10163238	Chr1	5925172	5927267	133
SRR10163238	Chr1	5936195	5937444	7
SRR10163231	Chr1	5948239	5949761	15
SRR10163238	Chr1	5991056	5991873	8
SRR10163238	Chr1	5993587	5995505	3
SRR10163238	Chr1	6000621	6001131	2
SRR10163231	Chr1	6019443	6019899	7
SRR10163230	Chr1	6031028	6031274	53
SRR10163230	Chr1	6056777	6058191	8
SRR10163231	Chr1	6059514	6062032	136
SRR10163231	Chr1	6064235	6067628	3
SRR10163230	Chr1	6075818	6076080	2
SRR10163238	Chr1	6075858	6076116	7
SRR10163238	Chr1	6098031	6103284	2
SRR10163238	Chr1	6098031	6103288	282
SRR10163231	Chr1	6098999	6101910	78
SRR10163230	Chr1	6107176	6109809	104
SRR10163238	Chr1	6107900	6108176	41
SRR10163238	Chr1	6164193	6167568	78
SRR10163231	Chr1	6222250	6223346	35
SRR10163231	Chr1	6236905	6239118	8
SRR10163238	Chr1	6248298	6250543	7
SRR10163238	Chr1	6263022	6263466	7
SRR10163230	Chr1	6278890	6281667	21
SRR10163230	Chr1	6284132	6285020	91
SRR10163238	Chr1	6284399	6286999	12
SRR10163238	Chr1	6301302	6303483	6
SRR10163238	Chr1	6320400	6328565	38
SRR10163230	Chr1	6330367	6335854	22
SRR10163238	Chr1	6363356	6363564	6
SRR10163231	Chr1	6367331	6368850	14
SRR10163238	Chr1	6381623	6386855	356
SRR10163231	Chr1	6393274	6393561	4
SRR10163231	Chr1	6426241	6426853	27
SRR10163231	Chr1	6427229	6429956	17
SRR10163230	Chr1	6431960	6432197	2
SRR10163231	Chr1	6451010	6451252	3
SRR10163231	Chr1	6460481	6460931	7
SRR10163231	Chr1	6501926	6502446	5
SRR10163238	Chr1	6517814	6519932	81
SRR10163238	Chr1	6520849	6521229	11
SRR10163231	Chr1	6531175	6531857	23
SRR10163238	Chr1	6570023	6570272	2
SRR10163238	Chr1	6570479	6571070	7
SRR10163230	Chr1	6577125	6577659	4
SRR10163231	Chr1	6607797	6612471	6
SRR10163238	Chr1	6612260	6614758	9
SRR10163238	Chr1	6612717	6613406	9
SRR10163231	Chr1	6632010	6632528	8
SRR10163230	Chr1	6645961	6648559	270
SRR10163238	Chr1	6646640	6651185	2
SRR10163238	Chr1	6646640	6651190	63
SRR10163238	Chr1	6649163	6649488	4
SRR10163231	Chr1	6652614	6652892	20
SRR10163238	Chr1	6653617	6657528	8
SRR10163231	Chr1	6669645	6672509	16
SRR10163231	Chr1	6692610	6693624	7
SRR10163238	Chr1	6692610	6693525	37
SRR10163238	Chr1	6692874	6694390	18
SRR10163238	Chr1	6694924	6697953	28
SRR10163238	Chr1	6700629	6701628	9
SRR10163231	Chr1	6701374	6703891	27
SRR10163238	Chr1	6702769	6702986	4
SRR10163238	Chr1	6713756	6715542	84
SRR10163230	Chr1	6715191	6718285	11
SRR10163230	Chr1	6715556	6720598	213
SRR10163230	Chr1	6729128	6731090	27
SRR10163231	Chr1	6738916	6739199	17
SRR10163231	Chr1	6743848	6746128	16
SRR10163238	Chr1	6751204	6752623	17
SRR10163238	Chr1	6752041	6752315	20
SRR10163238	Chr1	6761022	6768748	88
SRR10163238	Chr1	6761240	6766594	454
SRR10163238	Chr1	6787101	6787871	177
SRR10163230	Chr1	6796681	6797694	14
SRR10163230	Chr1	6796931	6797544	6
SRR10163230	Chr1	6807690	6808008	3
SRR10163238	Chr1	6810587	6818339	8
SRR10163238	Chr1	6816460	6818119	28
SRR10163238	Chr1	6817149	6819437	7
SRR10163231	Chr1	6842646	6845879	4
SRR10163231	Chr1	6842646	6845881	3
SRR10163231	Chr1	6842646	6845884	315
SRR10163231	Chr1	6842647	6845884	6
SRR10163231	Chr1	6842651	6845884	2
SRR10163230	Chr1	6849092	6851993	5
SRR10163238	Chr1	6853004	6854545	9
SRR10163238	Chr1	6854206	6857979	47
SRR10163238	Chr1	6870981	6873823	40
SRR10163230	Chr1	6880394	6881782	16
SRR10163231	Chr1	6882757	6883914	252
SRR10163238	Chr1	6889360	6890289	6
SRR10163231	Chr1	6910204	6914355	20
SRR10163238	Chr1	6922695	6931859	60
SRR10163231	Chr1	6946065	6946542	22
SRR10163230	Chr1	6946953	6947471	13
SRR10163231	Chr1	6959513	6961532	12
SRR10163231	Chr1	6963422	6964891	34
SRR10163230	Chr1	6992046	6992985	4
SRR10163231	Chr1	7000194	7000600	9
SRR10163238	Chr1	7003105	7004544	2
SRR10163238	Chr1	7016227	7016424	7
SRR10163230	Chr1	7018312	7018576	2
SRR10163238	Chr1	7032668	7032876	73
SRR10163230	Chr1	7039253	7042000	44
SRR10163238	Chr1	7062280	7066352	152
SRR10163238	Chr1	7066985	7068346	8
SRR10163230	Chr1	7070711	7071577	2
SRR10163230	Chr1	7070713	7071575	4
SRR10163230	Chr1	7070713	7071577	11
SRR10163230	Chr1	7070713	7071578	29
SRR10163230	Chr1	7070713	7071579	4
SRR10163238	Chr1	7072543	7073348	17
SRR10163230	Chr1	7075110	7080138	2
SRR10163230	Chr1	7075110	7080143	2158
SRR10163230	Chr1	7075112	7080140	5
SRR10163230	Chr1	7075113	7080141	3
SRR10163230	Chr1	7075114	7080142	2
SRR10163230	Chr1	7076489	7079489	2
SRR10163230	Chr1	7089380	7096705	141
SRR10163238	Chr1	7095732	7097734	101
SRR10163230	Chr1	7098559	7099080	4
SRR10163231	Chr1	7100725	7101795	324
SRR10163230	Chr1	7102159	7105372	32
SRR10163238	Chr1	7109543	7110540	54
SRR10163238	Chr1	7112150	7112958	13
SRR10163230	Chr1	7155946	7158056	3
SRR10163238	Chr1	7174752	7175438	2
SRR10163238	Chr1	7181807	7184373	15
SRR10163238	Chr1	7182602	7183258	6
SRR10163238	Chr1	7188524	7193662	24
SRR10163238	Chr1	7190128	7191185	2
SRR10163230	Chr1	7190235	7190493	30
SRR10163230	Chr1	7198959	7205874	2
SRR10163230	Chr1	7198959	7205877	282
SRR10163230	Chr1	7198960	7205877	2
SRR10163238	Chr1	7199771	7200188	3
SRR10163231	Chr1	7218466	7219535	4
SRR10163230	Chr1	7226075	7228464	215
SRR10163238	Chr1	7304857	7305199	13
SRR10163231	Chr1	7304976	7305247	7
SRR10163238	Chr1	7315614	7317802	11
SRR10163238	Chr1	7325815	7328763	51
SRR10163230	Chr1	7327225	7328382	29
SRR10163231	Chr1	7329445	7335271	68
SRR10163238	Chr1	7365232	7366310	37
SRR10163231	Chr1	7390220	7392017	10
SRR10163230	Chr1	7400729	7400956	6
SRR10163238	Chr1	7410417	7410994	3
SRR10163238	Chr1	7414141	7416978	7
SRR10163238	Chr1	7416286	7416925	5
SRR10163238	Chr1	7418713	7419226	133
SRR10163231	Chr1	7426827	7427118	5
SRR10163230	Chr1	7432585	7432787	8
SRR10163238	Chr1	7435454	7436181	4
SRR10163238	Chr1	7483258	7485807	6
SRR10163238	Chr1	7492064	7494465	169
SRR10163238	Chr1	7498861	7499841	9
SRR10163238	Chr1	7538204	7546988	425
SRR10163230	Chr1	7546082	7546348	13
SRR10163231	Chr1	7563343	7565944	13
SRR10163231	Chr1	7579465	7579993	24
SRR10163231	Chr1	7582031	7583302	29
SRR10163238	Chr1	7611273	7611531	17
SRR10163238	Chr1	7632514	7634154	7
SRR10163230	Chr1	7643811	7645396	9
SRR10163238	Chr1	7651261	7656767	25
SRR10163230	Chr1	7654806	7656754	14
SRR10163238	Chr1	7667261	7669890	22
SRR10163230	Chr1	7684768	7686130	22
SRR10163238	Chr1	7685779	7686961	6
SRR10163238	Chr1	7709917	7711271	4
SRR10163238	Chr1	7731675	7734748	22
SRR10163238	Chr1	7732305	7733051	4
SRR10163238	Chr1	7764051	7769321	10
SRR10163230	Chr1	7773325	7776128	26
SRR10163238	Chr1	7777248	7778712	8
SRR10163238	Chr1	7804645	7806636	8
SRR10163230	Chr1	7812630	7814325	13
SRR10163230	Chr1	7821295	7824829	805
SRR10163230	Chr1	7821298	7824829	3
SRR10163230	Chr1	7835749	7837966	9
SRR10163238	Chr1	7836099	7836350	5
SRR10163238	Chr1	7836826	7837474	4
SRR10163238	Chr1	7863266	7863636	19
SRR10163238	Chr1	7866962	7868727	9
SRR10163238	Chr1	7885987	7886511	3
SRR10163230	Chr1	7904706	7906085	9
SRR10163231	Chr1	7934041	7935157	4
SRR10163238	Chr1	7939491	7944663	50
SRR10163231	Chr1	7950967	7954245	9
SRR10163230	Chr1	7956391	7960356	2
SRR10163230	Chr1	7974214	7978235	29
SRR10163238	Chr1	7996389	7997274	6
SRR10163238	Chr1	8024162	8024378	17
SRR10163231	Chr1	8025324	8025930	56
SRR10163231	Chr1	8026877	8029963	6
SRR10163231	Chr1	8031984	8032618	103
SRR10163230	Chr1	8034817	8037792	2
SRR10163238	Chr1	8045299	8046303	31
SRR10163231	Chr1	8064294	8064499	9
SRR10163230	Chr1	8065795	8067325	9
SRR10163238	Chr1	8066383	8069432	6
SRR10163231	Chr1	8074426	8074919	6
SRR10163230	Chr1	8076865	8081025	3
SRR10163238	Chr1	8079347	8081378	6
SRR10163230	Chr1	8096347	8101448	100
SRR10163238	Chr1	8103835	8106092	24
SRR10163238	Chr1	8151481	8155265	365
SRR10163230	Chr1	8158722	8160734	35
SRR10163238	Chr1	8158772	8159437	9
SRR10163230	Chr1	8188342	8189032	3
SRR10163238	Chr1	8198831	8200434	15
SRR10163231	Chr1	8221134	8222763	6
SRR10163230	Chr1	8221191	8224496	3
SRR10163230	Chr1	8221191	8224497	8
SRR10163230	Chr1	8221191	8224498	8
SRR10163230	Chr1	8221191	8224499	5
SRR10163230	Chr1	8221191	8224500	8
SRR10163230	Chr1	8221191	8224501	3851
SRR10163230	Chr1	8221192	8224503	15
SRR10163230	Chr1	8221193	8224501	5
SRR10163230	Chr1	8221194	8224501	5
SRR10163230	Chr1	8221195	8224501	4
SRR10163230	Chr1	8221196	8224501	5
SRR10163230	Chr1	8221197	8224503	2
SRR10163230	Chr1	8222922	8223713	5
SRR10163238	Chr1	8237131	8239843	10
SRR10163238	Chr1	8244321	8250176	93
SRR10163238	Chr1	8248460	8250132	3
SRR10163230	Chr1	8282355	8282678	2
SRR10163230	Chr1	8283654	8285150	24
SRR10163238	Chr1	8289415	8290102	46
SRR10163238	Chr1	8298907	8303852	75
SRR10163230	Chr1	8329857	8330343	60
SRR10163238	Chr1	8335393	8335618	7
SRR10163230	Chr1	8369038	8371636	14
SRR10163238	Chr1	8373358	8382976	10
SRR10163231	Chr1	8376467	8378099	4
SRR10163238	Chr1	8402158	8403825	38
SRR10163231	Chr1	8449870	8452816	3
SRR10163238	Chr1	8455654	8458219	20
SRR10163238	Chr1	8477958	8478365	18
SRR10163231	Chr1	8527563	8529859	14
SRR10163231	Chr1	8534207	8539524	8
SRR10163231	Chr1	8553139	8555667	7
SRR10163231	Chr1	8553346	8556692	2
SRR10163238	Chr1	8561363	8562118	15
SRR10163231	Chr1	8567371	8568619	6
SRR10163238	Chr1	8584031	8585530	3
SRR10163238	Chr1	8584465	8585257	7
SRR10163238	Chr1	8625432	8625630	356
SRR10163231	Chr1	8661405	8665258	48
SRR10163230	Chr1	8663477	8663941	103
SRR10163238	Chr1	8670997	8671357	2
SRR10163238	Chr1	8671380	8671603	4
SRR10163238	Chr1	8695515	8699374	93
SRR10163238	Chr1	8714479	8715204	98
SRR10163230	Chr1	8728228	8728705	15
SRR10163231	Chr1	8730491	8730936	47
SRR10163231	Chr1	8752374	8752579	10
SRR10163238	Chr1	8761242	8762717	11
SRR10163238	Chr1	8784972	8788818	12
SRR10163238	Chr1	8858726	8858910	29
SRR10163231	Chr1	8886402	8888014	10
SRR10163231	Chr1	8886857	8887931	8
SRR10163238	Chr1	8897908	8901568	11
SRR10163230	Chr1	8911283	8913048	9
SRR10163230	Chr1	8914688	8914991	2
SRR10163231	Chr1	8927469	8928277	33
SRR10163238	Chr1	8927795	8929138	6
SRR10163238	Chr1	8930925	8931916	5
SRR10163230	Chr1	8932354	8933260	7
SRR10163238	Chr1	8933144	8934113	6
SRR10163230	Chr1	8956824	8961420	11
SRR10163238	Chr1	8966406	8967608	14
SRR10163230	Chr1	8982249	8982643	7
SRR10163230	Chr1	9029626	9043292	8
SRR10163238	Chr1	9036660	9037443	3
SRR10163231	Chr1	9048599	9050619	6
SRR10163238	Chr1	9054364	9055408	36
SRR10163238	Chr1	9058127	9058310	4
SRR10163230	Chr1	9071180	9072632	12
SRR10163230	Chr1	9088177	9090778	2
SRR10163238	Chr1	9089588	9094414	66
SRR10163231	Chr1	9120071	9120811	9
SRR10163230	Chr1	9121010	9121465	2
SRR10163231	Chr1	9138988	9141156	141
SRR10163231	Chr1	9163690	9165064	7
SRR10163231	Chr1	9207655	9208664	26
SRR10163238	Chr1	9211287	9212664	3
SRR10163230	Chr1	9216063	9218955	30
SRR10163238	Chr1	9228590	9229754	7
SRR10163230	Chr1	9232401	9233377	8
SRR10163238	Chr1	9259497	9260642	114
SRR10163230	Chr1	9262016	9265832	10
SRR10163238	Chr1	9273964	9274277	6
SRR10163230	Chr1	9297096	9297332	2
SRR10163238	Chr1	9306154	9306831	2
SRR10163238	Chr1	9352238	9355051	18
SRR10163238	Chr1	9387511	9388430	2
SRR10163230	Chr1	9394327	9395947	4
SRR10163231	Chr1	9394336	9399484	164
SRR10163238	Chr1	9394904	9395353	59
SRR10163238	Chr1	9421628	9421873	10
SRR10163238	Chr1	9421629	9421869	3
SRR10163238	Chr1	9421629	9421870	2
SRR10163238	Chr1	9421629	9421873	22
SRR10163238	Chr1	9421629	9421878	47384
SRR10163238	Chr1	9421630	9421871	2
SRR10163238	Chr1	9421630	9421874	37
SRR10163238	Chr1	9421631	9421875	43
SRR10163238	Chr1	9421632	9421876	56
SRR10163238	Chr1	9421633	9421875	3
SRR10163238	Chr1	9421633	9421877	50
SRR10163238	Chr1	9421634	9421877	2
SRR10163238	Chr1	9421634	9421878	28
SRR10163238	Chr1	9421634	9421879	31
SRR10163238	Chr1	9421635	9421876	3
SRR10163238	Chr1	9421635	9421877	2
SRR10163238	Chr1	9421637	9421878	3
SRR10163238	Chr1	9421638	9421878	3
SRR10163230	Chr1	9432170	9434770	2
SRR10163230	Chr1	9432171	9434768	9
SRR10163230	Chr1	9432171	9434769	3
SRR10163230	Chr1	9432171	9434773	3436
SRR10163230	Chr1	9432172	9434771	10
SRR10163230	Chr1	9432173	9434772	9
SRR10163230	Chr1	9432174	9434775	3
SRR10163230	Chr1	9432175	9434773	2
SRR10163230	Chr1	9432176	9434773	5
SRR10163238	Chr1	9444021	9445966	6
SRR10163231	Chr1	9449704	9451848	86
SRR10163231	Chr1	9450207	9450820	2
SRR10163238	Chr1	9480243	9480708	5
SRR10163231	Chr1	9490374	9492647	5
SRR10163230	Chr1	9490606	9491204	67
SRR10163238	Chr1	9535363	9537059	130
SRR10163230	Chr1	9551694	9552626	13
SRR10163230	Chr1	9576113	9576346	6
SRR10163238	Chr1	9592254	9592432	42
SRR10163238	Chr1	9597346	9598209	6
SRR10163230	Chr1	9613390	9614652	4
SRR10163231	Chr1	9626547	9628004	22
SRR10163238	Chr1	9633731	9635402	290
SRR10163238	Chr1	9634439	9636111	2
SRR10163238	Chr1	9637706	9638337	146
SRR10163238	Chr1	9639372	9643070	23
SRR10163230	Chr1	9653627	9660615	40
SRR10163231	Chr1	9671733	9672190	8
SRR10163238	Chr1	9689013	9689527	2
SRR10163230	Chr1	9700551	9700887	12
SRR10163238	Chr1	9738038	9742914	11
SRR10163238	Chr1	9764644	9766655	12
SRR10163230	Chr1	9768818	9769031	5
SRR10163238	Chr1	9808329	9808872	7
SRR10163230	Chr1	9839617	9841813	8
SRR10163238	Chr1	9841618	9842921	2
SRR10163238	Chr1	9841896	9844395	8
SRR10163231	Chr1	9860424	9861362	10
SRR10163230	Chr1	9956636	9956960	2
SRR10163238	Chr1	9961016	9961474	8
SRR10163238	Chr1	9965200	9970489	53
SRR10163238	Chr1	9966305	9969752	60
SRR10163238	Chr1	9967641	9968060	113
SRR10163238	Chr1	9980171	9980891	4
SRR10163230	Chr1	10007563	10008054	13
SRR10163231	Chr1	10030179	10032269	4
SRR10163238	Chr1	10036734	10037608	6
SRR10163230	Chr1	10042837	10043282	11
SRR10163231	Chr1	10045728	10047153	41
SRR10163238	Chr1	10069009	10070209	20
SRR10163238	Chr1	10080130	10081827	17
SRR10163230	Chr1	10080758	10081853	50
SRR10163230	Chr1	10086092	10089476	12
SRR10163231	Chr1	10090259	10094849	4
SRR10163238	Chr1	10135283	10135897	8
SRR10163238	Chr1	10157834	10161280	85
SRR10163238	Chr1	10169900	10172948	25
SRR10163231	Chr1	10172604	10174678	29
SRR10163238	Chr1	10181581	10183959	13
SRR10163230	Chr1	10185042	10187943	16
SRR10163238	Chr1	10190881	10198813	39
SRR10163238	Chr1	10191985	10193754	9
SRR10163238	Chr1	10196665	10199514	4
SRR10163231	Chr1	10198253	10199450	9
SRR10163238	Chr1	10206188	10209021	53
SRR10163238	Chr1	10213082	10215128	14
SRR10163231	Chr1	10236830	10237100	62
SRR10163230	Chr1	10248123	10248540	12
SRR10163238	Chr1	10274095	10274593	6
SRR10163230	Chr1	10283019	10289169	9
SRR10163230	Chr1	10320128	10330954	21
SRR10163230	Chr1	10327745	10328210	30
SRR10163238	Chr1	10355313	10355811	6
SRR10163230	Chr1	10377170	10377665	5
SRR10163230	Chr1	10380026	10382036	22
SRR10163238	Chr1	10388647	10390149	2
SRR10163238	Chr1	10388647	10390154	156
SRR10163238	Chr1	10416745	10419999	2
SRR10163238	Chr1	10422746	10435987	476
SRR10163238	Chr1	10423707	10426885	46
SRR10163238	Chr1	10425292	10425673	3
SRR10163231	Chr1	10430639	10433423	23
SRR10163238	Chr1	10443860	10445112	2
SRR10163238	Chr1	10475089	10475937	24
SRR10163230	Chr1	10483302	10485161	6
SRR10163231	Chr1	10495870	10499057	3
SRR10163238	Chr1	10505370	10511400	13
SRR10163238	Chr1	10510833	10511142	5
SRR10163238	Chr1	10511911	10513711	14
SRR10163238	Chr1	10516815	10519147	14
SRR10163230	Chr1	10572779	10573078	273
SRR10163238	Chr1	10580889	10591771	85
SRR10163238	Chr1	10601846	10602619	2
SRR10163238	Chr1	10601846	10602624	145
SRR10163230	Chr1	10610583	10610776	121
SRR10163238	Chr1	10611741	10613464	10
SRR10163238	Chr1	10643591	10643746	4
SRR10163238	Chr1	10647205	10648300	20
SRR10163238	Chr1	10710524	10720900	1101
SRR10163238	Chr1	10710526	10720900	2
SRR10163238	Chr1	10710527	10720900	4
SRR10163238	Chr1	10716885	10718730	2
SRR10163230	Chr1	10717428	10719340	728
SRR10163230	Chr1	10718284	10718756	14
SRR10163231	Chr1	10723945	10728370	7
SRR10163230	Chr1	10733876	10736137	6
SRR10163230	Chr1	10734317	10736591	4
SRR10163238	Chr1	10734524	10740118	46
SRR10163231	Chr1	10767034	10768459	122
SRR10163231	Chr1	10767036	10768459	2
SRR10163230	Chr1	10794989	10795292	2
SRR10163231	Chr1	10807516	10810372	20
SRR10163238	Chr1	10814970	10815447	10
SRR10163238	Chr1	10829527	10832702	11
SRR10163238	Chr1	10876736	10877792	5
SRR10163230	Chr1	10888588	10893519	9
SRR10163230	Chr1	10898593	10900499	46
SRR10163238	Chr1	10899294	10900044	4
SRR10163231	Chr1	10910010	10914359	5
SRR10163230	Chr1	10932372	10933618	23
SRR10163238	Chr1	10932794	10933679	6
SRR10163238	Chr1	10935491	10937476	4
SRR10163238	Chr1	10937992	10939699	14
SRR10163230	Chr1	10949671	10958575	565
SRR10163230	Chr1	10949672	10958575	2
SRR10163238	Chr1	10953827	10955952	3
SRR10163238	Chr1	10955962	10959284	14
SRR10163230	Chr1	10956122	10959347	7
SRR10163231	Chr1	10958221	10966892	129
SRR10163230	Chr1	10961310	10963422	18
SRR10163230	Chr1	10962521	10963206	4
SRR10163231	Chr1	10979065	10981121	6
SRR10163238	Chr1	10997303	10997625	6
SRR10163230	Chr1	10999668	11000153	13
SRR10163238	Chr1	11009744	11014165	43
SRR10163238	Chr1	11014510	11020699	193
SRR10163238	Chr1	11022847	11025126	2
SRR10163231	Chr1	11065847	11067052	17
SRR10163230	Chr1	11102956	11103181	3
SRR10163238	Chr1	11137487	11142575	96
SRR10163230	Chr1	11142010	11143935	23
SRR10163231	Chr1	11143474	11146641	61
SRR10163231	Chr1	11144077	11145811	42
SRR10163238	Chr1	11158949	11159917	54
SRR10163238	Chr1	11162708	11163559	3
SRR10163230	Chr1	11204913	11207538	65
SRR10163238	Chr1	11225624	11226079	3
SRR10163231	Chr1	11235812	11238402	2
SRR10163238	Chr1	11306017	11306433	9
SRR10163238	Chr1	11342368	11343440	6
SRR10163238	Chr1	11353252	11353537	10
SRR10163231	Chr1	11357867	11364656	2
SRR10163231	Chr1	11357867	11364659	655
SRR10163231	Chr1	11357869	11364659	2
SRR10163231	Chr1	11358536	11361199	2
SRR10163238	Chr1	11359691	11360753	42
SRR10163231	Chr1	11360619	11364320	2
SRR10163238	Chr1	11362439	11365387	22
SRR10163238	Chr1	11377424	11378176	8
SRR10163230	Chr1	11395483	11396727	14
SRR10163238	Chr1	11414166	11415162	8
SRR10163230	Chr1	11426993	11427255	5
SRR10163238	Chr1	11448844	11450578	10
SRR10163230	Chr1	11459049	11461012	38
SRR10163238	Chr1	11462247	11462613	3
SRR10163238	Chr1	11475184	11478034	8
SRR10163231	Chr1	11515341	11517656	3
SRR10163238	Chr1	11533559	11534162	467
SRR10163238	Chr1	11533561	11534162	2
SRR10163230	Chr1	11546447	11547010	4
SRR10163230	Chr1	11546976	11549118	16
SRR10163231	Chr1	11563774	11565286	8
SRR10163230	Chr1	11569200	11570217	4
SRR10163238	Chr1	11570007	11570528	6
SRR10163231	Chr1	11577418	11577760	23
SRR10163231	Chr1	11580254	11580811	299
SRR10163238	Chr1	11590359	11593150	36
SRR10163231	Chr1	11606972	11608413	8
SRR10163238	Chr1	11626290	11627497	4
SRR10163238	Chr1	11632306	11638025	51
SRR10163238	Chr1	11642963	11643319	3
SRR10163238	Chr1	11643482	11643919	79
SRR10163230	Chr1	11669361	11673011	24
SRR10163230	Chr1	11671512	11671817	8
SRR10163230	Chr1	11676979	11677305	5
SRR10163238	Chr1	11678402	11680210	6
SRR10163230	Chr1	11684906	11685975	2
SRR10163230	Chr1	11693996	11694247	3
SRR10163238	Chr1	11706092	11706563	5
SRR10163231	Chr1	11741564	11741792	2
SRR10163238	Chr1	11746208	11748380	6
SRR10163231	Chr1	11750100	11750405	42
SRR10163238	Chr1	11768190	11769070	12
SRR10163238	Chr1	11799109	11800848	9
SRR10163230	Chr1	11799337	11803920	541
SRR10163230	Chr1	11799365	11801120	2
SRR10163238	Chr1	11799592	11801113	73
SRR10163238	Chr1	11800005	11800178	13
SRR10163230	Chr1	11806847	11811931	281
SRR10163230	Chr1	11811020	11812003	5
SRR10163238	Chr1	11832974	11833467	15
SRR10163238	Chr1	11852579	11854278	3
SRR10163238	Chr1	11853529	11854488	17
SRR10163238	Chr1	11868291	11872651	253
SRR10163238	Chr1	11882359	11886184	18
SRR10163231	Chr1	11905789	11908400	62
SRR10163238	Chr1	11907164	11909656	3
SRR10163231	Chr1	11939741	11941473	67
SRR10163230	Chr1	11940129	11943503	109
SRR10163230	Chr1	11942073	11942721	3
SRR10163238	Chr1	11942218	11945259	69
SRR10163231	Chr1	11963777	11964288	7
SRR10163238	Chr1	11964512	11966974	2
SRR10163230	Chr1	11967100	11971706	12
SRR10163231	Chr1	11968902	11970256	6
SRR10163230	Chr1	11973460	11974856	31
SRR10163238	Chr1	11984545	11985513	20
SRR10163230	Chr1	11987134	11987717	6
SRR10163238	Chr1	11999062	12002096	11
SRR10163230	Chr1	12015627	12016422	3
SRR10163238	Chr1	12025511	12027922	14
SRR10163238	Chr1	12054759	12054958	4
SRR10163238	Chr1	12058177	12061559	98
SRR10163230	Chr1	12068179	12068829	22
SRR10163238	Chr1	12130709	12132591	6
SRR10163230	Chr1	12146063	12146471	2
SRR10163231	Chr1	12169048	12169455	16
SRR10163238	Chr1	12177422	12184891	69
SRR10163238	Chr1	12200557	12202363	18
SRR10163238	Chr1	12210241	12210936	5
SRR10163231	Chr1	12222263	12222882	2
SRR10163231	Chr1	12225090	12226759	204
SRR10163238	Chr1	12228547	12228745	4
SRR10163230	Chr1	12240425	12243929	10
SRR10163230	Chr1	12254720	12258076	25
SRR10163238	Chr1	12322047	12323122	6
SRR10163230	Chr1	12339768	12342262	20
SRR10163238	Chr1	12346731	12347251	2
SRR10163238	Chr1	12362641	12364409	613
SRR10163238	Chr1	12372212	12375747	29
SRR10163238	Chr1	12374540	12380318	320
SRR10163238	Chr1	12377324	12378170	3
SRR10163230	Chr1	12394462	12394692	9
SRR10163230	Chr1	12403683	12404637	12
SRR10163238	Chr1	12414452	12415336	7
SRR10163230	Chr1	12415141	12415514	9
SRR10163238	Chr1	12428357	12432164	50
SRR10163238	Chr1	12430381	12431718	11
SRR10163238	Chr1	12451207	12451552	3
SRR10163238	Chr1	12460940	12461786	4
SRR10163230	Chr1	12463224	12463960	5
SRR10163238	Chr1	12465008	12466451	14
SRR10163230	Chr1	12467494	12469074	298
SRR10163231	Chr1	12488306	12490077	49
SRR10163231	Chr1	12504813	12505368	8
SRR10163230	Chr1	12528726	12529002	2
SRR10163238	Chr1	12540045	12541680	22
SRR10163230	Chr1	12561715	12564964	562
SRR10163230	Chr1	12561719	12564964	2
SRR10163230	Chr1	12606061	12606456	9
SRR10163238	Chr1	12626187	12626658	17
SRR10163231	Chr1	12637474	12637686	6
SRR10163238	Chr1	12637566	12639270	4
SRR10163238	Chr1	12639089	12639785	10
SRR10163230	Chr1	12643396	12645040	40
SRR10163230	Chr1	12643632	12644726	5
SRR10163230	Chr1	12643632	12644727	10
SRR10163230	Chr1	12643632	12644728	9
SRR10163230	Chr1	12643632	12644729	6
SRR10163230	Chr1	12643632	12644731	2935
SRR10163230	Chr1	12643633	12644731	2
SRR10163230	Chr1	12643634	12644731	5
SRR10163230	Chr1	12643636	12644731	2
SRR10163230	Chr1	12643637	12644731	2
SRR10163230	Chr1	12644237	12647213	106
SRR10163238	Chr1	12660389	12661235	25
SRR10163231	Chr1	12663759	12665306	27
SRR10163230	Chr1	12667141	12670105	2
SRR10163230	Chr1	12670627	12671266	48
SRR10163238	Chr1	12673663	12674013	2
SRR10163238	Chr1	12689019	12689738	4
SRR10163238	Chr1	12697104	12698129	3
SRR10163231	Chr1	12715905	12717888	31
SRR10163230	Chr1	12722650	12722885	6
SRR10163238	Chr1	12748735	12749377	3
SRR10163238	Chr1	12765097	12765806	30
SRR10163230	Chr1	12810858	12812234	3
SRR10163238	Chr1	12813798	12815924	25
SRR10163230	Chr1	12813824	12817803	30
SRR10163230	Chr1	12814912	12815333	126
SRR10163231	Chr1	12824198	12829809	29
SRR10163238	Chr1	12870047	12870482	10
SRR10163230	Chr1	12890499	12892437	115
SRR10163238	Chr1	12890664	12895858	47
SRR10163230	Chr1	12892140	12892432	4
SRR10163231	Chr1	12936334	12939048	3
SRR10163238	Chr1	12948594	12948797	2
SRR10163230	Chr1	12951697	12953068	2
SRR10163230	Chr1	12957811	12958352	47
SRR10163238	Chr1	12985409	12986907	7
SRR10163238	Chr1	12996758	12996956	4
SRR10163238	Chr1	13008157	13010740	16
SRR10163238	Chr1	13011725	13012317	38
SRR10163238	Chr1	13028207	13029375	5
SRR10163230	Chr1	13033215	13039449	10
SRR10163230	Chr1	13046068	13049910	29
SRR10163231	Chr1	13066545	13066956	5
SRR10163230	Chr1	13073169	13074885	3
SRR10163230	Chr1	13088180	13101298	394
SRR10163230	Chr1	13091870	13092222	2
SRR10163238	Chr1	13104236	13105668	14
SRR10163231	Chr1	13116296	13116567	3
SRR10163230	Chr1	13123354	13123695	21
SRR10163231	Chr1	13142709	13150021	43
SRR10163230	Chr1	13144121	13144477	8
SRR10163238	Chr1	13171005	13173922	18
SRR10163238	Chr1	13194300	13195432	5
SRR10163238	Chr1	13194596	13197748	13
SRR10163238	Chr1	13196376	13197685	12
SRR10163238	Chr1	13225958	13229572	37
SRR10163231	Chr1	13226376	13228150	36
SRR10163230	Chr1	13231411	13231603	7
SRR10163230	Chr1	13231726	13232147	14
SRR10163231	Chr1	13232109	13232748	91
SRR10163231	Chr1	13232705	13234202	41
SRR10163238	Chr1	13232781	13235593	315
SRR10163230	Chr1	13233930	13234857	8
SRR10163238	Chr1	13235563	13236055	2
SRR10163238	Chr1	13252593	13255254	35
SRR10163238	Chr1	13264485	13270734	15
SRR10163231	Chr1	13265998	13266433	10
SRR10163231	Chr1	13266208	13267358	28
SRR10163238	Chr1	13266366	13266650	14
SRR10163231	Chr1	13267531	13268013	15
SRR10163231	Chr1	13295471	13296047	42
SRR10163238	Chr1	13296196	13297201	2
SRR10163238	Chr1	13299558	13299955	34
SRR10163238	Chr1	13308257	13308417	360
SRR10163238	Chr1	13336891	13342385	213
SRR10163238	Chr1	13336896	13342385	2
SRR10163230	Chr1	13345838	13351989	3
SRR10163238	Chr1	13372503	13375267	5
SRR10163231	Chr1	13391944	13393317	4
SRR10163230	Chr1	13398391	13401260	15
SRR10163231	Chr1	13399326	13399839	7
SRR10163238	Chr1	13455601	13457370	13
SRR10163238	Chr1	13475912	13479099	15
SRR10163230	Chr1	13483166	13483339	12
SRR10163230	Chr1	13517869	13519560	2
SRR10163230	Chr1	13517869	13519561	3
SRR10163230	Chr1	13517869	13519565	1765
SRR10163230	Chr1	13517871	13519564	3
SRR10163230	Chr1	13517872	13519566	4
SRR10163230	Chr1	13517874	13519565	5
SRR10163230	Chr1	13518504	13518846	2
SRR10163238	Chr1	13519196	13520779	4
SRR10163238	Chr1	13519196	13520781	1126
SRR10163238	Chr1	13519197	13520783	2
SRR10163238	Chr1	13519201	13520781	3
SRR10163231	Chr1	13547766	13552197	46
SRR10163230	Chr1	13556037	13557308	46
SRR10163238	Chr1	13560187	13561891	35
SRR10163231	Chr1	13560926	13561127	16
SRR10163230	Chr1	13561781	13562087	23
SRR10163231	Chr1	13577129	13579435	113
SRR10163238	Chr1	13577926	13580358	4
SRR10163231	Chr1	13579192	13579934	16
SRR10163231	Chr1	13594326	13594876	11
SRR10163238	Chr1	13594477	13595630	51
SRR10163231	Chr1	13595331	13596226	134
SRR10163238	Chr1	13596106	13597368	4
SRR10163238	Chr1	13607324	13607699	2
SRR10163238	Chr1	13613153	13617155	11
SRR10163230	Chr1	13632386	13632858	12
SRR10163230	Chr1	13634318	13635480	5
SRR10163230	Chr1	13643825	13647317	10
SRR10163231	Chr1	13650729	13651090	125
SRR10163231	Chr1	13664433	13665545	3
SRR10163231	Chr1	13684577	13684943	3
SRR10163231	Chr1	13684577	13684947	73
SRR10163238	Chr1	13692625	13693732	4
SRR10163238	Chr1	13712759	13713511	3
SRR10163230	Chr1	13712917	13720518	75
SRR10163238	Chr1	13729499	13731189	3
SRR10163238	Chr1	13733958	13734997	16
SRR10163231	Chr1	13770077	13770599	20
SRR10163238	Chr1	13778200	13781003	15
SRR10163238	Chr1	13783133	13783853	8
SRR10163230	Chr1	13789475	13790388	18
SRR10163238	Chr1	13789923	13790547	943
SRR10163238	Chr1	13790106	13791346	54
SRR10163230	Chr1	13848565	13851334	3
SRR10163230	Chr1	13868778	13868985	2
SRR10163230	Chr1	13876145	13880126	8
SRR10163231	Chr1	13879695	13882209	29
SRR10163230	Chr1	13902556	13903036	194
SRR10163238	Chr1	13913865	13915191	4
SRR10163238	Chr1	13921020	13924383	17
SRR10163238	Chr1	13948156	13948778	51
SRR10163230	Chr1	13954047	13955662	5
SRR10163238	Chr1	13960266	13961283	4
SRR10163231	Chr1	13982618	13988504	11
SRR10163230	Chr1	13982621	13987649	12
SRR10163230	Chr1	13985499	13987249	20
SRR10163230	Chr1	13987742	13991853	28
SRR10163230	Chr1	14028369	14029767	8
SRR10163238	Chr1	14060663	14061701	2
SRR10163238	Chr1	14069501	14071249	7
SRR10163238	Chr1	14079002	14079611	42
SRR10163231	Chr1	14084468	14085207	18
SRR10163238	Chr1	14084517	14085018	4
SRR10163231	Chr1	14085705	14086765	12
SRR10163231	Chr1	14180978	14181979	2
SRR10163231	Chr1	14182514	14183036	10
SRR10163238	Chr1	14190314	14192373	2
SRR10163238	Chr1	14201246	14202446	12
SRR10163238	Chr1	14201247	14202442	28
SRR10163238	Chr1	14201247	14202443	18
SRR10163238	Chr1	14201247	14202444	18
SRR10163238	Chr1	14201247	14202445	13
SRR10163238	Chr1	14201247	14202446	5
SRR10163238	Chr1	14201247	14202447	23942
SRR10163238	Chr1	14201248	14202445	2
SRR10163238	Chr1	14201248	14202447	21
SRR10163238	Chr1	14201249	14202447	25
SRR10163238	Chr1	14201250	14202447	15
SRR10163238	Chr1	14201251	14202447	17
SRR10163238	Chr1	14201252	14202447	18
SRR10163230	Chr1	14201926	14203072	60
SRR10163238	Chr1	14202138	14202465	141
SRR10163238	Chr1	14204177	14204750	81
SRR10163231	Chr1	14209762	14210273	96
SRR10163230	Chr1	14210370	14210757	5
SRR10163231	Chr1	14212031	14214721	6
SRR10163230	Chr1	14213815	14215494	2
SRR10163238	Chr1	14217280	14219152	5
SRR10163238	Chr1	14217996	14219032	2
SRR10163230	Chr1	14219830	14220033	6
SRR10163238	Chr1	14221625	14226921	12
SRR10163231	Chr1	14226666	14229345	83
SRR10163238	Chr1	14237284	14237672	7
SRR10163238	Chr1	14248987	14249329	18
SRR10163231	Chr1	14253884	14254133	2
SRR10163238	Chr1	14270631	14271424	7
SRR10163230	Chr1	14272744	14273085	13
SRR10163230	Chr1	14301824	14302056	11
SRR10163230	Chr1	14316990	14319101	87
SRR10163231	Chr1	14318273	14319084	47
SRR10163231	Chr1	14322667	14323999	23
SRR10163230	Chr1	14359573	14363130	2
SRR10163238	Chr1	14383109	14383830	2
SRR10163230	Chr1	14398294	14399464	4
SRR10163238	Chr1	14404329	14405836	58
SRR10163230	Chr1	14405226	14408783	6
SRR10163238	Chr1	14412324	14412717	79
SRR10163231	Chr1	14431811	14437652	33
SRR10163238	Chr1	14444194	14447940	26
SRR10163230	Chr1	14476871	14477473	83
SRR10163238	Chr1	14487036	14489094	22
SRR10163238	Chr1	14487627	14488124	4
SRR10163238	Chr1	14492333	14492889	35
SRR10163238	Chr1	14493152	14494621	7
SRR10163238	Chr1	14511292	14511590	18
SRR10163231	Chr1	14541202	14541750	2
SRR10163231	Chr1	14541202	14541755	450
SRR10163238	Chr1	14584062	14584623	9
SRR10163230	Chr1	14588993	14589624	2
SRR10163231	Chr1	14663291	14664276	23
SRR10163238	Chr1	14712058	14712323	3
SRR10163231	Chr1	14715301	14716286	27
SRR10163231	Chr1	14748220	14749205	23
SRR10163230	Chr1	14839311	14843476	43
SRR10163230	Chr1	14843482	14843669	23
SRR10163230	Chr1	14879130	14879317	26
SRR10163230	Chr1	14879323	14883488	43
SRR10163230	Chr1	14904254	14904676	15
SRR10163230	Chr1	15006468	15006774	9
SRR10163230	Chr1	15038697	15041739	6
SRR10163238	Chr1	15040524	15041856	119
SRR10163238	Chr1	15071059	15071653	2
SRR10163238	Chr1	15182648	15184295	6
SRR10163231	Chr1	15317513	15318125	16
SRR10163238	Chr1	15384950	15385432	12
SRR10163231	Chr1	15386286	15386577	4
SRR10163238	Chr1	15398745	15398990	4
SRR10163230	Chr1	15402224	15403127	525
SRR10163230	Chr1	15402513	15402787	3
SRR10163231	Chr1	15402670	15402880	176
SRR10163231	Chr1	15414471	15415026	5
SRR10163238	Chr1	15414758	15414978	25
SRR10163238	Chr1	15416106	15417925	33
SRR10163238	Chr1	15460615	15461170	2
SRR10163231	Chr1	15461884	15465007	36
SRR10163238	Chr1	15470953	15471796	5
SRR10163231	Chr1	15475763	15478887	37
SRR10163238	Chr1	15478318	15478821	19
SRR10163238	Chr1	15485300	15485803	20
SRR10163230	Chr1	15501174	15503960	11
SRR10163238	Chr1	15502000	15506230	4
SRR10163230	Chr1	15502034	15502473	17
SRR10163238	Chr1	15504715	15512709	4
SRR10163238	Chr1	15504830	15507904	6
SRR10163238	Chr1	15508743	15509488	4
SRR10163238	Chr1	15520956	15521951	8
SRR10163231	Chr1	15526970	15527450	4
SRR10163238	Chr1	15542264	15542553	2
SRR10163230	Chr1	15543338	15544469	11
SRR10163230	Chr1	15543563	15543912	10
SRR10163238	Chr1	15545441	15545696	7
SRR10163238	Chr1	15548988	15550734	26
SRR10163231	Chr1	15549466	15550263	6
SRR10163231	Chr1	15549711	15550293	9
SRR10163238	Chr1	15550372	15554331	5
SRR10163238	Chr1	15562391	15562963	262
SRR10163238	Chr1	15562394	15562963	2
SRR10163238	Chr1	15562396	15562963	3
SRR10163238	Chr1	15562420	15562833	103
SRR10163231	Chr1	15584048	15592072	229
SRR10163238	Chr1	15611467	15615657	4
SRR10163238	Chr1	15612184	15613116	3
SRR10163231	Chr1	15614756	15615017	7
SRR10163238	Chr1	15621490	15622836	3
SRR10163238	Chr1	15629850	15630627	8
SRR10163238	Chr1	15633301	15634039	29
SRR10163238	Chr1	15647846	15648359	2
SRR10163238	Chr1	15649239	15651831	2
SRR10163231	Chr1	15652661	15653227	2
SRR10163230	Chr1	15668533	15668805	6
SRR10163238	Chr1	15669829	15670204	4
SRR10163230	Chr1	15681019	15681298	3
SRR10163230	Chr1	15681043	15681450	17
SRR10163238	Chr1	15694655	15694984	2
SRR10163238	Chr1	15708218	15708598	6
SRR10163238	Chr1	15708978	15709592	3
SRR10163230	Chr1	15723204	15723455	3
SRR10163230	Chr1	15739205	15739377	48
SRR10163238	Chr1	15745875	15746442	42
SRR10163238	Chr1	15768187	15768377	17
SRR10163238	Chr1	15772837	15773904	8
SRR10163231	Chr1	15819203	15819795	3
SRR10163238	Chr1	15825059	15825544	5
SRR10163230	Chr1	15831106	15832013	3
SRR10163230	Chr1	15845143	15845482	3
SRR10163231	Chr1	15849353	15851869	23
SRR10163238	Chr1	15850017	15850917	4
SRR10163231	Chr1	15855294	15859923	103
SRR10163231	Chr1	15859104	15863091	10
SRR10163230	Chr1	15877108	15877775	17
SRR10163231	Chr1	15880030	15881290	19
SRR10163238	Chr1	15881502	15882490	2
SRR10163230	Chr1	15885487	15885699	30
SRR10163230	Chr1	15891459	15891697	42
SRR10163231	Chr1	15936048	15940464	2
SRR10163230	Chr1	15976213	15977794	3
SRR10163230	Chr1	16046536	16046748	239
SRR10163238	Chr1	16047252	16047920	12
SRR10163238	Chr1	16047621	16047799	1068
SRR10163238	Chr1	16060245	16061402	13
SRR10163238	Chr1	16075469	16079737	3
SRR10163230	Chr1	16087904	16088189	6
SRR10163238	Chr1	16097924	16098901	4
SRR10163231	Chr1	16100685	16101212	5
SRR10163230	Chr1	16101157	16103203	22
SRR10163238	Chr1	16131009	16131874	7
SRR10163238	Chr1	16144208	16153343	38
SRR10163231	Chr1	16160871	16165477	45
SRR10163238	Chr1	16174270	16174654	38
SRR10163230	Chr1	16181136	16184644	10
SRR10163231	Chr1	16193468	16193823	25
SRR10163238	Chr1	16194566	16195937	82
SRR10163238	Chr1	16194683	16195360	17
SRR10163238	Chr1	16199633	16200028	7
SRR10163238	Chr1	16201104	16202158	29
SRR10163238	Chr1	16205192	16207498	2
SRR10163238	Chr1	16205192	16207500	2
SRR10163238	Chr1	16205192	16207503	1323
SRR10163238	Chr1	16205196	16207503	2
SRR10163230	Chr1	16224489	16225063	5
SRR10163230	Chr1	16228825	16229430	18
SRR10163230	Chr1	16239132	16241380	42
SRR10163238	Chr1	16239163	16243444	16
SRR10163231	Chr1	16239378	16239771	8
SRR10163238	Chr1	16242985	16244126	65
SRR10163238	Chr1	16243015	16244231	31
SRR10163230	Chr1	16246509	16248352	24
SRR10163231	Chr1	16349183	16352083	30
SRR10163238	Chr1	16352657	16354809	6
SRR10163231	Chr1	16354033	16355086	5
SRR10163238	Chr1	16367843	16368783	11
SRR10163238	Chr1	16373132	16376233	22
SRR10163238	Chr1	16374478	16375043	2
SRR10163238	Chr1	16375070	16381489	4
SRR10163230	Chr1	16375217	16375945	15
SRR10163238	Chr1	16375369	16376022	56
SRR10163230	Chr1	16376617	16377463	442
SRR10163238	Chr1	16377035	16378452	11
SRR10163230	Chr1	16379187	16379337	3
SRR10163230	Chr1	16409657	16409811	7
SRR10163230	Chr1	16409667	16409822	4
SRR10163238	Chr1	16421714	16421939	10
SRR10163231	Chr1	16425378	16426370	8
SRR10163231	Chr1	16430159	16430387	3
SRR10163230	Chr1	16436594	16438310	11
SRR10163238	Chr1	16439862	16450727	15
SRR10163238	Chr1	16441646	16442172	2
SRR10163230	Chr1	16461476	16464041	10
SRR10163230	Chr1	16465940	16466795	3
SRR10163231	Chr1	16476447	16478035	33
SRR10163238	Chr1	16490386	16491022	14
SRR10163238	Chr1	16495592	16496219	6
SRR10163230	Chr1	16503446	16503692	2
SRR10163231	Chr1	16505631	16506923	13
SRR10163238	Chr1	16510255	16513168	2
SRR10163231	Chr1	16518091	16518632	5
SRR10163238	Chr1	16518432	16518715	4
SRR10163230	Chr1	16521584	16523816	5
SRR10163231	Chr1	16522312	16523652	13
SRR10163230	Chr1	16524681	16524941	28
SRR10163230	Chr1	16555773	16557040	8
SRR10163238	Chr1	16559677	16560074	2
SRR10163230	Chr1	16593084	16599494	23
SRR10163238	Chr1	16611183	16611504	4
SRR10163230	Chr1	16628707	16631615	442
SRR10163238	Chr1	16629560	16631866	14
SRR10163238	Chr1	16630844	16631028	6
SRR10163230	Chr1	16632950	16633793	195
SRR10163230	Chr1	16632952	16633793	2
SRR10163238	Chr1	16633474	16633992	3
SRR10163238	Chr1	16636330	16637470	102
SRR10163230	Chr1	16666254	16667281	3
SRR10163238	Chr1	16666473	16668988	51
SRR10163230	Chr1	16671217	16673304	6
SRR10163230	Chr1	16693397	16693878	8
SRR10163238	Chr1	16713157	16713516	5
SRR10163230	Chr1	16713536	16718262	21
SRR10163230	Chr1	16717793	16718412	2
SRR10163238	Chr1	16727318	16729245	4
SRR10163230	Chr1	16735357	16735958	7
SRR10163230	Chr1	16759545	16760958	2
SRR10163231	Chr1	16762767	16764970	23
SRR10163238	Chr1	16790702	16793717	7
SRR10163230	Chr1	16810340	16811191	4
SRR10163238	Chr1	16831009	16831772	17
SRR10163238	Chr1	16834973	16835263	19
SRR10163238	Chr1	16848637	16849284	7
SRR10163238	Chr1	16848936	16850163	13
SRR10163231	Chr1	16850216	16859552	255
SRR10163231	Chr1	16851705	16854079	7
SRR10163238	Chr1	16853819	16854392	2
SRR10163231	Chr1	16876676	16881743	9
SRR10163238	Chr1	16896612	16898338	9
SRR10163230	Chr1	16930171	16933024	80
SRR10163238	Chr1	16950277	16952094	203
SRR10163238	Chr1	16958138	16958723	15
SRR10163238	Chr1	16969590	16970685	14
SRR10163238	Chr1	16972713	16973083	3
SRR10163238	Chr1	16986568	16987454	29
SRR10163230	Chr1	17000878	17001628	12
SRR10163230	Chr1	17010670	17011566	6
SRR10163238	Chr1	17018844	17024965	102
SRR10163238	Chr1	17050958	17051460	4
SRR10163230	Chr1	17051817	17052079	22
SRR10163238	Chr1	17056475	17057011	2
SRR10163230	Chr1	17085614	17090750	8
SRR10163230	Chr1	17089455	17090585	3
SRR10163238	Chr1	17100452	17100824	3
SRR10163230	Chr1	17124306	17124496	2
SRR10163230	Chr1	17155740	17155953	4
SRR10163238	Chr1	17164572	17167239	9
SRR10163238	Chr1	17164779	17165373	2
SRR10163238	Chr1	17167254	17171302	6
SRR10163238	Chr1	17170682	17172552	4
SRR10163238	Chr1	17177826	17180263	2
SRR10163230	Chr1	17187694	17187983	70
SRR10163238	Chr1	17247764	17250320	3
SRR10163238	Chr1	17247764	17250322	616
SRR10163238	Chr1	17247766	17250322	2
SRR10163230	Chr1	17249847	17250859	6
SRR10163230	Chr1	17259605	17260000	15
SRR10163231	Chr1	17261323	17261904	99
SRR10163238	Chr1	17266251	17266928	4
SRR10163230	Chr1	17269091	17274597	16
SRR10163238	Chr1	17270182	17271599	6
SRR10163230	Chr1	17271220	17272761	3
SRR10163231	Chr1	17271884	17277022	162
SRR10163238	Chr1	17275437	17277983	4
SRR10163238	Chr1	17281592	17282917	6
SRR10163238	Chr1	17282443	17287963	99
SRR10163230	Chr1	17340734	17341213	3
SRR10163238	Chr1	17341622	17347571	25
SRR10163231	Chr1	17363272	17364966	24
SRR10163238	Chr1	17364431	17364750	4
SRR10163230	Chr1	17364912	17365422	4
SRR10163238	Chr1	17380292	17385303	7
SRR10163238	Chr1	17389017	17389939	4
SRR10163230	Chr1	17398303	17402632	28
SRR10163230	Chr1	17400126	17402470	36
SRR10163231	Chr1	17405895	17407550	6
SRR10163238	Chr1	17411306	17414190	32
SRR10163238	Chr1	17413106	17418050	60
SRR10163230	Chr1	17445893	17447493	68
SRR10163230	Chr1	17447104	17447844	7
SRR10163238	Chr1	17490857	17491664	11
SRR10163238	Chr1	17505463	17508360	19
SRR10163238	Chr1	17510588	17511047	3
SRR10163230	Chr1	17521267	17521615	9
SRR10163230	Chr1	17536391	17541175	4
SRR10163238	Chr1	17540071	17541889	65
SRR10163238	Chr1	17541053	17541424	2
SRR10163231	Chr1	17547077	17548423	7
SRR10163238	Chr1	17553003	17559167	171
SRR10163231	Chr1	17574601	17575355	3
SRR10163230	Chr1	17612290	17616039	5
SRR10163238	Chr1	17614883	17616795	2
SRR10163238	Chr1	17614883	17616798	130
SRR10163238	Chr1	17642044	17644612	209
SRR10163238	Chr1	17642048	17644612	2
SRR10163230	Chr1	17646835	17648860	7
SRR10163230	Chr1	17666402	17669251	14
SRR10163231	Chr1	17680565	17680938	20
SRR10163238	Chr1	17717168	17719872	7
SRR10163230	Chr1	17723284	17728430	143
SRR10163238	Chr1	17731252	17733295	51
SRR10163230	Chr1	17773897	17775687	2
SRR10163238	Chr1	17790696	17798844	13
SRR10163238	Chr1	17814049	17814332	9
SRR10163238	Chr1	17814051	17814296	4
SRR10163238	Chr1	17838520	17839100	8
SRR10163230	Chr1	17876286	17877293	12
SRR10163231	Chr1	17885729	17887142	54
SRR10163238	Chr1	17945549	17946908	15
SRR10163230	Chr1	17953025	17957510	64
SRR10163238	Chr1	17960850	17961875	9
SRR10163238	Chr1	17963977	17964427	2
SRR10163230	Chr1	17967905	17968288	19
SRR10163238	Chr1	17996193	17998435	7
SRR10163238	Chr1	18017236	18018104	3
SRR10163231	Chr1	18045111	18052792	77
SRR10163231	Chr1	18049726	18050560	2
SRR10163230	Chr1	18053327	18061746	5
SRR10163238	Chr1	18055793	18057579	5
SRR10163231	Chr1	18060756	18066673	20
SRR10163238	Chr1	18091682	18092039	1020
SRR10163230	Chr1	18121630	18124347	14
SRR10163230	Chr1	18123505	18124219	2
SRR10163230	Chr1	18123505	18124220	4
SRR10163230	Chr1	18123505	18124221	2
SRR10163230	Chr1	18123505	18124223	1675
SRR10163230	Chr1	18123507	18124223	4
SRR10163230	Chr1	18123508	18124223	2
SRR10163230	Chr1	18123509	18124223	3
SRR10163230	Chr1	18123510	18124223	3
SRR10163238	Chr1	18134248	18135023	6
SRR10163231	Chr1	18134429	18135886	106
SRR10163231	Chr1	18140009	18140463	3
SRR10163238	Chr1	18142123	18142501	9
SRR10163238	Chr1	18146082	18147366	5
SRR10163230	Chr1	18199216	18199539	12
SRR10163230	Chr1	18206230	18206515	12
SRR10163238	Chr1	18218111	18219022	25
SRR10163230	Chr1	18218495	18218791	44
SRR10163238	Chr1	18232702	18235113	46
SRR10163238	Chr1	18235810	18236495	4
SRR10163230	Chr1	18236271	18238942	20
SRR10163230	Chr1	18240725	18242080	12
SRR10163231	Chr1	18242144	18244360	5
SRR10163231	Chr1	18247271	18250367	155
SRR10163231	Chr1	18247274	18250367	2
SRR10163238	Chr1	18256414	18256774	2
SRR10163238	Chr1	18258207	18258951	4
SRR10163231	Chr1	18263504	18263735	7
SRR10163230	Chr1	18264313	18264694	66
SRR10163238	Chr1	18279574	18279809	36
SRR10163231	Chr1	18288989	18289749	2
SRR10163238	Chr1	18306553	18306813	2
SRR10163230	Chr1	18336922	18338116	52
SRR10163238	Chr1	18341116	18341293	100
SRR10163231	Chr1	18343242	18344053	2
SRR10163238	Chr1	18362560	18364068	4
SRR10163231	Chr1	18373847	18375360	12
SRR10163238	Chr1	18398822	18399612	2
SRR10163230	Chr1	18419344	18420840	19
SRR10163231	Chr1	18424473	18429585	2
SRR10163231	Chr1	18424474	18429581	2
SRR10163231	Chr1	18424474	18429586	1209
SRR10163231	Chr1	18424477	18429586	2
SRR10163231	Chr1	18424478	18429586	4
SRR10163231	Chr1	18424479	18429586	4
SRR10163230	Chr1	18428178	18429576	10
SRR10163238	Chr1	18428203	18430663	62
SRR10163238	Chr1	18429175	18430665	162
SRR10163238	Chr1	18470141	18480567	2
SRR10163238	Chr1	18470141	18480571	1253
SRR10163238	Chr1	18470142	18480569	3
SRR10163238	Chr1	18477356	18477579	10
SRR10163231	Chr1	18494984	18497808	9
SRR10163231	Chr1	18499310	18501253	11
SRR10163231	Chr1	18512702	18514254	16
SRR10163231	Chr1	18526501	18529125	31
SRR10163230	Chr1	18529284	18530953	13
SRR10163231	Chr1	18532279	18534876	6
SRR10163238	Chr1	18544039	18548733	235
SRR10163238	Chr1	18548344	18548609	9
SRR10163231	Chr1	18578034	18580463	76
SRR10163231	Chr1	18580612	18583039	34
SRR10163238	Chr1	18602993	18605110	6
SRR10163238	Chr1	18612118	18613393	10
SRR10163231	Chr1	18633749	18637571	70
SRR10163231	Chr1	18636886	18637234	9
SRR10163231	Chr1	18640174	18643302	2
SRR10163230	Chr1	18678472	18679126	5
SRR10163238	Chr1	18679846	18682449	57
SRR10163238	Chr1	18684805	18685784	19
SRR10163238	Chr1	18688815	18690226	2
SRR10163238	Chr1	18689229	18689689	2
SRR10163231	Chr1	18709713	18710036	4
SRR10163238	Chr1	18722541	18723119	5
SRR10163231	Chr1	18732435	18736065	16
SRR10163238	Chr1	18735666	18745464	11
SRR10163231	Chr1	18750428	18752668	4
SRR10163231	Chr1	18757704	18757979	2
SRR10163230	Chr1	18758813	18761140	7
SRR10163231	Chr1	18808432	18808635	6
SRR10163238	Chr1	18813953	18815193	47
SRR10163231	Chr1	18814038	18815374	30
SRR10163231	Chr1	18820920	18828186	62
SRR10163238	Chr1	18832387	18834702	5
SRR10163238	Chr1	18832816	18834981	5
SRR10163231	Chr1	18837331	18838015	4
SRR10163238	Chr1	18862939	18863737	5
SRR10163238	Chr1	18886216	18891173	3
SRR10163238	Chr1	18889655	18892360	43
SRR10163238	Chr1	18891117	18892695	2
SRR10163230	Chr1	18922747	18923250	5
SRR10163230	Chr1	18926724	18927524	8
SRR10163238	Chr1	18930913	18931252	10
SRR10163230	Chr1	18932326	18934126	119
SRR10163231	Chr1	18932419	18933563	30
SRR10163230	Chr1	18965201	18965577	73
SRR10163231	Chr1	18965231	18965394	5
SRR10163231	Chr1	18965231	18965395	5
SRR10163231	Chr1	18965231	18965397	9
SRR10163231	Chr1	18965231	18965398	8
SRR10163231	Chr1	18965231	18965402	5859
SRR10163231	Chr1	18965232	18965399	11
SRR10163231	Chr1	18965233	18965399	2
SRR10163231	Chr1	18965233	18965400	10
SRR10163231	Chr1	18965234	18965401	17
SRR10163231	Chr1	18965235	18965402	10
SRR10163231	Chr1	18965235	18965404	5
SRR10163231	Chr1	18965236	18965399	2
SRR10163231	Chr1	18965236	18965402	36
SRR10163231	Chr1	18965236	18965403	2
SRR10163231	Chr1	18965237	18965402	4
SRR10163231	Chr1	18965238	18965402	4
SRR10163231	Chr1	18965239	18965402	5
SRR10163238	Chr1	18965598	18966305	23
SRR10163230	Chr1	18967329	18968004	49
SRR10163231	Chr1	18967632	18968027	15
SRR10163230	Chr1	18976948	18978899	10
SRR10163230	Chr1	18979397	18979915	12
SRR10163238	Chr1	18980533	18982773	26
SRR10163230	Chr1	18988295	18988902	13
SRR10163238	Chr1	19014816	19025763	2
SRR10163238	Chr1	19014817	19025761	7
SRR10163238	Chr1	19014817	19025765	3105
SRR10163238	Chr1	19014820	19025765	3
SRR10163238	Chr1	19014821	19025765	2
SRR10163238	Chr1	19016049	19022107	2
SRR10163230	Chr1	19017099	19025864	56
SRR10163238	Chr1	19018718	19024363	2
SRR10163238	Chr1	19038612	19038963	4
SRR10163238	Chr1	19042952	19045245	37
SRR10163231	Chr1	19079643	19081316	9
SRR10163238	Chr1	19092316	19092554	10
SRR10163230	Chr1	19116498	19118021	94
SRR10163238	Chr1	19133219	19138923	49
SRR10163238	Chr1	19140498	19142079	4
SRR10163230	Chr1	19163326	19163939	27
SRR10163238	Chr1	19164798	19165351	7
SRR10163238	Chr1	19179685	19180048	9
SRR10163230	Chr1	19187309	19187597	7
SRR10163230	Chr1	19225797	19229001	25
SRR10163230	Chr1	19235455	19235770	3
SRR10163231	Chr1	19260344	19261181	20
SRR10163231	Chr1	19335284	19335741	17
SRR10163230	Chr1	19344920	19346200	49
SRR10163231	Chr1	19345465	19346192	2
SRR10163238	Chr1	19352858	19353212	15
SRR10163231	Chr1	19373504	19374806	25
SRR10163231	Chr1	19385008	19387635	16
SRR10163238	Chr1	19419907	19420080	4
SRR10163238	Chr1	19434577	19438324	2
SRR10163238	Chr1	19434577	19438325	3
SRR10163238	Chr1	19434577	19438329	685
SRR10163238	Chr1	19434578	19438331	2
SRR10163238	Chr1	19440612	19444410	6
SRR10163231	Chr1	19484222	19485894	11
SRR10163238	Chr1	19508161	19517505	27
SRR10163238	Chr1	19536923	19540356	6
SRR10163238	Chr1	19573948	19577045	8
SRR10163238	Chr1	19577060	19577274	2
SRR10163238	Chr1	19583996	19584356	5
SRR10163238	Chr1	19587932	19588651	26
SRR10163238	Chr1	19601762	19602383	8
SRR10163238	Chr1	19647298	19647478	236
SRR10163230	Chr1	19657152	19660549	17
SRR10163230	Chr1	19668915	19669301	4
SRR10163231	Chr1	19697933	19701006	21
SRR10163230	Chr1	19748162	19748885	84
SRR10163238	Chr1	19765702	19767033	9
SRR10163231	Chr1	19774923	19780312	13
SRR10163231	Chr1	19775890	19778041	2
SRR10163231	Chr1	19775893	19778037	2
SRR10163231	Chr1	19775893	19778038	2
SRR10163231	Chr1	19775893	19778039	2
SRR10163231	Chr1	19775893	19778041	2
SRR10163231	Chr1	19775893	19778042	1386
SRR10163231	Chr1	19775894	19778042	3
SRR10163231	Chr1	19775895	19778042	4
SRR10163231	Chr1	19775896	19778042	2
SRR10163231	Chr1	19775898	19778042	4
SRR10163230	Chr1	19783375	19786810	8
SRR10163238	Chr1	19800560	19802887	268
SRR10163238	Chr1	19800561	19802885	5
SRR10163238	Chr1	19800563	19802887	2
SRR10163238	Chr1	19800564	19802887	2
SRR10163238	Chr1	19800565	19802887	3
SRR10163231	Chr1	19809761	19812398	5
SRR10163231	Chr1	19821489	19822231	44
SRR10163231	Chr1	19824255	19824807	12
SRR10163238	Chr1	19824321	19824770	2
SRR10163238	Chr1	19824321	19824773	514
SRR10163231	Chr1	19855457	19856981	14
SRR10163230	Chr1	19855784	19856038	4
SRR10163238	Chr1	19865188	19866129	7
SRR10163238	Chr1	19866306	19867537	8
SRR10163238	Chr1	19893194	19895846	3
SRR10163238	Chr1	19948117	19949958	4
SRR10163231	Chr1	19958475	19958872	39
SRR10163231	Chr1	19964877	19968500	408
SRR10163231	Chr1	19964878	19968495	2
SRR10163238	Chr1	19990911	19996938	618
SRR10163238	Chr1	19990912	19996938	2
SRR10163238	Chr1	19990915	19996938	2
SRR10163231	Chr1	20007573	20010512	62
SRR10163231	Chr1	20018577	20019968	4
SRR10163231	Chr1	20074387	20074709	7
SRR10163230	Chr1	20086587	20087263	7
SRR10163238	Chr1	20090492	20093121	258
SRR10163238	Chr1	20090496	20093121	2
SRR10163238	Chr1	20104063	20105827	9
SRR10163231	Chr1	20123627	20125419	11
SRR10163231	Chr1	20128533	20132918	19
SRR10163230	Chr1	20138839	20139237	5
SRR10163238	Chr1	20140681	20141537	4
SRR10163238	Chr1	20159346	20161947	8
SRR10163238	Chr1	20196324	20196781	4
SRR10163230	Chr1	20251937	20255914	2
SRR10163230	Chr1	20251938	20255914	6
SRR10163238	Chr1	20269910	20271522	13
SRR10163230	Chr1	20271286	20271716	3
SRR10163238	Chr1	20271456	20271977	4
SRR10163231	Chr1	20275799	20277672	4
SRR10163230	Chr1	20286519	20287408	8
SRR10163238	Chr1	20286701	20288776	61
SRR10163230	Chr1	20302250	20302481	61
SRR10163230	Chr1	20304969	20305856	33
SRR10163238	Chr1	20324646	20326613	27
SRR10163238	Chr1	20330774	20333039	7
SRR10163238	Chr1	20342245	20349735	73
SRR10163231	Chr1	20355702	20359342	30
SRR10163230	Chr1	20427557	20428039	5
SRR10163231	Chr1	20440756	20442759	5
SRR10163238	Chr1	20441496	20441857	2
SRR10163238	Chr1	20474519	20475798	5
SRR10163231	Chr1	20529648	20532905	282
SRR10163231	Chr1	20531461	20531893	4
SRR10163230	Chr1	20531468	20531783	8
SRR10163238	Chr1	20555175	20557531	17
SRR10163238	Chr1	20563512	20567678	11
SRR10163238	Chr1	20566738	20567659	83
SRR10163230	Chr1	20575028	20581591	27
SRR10163230	Chr1	20582051	20582600	36
SRR10163238	Chr1	20585368	20588808	4
SRR10163238	Chr1	20585369	20588804	7
SRR10163238	Chr1	20585369	20588805	3
SRR10163238	Chr1	20585369	20588806	4
SRR10163238	Chr1	20585369	20588807	4
SRR10163238	Chr1	20585369	20588808	6
SRR10163238	Chr1	20585369	20588809	3635
SRR10163238	Chr1	20585370	20588810	4
SRR10163238	Chr1	20585371	20588809	5
SRR10163238	Chr1	20585372	20588809	6
SRR10163238	Chr1	20585374	20588809	2
SRR10163238	Chr1	20608460	20613745	29
SRR10163230	Chr1	20609759	20612331	7
SRR10163238	Chr1	20626292	20627019	10
SRR10163238	Chr1	20635140	20636673	2
SRR10163238	Chr1	20635711	20636531	4
SRR10163238	Chr1	20646667	20646964	2
SRR10163238	Chr1	20648484	20650387	5
SRR10163230	Chr1	20666425	20666759	45
SRR10163231	Chr1	20684137	20684370	2
SRR10163230	Chr1	20705555	20707707	7
SRR10163231	Chr1	20715460	20716434	2
SRR10163238	Chr1	20727899	20730462	58
SRR10163238	Chr1	20729397	20732459	11
SRR10163238	Chr1	20738269	20740734	4
SRR10163238	Chr1	20739256	20740169	6
SRR10163230	Chr1	20756212	20757284	16
SRR10163230	Chr1	20793421	20794284	330
SRR10163238	Chr1	20817772	20818931	74
SRR10163238	Chr1	20843128	20843388	4
SRR10163230	Chr1	20845053	20848678	4
SRR10163230	Chr1	20850931	20851357	4
SRR10163230	Chr1	20853216	20855941	6
SRR10163230	Chr1	20854206	20854805	2
SRR10163238	Chr1	20854933	20855520	8
SRR10163238	Chr1	20862805	20863235	2
SRR10163230	Chr1	20886482	20889953	2
SRR10163231	Chr1	20908417	20908667	2
SRR10163231	Chr1	20930841	20932816	29
SRR10163238	Chr1	20941337	20941896	15
SRR10163238	Chr1	20941426	20941943	3
SRR10163230	Chr1	20946397	20947461	3
SRR10163238	Chr1	20946476	20947089	9
SRR10163238	Chr1	20991812	20995378	46
SRR10163238	Chr1	21000923	21002637	2
SRR10163238	Chr1	21002250	21002498	4
SRR10163230	Chr1	21010629	21013526	9
SRR10163230	Chr1	21011194	21012553	2
SRR10163230	Chr1	21017058	21018462	26
SRR10163238	Chr1	21017216	21017844	6
SRR10163231	Chr1	21026127	21030768	21
SRR10163231	Chr1	21027854	21032304	24
SRR10163231	Chr1	21043404	21045832	13
SRR10163230	Chr1	21063147	21063385	22
SRR10163230	Chr1	21068528	21071263	10
SRR10163238	Chr1	21084703	21087394	128
SRR10163238	Chr1	21085791	21086171	2
SRR10163238	Chr1	21104983	21107053	11
SRR10163230	Chr1	21106537	21107779	18
SRR10163231	Chr1	21118194	21123522	17
SRR10163238	Chr1	21137000	21137673	23
SRR10163230	Chr1	21147488	21147897	3
SRR10163231	Chr1	21148607	21149307	2
SRR10163230	Chr1	21148952	21149316	49
SRR10163231	Chr1	21167734	21170990	22
SRR10163230	Chr1	21172530	21173706	12
SRR10163230	Chr1	21186256	21192149	13
SRR10163230	Chr1	21202531	21203087	3
SRR10163238	Chr1	21211275	21214720	16
SRR10163238	Chr1	21239683	21247272	11
SRR10163231	Chr1	21259278	21260815	6
SRR10163238	Chr1	21363635	21365537	2
SRR10163238	Chr1	21367207	21367854	3
SRR10163230	Chr1	21367324	21367693	23
SRR10163238	Chr1	21372313	21372680	2
SRR10163231	Chr1	21389209	21389444	3
SRR10163238	Chr1	21396583	21396985	3
SRR10163230	Chr1	21407522	21407872	4
SRR10163238	Chr1	21426888	21430845	4
SRR10163238	Chr1	21429673	21433443	32
[truncated: 15,766 more rows]
