# Supplementary material for: The extrachromosomal circular DNAs of the rice blast pathogen Magnaporthe oryzae contain a wide variety of LTR retrotransposons, genes, and effectors
Source: BMC Biol. 2022 Nov 23;20:260. doi: 10.1186/s12915-022-01457-2 (PMC9694575; doi:10.1186/s12915-022-01457-2)
Supplement: Supplementary file 17 — Additional file 17. List of eccDNA forming regions called using Illumina circularome sequencing data for S. cerevisiae wild type cells published by Møller et al. [7]. The first column describes the sample the eccDNA was called with, the next three columns represent the genomic coordinates of the eccDNA forming region, and the last column represents the number of junction split reads used to call the eccDNA forming region. [file 12915_2022_1457_MOESM17_ESM.txt]

ERR525440	BK006934.2	174074	175922	3
ERR525443	BK006934.2	455648	455975	3
ERR525440	BK006938.2	847694	848113	3
ERR525440	BK006941.2	104370	108962	3
ERR525443	BK006943.2	477358	478511	3
ERR525443	BK006945.2	196463	199339	3
ERR525443	BK006945.2	233294	233480	4
ERR525443	BK006945.2	415853	415988	4
ERR525443	BK006945.2	451330	451533	3
ERR525440	BK006945.2	459642	467626	3
ERR525440	BK006945.2	460512	460640	199
ERR525443	BK006945.2	460512	460640	9
ERR525440	BK006945.2	460560	460672	10
ERR525443	BK006945.2	460560	460672	11
ERR525440	BK006945.2	460573	460669	22
ERR525443	BK006945.2	460573	460669	22
ERR525443	BK006945.2	460573	460671	3
ERR525443	BK006945.2	460749	463991	4
ERR525443	BK006945.2	460956	462214	4
ERR525440	BK006945.2	461004	461501	3
ERR525440	BK006945.2	461039	461663	4
ERR525440	BK006945.2	461042	461257	4
ERR525443	BK006945.2	461045	461256	3
ERR525443	BK006945.2	461075	461535	4
ERR525440	BK006945.2	461157	462142	3
ERR525443	BK006945.2	461197	461524	3
ERR525440	BK006945.2	461348	462425	3
ERR525443	BK006945.2	461706	462051	5
ERR525443	BK006945.2	461874	462127	5
ERR525443	BK006945.2	462105	463128	3
ERR525440	BK006945.2	462431	462774	5
ERR525443	BK006945.2	462520	462785	4
ERR525443	BK006945.2	462844	465138	4
ERR525440	BK006945.2	462934	463175	3
ERR525443	BK006945.2	463214	465892	5
ERR525440	BK006945.2	463451	465918	3
ERR525443	BK006945.2	463534	463655	6
ERR525443	BK006945.2	463536	463667	4
ERR525443	BK006945.2	463536	463861	4
ERR525440	BK006945.2	463635	463838	7
ERR525443	BK006945.2	463639	466700	3
ERR525443	BK006945.2	463647	463878	4
ERR525443	BK006945.2	463833	466832	6
ERR525440	BK006945.2	464022	466249	4
ERR525443	BK006945.2	464022	465499	19
ERR525443	BK006945.2	464069	465328	14
ERR525440	BK006945.2	464177	465783	9
ERR525443	BK006945.2	464233	465732	6
ERR525443	BK006945.2	464286	465184	3
ERR525440	BK006945.2	464294	467009	4
ERR525440	BK006945.2	464304	465979	15
ERR525443	BK006945.2	464461	465904	4
ERR525440	BK006945.2	464504	465289	23
ERR525443	BK006945.2	464519	465744	12
ERR525443	BK006945.2	464538	465654	10
ERR525443	BK006945.2	464667	467273	5
ERR525443	BK006945.2	464686	465848	4
ERR525443	BK006945.2	464763	465505	22
ERR525443	BK006945.2	464788	465460	6
ERR525443	BK006945.2	464834	465362	14
ERR525443	BK006945.2	464848	465339	3
ERR525443	BK006945.2	464911	466075	3
ERR525443	BK006945.2	464926	465376	8
ERR525443	BK006945.2	465057	465254	6
ERR525440	BK006945.2	465089	465330	7
ERR525440	BK006945.2	465090	465304	92
ERR525443	BK006945.2	465097	465315	10
ERR525443	BK006945.2	465102	465460	14
ERR525443	BK006945.2	465108	465433	10
ERR525443	BK006945.2	465112	465325	4
ERR525443	BK006945.2	465116	465340	16
ERR525443	BK006945.2	465154	465488	4
ERR525443	BK006945.2	465158	465455	8
ERR525443	BK006945.2	465182	466876	3
ERR525443	BK006945.2	465219	465425	5
ERR525440	BK006945.2	465843	466790	4
ERR525443	BK006945.2	466163	467496	5
ERR525443	BK006945.2	466321	467207	8
ERR525443	BK006945.2	466361	467309	3
ERR525440	BK006945.2	466365	467513	4
ERR525443	BK006945.2	466413	467489	7
ERR525440	BK006945.2	466588	467392	5
ERR525443	BK006945.2	466628	467227	8
ERR525443	BK006945.2	466647	467409	6
ERR525440	BK006945.2	466663	467549	8
ERR525440	BK006945.2	466683	467554	5
ERR525443	BK006945.2	466723	467214	5
ERR525440	BK006945.2	466750	467251	4
ERR525443	BK006945.2	466806	467554	6
ERR525443	BK006945.2	466808	467575	4
ERR525443	BK006945.2	467096	467318	7
ERR525440	BK006945.2	467128	467385	8
ERR525443	BK006945.2	467620	468106	3
ERR525443	BK006946.2	488978	491676	4
ERR525440	BK006948.2	59300	60028	3
ERR525443	BK006949.2	845057	855880	4
ERR525443	BK006949.2	845085	855908	4
