# Supplementary material for: The extrachromosomal circular DNAs of the rice blast pathogen Magnaporthe oryzae contain a wide variety of LTR retrotransposons, genes, and effectors
Source: BMC Biol. 2022 Nov 23;20:260. doi: 10.1186/s12915-022-01457-2 (PMC9694575; doi:10.1186/s12915-022-01457-2)
Supplement: Supplementary file 18 — Additional file 18. List of eccDNA forming regions called using Illumina circularome sequencing data for S. cerevisiae GAP1circle cells published by Møller et al. [8]. The first column describes the sample the eccDNA was called with, the next three columns represent the genomic coordinates of the eccDNA forming region, and the last column represents the number of junction split reads used to call the eccDNA forming region. [file 12915_2022_1457_MOESM18_ESM.txt]

ERR525447	BK006945.2	460573	460669	3
ERR525448	BK006945.2	460573	460669	4
ERR525448	BK006945.2	463519	463860	4
ERR525447	BK006945.2	464307	465599	4
ERR525448	BK006945.2	464357	465480	5
ERR525448	BK006945.2	464507	465525	6
ERR525448	BK006945.2	464557	465412	6
ERR525448	BK006945.2	464858	465577	4
ERR525448	BK006945.2	465077	465292	12
ERR525448	BK006945.2	465080	465360	3
ERR525447	BK006945.2	465087	466627	3
ERR525448	BK006945.2	465118	465396	11
