# Supplementary material for: The extrachromosomal circular DNAs of the rice blast pathogen Magnaporthe oryzae contain a wide variety of LTR retrotransposons, genes, and effectors
Source: BMC Biol. 2022 Nov 23;20:260. doi: 10.1186/s12915-022-01457-2 (PMC9694575; doi:10.1186/s12915-022-01457-2)
Supplement: Supplementary file 19 — Additional file 19. List of eccDNA forming regions called using Illumina circularome sequencing data for S. cerevisiae cells from the deletion collection published by Møller et al. [8]. The first column describes the sample the eccDNA was called with, the next three columns represent the genomic coordinates of the eccDNA forming region, and the last column represents the number of junction split reads used to call the eccDNA forming region. [file 12915_2022_1457_MOESM19_ESM.txt]

ERR525229	BK006934.2	94395	99784	3
ERR525435	BK006934.2	172958	175714	6
ERR525229	BK006934.2	275687	277990	6
ERR525233	BK006934.2	559468	559677	4
ERR525233	BK006936.2	3153	3362	3
ERR525229	BK006936.2	624802	629360	4
ERR525238	BK006938.2	62192	62761	4
ERR525238	BK006938.2	858313	858474	16
ERR525435	BK006939.2	64273	69706	3
ERR525435	BK006939.2	67255	71417	4
ERR525229	BK006939.2	265544	265666	21
ERR525435	BK006939.2	466890	474498	4
ERR525233	BK006939.2	573951	574160	5
ERR525233	BK006940.2	1989	2198	4
ERR525238	BK006940.2	97275	103698	3
ERR525435	BK006940.2	175637	177029	5
ERR525233	BK006942.2	159789	159924	18
ERR525233	BK006943.2	3106	3315	5
ERR525238	BK006943.2	27700	35579	3
ERR525435	BK006943.2	474762	479053	4
ERR525435	BK006943.2	544226	553499	3
ERR525238	BK006943.2	638295	638596	3
ERR525229	BK006945.2	263810	263911	44
ERR525435	BK006945.2	382878	391009	5
ERR525435	BK006945.2	385627	391104	4
ERR525229	BK006945.2	458986	465591	3
ERR525435	BK006945.2	459099	465595	3
ERR525229	BK006945.2	460512	460640	22
ERR525233	BK006945.2	460512	460640	76
ERR525238	BK006945.2	460512	460640	17
ERR525229	BK006945.2	460560	460672	12
ERR525233	BK006945.2	460560	460672	6
ERR525238	BK006945.2	460560	460672	19
ERR525229	BK006945.2	460573	460669	15
ERR525229	BK006945.2	460573	460829	3
ERR525233	BK006945.2	460573	460669	9
ERR525233	BK006945.2	460573	460829	3
ERR525435	BK006945.2	460573	460669	18
ERR525435	BK006945.2	460573	460829	3
ERR525238	BK006945.2	460573	460669	35
ERR525238	BK006945.2	460573	460829	3
ERR525229	BK006945.2	460664	467740	8
ERR525435	BK006945.2	460664	467740	19
ERR525238	BK006945.2	460669	463099	5
ERR525435	BK006945.2	460725	467648	6
ERR525435	BK006945.2	460751	463405	5
ERR525229	BK006945.2	460760	461419	8
ERR525435	BK006945.2	460803	461938	4
ERR525229	BK006945.2	460945	465646	4
ERR525229	BK006945.2	461004	461428	3
ERR525435	BK006945.2	461045	464602	4
ERR525238	BK006945.2	461045	461254	3
ERR525233	BK006945.2	461091	462049	3
ERR525435	BK006945.2	461194	467097	4
ERR525238	BK006945.2	461197	461524	3
ERR525435	BK006945.2	461350	463789	3
ERR525233	BK006945.2	461398	461862	4
ERR525435	BK006945.2	461528	462049	3
ERR525435	BK006945.2	461689	464792	5
ERR525229	BK006945.2	461798	465781	3
ERR525435	BK006945.2	462246	466096	6
ERR525435	BK006945.2	462511	463156	3
ERR525229	BK006945.2	462784	466532	5
ERR525229	BK006945.2	462852	465503	5
ERR525435	BK006945.2	462892	463150	4
ERR525238	BK006945.2	462926	463145	4
ERR525238	BK006945.2	463035	465516	3
ERR525238	BK006945.2	463058	465943	3
ERR525229	BK006945.2	463109	465265	8
ERR525229	BK006945.2	463256	465739	5
ERR525238	BK006945.2	463263	465105	3
ERR525435	BK006945.2	463275	465960	5
ERR525435	BK006945.2	463283	465433	5
ERR525238	BK006945.2	463329	465632	8
ERR525229	BK006945.2	463381	465445	4
ERR525238	BK006945.2	463456	465842	4
ERR525435	BK006945.2	463483	465917	3
ERR525435	BK006945.2	463519	465601	7
ERR525229	BK006945.2	463535	463653	3
ERR525229	BK006945.2	463551	463712	15
ERR525238	BK006945.2	463558	463680	9
ERR525435	BK006945.2	463589	465994	3
ERR525229	BK006945.2	463658	465445	8
ERR525435	BK006945.2	463902	466166	3
ERR525238	BK006945.2	463908	466829	3
ERR525229	BK006945.2	463996	465591	14
ERR525229	BK006945.2	464065	466111	7
ERR525233	BK006945.2	464096	465669	5
ERR525233	BK006945.2	464127	465458	5
ERR525435	BK006945.2	464127	466700	3
ERR525229	BK006945.2	464129	465513	10
ERR525238	BK006945.2	464145	465286	3
ERR525435	BK006945.2	464166	466034	4
ERR525238	BK006945.2	464170	465737	7
ERR525229	BK006945.2	464228	465803	10
ERR525229	BK006945.2	464244	465312	9
ERR525233	BK006945.2	464266	465460	6
ERR525238	BK006945.2	464325	466476	3
ERR525229	BK006945.2	464400	464995	4
ERR525229	BK006945.2	464449	467117	3
ERR525229	BK006945.2	464478	465421	26
ERR525435	BK006945.2	464496	465941	9
ERR525435	BK006945.2	464511	465587	20
ERR525435	BK006945.2	464524	465732	4
ERR525435	BK006945.2	464526	465810	6
ERR525435	BK006945.2	464541	466647	3
ERR525435	BK006945.2	464552	465734	31
ERR525229	BK006945.2	464563	465801	23
ERR525435	BK006945.2	464581	466014	6
ERR525435	BK006945.2	464586	465900	3
ERR525435	BK006945.2	464607	465587	6
ERR525238	BK006945.2	464637	465828	4
ERR525435	BK006945.2	464655	465492	13
ERR525229	BK006945.2	464662	465315	10
ERR525238	BK006945.2	464687	466328	5
ERR525233	BK006945.2	464688	466430	3
ERR525229	BK006945.2	464705	465526	17
ERR525229	BK006945.2	464716	465766	9
ERR525238	BK006945.2	464730	465434	16
ERR525435	BK006945.2	464755	466242	3
ERR525238	BK006945.2	464755	465720	4
ERR525229	BK006945.2	464774	465604	11
ERR525229	BK006945.2	464774	465638	20
ERR525238	BK006945.2	464778	465780	4
ERR525229	BK006945.2	464785	466137	3
ERR525435	BK006945.2	464795	465780	4
ERR525229	BK006945.2	464798	466161	8
ERR525435	BK006945.2	464832	465457	3
ERR525435	BK006945.2	464832	465631	3
ERR525229	BK006945.2	464834	465855	16
ERR525229	BK006945.2	464844	466987	12
ERR525238	BK006945.2	464855	465242	5
ERR525233	BK006945.2	464870	465459	23
ERR525238	BK006945.2	464871	467634	3
ERR525238	BK006945.2	464876	465307	18
ERR525229	BK006945.2	464878	465325	10
ERR525238	BK006945.2	464889	465366	3
ERR525229	BK006945.2	464890	466357	6
ERR525435	BK006945.2	464918	465912	3
ERR525238	BK006945.2	464967	465455	8
ERR525238	BK006945.2	464996	466232	3
ERR525435	BK006945.2	465012	465312	4
ERR525238	BK006945.2	465020	467447	3
ERR525238	BK006945.2	465023	467740	3
ERR525229	BK006945.2	465036	465342	26
ERR525435	BK006945.2	465046	465301	7
ERR525238	BK006945.2	465053	465283	4
ERR525229	BK006945.2	465057	465257	5
ERR525229	BK006945.2	465057	465258	3
ERR525229	BK006945.2	465057	465261	354
ERR525229	BK006945.2	465060	465261	3
ERR525238	BK006945.2	465065	465349	5
ERR525229	BK006945.2	465068	465273	4
ERR525435	BK006945.2	465068	465273	13
ERR525238	BK006945.2	465090	465397	4
ERR525229	BK006945.2	465102	465460	5
ERR525233	BK006945.2	465102	465279	4
ERR525238	BK006945.2	465102	465284	3
ERR525238	BK006945.2	465104	465531	13
ERR525435	BK006945.2	465116	465432	6
ERR525229	BK006945.2	465127	465304	4
ERR525229	BK006945.2	465130	465442	9
ERR525229	BK006945.2	465134	465495	3
ERR525229	BK006945.2	465152	465466	18
ERR525229	BK006945.2	465154	465488	4
ERR525229	BK006945.2	465155	465426	3
ERR525238	BK006945.2	465158	465447	42
ERR525229	BK006945.2	465173	466233	3
ERR525233	BK006945.2	465189	465444	3
ERR525238	BK006945.2	465190	465488	13
ERR525238	BK006945.2	465192	467379	4
ERR525238	BK006945.2	465195	465597	7
ERR525238	BK006945.2	465198	465480	8
ERR525233	BK006945.2	465213	465584	7
ERR525238	BK006945.2	465233	467670	6
ERR525238	BK006945.2	465242	465491	4
ERR525229	BK006945.2	465902	467606	10
ERR525229	BK006945.2	465971	467554	4
ERR525229	BK006945.2	466124	467479	4
ERR525435	BK006945.2	466157	467483	5
ERR525229	BK006945.2	466228	467404	6
ERR525435	BK006945.2	466423	467143	8
ERR525233	BK006945.2	466434	467443	4
ERR525229	BK006945.2	466591	467573	10
ERR525435	BK006945.2	466806	467554	8
ERR525229	BK006945.2	466808	467488	9
ERR525229	BK006945.2	466816	467043	3
ERR525238	BK006945.2	467000	467570	4
ERR525238	BK006945.2	467094	467224	3
ERR525229	BK006945.2	467095	467245	5
ERR525435	BK006945.2	467288	467492	3
ERR525238	BK006945.2	467313	467573	6
ERR525229	BK006945.2	486313	489402	3
ERR525238	BK006945.2	490028	490355	3
ERR525238	BK006945.2	638003	648855	3
ERR525233	BK006945.2	1075321	1075530	4
ERR525435	BK006947.3	425920	430538	4
ERR525238	BK006948.2	833522	835358	3
ERR525233	BK006948.2	1088286	1088495	3
ERR525233	BK006949.2	2644	2853	3
