# Supplementary material for: The extrachromosomal circular DNAs of the rice blast pathogen Magnaporthe oryzae contain a wide variety of LTR retrotransposons, genes, and effectors
Source: BMC Biol. 2022 Nov 23;20:260. doi: 10.1186/s12915-022-01457-2 (PMC9694575; doi:10.1186/s12915-022-01457-2)
Supplement: Supplementary file 20 — Additional file 20. List of eccDNA forming regions called using Illumina circularome sequencing data for S. cerevisiae cells from the deletion collection treated with zeocin published by Møller et al. [8]. The first column describes the sample the eccDNA was called with, the next three columns represent the genomic coordinates of the eccDNA forming region, and the last column represents the number of junction split reads used to call the eccDNA forming region. [file 12915_2022_1457_MOESM20_ESM.txt]

ERR525433	BK006934.2	172958	175714	9
ERR525433	BK006936.2	190913	196198	3
ERR525428	BK006936.2	206039	211100	8
ERR525433	BK006936.2	344981	347993	4
ERR525436	BK006938.2	31337	32097	6
ERR525436	BK006938.2	34276	38106	5
ERR525433	BK006938.2	330140	331642	6
ERR525433	BK006938.2	376071	380473	4
ERR525428	BK006938.2	1331871	1339980	6
ERR525436	BK006939.2	64273	69706	9
ERR525436	BK006939.2	67255	71417	7
ERR525428	BK006939.2	211574	228509	3
ERR525431	BK006939.2	265544	265666	12
ERR525436	BK006939.2	466890	474498	7
ERR525433	BK006939.2	472877	482435	3
ERR525428	BK006939.2	486730	492306	10
ERR525433	BK006940.2	175637	177029	11
ERR525428	BK006940.2	248997	255807	10
ERR525428	BK006941.2	96267	105402	3
ERR525428	BK006941.2	277145	289857	9
ERR525433	BK006941.2	361589	376374	5
ERR525436	BK006941.2	385202	392242	3
ERR525428	BK006941.2	592190	594132	4
ERR525428	BK006942.2	23784	34267	10
ERR525433	BK006942.2	364256	368168	3
ERR525428	BK006942.2	408191	415593	3
ERR525428	BK006943.2	118616	123539	4
ERR525436	BK006943.2	388553	392905	3
ERR525433	BK006943.2	474762	479053	5
ERR525433	BK006943.2	544226	553499	7
ERR525428	BK006944.2	29392	40898	3
ERR525428	BK006944.2	322197	325864	6
ERR525436	BK006944.2	364200	370894	3
ERR525428	BK006944.2	575506	582583	6
ERR525431	BK006945.2	263810	263911	25
ERR525433	BK006945.2	382878	391009	12
ERR525433	BK006945.2	385627	391104	8
ERR525428	BK006945.2	412379	420361	4
ERR525436	BK006945.2	428674	436899	4
ERR525428	BK006945.2	455389	463818	4
ERR525428	BK006945.2	457052	463359	3
ERR525436	BK006945.2	458682	464782	3
ERR525428	BK006945.2	458974	461712	7
ERR525433	BK006945.2	458974	461712	3
ERR525428	BK006945.2	459099	465595	4
ERR525428	BK006945.2	459557	465648	3
ERR525428	BK006945.2	459615	465579	3
ERR525428	BK006945.2	459615	465603	3
ERR525428	BK006945.2	459615	467968	5
ERR525433	BK006945.2	459615	465579	3
ERR525428	BK006945.2	459616	464912	3
ERR525428	BK006945.2	459620	467389	3
ERR525428	BK006945.2	459636	461735	8
ERR525431	BK006945.2	460512	460640	15
ERR525428	BK006945.2	460560	460672	6
ERR525431	BK006945.2	460560	460672	15
ERR525433	BK006945.2	460560	460672	4
ERR525428	BK006945.2	460573	460669	23
ERR525431	BK006945.2	460573	460669	32
ERR525431	BK006945.2	460573	460829	3
ERR525431	BK006945.2	460573	462741	3
ERR525433	BK006945.2	460573	460669	29
ERR525436	BK006945.2	460573	460669	6
ERR525436	BK006945.2	460573	460829	4
ERR525436	BK006945.2	460573	462741	3
ERR525436	BK006945.2	460635	464431	3
ERR525428	BK006945.2	460664	467740	10
ERR525431	BK006945.2	460664	467740	11
ERR525433	BK006945.2	460664	467740	33
ERR525436	BK006945.2	460664	467740	8
ERR525428	BK006945.2	460665	464994	6
ERR525433	BK006945.2	460666	463968	4
ERR525428	BK006945.2	460668	466646	9
ERR525433	BK006945.2	460725	467648	13
ERR525431	BK006945.2	460751	463405	4
ERR525436	BK006945.2	460751	463405	13
ERR525431	BK006945.2	460760	461419	3
ERR525428	BK006945.2	460766	462219	10
ERR525433	BK006945.2	460803	461938	8
ERR525433	BK006945.2	460907	466109	4
ERR525433	BK006945.2	460924	466076	5
ERR525431	BK006945.2	460945	465646	3
ERR525433	BK006945.2	460978	465078	7
ERR525436	BK006945.2	461027	461597	4
ERR525433	BK006945.2	461045	464602	8
ERR525433	BK006945.2	461051	463570	5
ERR525428	BK006945.2	461067	461873	4
ERR525428	BK006945.2	461095	463713	20
ERR525428	BK006945.2	461159	463076	3
ERR525433	BK006945.2	461168	464061	5
ERR525436	BK006945.2	461177	466014	3
ERR525433	BK006945.2	461191	468040	3
ERR525433	BK006945.2	461194	467097	4
ERR525436	BK006945.2	461302	466576	4
ERR525428	BK006945.2	461310	462745	17
ERR525431	BK006945.2	461341	462569	3
ERR525433	BK006945.2	461350	463789	4
ERR525433	BK006945.2	461353	463149	3
ERR525428	BK006945.2	461377	468328	10
ERR525436	BK006945.2	461528	462049	5
ERR525428	BK006945.2	461663	463309	47
ERR525436	BK006945.2	461689	464792	5
ERR525431	BK006945.2	461706	462051	3
ERR525433	BK006945.2	461706	462051	3
ERR525433	BK006945.2	461736	464829	4
ERR525433	BK006945.2	461746	465279	11
ERR525433	BK006945.2	461917	464082	3
ERR525436	BK006945.2	462029	464814	5
ERR525433	BK006945.2	462246	466096	10
ERR525436	BK006945.2	462350	463288	3
ERR525433	BK006945.2	462441	467496	3
ERR525433	BK006945.2	462500	462780	4
ERR525433	BK006945.2	462511	463156	18
ERR525431	BK006945.2	462520	462785	4
ERR525431	BK006945.2	462784	466532	4
ERR525436	BK006945.2	462841	467740	4
ERR525431	BK006945.2	462852	465503	5
ERR525433	BK006945.2	462892	463137	5
ERR525433	BK006945.2	462892	463150	10
ERR525433	BK006945.2	462987	467150	6
ERR525436	BK006945.2	463091	465566	3
ERR525431	BK006945.2	463109	465265	5
ERR525433	BK006945.2	463139	464677	3
ERR525433	BK006945.2	463203	465771	3
ERR525436	BK006945.2	463222	465585	5
ERR525436	BK006945.2	463255	463719	3
ERR525436	BK006945.2	463275	465960	10
ERR525433	BK006945.2	463283	465433	9
ERR525428	BK006945.2	463317	467384	7
ERR525436	BK006945.2	463381	465918	4
ERR525436	BK006945.2	463483	465917	3
ERR525433	BK006945.2	463501	465178	8
ERR525433	BK006945.2	463519	465601	12
ERR525436	BK006945.2	463526	466580	4
ERR525436	BK006945.2	463533	467537	3
ERR525431	BK006945.2	463534	463655	4
ERR525431	BK006945.2	463551	463712	7
ERR525436	BK006945.2	463563	465737	4
ERR525433	BK006945.2	463589	465994	6
ERR525431	BK006945.2	463658	465445	4
ERR525433	BK006945.2	463902	466166	6
ERR525436	BK006945.2	463953	467999	5
ERR525431	BK006945.2	463996	465591	9
ERR525433	BK006945.2	464021	467742	3
ERR525431	BK006945.2	464022	465499	5
ERR525431	BK006945.2	464065	466111	7
ERR525431	BK006945.2	464069	465328	5
ERR525436	BK006945.2	464114	466523	5
ERR525436	BK006945.2	464127	466700	6
ERR525431	BK006945.2	464129	465513	8
ERR525436	BK006945.2	464131	467742	5
ERR525431	BK006945.2	464166	466034	4
ERR525436	BK006945.2	464166	466034	15
ERR525436	BK006945.2	464214	465673	3
ERR525431	BK006945.2	464228	465803	6
ERR525431	BK006945.2	464244	465312	4
ERR525436	BK006945.2	464251	465761	5
ERR525433	BK006945.2	464273	465535	7
ERR525433	BK006945.2	464422	466075	9
ERR525433	BK006945.2	464458	467740	4
ERR525431	BK006945.2	464461	465809	8
ERR525431	BK006945.2	464478	465421	18
ERR525433	BK006945.2	464496	465941	16
ERR525428	BK006945.2	464509	464629	10
ERR525433	BK006945.2	464511	465587	41
ERR525431	BK006945.2	464519	465744	3
ERR525436	BK006945.2	464524	465732	9
ERR525431	BK006945.2	464526	465614	12
ERR525431	BK006945.2	464526	465810	3
ERR525436	BK006945.2	464526	465810	9
ERR525433	BK006945.2	464540	467254	5
ERR525436	BK006945.2	464541	466647	4
ERR525433	BK006945.2	464552	465734	78
ERR525431	BK006945.2	464563	465801	9
ERR525431	BK006945.2	464581	466014	5
ERR525436	BK006945.2	464581	466014	11
ERR525433	BK006945.2	464586	465900	4
ERR525433	BK006945.2	464607	465587	10
ERR525428	BK006945.2	464641	465273	86
ERR525433	BK006945.2	464642	467740	6
ERR525428	BK006945.2	464650	467213	16
ERR525431	BK006945.2	464655	465492	11
ERR525436	BK006945.2	464655	465492	31
ERR525428	BK006945.2	464672	465478	156
ERR525431	BK006945.2	464705	465526	8
ERR525431	BK006945.2	464716	465766	6
ERR525433	BK006945.2	464755	466242	5
ERR525431	BK006945.2	464763	465505	7
ERR525431	BK006945.2	464774	465604	5
ERR525431	BK006945.2	464774	465638	6
ERR525428	BK006945.2	464778	467099	34
ERR525436	BK006945.2	464778	465780	4
ERR525436	BK006945.2	464784	465780	3
ERR525433	BK006945.2	464795	465780	6
ERR525433	BK006945.2	464815	467065	6
ERR525433	BK006945.2	464832	465457	8
ERR525433	BK006945.2	464832	465631	9
ERR525431	BK006945.2	464834	465362	3
ERR525431	BK006945.2	464834	465855	7
ERR525431	BK006945.2	464844	466987	6
ERR525431	BK006945.2	464878	465325	4
ERR525436	BK006945.2	464886	465628	3
ERR525436	BK006945.2	464918	465912	5
ERR525433	BK006945.2	464923	466983	5
ERR525431	BK006945.2	464926	465376	3
ERR525433	BK006945.2	464995	467740	4
ERR525436	BK006945.2	465012	465312	4
ERR525431	BK006945.2	465014	465468	30
ERR525433	BK006945.2	465035	465457	6
ERR525431	BK006945.2	465036	465342	14
ERR525431	BK006945.2	465046	465301	6
ERR525436	BK006945.2	465046	465301	18
ERR525436	BK006945.2	465052	466598	3
ERR525431	BK006945.2	465057	465261	159
ERR525436	BK006945.2	465057	465261	3
ERR525428	BK006945.2	465061	465285	3
ERR525431	BK006945.2	465068	465273	10
ERR525436	BK006945.2	465068	465273	37
ERR525433	BK006945.2	465070	465456	5
ERR525431	BK006945.2	465097	465315	4
ERR525431	BK006945.2	465102	465460	5
ERR525431	BK006945.2	465108	465433	5
ERR525431	BK006945.2	465116	465340	5
ERR525433	BK006945.2	465116	465432	17
ERR525431	BK006945.2	465127	465304	4
ERR525431	BK006945.2	465130	465442	6
ERR525431	BK006945.2	465152	465466	10
ERR525431	BK006945.2	465154	465488	4
ERR525436	BK006945.2	465157	465479	6
ERR525433	BK006945.2	465190	465583	3
ERR525433	BK006945.2	465774	467601	4
ERR525433	BK006945.2	465775	467740	3
ERR525436	BK006945.2	465874	467097	4
ERR525433	BK006945.2	465916	467550	7
ERR525428	BK006945.2	465971	467162	5
ERR525436	BK006945.2	466157	467483	7
ERR525431	BK006945.2	466228	467404	3
ERR525433	BK006945.2	466327	467667	4
ERR525431	BK006945.2	466419	467368	10
ERR525433	BK006945.2	466423	467143	16
ERR525431	BK006945.2	466591	467573	4
ERR525436	BK006945.2	466717	467218	4
ERR525431	BK006945.2	466806	467554	3
ERR525433	BK006945.2	466806	467554	22
ERR525431	BK006945.2	467095	467245	4
ERR525431	BK006945.2	467096	467318	3
ERR525433	BK006945.2	467288	467492	3
ERR525433	BK006945.2	467327	467570	4
ERR525428	BK006945.2	467620	468106	4
ERR525431	BK006945.2	467620	468106	3
ERR525436	BK006945.2	467620	468106	6
ERR525433	BK006945.2	467621	468784	3
ERR525428	BK006945.2	467625	468109	3
ERR525436	BK006945.2	467625	468109	3
ERR525436	BK006945.2	468565	468831	3
ERR525428	BK006945.2	468748	490542	3
ERR525428	BK006945.2	472900	483977	3
ERR525428	BK006945.2	482480	483977	3
ERR525428	BK006945.2	482480	487629	3
ERR525436	BK006945.2	490028	490259	3
ERR525428	BK006945.2	829240	844105	7
ERR525433	BK006945.2	901035	904635	3
ERR525436	BK006946.2	188551	200082	4
ERR525436	BK006946.2	436559	443605	3
ERR525433	BK006946.2	758935	763093	3
ERR525428	BK006947.3	55900	65976	9
ERR525428	BK006947.3	258378	258556	5
ERR525433	BK006947.3	425920	430538	7
ERR525428	BK006948.2	404021	412945	4
ERR525436	BK006949.2	105733	111603	4
ERR525433	BK006949.2	425661	433097	3
ERR525433	BK006949.2	521826	527453	7
ERR525436	BK006949.2	665323	670516	5
ERR525428	BK006949.2	681716	685874	5
ERR525431	BK006949.2	845057	855880	3
ERR525431	BK006949.2	845085	855908	5
