# Supplementary material for: The extrachromosomal circular DNAs of the rice blast pathogen Magnaporthe oryzae contain a wide variety of LTR retrotransposons, genes, and effectors
Source: BMC Biol. 2022 Nov 23;20:260. doi: 10.1186/s12915-022-01457-2 (PMC9694575; doi:10.1186/s12915-022-01457-2)
Supplement: Supplementary file 21 — Additional file 21. List of genes annotated in the M. oryzae Guy11 genome along with other information discussed in this study for each gene. The first three columns describe the genomic coordinates of the gene, the fourth column is the gene’s ID, the fifth column describes whether the gene was predicted to be an effector, the sixth column lists its name if it is a known effector, the seventh column lists the name of the protein in the M. oryzae 70-15 proteome, the eighth column describes whether it is an eccDNA-associated or eccDNA-absent gene, and the last column describes whether this gene was kept in all rice-infecting M. oryzae genomes analyzed. [file 12915_2022_1457_MOESM21_ESM.txt]

scaffold	start	end	gene_id	predicted_effector	known_effector	gene_name_70_15	eccdna_status	kept_lost
MQOP01000001.1	1	157	gene_00001.t1	no	no	unknown	eccDNA-absent	lost
MQOP01000001.1	917	2433	gene_00002.t1	no	no	MGG_08326	other	lost
MQOP01000001.1	3966	5776	gene_00003.t1	no	no	unknown	other	kept
MQOP01000001.1	9167	10159	gene_00004.t1	no	no	MGG_08328	other	lost
MQOP01000001.1	11033	12736	gene_00005.t1	no	no	MGG_08329	other	kept
MQOP01000001.1	13657	14681	gene_00006.t1	no	no	MGG_08330	other	kept
MQOP01000001.1	17594	18389	gene_00007.t1	yes	no	XYL3	other	lost
MQOP01000001.1	18761	19823	gene_00008.t1	no	no	unknown	other	kept
MQOP01000001.1	20197	23502	gene_00009.t1	no	no	MGG_08332	other	kept
MQOP01000001.1	24139	24732	gene_00010.t1	no	no	MGG_08333	other	kept
MQOP01000001.1	24941	25819	gene_00011.t1	no	no	MGG_08334	other	kept
MQOP01000001.1	26707	28452	gene_00012.t1	no	no	MGG_08335	other	kept
MQOP01000001.1	30772	32583	gene_00013.t1	no	no	unknown	other	kept
MQOP01000001.1	33176	33893	gene_00014.t1	no	no	unknown	other	kept
MQOP01000001.1	39598	42731	gene_00015.t1	no	no	MGG_08339	eccDNA-absent	kept
MQOP01000001.1	42788	44038	gene_00016.t1	no	no	MGG_08340	other	lost
MQOP01000001.1	44657	45966	gene_00017.t1	no	no	MGG_08341	other	kept
MQOP01000001.1	46117	47202	gene_00018.t1	no	no	MGG_08342	other	kept
MQOP01000001.1	48758	53016	gene_00019.t1	no	no	MGG_12463	eccDNA-absent	kept
MQOP01000001.1	53433	54443	gene_00020.t1	no	no	MGG_08343	other	kept
MQOP01000001.1	54694	56160	gene_00021.t1	no	no	MGG_12462	other	kept
MQOP01000001.1	56228	60871	gene_00022.t1	no	no	MGG_08345	eccDNA-absent	kept
MQOP01000001.1	63254	64633	gene_00023.t1	no	no	MGG_08346	other	kept
MQOP01000001.1	66627	68012	gene_00024.t1	no	no	MGG_15936	other	kept
MQOP01000001.1	68393	70767	gene_00025.t1	no	no	unknown	other	kept
MQOP01000001.1	71786	72736	gene_00026.t1	no	no	MGG_08349	other	kept
MQOP01000001.1	73717	73980	gene_00027.t1	no	no	unknown	other	lost
MQOP01000001.1	77005	77632	gene_00028.t1	yes	no	MGG_08350	other	kept
MQOP01000001.1	80001	80600	gene_00029.t1	no	no	unknown	other	kept
MQOP01000001.1	81720	82538	gene_00030.t1	no	no	MGG_08351	other	kept
MQOP01000001.1	82669	84148	gene_00031.t1	no	no	MGG_08352	other	kept
MQOP01000001.1	84809	85596	gene_00032.t1	no	no	MGG_08353	eccDNA-absent	kept
MQOP01000001.1	87144	88419	gene_00033.t1	no	no	MGG_08354	other	kept
MQOP01000001.1	90390	90843	gene_00034.t1	yes	no	MGG_08355	other	kept
MQOP01000001.1	92295	93282	gene_00035.t1	yes	no	unknown	other	kept
MQOP01000001.1	98296	100060	gene_00036.t1	no	no	MGG_08359	other	kept
MQOP01000001.1	100533	101213	gene_00037.t1	no	no	MGG_08360	other	lost
MQOP01000001.1	104455	106041	gene_00038.t1	no	no	MGG_08361	other	kept
MQOP01000001.1	108666	110161	gene_00039.t1	no	no	MGG_08363	eccDNA-absent	kept
MQOP01000001.1	110585	120718	gene_00040.t1	no	no	MGG_15100	eccDNA-absent	kept
MQOP01000001.1	125347	128885	gene_00041.t1	no	no	MGG_15933	other	kept
MQOP01000001.1	129321	131962	gene_00042.t1	no	no	MGG_08366	other	kept
MQOP01000001.1	134144	135214	gene_00043.t1	no	no	MGG_08367	eccDNA-associated	kept
MQOP01000001.1	137139	137668	gene_00044.t1	no	no	unknown	eccDNA-associated	kept
MQOP01000001.1	140312	142193	gene_00045.t1	no	no	MGG_08368	other	kept
MQOP01000001.1	143819	145929	gene_00046.t1	no	no	MGG_08369	other	kept
MQOP01000001.1	146869	148552	gene_00047.t1	no	no	MGG_08370	other	kept
MQOP01000001.1	148956	150011	gene_00048.t1	no	no	MGG_08371	other	kept
MQOP01000001.1	151121	151336	gene_00049.t1	no	no	unknown	eccDNA-associated	lost
MQOP01000001.1	151908	152290	gene_00050.t1	no	no	MGG_08372	eccDNA-associated	kept
MQOP01000001.1	153785	154672	gene_00051.t1	yes	no	MGG_08373	other	lost
MQOP01000001.1	154987	156186	gene_00052.t1	no	no	MGG_08374	other	lost
MQOP01000001.1	157832	158968	gene_00053.t1	no	no	MGG_15930	other	lost
MQOP01000001.1	159378	159970	gene_00054.t1	no	no	MGG_08376	other	lost
MQOP01000001.1	160765	162653	gene_00055.t1	no	no	OME1	eccDNA-absent	lost
MQOP01000001.1	165431	178291	gene_00056.t1	no	no	MGG_15097	eccDNA-absent	kept
MQOP01000001.1	180056	181793	gene_00057.t1	no	no	CYP4	eccDNA-absent	lost
MQOP01000001.1	184806	186347	gene_00058.t1	no	no	CYP3	eccDNA-absent	lost
MQOP01000001.1	189270	190418	gene_00059.t1	no	no	RAP2	other	lost
MQOP01000001.1	190989	192152	gene_00060.t1	no	no	ORF3	other	lost
MQOP01000001.1	196236	198068	gene_00061.t1	no	no	unknown	eccDNA-absent	lost
MQOP01000001.1	200855	204110	gene_00062.t1	no	no	unknown	other	lost
MQOP01000001.1	207090	208394	gene_00063.t1	no	no	BC2	other	kept
MQOP01000001.1	208996	210865	gene_00064.t1	no	no	CYP1	eccDNA-absent	kept
MQOP01000001.1	211266	211863	gene_00065.t1	no	no	unknown	other	kept
MQOP01000001.1	211975	213125	gene_00066.t1	no	no	OXR1	other	kept
MQOP01000001.1	213966	215240	gene_00067.t1	no	no	ORFZ	other	kept
MQOP01000001.1	217004	218619	gene_00068.t1	no	no	RAP1	other	kept
MQOP01000001.1	220404	232756	gene_00069.t1	no	no	ACE1	eccDNA-absent	kept
MQOP01000001.1	234043	234474	gene_00070.t1	no	no	HTR8	other	lost
MQOP01000001.1	236225	236609	gene_00071.t1	no	no	unknown	other	lost
MQOP01000001.1	238526	238711	gene_00072.t1	no	no	unknown	other	lost
MQOP01000001.1	238816	240384	gene_00073.t1	no	no	MGG_08395	other	lost
MQOP01000001.1	241472	242078	gene_00074.t1	yes	no	MGG_12445	other	lost
MQOP01000001.1	242555	243924	gene_00075.t1	no	no	unknown	other	lost
MQOP01000001.1	245590	246982	gene_00076.t1	no	no	unknown	other	lost
MQOP01000001.1	248642	249227	gene_00077.t1	yes	no	unknown	other	lost
MQOP01000001.1	251639	252181	gene_00078.t1	yes	no	MGG_08399	other	lost
MQOP01000001.1	257589	258357	gene_00079.t1	no	no	MGG_08401	other	lost
MQOP01000001.1	258750	263365	gene_00080.t1	no	no	unknown	eccDNA-absent	lost
MQOP01000001.1	275537	276610	gene_00081.t1	no	no	MGG_08405	other	lost
MQOP01000001.1	278272	279691	gene_00082.t1	yes	no	unknown	other	lost
MQOP01000001.1	280661	281185	gene_00083.t1	yes	no	MGG_08407	other	lost
MQOP01000001.1	281895	283020	gene_00084.t1	no	no	MGG_08408	other	lost
MQOP01000001.1	290661	291548	gene_00085.t1	yes	no	MGG_08409	other	lost
MQOP01000001.1	294636	296437	gene_00086.t1	no	no	MGG_08410	other	lost
MQOP01000001.1	298051	298644	gene_00087.t1	no	no	MGG_08411	eccDNA-associated	lost
MQOP01000001.1	299689	300903	gene_00088.t1	no	no	unknown	other	lost
MQOP01000001.1	302209	302731	gene_00089.t1	no	no	MGG_15921	other	lost
MQOP01000001.1	303100	304021	gene_00090.t1	no	no	MGG_15095	other	lost
MQOP01000001.1	304639	305016	gene_00091.t1	no	no	MGG_08414	other	lost
MQOP01000001.1	305918	308812	gene_00092.t1	no	no	MGG_08415	eccDNA-absent	lost
MQOP01000001.1	309121	310824	gene_00093.t1	no	no	MGG_08416	other	lost
MQOP01000001.1	311637	313337	gene_00094.t1	no	no	MGG_15094	eccDNA-absent	lost
MQOP01000001.1	313675	315856	gene_00095.t1	no	no	MGG_15093	other	lost
MQOP01000001.1	316011	316235	gene_00096.t1	no	no	unknown	other	lost
MQOP01000001.1	316398	317779	gene_00097.t1	no	no	MGG_10817	other	lost
MQOP01000001.1	319343	321043	gene_00098.t1	no	no	unknown	other	lost
MQOP01000001.1	321336	322320	gene_00099.t1	no	no	MGG_10815	eccDNA-absent	lost
MQOP01000001.1	323063	324031	gene_00100.t1	no	no	MGG_10814	other	lost
MQOP01000001.1	330140	330545	gene_00101.t1	no	no	unknown	other	lost
MQOP01000001.1	332982	334953	gene_00102.t1	no	no	MGG_10812	other	lost
MQOP01000001.1	335620	336666	gene_00103.t1	no	no	unknown	other	lost
MQOP01000001.1	337981	341401	gene_00104.t1	no	no	unknown	other	kept
MQOP01000001.1	344046	345942	gene_00105.t1	no	no	MGG_10806	other	lost
MQOP01000001.1	346343	347411	gene_00106.t1	no	no	MGG_10805	other	lost
MQOP01000001.1	374285	374548	gene_00107.t1	yes	no	unknown	other	lost
MQOP01000001.1	376176	376694	gene_00108.t1	no	no	unknown	other	lost
MQOP01000001.1	378449	380079	gene_00109.t1	no	no	MGG_10803	other	lost
MQOP01000001.1	380466	383101	gene_00110.t1	no	no	unknown	eccDNA-absent	lost
MQOP01000001.1	383569	384585	gene_00111.t1	no	no	MGG_10801	other	lost
MQOP01000001.1	387334	387707	gene_00112.t1	no	no	unknown	eccDNA-associated	lost
MQOP01000001.1	389190	391865	gene_00113.t1	no	no	MGG_12424	other	lost
MQOP01000001.1	393108	394716	gene_00114.t1	no	no	MGG_10800	other	lost
MQOP01000001.1	397026	398731	gene_00115.t1	no	no	MGG_12423	other	lost
MQOP01000001.1	400660	403155	gene_00116.t1	no	no	MGG_12421	other	lost
MQOP01000001.1	405986	406674	gene_00117.t1	no	no	unknown	other	lost
MQOP01000001.1	408600	409868	gene_00118.t1	no	no	MGG_07369	other	lost
MQOP01000001.1	410973	413026	gene_00119.t1	no	no	MGG_07368	other	lost
MQOP01000001.1	413790	414620	gene_00120.t1	no	no	MGG_07367	other	lost
MQOP01000001.1	414942	416879	gene_00121.t1	no	no	MGG_07366	other	lost
MQOP01000001.1	418754	419926	gene_00122.t1	no	no	MGG_07365	other	lost
MQOP01000001.1	420917	421147	gene_00123.t1	no	no	unknown	other	lost
MQOP01000001.1	425052	425964	gene_00124.t1	no	no	MGG_07363	other	kept
MQOP01000001.1	428092	428742	gene_00125.t1	no	no	MGG_07362	other	lost
MQOP01000001.1	431105	432977	gene_00126.t1	no	no	MGG_07361	other	lost
MQOP01000001.1	435908	436213	gene_00127.t1	yes	no	MGG_15911	other	lost
MQOP01000001.1	439054	439574	gene_00128.t1	no	no	MGG_15910	eccDNA-associated	lost
MQOP01000001.1	444803	445294	gene_00129.t1	yes	no	MGG_07357	other	kept
MQOP01000001.1	448231	450063	gene_00130.t1	no	no	MGG_07356	other	kept
MQOP01000001.1	451864	452310	gene_00131.t1	no	no	unknown	other	lost
MQOP01000001.1	453792	455189	gene_00132.t1	no	no	MGG_07354	other	kept
MQOP01000001.1	455793	456688	gene_00133.t1	no	no	MGG_12415	other	lost
MQOP01000001.1	460922	461370	gene_00134.t1	yes	no	MGG_07352	other	lost
MQOP01000001.1	464888	465996	gene_00135.t1	no	no	MGG_07350	other	lost
MQOP01000001.1	466651	467385	gene_00136.t1	no	no	MGG_07349	other	lost
MQOP01000001.1	468325	468813	gene_00137.t1	no	no	MGG_07348	other	lost
MQOP01000001.1	469905	472169	gene_00138.t1	no	no	MGG_07347	eccDNA-absent	lost
MQOP01000001.1	472638	473786	gene_00139.t1	no	no	MGG_07346	eccDNA-absent	lost
MQOP01000001.1	476756	478051	gene_00140.t1	no	no	MGG_07345	other	kept
MQOP01000001.1	478863	480218	gene_00141.t1	no	no	MGG_12410	other	kept
MQOP01000001.1	483325	484041	gene_00142.t1	no	no	unknown	eccDNA-absent	kept
MQOP01000001.1	486342	487585	gene_00143.t1	no	no	unknown	other	kept
MQOP01000001.1	487948	489417	gene_00144.t1	no	no	MGG_12408	eccDNA-absent	kept
MQOP01000001.1	490139	493380	gene_00145.t1	no	no	MGG_15090	other	kept
MQOP01000001.1	494017	495161	gene_00146.t1	no	no	MGG_07341	other	kept
MQOP01000001.1	495402	498839	gene_00147.t1	no	no	MGG_07340	eccDNA-absent	kept
MQOP01000001.1	501843	504947	gene_00148.t1	no	no	MGG_07339	eccDNA-absent	kept
MQOP01000001.1	504981	505519	gene_00149.t1	no	no	unknown	other	kept
MQOP01000001.1	506632	511323	gene_00150.t1	no	no	MGG_07338	eccDNA-absent	kept
MQOP01000001.1	511704	512755	gene_00151.t1	no	no	MGG_07337	other	kept
MQOP01000001.1	513803	514571	gene_00152.t1	no	no	MGG_07336	other	kept
MQOP01000001.1	515245	516487	gene_00153.t1	no	no	SUM1	other	kept
MQOP01000001.1	519153	521811	gene_00154.t1	no	no	MGG_12405	other	kept
MQOP01000001.1	522032	526067	gene_00155.t1	no	no	MGG_07334	eccDNA-absent	kept
MQOP01000001.1	526808	529163	gene_00156.t1	no	no	DBP5	other	kept
MQOP01000001.1	530383	533290	gene_00157.t1	no	no	MGG_07332	other	kept
MQOP01000001.1	534905	537631	gene_00158.t1	no	no	MGG_07331	other	kept
MQOP01000001.1	537892	539042	gene_00159.t1	no	no	unknown	other	kept
MQOP01000001.1	539514	539705	gene_00160.t1	no	no	unknown	eccDNA-associated	kept
MQOP01000001.1	539715	541559	gene_00161.t1	no	no	MGG_07329	other	kept
MQOP01000001.1	543556	544585	gene_00162.t1	no	no	MGG_07328	other	kept
MQOP01000001.1	548264	550460	gene_00163.t1	no	no	MGG_07327	other	kept
MQOP01000001.1	551929	552955	gene_00164.t1	no	no	MGG_07326	other	kept
MQOP01000001.1	553304	554778	gene_00165.t1	no	no	MGG_07325	other	kept
MQOP01000001.1	554969	556205	gene_00166.t1	no	no	MGG_07324	other	kept
MQOP01000001.1	556634	560941	gene_00167.t1	no	no	MGG_12403	other	kept
MQOP01000001.1	561835	563974	gene_00168.t1	no	no	MGG_07323	other	kept
MQOP01000001.1	564231	566180	gene_00169.t1	no	no	MGG_07322	eccDNA-absent	kept
MQOP01000001.1	570831	571916	gene_00170.t1	no	no	unknown	other	kept
MQOP01000001.1	579867	584574	gene_00171.t1	no	no	MGG_07319	eccDNA-absent	kept
MQOP01000001.1	590948	592113	gene_00172.t1	no	no	MGG_15903	other	kept
MQOP01000001.1	593632	596995	gene_00173.t1	no	no	MGG_07317	eccDNA-absent	kept
MQOP01000001.1	598018	602102	gene_00174.t1	no	no	MGG_07316	other	kept
MQOP01000001.1	602548	602958	gene_00175.t1	no	no	MGG_15902	other	kept
MQOP01000001.1	605446	607575	gene_00176.t1	no	no	MGG_15901	other	kept
MQOP01000001.1	615948	621165	gene_00177.t1	no	no	MGG_07312	eccDNA-absent	kept
MQOP01000001.1	623996	624703	gene_00178.t1	yes	no	MGG_07311	other	lost
MQOP01000001.1	625062	629096	gene_00179.t1	no	no	MGG_07310	eccDNA-absent	kept
MQOP01000001.1	631807	632764	gene_00180.t1	no	no	MGG_07309	other	kept
MQOP01000001.1	632956	633422	gene_00181.t1	no	no	MGG_15089	eccDNA-associated	kept
MQOP01000001.1	634557	636306	gene_00182.t1	no	no	MGG_07307	other	kept
MQOP01000001.1	636554	639108	gene_00183.t1	no	no	MGG_07306	eccDNA-absent	kept
MQOP01000001.1	643671	644899	gene_00184.t1	no	no	MGG_07305	other	kept
MQOP01000001.1	653596	655328	gene_00185.t1	no	no	MGG_12397	other	lost
MQOP01000001.1	655613	657974	gene_00186.t1	no	no	MGG_12396	eccDNA-absent	lost
MQOP01000001.1	658195	658452	gene_00187.t1	no	no	MGG_07304	eccDNA-associated	lost
MQOP01000001.1	661302	661951	gene_00188.t1	yes	no	MGG_07303	eccDNA-associated	kept
MQOP01000001.1	664641	666530	gene_00189.t1	no	no	MGG_07302	other	kept
MQOP01000001.1	666762	668065	gene_00190.t1	no	no	MGG_07301	other	kept
MQOP01000001.1	668847	669359	gene_00191.t1	no	no	unknown	other	kept
MQOP01000001.1	669540	670359	gene_00192.t1	yes	no	MGG_07300	other	kept
MQOP01000001.1	671165	672193	gene_00193.t1	no	no	MGG_15899	other	kept
MQOP01000001.1	673011	674227	gene_00194.t1	no	no	MGG_07298	other	kept
MQOP01000001.1	675199	677586	gene_00195.t1	no	no	ATG7	other	kept
MQOP01000001.1	678149	680035	gene_00196.t1	no	no	MGG_07296	other	lost
MQOP01000001.1	681489	682962	gene_00197.t1	no	no	MGG_07295	other	kept
MQOP01000001.1	684024	684989	gene_00198.t1	yes	no	MGG_07294	eccDNA-absent	kept
MQOP01000001.1	685993	687051	gene_00199.t1	no	no	unknown	other	lost
MQOP01000001.1	688176	689024	gene_00200.t1	no	no	MGG_07292	other	kept
MQOP01000001.1	689085	694179	gene_00201.t1	no	no	MGG_07291	eccDNA-absent	kept
MQOP01000001.1	694542	696771	gene_00202.t1	no	no	unknown	other	kept
MQOP01000001.1	698291	701918	gene_00203.t1	no	no	MGG_07289	other	kept
MQOP01000001.1	702968	707497	gene_00204.t1	no	no	MGG_07288	eccDNA-absent	kept
MQOP01000001.1	707894	711349	gene_00205.t1	no	no	MGG_07287	other	kept
MQOP01000001.1	711419	711598	gene_00206.t1	no	no	unknown	eccDNA-associated	kept
MQOP01000001.1	712720	713203	gene_00207.t1	no	no	MGG_15896	eccDNA-associated	kept
MQOP01000001.1	713754	715322	gene_00208.t1	no	no	MGG_07286	other	kept
MQOP01000001.1	716144	716861	gene_00209.t1	no	no	unknown	other	kept
MQOP01000001.1	717321	720223	gene_00210.t1	no	no	MGG_07285	other	kept
MQOP01000001.1	720968	722263	gene_00211.t1	no	no	MGG_07284	other	kept
MQOP01000001.1	722676	727400	gene_00212.t1	no	no	MGG_07283	other	kept
MQOP01000001.1	728046	730505	gene_00213.t1	no	no	MGG_07282	eccDNA-absent	kept
MQOP01000001.1	730656	732201	gene_00214.t1	no	no	MGG_15895	other	kept
MQOP01000001.1	732962	735495	gene_00215.t1	no	no	MGG_07280	other	kept
MQOP01000001.1	737709	738784	gene_00216.t1	no	no	unknown	other	kept
MQOP01000001.1	740268	741233	gene_00217.t1	no	no	unknown	other	kept
MQOP01000001.1	742956	744320	gene_00218.t1	no	no	MGG_07278	other	kept
MQOP01000001.1	755090	757564	gene_00219.t1	no	no	RTC5	other	kept
MQOP01000001.1	757990	760873	gene_00220.t1	no	no	MGG_07276	eccDNA-absent	kept
MQOP01000001.1	761605	765873	gene_00221.t1	no	no	MGG_07275	eccDNA-absent	kept
MQOP01000001.1	766282	766763	gene_00222.t1	no	no	unknown	other	kept
MQOP01000001.1	767742	772163	gene_00223.t1	no	no	MGG_07274	eccDNA-absent	kept
MQOP01000001.1	772406	772871	gene_00224.t1	no	no	unknown	other	kept
MQOP01000001.1	776456	778710	gene_00225.t1	no	no	MGG_07273	other	kept
MQOP01000001.1	779099	780066	gene_00226.t1	no	no	ALG13	other	kept
MQOP01000001.1	780489	782149	gene_00227.t1	no	no	MGG_07271	other	kept
MQOP01000001.1	782988	785464	gene_00228.t1	no	no	MGG_07270	other	kept
MQOP01000001.1	789975	791202	gene_00229.t1	no	no	MGG_07269	other	kept
MQOP01000001.1	793542	795151	gene_00230.t1	no	no	MGG_07268	other	kept
MQOP01000001.1	795900	797457	gene_00231.t1	no	no	MGG_07267	other	kept
MQOP01000001.1	798140	799240	gene_00232.t1	no	no	MGG_07266	other	lost
MQOP01000001.1	799330	800933	gene_00233.t1	no	no	MGG_07265	eccDNA-absent	kept
MQOP01000001.1	802456	804870	gene_00234.t1	no	no	MGG_07264	other	kept
MQOP01000001.1	806435	807466	gene_00235.t1	no	no	MGG_07263	other	kept
MQOP01000001.1	811024	813411	gene_00236.t1	no	no	MGG_12392	other	kept
MQOP01000001.1	823021	826680	gene_00237.t1	no	no	MGG_15085	eccDNA-absent	kept
MQOP01000001.1	829977	831624	gene_00238.t1	no	no	MGG_07261	other	kept
MQOP01000001.1	831714	832440	gene_00239.t1	no	no	MGG_15084	other	kept
MQOP01000001.1	832872	836407	gene_00240.t1	no	no	MGG_07259	eccDNA-absent	kept
MQOP01000001.1	836633	836930	gene_00241.t1	no	no	MGG_15889	eccDNA-associated	kept
MQOP01000001.1	839032	841299	gene_00242.t1	no	no	MGG_07258	other	kept
MQOP01000001.1	843130	845192	gene_00243.t1	no	no	MGG_07257	other	lost
MQOP01000001.1	846316	848494	gene_00244.t1	no	no	MGG_12388	other	lost
MQOP01000001.1	850668	851635	gene_00245.t1	no	no	MGG_12387	other	kept
MQOP01000001.1	852571	855466	gene_00246.t1	no	no	MGG_07255	other	kept
MQOP01000001.1	855718	856508	gene_00247.t1	no	no	unknown	other	kept
MQOP01000001.1	857602	858284	gene_00248.t1	no	no	unknown	other	kept
MQOP01000001.1	860207	860665	gene_00249.t1	no	no	MGG_07253	eccDNA-associated	lost
MQOP01000001.1	862430	863311	gene_00250.t1	no	no	MGG_07252	other	kept
MQOP01000001.1	864449	865335	gene_00251.t1	no	no	unknown	other	kept
MQOP01000001.1	865745	871271	gene_00252.t1	no	no	MGG_07250	eccDNA-absent	kept
MQOP01000001.1	873133	874089	gene_00253.t1	yes	no	unknown	other	kept
MQOP01000001.1	874157	875467	gene_00254.t1	no	no	unknown	other	kept
MQOP01000001.1	876901	878559	gene_00255.t1	no	no	MGG_07247	other	kept
MQOP01000001.1	879270	880118	gene_00256.t1	yes	no	MGG_07246	other	kept
MQOP01000001.1	881245	883850	gene_00257.t1	no	no	MGG_12385	eccDNA-absent	kept
MQOP01000001.1	885555	885785	gene_00258.t1	no	no	MGG_07245	other	kept
MQOP01000001.1	888243	889692	gene_00259.t1	no	no	MGG_07244	other	kept
MQOP01000001.1	890329	892630	gene_00260.t1	no	no	MGG_07243	eccDNA-absent	kept
MQOP01000001.1	894585	896130	gene_00261.t1	no	no	MGG_07242	other	kept
MQOP01000001.1	896612	896911	gene_00262.t1	no	no	unknown	other	kept
MQOP01000001.1	898337	900661	gene_00263.t1	no	no	MGG_15888	eccDNA-absent	kept
MQOP01000001.1	901106	902124	gene_00264.t1	no	no	MGG_15887	other	kept
MQOP01000001.1	902482	904018	gene_00265.t1	no	no	MGG_15886	other	kept
MQOP01000001.1	904273	907541	gene_00266.t1	no	no	unknown	eccDNA-absent	kept
MQOP01000001.1	907857	908366	gene_00267.t1	no	no	MGG_07237	other	kept
MQOP01000001.1	911018	911419	gene_00268.t1	no	no	unknown	eccDNA-associated	kept
MQOP01000001.1	914413	916107	gene_00269.t1	no	no	MGG_07234	eccDNA-absent	kept
MQOP01000001.1	916931	919193	gene_00270.t1	no	no	MGG_07233	eccDNA-absent	lost
MQOP01000001.1	920037	923265	gene_00271.t1	no	no	MGG_12383	eccDNA-absent	kept
MQOP01000001.1	929015	931148	gene_00272.t1	no	no	MGG_07232	eccDNA-absent	lost
MQOP01000001.1	931213	932522	gene_00273.t1	no	no	MGG_07231	other	lost
MQOP01000001.1	935142	936804	gene_00274.t1	no	no	MGG_07230	other	kept
MQOP01000001.1	937881	940420	gene_00275.t1	no	no	MGG_07229	other	kept
MQOP01000001.1	943637	947421	gene_00276.t1	no	no	MGG_07228	eccDNA-absent	kept
MQOP01000001.1	948014	949415	gene_00277.t1	no	no	MGG_07227	other	kept
MQOP01000001.1	950290	951189	gene_00278.t1	no	no	unknown	other	kept
MQOP01000001.1	951620	952036	gene_00279.t1	no	no	MGG_12381	other	kept
MQOP01000001.1	952632	953125	gene_00280.t1	no	no	MGG_07225	other	kept
MQOP01000001.1	953776	955632	gene_00281.t1	no	no	MGG_07224	other	kept
MQOP01000001.1	956229	957428	gene_00282.t1	no	no	RCF1	other	kept
MQOP01000001.1	957966	960625	gene_00283.t1	no	no	MGG_07222	other	kept
MQOP01000001.1	960945	962431	gene_00284.t1	no	no	MGG_07221	other	kept
MQOP01000001.1	966171	968355	gene_00285.t1	no	no	MGG_07220	other	kept
MQOP01000001.1	979123	985893	gene_00286.t1	no	no	MGG_07219	eccDNA-absent	kept
MQOP01000001.1	991506	992858	gene_00287.t1	no	no	MGG_07218	other	lost
MQOP01000001.1	993608	994305	gene_00288.t1	no	no	unknown	other	lost
MQOP01000001.1	995465	996331	gene_00289.t1	no	no	unknown	other	lost
MQOP01000001.1	999417	1000553	gene_00290.t1	no	no	MGG_07216	other	lost
MQOP01000001.1	1005211	1008358	gene_00291.t1	no	no	MGG_07215	eccDNA-absent	lost
MQOP01000001.1	1025362	1026741	gene_00292.t1	no	no	MGG_07214	other	lost
MQOP01000001.1	1028224	1031397	gene_00293.t1	no	no	MGG_07213	other	lost
MQOP01000001.1	1031790	1032972	gene_00294.t1	no	no	MGG_07212	other	lost
MQOP01000001.1	1033548	1035766	gene_00295.t1	no	no	MGG_07211	other	kept
MQOP01000001.1	1036346	1038241	gene_00296.t1	no	no	MGG_07210	other	kept
MQOP01000001.1	1038616	1039653	gene_00297.t1	no	no	MGG_07209	other	kept
MQOP01000001.1	1042123	1042476	gene_00298.t1	no	no	unknown	eccDNA-associated	kept
MQOP01000001.1	1042527	1043840	gene_00299.t1	no	no	MGG_07208	other	kept
MQOP01000001.1	1044041	1045783	gene_00300.t1	no	no	MGG_07207	eccDNA-absent	kept
MQOP01000001.1	1047016	1053481	gene_00301.t1	no	no	MGG_12377	eccDNA-absent	kept
MQOP01000001.1	1056572	1057036	gene_00302.t1	no	no	MGG_07206	other	kept
MQOP01000001.1	1058170	1062693	gene_00303.t1	no	no	MGG_07205	other	kept
MQOP01000001.1	1063217	1066047	gene_00304.t1	no	no	unknown	other	kept
MQOP01000001.1	1067250	1070316	gene_00305.t1	no	no	MGG_07203	other	kept
MQOP01000001.1	1071055	1073283	gene_00306.t1	no	no	MGG_07202	other	kept
MQOP01000001.1	1073862	1075899	gene_00307.t1	no	no	MGG_07201	other	kept
MQOP01000001.1	1081518	1082021	gene_00308.t1	no	no	MGG_15877	other	kept
MQOP01000001.1	1084735	1089245	gene_00309.t1	no	no	MGG_07200	eccDNA-absent	kept
MQOP01000001.1	1089500	1091938	gene_00310.t1	no	no	MGG_07199	eccDNA-absent	kept
MQOP01000001.1	1092528	1095705	gene_00311.t1	no	no	MGG_07198	eccDNA-absent	kept
MQOP01000001.1	1097105	1099894	gene_00312.t1	no	no	MGG_07197	eccDNA-absent	kept
MQOP01000001.1	1104319	1104918	gene_00313.t1	no	no	unknown	other	lost
MQOP01000001.1	1106036	1107701	gene_00314.t1	no	no	MGG_07195	eccDNA-absent	kept
MQOP01000001.1	1108348	1109877	gene_00315.t1	no	no	MGG_07194	other	kept
MQOP01000001.1	1109888	1111576	gene_00316.t1	no	no	MGG_07193	other	kept
MQOP01000001.1	1112821	1116087	gene_00317.t1	no	no	MGG_07192	other	kept
MQOP01000001.1	1117461	1118333	gene_00318.t1	no	no	MGG_07191	other	kept
MQOP01000001.1	1118629	1122507	gene_00319.t1	no	no	MGG_07190	other	kept
MQOP01000001.1	1122766	1124134	gene_00320.t1	no	no	MGG_07189	other	kept
MQOP01000001.1	1124348	1125610	gene_00321.t1	no	no	MGG_07188	other	kept
MQOP01000001.1	1129648	1138517	gene_00322.t1	no	no	MGG_07187	eccDNA-absent	kept
MQOP01000001.1	1139535	1142648	gene_00323.t1	no	no	MGG_12371	eccDNA-absent	kept
MQOP01000001.1	1142801	1144158	gene_00324.t1	no	no	MGG_12370	other	kept
MQOP01000001.1	1144638	1147403	gene_00325.t1	no	no	MGG_12369	other	kept
MQOP01000001.1	1152925	1155606	gene_00326.t1	no	no	MGG_07183	eccDNA-absent	kept
MQOP01000001.1	1155624	1156986	gene_00327.t1	no	no	MGG_07182	other	kept
MQOP01000001.1	1157245	1158708	gene_00328.t1	no	no	GET1	other	kept
MQOP01000001.1	1158829	1159887	gene_00329.t1	no	no	MGG_07180	other	kept
MQOP01000001.1	1162025	1165056	gene_00330.t1	no	no	MGG_07179	other	kept
MQOP01000001.1	1165447	1168607	gene_00331.t1	no	no	MGG_07178	other	lost
MQOP01000001.1	1170289	1172957	gene_00332.t1	no	no	MGG_07176	eccDNA-absent	lost
MQOP01000001.1	1174407	1174783	gene_00333.t1	no	no	MGG_15870	eccDNA-associated	kept
MQOP01000001.1	1175156	1176875	gene_00334.t1	no	no	MGG_07175	other	kept
MQOP01000001.1	1176899	1181575	gene_00335.t1	no	no	MGG_07174	eccDNA-absent	kept
MQOP01000001.1	1182127	1183241	gene_00336.t1	no	no	MGG_07173	other	kept
MQOP01000001.1	1184133	1185385	gene_00337.t1	no	no	unknown	other	kept
MQOP01000001.1	1190161	1191354	gene_00338.t1	no	no	MGG_07171	other	kept
MQOP01000001.1	1191841	1192588	gene_00339.t1	no	no	unknown	other	kept
MQOP01000001.1	1192798	1194052	gene_00340.t1	no	no	MGG_07170	other	kept
MQOP01000001.1	1195365	1197534	gene_00341.t1	no	no	MGG_15083	eccDNA-absent	kept
MQOP01000001.1	1200118	1201194	gene_00342.t1	no	no	MGG_15082	other	kept
MQOP01000001.1	1201535	1203309	gene_00343.t1	no	no	MGG_15868	other	kept
MQOP01000001.1	1204035	1206890	gene_00344.t1	no	no	MGG_15867	eccDNA-absent	kept
MQOP01000001.1	1207682	1212875	gene_00345.t1	no	no	DCL2	eccDNA-absent	kept
MQOP01000001.1	1213011	1214282	gene_00346.t1	no	no	MGG_07166	other	kept
MQOP01000001.1	1214283	1215766	gene_00347.t1	no	no	MGG_07165	other	kept
MQOP01000001.1	1215998	1218013	gene_00348.t1	no	no	MGG_15866	other	kept
MQOP01000001.1	1218067	1220120	gene_00349.t1	no	no	MGG_15865	other	kept
MQOP01000001.1	1221303	1223688	gene_00350.t1	no	no	MGG_07162	eccDNA-absent	kept
MQOP01000001.1	1224550	1226142	gene_00351.t1	no	no	MGG_07161	other	kept
MQOP01000001.1	1227742	1230173	gene_00352.t1	no	no	MGG_07160	other	kept
MQOP01000001.1	1230240	1231605	gene_00353.t1	no	no	MGG_07159	other	kept
MQOP01000001.1	1232070	1234270	gene_00354.t1	no	no	MGG_07158	eccDNA-absent	kept
MQOP01000001.1	1236377	1238894	gene_00355.t1	no	no	MGG_07157	other	kept
MQOP01000001.1	1239142	1241402	gene_00356.t1	no	no	MGG_07156	other	kept
MQOP01000001.1	1242639	1247597	gene_00357.t1	no	no	MGG_07155	eccDNA-absent	kept
MQOP01000001.1	1248243	1248770	gene_00358.t1	no	no	unknown	other	lost
MQOP01000001.1	1249880	1250497	gene_00359.t1	no	no	AIM41	other	kept
MQOP01000001.1	1251002	1252077	gene_00360.t1	no	no	MGG_07153	other	kept
MQOP01000001.1	1253506	1255215	gene_00361.t1	no	no	MGG_15081	other	kept
MQOP01000001.1	1256990	1260900	gene_00362.t1	no	no	MGG_07151	other	kept
MQOP01000001.1	1261331	1265239	gene_00363.t1	no	no	MGG_07150	other	kept
MQOP01000001.1	1265543	1268505	gene_00364.t1	no	no	MGG_07149	other	kept
MQOP01000001.1	1269179	1271513	gene_00365.t1	no	no	MGG_07148	other	kept
MQOP01000001.1	1272196	1275521	gene_00366.t1	no	no	MGG_07147	eccDNA-absent	kept
MQOP01000001.1	1275609	1278466	gene_00367.t1	no	no	MGG_07146	eccDNA-associated	kept
MQOP01000001.1	1281754	1285234	gene_00368.t1	no	no	MGG_07145	other	kept
MQOP01000001.1	1288294	1288577	gene_00369.t1	no	no	MGG_07144	eccDNA-associated	kept
MQOP01000001.1	1288929	1290549	gene_00370.t1	no	no	MGG_07143	other	kept
MQOP01000001.1	1291340	1292296	gene_00371.t1	no	no	MGG_07142	other	kept
MQOP01000001.1	1292576	1295896	gene_00372.t1	no	no	MGG_07141	eccDNA-absent	kept
MQOP01000001.1	1302546	1303116	gene_00373.t1	no	no	unknown	other	kept
MQOP01000001.1	1307628	1312163	gene_00374.t1	no	no	MGG_15861	eccDNA-absent	kept
MQOP01000001.1	1312352	1312690	gene_00375.t1	no	no	MGG_12354	other	kept
MQOP01000001.1	1313260	1314708	gene_00376.t1	no	no	MRPL4	other	kept
MQOP01000001.1	1315158	1317611	gene_00377.t1	no	no	GDI1	other	kept
MQOP01000001.1	1317612	1320696	gene_00378.t1	no	no	MGG_07136	other	kept
MQOP01000001.1	1321253	1321960	gene_00379.t1	no	no	MGG_07135	other	kept
MQOP01000001.1	1322290	1324687	gene_00380.t1	no	no	MGG_07134	other	kept
MQOP01000001.1	1325722	1327703	gene_00381.t1	no	no	unknown	other	kept
MQOP01000001.1	1328234	1329757	gene_00382.t1	no	no	MGG_07132	eccDNA-absent	kept
MQOP01000001.1	1331030	1331359	gene_00383.t1	no	no	MGG_15859	other	kept
MQOP01000001.1	1333868	1337317	gene_00384.t1	no	no	MGG_07131	eccDNA-absent	kept
MQOP01000001.1	1337403	1339034	gene_00385.t1	no	no	MGG_07130	eccDNA-absent	kept
MQOP01000001.1	1339415	1342415	gene_00386.t1	no	no	MGG_07129	eccDNA-absent	kept
MQOP01000001.1	1342590	1344136	gene_00387.t1	no	no	MGG_07128	other	kept
MQOP01000001.1	1344280	1346614	gene_00388.t1	no	no	MGG_07127	other	kept
MQOP01000001.1	1347239	1349766	gene_00389.t1	no	no	MGG_07126	other	kept
MQOP01000001.1	1350149	1351673	gene_00390.t1	no	no	MGG_07125	other	kept
MQOP01000001.1	1352134	1353495	gene_00391.t1	no	no	MGG_07124	other	kept
MQOP01000001.1	1354640	1359181	gene_00392.t1	no	no	MGG_07123	eccDNA-absent	kept
MQOP01000001.1	1361926	1363145	gene_00393.t1	no	no	unknown	other	kept
MQOP01000001.1	1372446	1372688	gene_00394.t1	no	no	unknown	other	lost
MQOP01000001.1	1373118	1373387	gene_00395.t1	no	no	unknown	other	lost
MQOP01000001.1	1374183	1376353	gene_00396.t1	no	no	MGG_12349	eccDNA-absent	kept
MQOP01000001.1	1380486	1382916	gene_00397.t1	no	no	MGG_07121	eccDNA-absent	kept
MQOP01000001.1	1382927	1386598	gene_00398.t1	no	no	MGG_07120	other	kept
MQOP01000001.1	1386815	1388839	gene_00399.t1	no	no	MGG_07119	other	kept
MQOP01000001.1	1388983	1390964	gene_00400.t1	no	no	MGG_07118	other	kept
MQOP01000001.1	1394090	1397065	gene_00401.t1	no	no	cprA	eccDNA-absent	kept
MQOP01000001.1	1397209	1397772	gene_00402.t1	no	no	unknown	other	kept
MQOP01000001.1	1402018	1410534	gene_00403.t1	no	no	MGG_07116	other	kept
MQOP01000001.1	1411408	1411921	gene_00404.t1	no	no	MGG_07115	other	kept
MQOP01000001.1	1412345	1415831	gene_00405.t1	no	no	MGG_15079	other	kept
MQOP01000001.1	1417163	1420077	gene_00406.t1	no	no	MGG_15078	other	kept
MQOP01000001.1	1421383	1421874	gene_00407.t1	no	no	MGG_07112	other	kept
MQOP01000001.1	1422282	1423091	gene_00408.t1	no	no	unknown	other	kept
MQOP01000001.1	1423756	1427787	gene_00409.t1	no	no	CHO2	other	kept
MQOP01000001.1	1428202	1430716	gene_00410.t1	no	no	MGG_12345	eccDNA-absent	kept
MQOP01000001.1	1431620	1433393	gene_00411.t1	no	no	TIF35	other	kept
MQOP01000001.1	1440746	1443453	gene_00412.t1	no	no	MGG_07103	other	lost
MQOP01000001.1	1448754	1449996	gene_00413.t1	no	no	MGG_07102	other	lost
MQOP01000001.1	1450877	1452312	gene_00414.t1	no	no	MGG_07101	other	kept
MQOP01000001.1	1453154	1453986	gene_00415.t1	no	no	unknown	other	kept
MQOP01000001.1	1455182	1456335	gene_00416.t1	no	no	MGG_07100	other	kept
MQOP01000001.1	1456712	1458938	gene_00417.t1	no	no	MGG_07099	other	kept
MQOP01000001.1	1459514	1463406	gene_00418.t1	no	no	MGG_07098	eccDNA-absent	kept
MQOP01000001.1	1463717	1465281	gene_00419.t1	no	no	MGG_07097	other	kept
MQOP01000001.1	1465823	1467516	gene_00420.t1	no	no	MGG_15855	other	kept
MQOP01000001.1	1469322	1469636	gene_00421.t1	no	no	MGG_15077	other	kept
MQOP01000001.1	1470418	1476010	gene_00422.t1	no	no	MGG_12339	eccDNA-absent	kept
MQOP01000001.1	1476476	1478739	gene_00423.t1	no	no	MGG_07095	other	kept
MQOP01000001.1	1479212	1480803	gene_00424.t1	no	no	MGG_15853	other	kept
MQOP01000001.1	1481746	1484184	gene_00425.t1	no	no	MGG_15852	other	kept
MQOP01000001.1	1484675	1487989	gene_00426.t1	no	no	MGG_07091	other	kept
MQOP01000001.1	1488117	1490160	gene_00427.t1	no	no	MGG_07090	other	kept
MQOP01000001.1	1490903	1492702	gene_00428.t1	no	no	MGG_07089	other	kept
MQOP01000001.1	1493633	1494142	gene_00429.t1	no	no	unknown	other	kept
MQOP01000001.1	1496293	1497890	gene_00430.t1	yes	no	GAS1	eccDNA-absent	kept
MQOP01000001.1	1500021	1501308	gene_00431.t1	no	no	MGG_07088	other	kept
MQOP01000001.1	1501532	1504855	gene_00432.t1	no	no	SYF1	other	kept
MQOP01000001.1	1505723	1506938	gene_00433.t1	no	no	MGG_07086	other	kept
MQOP01000001.1	1507238	1508221	gene_00434.t1	no	no	MGG_07085	other	kept
MQOP01000001.1	1508554	1514332	gene_00435.t1	no	no	MGG_12336	eccDNA-absent	kept
MQOP01000001.1	1514663	1514941	gene_00436.t1	no	no	unknown	eccDNA-associated	kept
MQOP01000001.1	1515103	1516991	gene_00437.t1	no	no	MGG_12335	other	kept
MQOP01000001.1	1519225	1520568	gene_00438.t1	no	no	MGG_07084	other	kept
MQOP01000001.1	1521587	1524628	gene_00439.t1	no	no	MGG_07083	eccDNA-absent	kept
MQOP01000001.1	1525143	1526198	gene_00440.t1	no	no	MGG_07082	other	kept
MQOP01000001.1	1526851	1528074	gene_00441.t1	no	no	MGG_07081	other	kept
MQOP01000001.1	1528554	1529127	gene_00442.t1	no	no	MGG_07080	other	kept
MQOP01000001.1	1529505	1530634	gene_00443.t1	no	no	MGG_07079	other	kept
MQOP01000001.1	1531738	1532346	gene_00444.t1	no	no	MGG_07078	eccDNA-associated	kept
MQOP01000001.1	1532741	1536421	gene_00445.t1	no	no	MGG_07077	other	kept
MQOP01000001.1	1536875	1538906	gene_00446.t1	no	no	unknown	other	kept
MQOP01000001.1	1539945	1541954	gene_00447.t1	no	no	MGG_07075	other	kept
MQOP01000001.1	1542387	1544825	gene_00448.t1	no	no	MGG_07074	other	kept
MQOP01000001.1	1545075	1545878	gene_00449.t1	no	no	MGG_15849	other	kept
MQOP01000001.1	1548237	1548701	gene_00450.t1	no	no	MGG_15848	eccDNA-associated	kept
MQOP01000001.1	1549250	1550851	gene_00451.t1	no	no	MGG_15076	other	kept
MQOP01000001.1	1551226	1553611	gene_00452.t1	no	no	unknown	other	kept
MQOP01000001.1	1553620	1555185	gene_00453.t1	no	no	MGG_12329	other	lost
MQOP01000001.1	1555780	1556818	gene_00454.t1	no	no	MGG_15075	other	kept
MQOP01000001.1	1557564	1558550	gene_00455.t1	no	no	MGG_15074	other	lost
MQOP01000001.1	1559108	1562827	gene_00456.t1	no	no	MGG_07070	other	kept
MQOP01000001.1	1563387	1563845	gene_00457.t1	no	no	MGG_15073	other	kept
MQOP01000001.1	1564281	1565315	gene_00458.t1	no	no	MGG_07068	other	kept
MQOP01000001.1	1566276	1567802	gene_00459.t1	no	no	MGG_07067	other	kept
MQOP01000001.1	1568507	1571340	gene_00460.t1	no	no	MGG_07066	eccDNA-absent	kept
MQOP01000001.1	1572031	1572419	gene_00461.t1	no	no	unknown	other	kept
MQOP01000001.1	1573753	1576184	gene_00462.t1	no	no	MGG_07065	other	kept
MQOP01000001.1	1582117	1585631	gene_00463.t1	no	no	MGG_07063	eccDNA-absent	kept
MQOP01000001.1	1589859	1591464	gene_00464.t1	no	no	MGG_07062	other	kept
MQOP01000001.1	1591740	1594103	gene_00465.t1	no	no	MGG_07061	other	kept
MQOP01000001.1	1595450	1598809	gene_00466.t1	no	no	MGG_15072	other	kept
MQOP01000001.1	1598838	1603263	gene_00467.t1	no	no	MGG_07059	other	kept
MQOP01000001.1	1604691	1605962	gene_00468.t1	no	no	MGG_12327	other	kept
MQOP01000001.1	1607471	1608447	gene_00469.t1	no	no	MGG_07058	other	kept
MQOP01000001.1	1608915	1609659	gene_00470.t1	no	no	MGG_07057	other	kept
MQOP01000001.1	1610405	1610587	gene_00471.t1	no	no	unknown	other	kept
MQOP01000001.1	1610842	1611657	gene_00472.t1	no	no	MGG_07056	other	lost
MQOP01000001.1	1611938	1613452	gene_00473.t1	no	no	MGG_07055	other	kept
MQOP01000001.1	1614027	1615657	gene_00474.t1	no	no	MGG_07054	other	kept
MQOP01000001.1	1616655	1618721	gene_00475.t1	no	no	MGG_07053	other	kept
MQOP01000001.1	1619159	1620993	gene_00476.t1	no	no	MGG_07052	eccDNA-absent	kept
MQOP01000001.1	1621309	1623822	gene_00477.t1	no	no	MGG_07051	other	kept
MQOP01000001.1	1624029	1624690	gene_00478.t1	yes	no	unknown	other	kept
MQOP01000001.1	1625273	1626230	gene_00479.t1	no	no	MGG_07049	other	kept
MQOP01000001.1	1626586	1628372	gene_00480.t1	no	no	MGG_07048	other	kept
MQOP01000001.1	1628390	1628796	gene_00481.t1	no	no	unknown	other	kept
MQOP01000001.1	1629320	1634100	gene_00482.t1	no	no	MGG_07047	other	kept
MQOP01000001.1	1636607	1637320	gene_00483.t1	no	no	MGG_15842	other	kept
MQOP01000001.1	1637604	1640348	gene_00484.t1	no	no	MGG_07045	other	kept
MQOP01000001.1	1641641	1641871	gene_00485.t1	no	no	unknown	other	lost
MQOP01000001.1	1642499	1643098	gene_00486.t1	no	no	MGG_07043	other	kept
MQOP01000001.1	1643391	1644525	gene_00487.t1	no	no	unknown	other	kept
MQOP01000001.1	1652401	1653607	gene_00488.t1	no	no	MGG_07038	other	kept
MQOP01000001.1	1653911	1659710	gene_00489.t1	no	no	PSD2	other	kept
MQOP01000001.1	1661751	1662323	gene_00490.t1	no	no	unknown	eccDNA-associated	kept
MQOP01000001.1	1662621	1663755	gene_00491.t1	no	no	MGG_07035	other	kept
MQOP01000001.1	1664110	1665176	gene_00492.t1	no	no	MGG_07034	other	lost
MQOP01000001.1	1666456	1668894	gene_00493.t1	no	no	DED1	other	kept
MQOP01000001.1	1670024	1671282	gene_00494.t1	no	no	unknown	other	kept
MQOP01000001.1	1671620	1672883	gene_00495.t1	no	no	MGG_07031	other	kept
MQOP01000001.1	1673095	1674924	gene_00496.t1	no	no	MGG_07030	other	kept
MQOP01000001.1	1676901	1677531	gene_00497.t1	no	no	unknown	other	lost
MQOP01000001.1	1678155	1679899	gene_00498.t1	no	no	unknown	other	kept
MQOP01000001.1	1680121	1686256	gene_00499.t1	no	no	MGG_07027	eccDNA-absent	kept
MQOP01000001.1	1688976	1690277	gene_00500.t1	no	no	MGG_07026	other	kept
MQOP01000001.1	1691067	1693796	gene_00501.t1	no	no	MGG_07025	eccDNA-absent	kept
MQOP01000001.1	1694559	1695293	gene_00502.t1	no	no	MGG_07024	other	kept
MQOP01000001.1	1697053	1698000	gene_00503.t1	no	no	MGG_07023	other	kept
MQOP01000001.1	1698810	1700362	gene_00504.t1	no	no	MGG_07022	other	kept
MQOP01000001.1	1704918	1705871	gene_00505.t1	no	no	MGG_15070	other	kept
MQOP01000001.1	1708056	1710251	gene_00506.t1	no	no	MGG_07020	other	lost
MQOP01000001.1	1711341	1714833	gene_00507.t1	no	no	MGG_12322	other	lost
MQOP01000001.1	1718412	1722185	gene_00508.t1	no	no	MGG_12321	other	kept
MQOP01000001.1	1724285	1725419	gene_00509.t1	no	no	MGG_15838	other	kept
MQOP01000001.1	1725980	1727160	gene_00510.t1	no	no	MGG_15837	other	kept
MQOP01000001.1	1729979	1733094	gene_00511.t1	no	no	MGG_08212	other	kept
MQOP01000001.1	1733459	1736597	gene_00512.t1	no	no	MGG_08211	eccDNA-absent	kept
MQOP01000001.1	1736715	1738079	gene_00513.t1	no	no	MGG_08210	other	kept
MQOP01000001.1	1738488	1739513	gene_00514.t1	no	no	MGG_08209	other	kept
MQOP01000001.1	1740628	1744089	gene_00515.t1	no	no	MGG_08208	other	kept
MQOP01000001.1	1748782	1749799	gene_00516.t1	no	no	MGG_12317	eccDNA-associated	kept
MQOP01000001.1	1753110	1754003	gene_00517.t1	no	no	MGG_12316	other	kept
MQOP01000001.1	1756519	1759015	gene_00518.t1	no	no	MGG_08207	other	kept
MQOP01000001.1	1759665	1761254	gene_00519.t1	no	no	MGG_08206	other	kept
MQOP01000001.1	1761472	1762935	gene_00520.t1	no	no	MGG_08205	other	kept
MQOP01000001.1	1763945	1764589	gene_00521.t1	no	no	MGG_12315	other	lost
MQOP01000001.1	1766171	1768824	gene_00522.t1	no	no	MGG_15067	other	lost
MQOP01000001.1	1769453	1770342	gene_00523.t1	no	no	MBF1	eccDNA-associated	lost
MQOP01000001.1	1771254	1773453	gene_00524.t1	no	no	MGG_08202	other	kept
MQOP01000001.1	1774853	1775725	gene_00525.t1	no	no	MGG_08201	other	kept
MQOP01000001.1	1775960	1776856	gene_00526.t1	no	no	MGG_12313	other	kept
MQOP01000001.1	1778411	1781933	gene_00527.t1	no	no	MGG_08200	other	kept
MQOP01000001.1	1787285	1792351	gene_00528.t1	no	no	MGG_08199	eccDNA-absent	kept
MQOP01000001.1	1794541	1796973	gene_00529.t1	no	no	MGG_08198	eccDNA-absent	kept
MQOP01000001.1	1797810	1799048	gene_00530.t1	no	no	MGG_08197	other	kept
MQOP01000001.1	1800156	1802532	gene_00531.t1	no	no	unknown	eccDNA-absent	kept
MQOP01000001.1	1803126	1803578	gene_00532.t1	no	no	MGG_08195	other	lost
MQOP01000001.1	1807322	1808590	gene_00533.t1	no	no	MGG_08193	other	kept
MQOP01000001.1	1809909	1813891	gene_00534.t1	no	no	MGG_08192	other	kept
MQOP01000001.1	1814105	1814922	gene_00535.t1	no	no	MGG_08191	other	kept
MQOP01000001.1	1815594	1817013	gene_00536.t1	no	no	MGG_08190	other	kept
MQOP01000001.1	1817521	1819668	gene_00537.t1	no	no	MGG_08189	other	kept
MQOP01000001.1	1820791	1821114	gene_00538.t1	no	no	MGG_08188	other	kept
MQOP01000001.1	1821580	1822989	gene_00539.t1	no	no	MGG_08187	other	kept
MQOP01000001.1	1823112	1829456	gene_00540.t1	no	no	MGG_08186	other	kept
MQOP01000001.1	1830283	1831977	gene_00541.t1	no	no	MGG_08185	other	kept
MQOP01000001.1	1841268	1842057	gene_00542.t1	no	no	unknown	other	lost
MQOP01000001.1	1846106	1848964	gene_00543.t1	no	no	MGG_12309	eccDNA-absent	kept
MQOP01000001.1	1849462	1851692	gene_00544.t1	no	no	MGG_08182	other	kept
MQOP01000001.1	1852663	1853583	gene_00545.t1	no	no	MGG_12308	other	kept
MQOP01000001.1	1854282	1854578	gene_00546.t1	no	no	MGG_12307	other	kept
MQOP01000001.1	1857116	1857841	gene_00547.t1	no	no	unknown	other	kept
MQOP01000001.1	1859828	1862032	gene_00548.t1	no	no	MGG_08180	other	kept
MQOP01000001.1	1862572	1864542	gene_00549.t1	no	no	MGG_08179	other	kept
MQOP01000001.1	1864985	1868157	gene_00550.t1	no	no	MGG_08178	other	kept
MQOP01000001.1	1868639	1870498	gene_00551.t1	no	no	MGG_08177	other	kept
MQOP01000001.1	1871203	1872259	gene_00552.t1	no	no	MGG_08176	eccDNA-absent	kept
MQOP01000001.1	1872480	1876204	gene_00553.t1	no	no	MGG_08175	eccDNA-absent	kept
MQOP01000001.1	1876869	1878010	gene_00554.t1	no	no	MGG_08174	other	kept
MQOP01000001.1	1878372	1881454	gene_00555.t1	no	no	MGG_08173	eccDNA-absent	kept
MQOP01000001.1	1884634	1886706	gene_00556.t1	no	no	MGG_08171	other	kept
MQOP01000001.1	1888670	1891381	gene_00557.t1	no	no	MGG_08170	eccDNA-absent	kept
MQOP01000001.1	1891823	1893514	gene_00558.t1	no	no	MGG_08169	eccDNA-absent	kept
MQOP01000001.1	1894198	1897114	gene_00559.t1	no	no	MGG_08168	other	kept
MQOP01000001.1	1899406	1900672	gene_00560.t1	no	no	MGG_15832	other	kept
MQOP01000001.1	1901436	1903241	gene_00561.t1	no	no	MGG_08167	other	kept
MQOP01000001.1	1903463	1904200	gene_00562.t1	no	no	MGG_15831	other	kept
MQOP01000001.1	1905176	1907806	gene_00563.t1	no	no	MGG_15830	eccDNA-absent	kept
MQOP01000001.1	1909372	1910077	gene_00564.t1	no	no	unknown	other	kept
MQOP01000001.1	1910221	1911744	gene_00565.t1	no	no	MGG_08164	other	kept
MQOP01000001.1	1915081	1915621	gene_00566.t1	no	no	RPS29	other	kept
MQOP01000001.1	1916157	1917981	gene_00567.t1	no	no	MGG_08162	other	kept
MQOP01000001.1	1919474	1921274	gene_00568.t1	no	no	MGG_08161	other	kept
MQOP01000001.1	1921430	1923821	gene_00569.t1	no	no	MGG_12304	other	kept
MQOP01000001.1	1926130	1929204	gene_00570.t1	no	no	MGG_08159	other	kept
MQOP01000001.1	1930444	1932445	gene_00571.t1	no	no	unknown	other	kept
MQOP01000001.1	1933352	1933643	gene_00572.t1	no	no	unknown	eccDNA-associated	kept
MQOP01000001.1	1937270	1937683	gene_00573.t1	no	no	MGG_12302	other	kept
MQOP01000001.1	1938184	1940102	gene_00574.t1	no	no	MGG_08156	other	kept
MQOP01000001.1	1940813	1941637	gene_00575.t1	no	no	MGG_08155	other	kept
MQOP01000001.1	1943142	1945458	gene_00576.t1	no	no	MGG_12301	other	kept
MQOP01000001.1	1945557	1947050	gene_00577.t1	no	no	MGG_08154	other	kept
MQOP01000001.1	1947652	1949489	gene_00578.t1	no	no	MGG_12300	other	kept
MQOP01000001.1	1949983	1952197	gene_00579.t1	no	no	MGG_15062	other	kept
MQOP01000001.1	1955500	1956636	gene_00580.t1	no	no	MGG_08152	other	kept
MQOP01000001.1	1961706	1962553	gene_00581.t1	no	no	MGG_15827	other	kept
MQOP01000001.1	1963648	1964283	gene_00582.t1	no	no	MGG_15826	eccDNA-associated	kept
MQOP01000001.1	1965067	1969314	gene_00583.t1	no	no	MGG_15061	eccDNA-absent	kept
MQOP01000001.1	1969694	1971655	gene_00584.t1	no	no	MGG_15060	other	kept
MQOP01000001.1	1972322	1974100	gene_00585.t1	no	no	MGG_15825	other	kept
MQOP01000001.1	1974942	1975268	gene_00586.t1	no	no	MGG_15824	other	kept
MQOP01000001.1	1976959	1978867	gene_00587.t1	no	no	MGG_08146	other	kept
MQOP01000001.1	1979258	1980549	gene_00588.t1	no	no	MGG_08145	other	kept
MQOP01000001.1	1980892	1982661	gene_00589.t1	no	no	YPT7	other	kept
MQOP01000001.1	1983314	1985803	gene_00590.t1	no	no	MGG_08143	other	kept
MQOP01000001.1	1987546	1988925	gene_00591.t1	no	no	MGG_08142	eccDNA-absent	kept
MQOP01000001.1	1989233	1992121	gene_00592.t1	no	no	MGG_08141	other	kept
MQOP01000001.1	1992558	1995857	gene_00593.t1	no	no	SPB1	other	kept
MQOP01000001.1	1996165	1997749	gene_00594.t1	no	no	MGG_08139	eccDNA-absent	kept
MQOP01000001.1	1998140	1999884	gene_00595.t1	no	no	unknown	other	kept
MQOP01000001.1	2000207	2001736	gene_00596.t1	no	no	MGG_08137	other	kept
MQOP01000001.1	2002237	2003933	gene_00597.t1	no	no	MGG_08136	other	kept
MQOP01000001.1	2006514	2010052	gene_00598.t1	no	no	MGG_08135	other	kept
MQOP01000001.1	2013111	2015465	gene_00599.t1	no	no	unknown	other	kept
MQOP01000001.1	2015661	2018249	gene_00600.t1	no	no	MGG_08133	other	kept
MQOP01000001.1	2018723	2020545	gene_00601.t1	no	no	MGG_08132	other	kept
MQOP01000001.1	2021115	2023528	gene_00602.t1	no	no	MGG_12291	other	kept
MQOP01000001.1	2024661	2025095	gene_00603.t1	no	no	unknown	other	kept
MQOP01000001.1	2026294	2026882	gene_00604.t1	no	no	unknown	other	kept
MQOP01000001.1	2027254	2029059	gene_00605.t1	no	no	MGG_12288	other	kept
MQOP01000001.1	2030233	2033202	gene_00606.t1	no	no	MGG_08130	other	kept
MQOP01000001.1	2034325	2036906	gene_00607.t1	no	no	MGG_08129	other	kept
MQOP01000001.1	2037563	2039999	gene_00608.t1	no	no	unknown	eccDNA-absent	kept
MQOP01000001.1	2040869	2043060	gene_00609.t1	no	no	MGG_08127	other	kept
MQOP01000001.1	2043658	2044746	gene_00610.t1	no	no	unknown	other	kept
MQOP01000001.1	2045820	2047345	gene_00611.t1	no	no	unknown	other	kept
MQOP01000001.1	2048708	2050858	gene_00612.t1	no	no	MGG_15057	other	kept
MQOP01000001.1	2051069	2053797	gene_00613.t1	no	no	MGG_08123	other	kept
MQOP01000001.1	2055064	2058233	gene_00614.t1	no	no	MGG_08122	other	kept
MQOP01000001.1	2058570	2060642	gene_00615.t1	no	no	MGG_08121	other	kept
MQOP01000001.1	2061130	2063314	gene_00616.t1	no	no	MGG_08120	other	kept
MQOP01000001.1	2065889	2066829	gene_00617.t1	no	no	MGG_08119	other	kept
MQOP01000001.1	2070498	2070969	gene_00618.t1	no	no	MGG_15820	other	kept
MQOP01000001.1	2072898	2075702	gene_00619.t1	no	no	MGG_08118	other	kept
MQOP01000001.1	2075757	2075939	gene_00620.t1	no	no	unknown	other	kept
MQOP01000001.1	2077111	2077851	gene_00621.t1	no	no	MGG_15819	other	kept
MQOP01000001.1	2082344	2083807	gene_00622.t1	no	no	MGG_08117	other	kept
MQOP01000001.1	2084262	2084969	gene_00623.t1	no	no	MGG_08116	other	kept
MQOP01000001.1	2085118	2086371	gene_00624.t1	no	no	MGG_08115	other	kept
MQOP01000001.1	2086971	2089705	gene_00625.t1	no	no	MGG_08114	eccDNA-absent	kept
MQOP01000001.1	2092211	2092994	gene_00626.t1	no	no	MGG_08113	eccDNA-associated	kept
MQOP01000001.1	2095803	2098764	gene_00627.t1	no	no	MGG_08112	eccDNA-absent	kept
MQOP01000001.1	2100224	2102617	gene_00628.t1	no	no	MGG_08111	other	kept
MQOP01000001.1	2103771	2104920	gene_00629.t1	no	no	unknown	other	kept
MQOP01000001.1	2106682	2107230	gene_00630.t1	no	no	MGG_15817	eccDNA-associated	kept
MQOP01000001.1	2108401	2109192	gene_00631.t1	no	no	MGG_08108	other	kept
MQOP01000001.1	2109343	2111451	gene_00632.t1	no	no	MGG_08107	other	kept
MQOP01000001.1	2111452	2112570	gene_00633.t1	no	no	MGG_15056	other	kept
MQOP01000001.1	2113481	2117664	gene_00634.t1	no	no	MGG_08105	eccDNA-absent	kept
MQOP01000001.1	2118233	2119470	gene_00635.t1	no	no	MGG_08104	other	kept
MQOP01000001.1	2120269	2121195	gene_00636.t1	no	no	MGG_08103	other	kept
MQOP01000001.1	2121282	2122084	gene_00637.t1	no	no	MGG_08102	other	kept
MQOP01000001.1	2122756	2126122	gene_00638.t1	no	no	MGG_08101	eccDNA-absent	kept
MQOP01000001.1	2126400	2127921	gene_00639.t1	no	no	MGG_08100	other	kept
MQOP01000001.1	2128109	2128756	gene_00640.t1	no	no	MGG_15055	other	kept
MQOP01000001.1	2128872	2131043	gene_00641.t1	no	no	MGG_08098	other	kept
MQOP01000001.1	2133647	2137011	gene_00642.t1	no	no	MGG_08097	eccDNA-absent	kept
MQOP01000001.1	2137111	2138491	gene_00643.t1	no	no	MGG_08096	other	kept
MQOP01000001.1	2138976	2140946	gene_00644.t1	no	no	MGG_08095	other	kept
MQOP01000001.1	2141133	2144101	gene_00645.t1	no	no	MGG_08094	eccDNA-absent	kept
MQOP01000001.1	2144497	2149495	gene_00646.t1	no	no	MGG_08093	eccDNA-absent	kept
MQOP01000001.1	2150360	2150977	gene_00647.t1	no	no	unknown	other	kept
MQOP01000001.1	2152697	2153703	gene_00648.t1	no	no	unknown	other	kept
MQOP01000001.1	2156050	2161023	gene_00649.t1	no	no	MGG_08092	eccDNA-absent	kept
MQOP01000001.1	2169897	2172298	gene_00650.t1	no	no	MGG_08089	other	kept
MQOP01000001.1	2172751	2175516	gene_00651.t1	no	no	MGG_12276	eccDNA-absent	kept
MQOP01000001.1	2178122	2180129	gene_00652.t1	no	no	MGG_08088	eccDNA-absent	kept
MQOP01000001.1	2181123	2184166	gene_00653.t1	no	no	unknown	other	kept
MQOP01000001.1	2184861	2185163	gene_00654.t1	no	no	MGG_08086	eccDNA-associated	lost
MQOP01000001.1	2187191	2188165	gene_00655.t1	no	no	MGG_12275	other	kept
MQOP01000001.1	2190561	2191092	gene_00656.t1	no	no	unknown	other	kept
MQOP01000001.1	2192946	2197210	gene_00657.t1	no	no	MGG_08084	eccDNA-absent	kept
MQOP01000001.1	2197678	2197956	gene_00658.t1	no	no	unknown	other	kept
MQOP01000001.1	2199043	2200680	gene_00659.t1	no	no	MGG_08083	other	kept
MQOP01000001.1	2200965	2202214	gene_00660.t1	no	no	MGG_08082	other	kept
MQOP01000001.1	2202330	2204168	gene_00661.t1	no	no	unknown	other	kept
MQOP01000001.1	2204331	2204815	gene_00662.t1	no	no	MGG_12272	other	kept
MQOP01000001.1	2205205	2206280	gene_00663.t1	no	no	MGG_08080	other	kept
MQOP01000001.1	2206462	2207451	gene_00664.t1	no	no	MGG_08079	other	kept
MQOP01000001.1	2207708	2208449	gene_00665.t1	no	no	MGG_08078	eccDNA-associated	kept
MQOP01000001.1	2209063	2210802	gene_00666.t1	no	no	MGG_08077	other	kept
MQOP01000001.1	2211436	2216582	gene_00667.t1	no	no	MGG_15053	eccDNA-absent	kept
MQOP01000001.1	2218471	2220531	gene_00668.t1	no	no	MGG_08074	other	kept
MQOP01000001.1	2225829	2230268	gene_00669.t1	no	no	MGG_08072	eccDNA-absent	kept
MQOP01000001.1	2230921	2234387	gene_00670.t1	no	no	MGG_08071	eccDNA-absent	kept
MQOP01000001.1	2235197	2235856	gene_00671.t1	no	no	MGG_08070	other	kept
MQOP01000001.1	2235981	2237069	gene_00672.t1	no	no	MGG_08069	other	kept
MQOP01000001.1	2237376	2239086	gene_00673.t1	no	no	MGG_15811	other	kept
MQOP01000001.1	2239460	2243444	gene_00674.t1	no	no	MGG_15810	eccDNA-absent	kept
MQOP01000001.1	2243640	2244552	gene_00675.t1	no	no	MGG_08066	other	kept
MQOP01000001.1	2245047	2248927	gene_00676.t1	no	no	MGG_12268	eccDNA-absent	kept
MQOP01000001.1	2249111	2251597	gene_00677.t1	no	no	MGG_08065	eccDNA-absent	kept
MQOP01000001.1	2252153	2253397	gene_00678.t1	no	no	MGG_08064	other	kept
MQOP01000001.1	2253437	2255799	gene_00679.t1	no	no	MGG_08063	other	kept
MQOP01000001.1	2256545	2257965	gene_00680.t1	no	no	MGG_08062	other	kept
MQOP01000001.1	2258034	2259971	gene_00681.t1	no	no	MGG_08061	other	kept
MQOP01000001.1	2260775	2262875	gene_00682.t1	no	no	MGG_08060	other	kept
MQOP01000001.1	2266134	2267419	gene_00683.t1	no	no	MGG_08059	other	kept
MQOP01000001.1	2267716	2268921	gene_00684.t1	no	no	MGG_08058	other	kept
MQOP01000001.1	2269089	2271086	gene_00685.t1	no	no	MGG_08057	eccDNA-absent	kept
MQOP01000001.1	2272177	2274919	gene_00686.t1	no	no	MGG_08056	eccDNA-absent	kept
MQOP01000001.1	2278443	2279743	gene_00687.t1	no	no	MGG_08055	other	kept
MQOP01000001.1	2280097	2281419	gene_00688.t1	no	no	MGG_08054	other	kept
MQOP01000001.1	2281790	2283788	gene_00689.t1	no	no	JIP5	other	kept
MQOP01000001.1	2284759	2286603	gene_00690.t1	no	no	MGG_08052	other	kept
MQOP01000001.1	2287982	2290255	gene_00691.t1	no	no	MGG_08051	eccDNA-absent	kept
MQOP01000001.1	2290757	2292586	gene_00692.t1	no	no	MGG_08050	other	kept
MQOP01000001.1	2292797	2294293	gene_00693.t1	no	no	MGG_12267	other	kept
MQOP01000001.1	2294825	2297221	gene_00694.t1	no	no	DBP4	other	kept
MQOP01000001.1	2298654	2299176	gene_00695.t1	no	no	unknown	other	kept
MQOP01000001.1	2299283	2301020	gene_00696.t1	no	no	MGG_08047	eccDNA-absent	kept
MQOP01000001.1	2301893	2303880	gene_00697.t1	no	no	MGG_08046	other	kept
MQOP01000001.1	2304792	2307773	gene_00698.t1	no	no	MGG_08045	eccDNA-absent	kept
MQOP01000001.1	2308327	2309518	gene_00699.t1	no	no	MGG_08044	other	kept
MQOP01000001.1	2310876	2311322	gene_00700.t1	no	no	MGG_08043	other	kept
MQOP01000001.1	2312446	2312955	gene_00701.t1	no	no	unknown	other	kept
MQOP01000001.1	2313126	2313626	gene_00702.t1	no	no	unknown	other	kept
MQOP01000001.1	2314644	2314958	gene_00703.t1	no	no	MGG_15809	other	kept
MQOP01000001.1	2315083	2316107	gene_00704.t1	no	no	MGG_08041	other	kept
MQOP01000001.1	2316538	2317016	gene_00705.t1	no	no	MGG_08040	other	kept
MQOP01000001.1	2318071	2320039	gene_00706.t1	no	no	MGG_08039	eccDNA-absent	kept
MQOP01000001.1	2325707	2326831	gene_00707.t1	no	no	MGG_08037	other	kept
MQOP01000001.1	2329805	2332134	gene_00708.t1	no	no	MGG_08036	other	kept
MQOP01000001.1	2333090	2334121	gene_00709.t1	no	no	MGG_08035	other	kept
MQOP01000001.1	2335241	2335872	gene_00710.t1	no	no	unknown	other	kept
MQOP01000001.1	2340298	2341001	gene_00711.t1	no	no	MGG_08034	other	kept
MQOP01000001.1	2341236	2343270	gene_00712.t1	no	no	MGG_12264	eccDNA-absent	kept
MQOP01000001.1	2396801	2398411	gene_00713.t1	no	no	unknown	other	kept
MQOP01000001.1	2398768	2399502	gene_00714.t1	no	no	MGG_08028	other	lost
MQOP01000001.1	2401246	2401503	gene_00715.t1	no	no	unknown	other	lost
MQOP01000001.1	2401723	2402442	gene_00716.t1	no	no	MGG_08027	other	lost
MQOP01000001.1	2407183	2408019	gene_00717.t1	no	no	MGG_08026	other	kept
MQOP01000001.1	2409361	2409928	gene_00718.t1	no	no	unknown	other	kept
MQOP01000001.1	2410217	2415647	gene_00719.t1	no	no	MGG_08025	eccDNA-absent	kept
MQOP01000001.1	2416507	2416815	gene_00720.t1	no	no	MGG_08024	other	lost
MQOP01000001.1	2419508	2422305	gene_00721.t1	no	no	MGG_15803	other	kept
MQOP01000001.1	2422930	2424924	gene_00722.t1	no	no	MGG_08022	other	kept
MQOP01000001.1	2426237	2428296	gene_00723.t1	no	no	MGG_08021	other	kept
MQOP01000001.1	2428883	2429792	gene_00724.t1	no	no	MGG_08020	other	kept
MQOP01000001.1	2431047	2432727	gene_00725.t1	no	no	MGG_08019	other	kept
MQOP01000001.1	2434719	2435412	gene_00726.t1	no	no	unknown	other	kept
MQOP01000001.1	2435674	2438954	gene_00727.t1	no	no	MGG_08017	other	kept
MQOP01000001.1	2440585	2442333	gene_00728.t1	no	no	MGG_08016	other	kept
MQOP01000001.1	2442977	2444183	gene_00729.t1	no	no	MGG_08015	other	kept
MQOP01000001.1	2445645	2447463	gene_00730.t1	no	no	unknown	other	kept
MQOP01000001.1	2447487	2449311	gene_00731.t1	no	no	unknown	other	kept
MQOP01000001.1	2449505	2450488	gene_00732.t1	no	no	MGG_15340	other	kept
MQOP01000001.1	2451607	2455308	gene_00733.t1	no	no	MGG_15339	eccDNA-absent	kept
MQOP01000001.1	2456765	2458629	gene_00734.t1	no	no	MGG_08012	other	kept
MQOP01000001.1	2458948	2460289	gene_00735.t1	no	no	MGG_08011	other	kept
MQOP01000001.1	2460585	2462026	gene_00736.t1	no	no	MGG_08010	other	kept
MQOP01000001.1	2462104	2462593	gene_00737.t1	no	no	unknown	other	kept
MQOP01000001.1	2463288	2464142	gene_00738.t1	no	no	MGG_08008	other	lost
MQOP01000001.1	2464848	2466093	gene_00739.t1	no	no	MGG_08007	other	kept
MQOP01000001.1	2466953	2468193	gene_00740.t1	no	no	MGG_08006	other	kept
MQOP01000001.1	2469460	2471573	gene_00741.t1	no	no	MGG_08005	eccDNA-absent	kept
MQOP01000001.1	2481520	2482599	gene_00742.t1	no	no	MGG_08003	other	lost
MQOP01000001.1	2485969	2488868	gene_00743.t1	no	no	MGG_08002	other	lost
MQOP01000001.1	2491999	2492587	gene_00744.t1	no	no	unknown	other	kept
MQOP01000001.1	2494059	2497622	gene_00745.t1	no	no	MGG_07999	eccDNA-absent	kept
MQOP01000001.1	2498280	2499155	gene_00746.t1	no	no	MGG_07998	other	kept
MQOP01000001.1	2499171	2503204	gene_00747.t1	no	no	unknown	other	kept
MQOP01000001.1	2508074	2509571	gene_00748.t1	no	no	MGG_07995	other	lost
MQOP01000001.1	2510532	2511086	gene_00749.t1	yes	no	MGG_07994	other	lost
MQOP01000001.1	2511492	2511998	gene_00750.t1	yes	no	MGG_07993	eccDNA-associated	lost
MQOP01000001.1	2512725	2514438	gene_00751.t1	no	no	MGG_07992	other	lost
MQOP01000001.1	2527712	2529314	gene_00752.t1	no	no	MGG_07987	other	lost
MQOP01000001.1	2531874	2532215	gene_00753.t1	yes	no	MGG_07986	other	lost
MQOP01000001.1	2534748	2539603	gene_00754.t1	no	no	MGG_07985	eccDNA-absent	kept
MQOP01000001.1	2545997	2546449	gene_00755.t1	no	no	MGG_07984	other	lost
MQOP01000001.1	2546466	2546744	gene_00756.t1	no	no	unknown	eccDNA-associated	lost
MQOP01000001.1	2547748	2554852	gene_00757.t1	no	no	unknown	eccDNA-absent	kept
MQOP01000001.1	2560479	2560914	gene_00758.t1	no	no	MGG_15336	other	lost
MQOP01000001.1	2582104	2582322	gene_00759.t1	no	no	unknown	other	lost
MQOP01000001.1	2582348	2583146	gene_00760.t1	no	no	unknown	other	lost
MQOP01000001.1	2583926	2584276	gene_00761.t1	yes	no	MGG_15793	other	lost
MQOP01000001.1	2585105	2587471	gene_00762.t1	no	no	MGG_15792	other	kept
MQOP01000001.1	2589825	2594497	gene_00763.t1	no	no	MGG_15334	other	lost
MQOP01000001.1	2599265	2600843	gene_00764.t1	no	no	MGG_15333	other	lost
MQOP01000001.1	2601705	2603889	gene_00765.t1	no	no	unknown	other	lost
MQOP01000001.1	2624036	2625321	gene_00766.t1	no	no	MGG_01896	other	kept
MQOP01000001.1	2626964	2628172	gene_00767.t1	no	no	MGG_01895	eccDNA-absent	lost
MQOP01000001.1	2628429	2631125	gene_00768.t1	no	no	MGG_01894	eccDNA-absent	kept
MQOP01000001.1	2631871	2632620	gene_00769.t1	no	no	MGG_01893	other	kept
MQOP01000001.1	2633186	2635015	gene_00770.t1	no	no	MGG_01892	other	lost
MQOP01000001.1	2635807	2636423	gene_00771.t1	no	no	MGG_01891	eccDNA-associated	lost
MQOP01000001.1	2636449	2638542	gene_00772.t1	no	no	MGG_01890	other	kept
MQOP01000001.1	2641686	2643900	gene_00773.t1	no	no	MGG_15331	other	kept
MQOP01000001.1	2645497	2646426	gene_00774.t1	no	no	MGG_15330	other	kept
MQOP01000001.1	2646812	2648740	gene_00775.t1	no	no	asa1	other	lost
MQOP01000001.1	2654003	2658339	gene_00776.t1	no	no	MGG_01887	eccDNA-absent	lost
MQOP01000001.1	2658397	2659577	gene_00777.t1	no	no	MGG_11115	eccDNA-absent	lost
MQOP01000001.1	2659649	2661202	gene_00778.t1	no	no	MGG_01886	other	kept
MQOP01000001.1	2662242	2665311	gene_00779.t1	no	no	MGG_01885	eccDNA-absent	kept
MQOP01000001.1	2667630	2668028	gene_00780.t1	no	no	unknown	other	kept
MQOP01000001.1	2668506	2670043	gene_00781.t1	no	no	unknown	other	kept
MQOP01000001.1	2670180	2672751	gene_00782.t1	no	no	MGG_11116	other	kept
MQOP01000001.1	2673589	2676232	gene_00783.t1	no	no	MGG_01883	eccDNA-absent	lost
MQOP01000001.1	2676921	2678282	gene_00784.t1	no	no	MGG_01882	eccDNA-absent	lost
MQOP01000001.1	2682292	2682663	gene_00785.t1	no	no	MGG_01879	other	lost
MQOP01000001.1	2687151	2688690	gene_00786.t1	no	no	MGG_01877	other	lost
MQOP01000001.1	2689345	2690496	gene_00787.t1	no	no	MGG_01876	other	lost
MQOP01000001.1	2691908	2693902	gene_00788.t1	no	no	MGG_01875	other	lost
MQOP01000001.1	2695127	2697138	gene_00789.t1	no	no	MGG_01874	other	lost
MQOP01000001.1	2697402	2699016	gene_00790.t1	no	no	MGG_01873	other	lost
MQOP01000001.1	2699722	2700855	gene_00791.t1	no	no	MGG_01872	other	lost
MQOP01000001.1	2701175	2702990	gene_00792.t1	no	no	MGG_15329	other	kept
MQOP01000001.1	2706263	2707865	gene_00793.t1	no	no	MGG_01870	other	kept
MQOP01000001.1	2709477	2712673	gene_00794.t1	no	no	MGG_11119	eccDNA-absent	kept
MQOP01000001.1	2713314	2713526	gene_00795.t1	no	no	unknown	other	lost
MQOP01000001.1	2714470	2717199	gene_00796.t1	no	no	MGG_01868	eccDNA-absent	kept
MQOP01000001.1	2718925	2721435	gene_00797.t1	no	no	MGG_01867	eccDNA-absent	kept
MQOP01000001.1	2722371	2723897	gene_00798.t1	no	no	MGG_01866	other	kept
MQOP01000001.1	2724844	2726754	gene_00799.t1	no	no	MGG_01865	other	kept
MQOP01000001.1	2727533	2728003	gene_00800.t1	no	no	MGG_01864	other	lost
MQOP01000001.1	2728624	2730138	gene_00801.t1	no	no	MGG_01863	other	lost
MQOP01000001.1	2731059	2733636	gene_00802.t1	no	no	MGG_01862	other	kept
MQOP01000001.1	2734830	2736201	gene_00803.t1	no	no	MGG_01861	other	kept
MQOP01000001.1	2736493	2737395	gene_00804.t1	no	no	unknown	other	kept
MQOP01000001.1	2737571	2740599	gene_00805.t1	no	no	MGG_01859	other	kept
MQOP01000001.1	2745405	2747975	gene_00806.t1	no	no	unknown	other	kept
MQOP01000001.1	2748799	2750667	gene_00807.t1	no	no	MGG_01857	other	kept
MQOP01000001.1	2751038	2751331	gene_00808.t1	no	no	unknown	other	kept
MQOP01000001.1	2752945	2754708	gene_00809.t1	no	no	MGG_01856	other	kept
MQOP01000001.1	2755042	2755917	gene_00810.t1	no	no	MGG_01855	other	lost
MQOP01000001.1	2756744	2758138	gene_00811.t1	no	no	MGG_15783	other	kept
MQOP01000001.1	2760055	2762491	gene_00812.t1	no	no	MGG_11124	other	kept
MQOP01000001.1	2768358	2771107	gene_00813.t1	no	no	MGG_01853	other	kept
MQOP01000001.1	2775035	2776882	gene_00814.t1	no	no	MGG_01852	other	kept
MQOP01000001.1	2777788	2778231	gene_00815.t1	yes	no	MGG_01851	other	kept
MQOP01000001.1	2778902	2779909	gene_00816.t1	no	no	MGG_01850	eccDNA-associated	kept
MQOP01000001.1	2784082	2786562	gene_00817.t1	no	no	MGG_01849	other	kept
MQOP01000001.1	2791065	2792548	gene_00818.t1	no	no	MGG_01848	eccDNA-absent	kept
MQOP01000001.1	2792725	2793609	gene_00819.t1	no	no	MGG_01847	other	kept
MQOP01000001.1	2794091	2796726	gene_00820.t1	no	no	MGG_01846	other	kept
MQOP01000001.1	2797498	2798321	gene_00821.t1	no	no	MGG_01845	eccDNA-associated	kept
MQOP01000001.1	2799318	2803988	gene_00822.t1	no	no	MGG_01844	eccDNA-absent	kept
MQOP01000001.1	2806488	2807218	gene_00823.t1	no	no	MGG_01843	other	kept
MQOP01000001.1	2807628	2809535	gene_00824.t1	no	no	MGG_01842	other	kept
MQOP01000001.1	2810829	2812268	gene_00825.t1	no	no	MGG_01841	other	kept
MQOP01000001.1	2813903	2817021	gene_00826.t1	no	no	MGG_01840	other	kept
MQOP01000001.1	2817315	2818078	gene_00827.t1	no	no	MGG_01839	other	kept
MQOP01000001.1	2819875	2821442	gene_00828.t1	no	no	MGG_01838	other	kept
MQOP01000001.1	2822278	2825539	gene_00829.t1	no	no	MGG_01837	other	kept
MQOP01000001.1	2827994	2831578	gene_00830.t1	no	no	MGG_01836	eccDNA-absent	kept
MQOP01000001.1	2832341	2837231	gene_00831.t1	no	no	MGG_01835	eccDNA-absent	kept
MQOP01000001.1	2838822	2842008	gene_00832.t1	no	no	MGG_01834	eccDNA-absent	kept
MQOP01000001.1	2848810	2851227	gene_00833.t1	no	no	MGG_01833	eccDNA-absent	kept
MQOP01000001.1	2857650	2860131	gene_00834.t1	no	no	MGG_01832	eccDNA-absent	kept
MQOP01000001.1	2860895	2861961	gene_00835.t1	no	no	MGG_01831	other	kept
MQOP01000001.1	2862478	2863552	gene_00836.t1	no	no	MGG_01830	other	kept
MQOP01000001.1	2863860	2865950	gene_00837.t1	no	no	MGG_01829	other	kept
MQOP01000001.1	2866136	2868632	gene_00838.t1	no	no	MGG_01828	other	kept
MQOP01000001.1	2868816	2871623	gene_00839.t1	no	no	MGG_01827	eccDNA-absent	kept
MQOP01000001.1	2872533	2875736	gene_00840.t1	no	no	MGG_11129	eccDNA-absent	kept
MQOP01000001.1	2876497	2879910	gene_00841.t1	no	no	MGG_11130	other	kept
MQOP01000001.1	2880001	2881059	gene_00842.t1	no	no	CWC26	other	kept
MQOP01000001.1	2885025	2885744	gene_00843.t1	no	no	MGG_01825	eccDNA-associated	kept
MQOP01000001.1	2887033	2891037	gene_00844.t1	no	no	NMA111	other	kept
MQOP01000001.1	2891222	2894658	gene_00845.t1	no	no	MGG_01823	other	kept
MQOP01000001.1	2895658	2900059	gene_00846.t1	no	no	HOG1	eccDNA-absent	kept
MQOP01000001.1	2902425	2902878	gene_00847.t1	no	no	unknown	other	kept
MQOP01000001.1	2902903	2903661	gene_00848.t1	no	no	MGG_15777	other	kept
MQOP01000001.1	2903972	2908259	gene_00849.t1	no	no	MGG_01819	eccDNA-absent	kept
MQOP01000001.1	2909602	2912700	gene_00850.t1	no	no	MGG_01818	other	kept
MQOP01000001.1	2915179	2918600	gene_00851.t1	no	no	MGG_11132	eccDNA-absent	kept
MQOP01000001.1	2919136	2921442	gene_00852.t1	no	no	MGG_01817	other	kept
MQOP01000001.1	2926419	2932350	gene_00853.t1	no	no	MGG_01816	eccDNA-absent	kept
MQOP01000001.1	2932457	2935760	gene_00854.t1	no	no	MGG_01815	eccDNA-absent	kept
MQOP01000001.1	2936017	2938456	gene_00855.t1	no	no	MGG_01814	eccDNA-absent	kept
MQOP01000001.1	2938790	2943131	gene_00856.t1	no	no	MGG_01813	eccDNA-absent	kept
MQOP01000001.1	2943795	2946063	gene_00857.t1	no	no	MGG_01812	other	kept
MQOP01000001.1	2947791	2949142	gene_00858.t1	no	no	unknown	other	kept
MQOP01000001.1	2951013	2954327	gene_00859.t1	no	no	MGG_01811	eccDNA-absent	kept
MQOP01000001.1	2954794	2955229	gene_00860.t1	no	no	unknown	other	kept
MQOP01000001.1	2955437	2955928	gene_00861.t1	no	no	MGG_15775	other	kept
MQOP01000001.1	2956808	2957764	gene_00862.t1	no	no	MGG_01809	eccDNA-absent	kept
MQOP01000001.1	2957784	2959588	gene_00863.t1	no	no	MGG_15774	eccDNA-absent	kept
MQOP01000001.1	2959889	2961667	gene_00864.t1	no	no	MGG_01807	other	kept
MQOP01000001.1	2962057	2963412	gene_00865.t1	no	no	MGG_01806	other	kept
MQOP01000001.1	2964049	2966134	gene_00866.t1	no	no	MGG_01805	other	kept
MQOP01000001.1	2966741	2970445	gene_00867.t1	no	no	MGG_01804	other	kept
MQOP01000001.1	2980165	2980484	gene_00868.t1	no	no	MGG_15772	other	kept
MQOP01000001.1	2982245	2984078	gene_00869.t1	no	no	MGG_15327	other	kept
MQOP01000001.1	2986762	2990790	gene_00870.t1	no	no	MGG_01802	other	kept
MQOP01000001.1	2991276	2993479	gene_00871.t1	no	no	MGG_01801	eccDNA-absent	kept
MQOP01000001.1	2993924	2997087	gene_00872.t1	no	no	MGG_01800	other	lost
MQOP01000001.1	2997886	2999763	gene_00873.t1	no	no	MGG_01799	other	lost
MQOP01000001.1	3002091	3003035	gene_00874.t1	no	no	unknown	other	kept
MQOP01000001.1	3005070	3006462	gene_00875.t1	no	no	unknown	other	kept
MQOP01000001.1	3007922	3011874	gene_00876.t1	no	no	MGG_01795	eccDNA-absent	kept
MQOP01000001.1	3012338	3014678	gene_00877.t1	no	no	MGG_01794	other	kept
MQOP01000001.1	3015250	3016223	gene_00878.t1	no	no	MGG_15768	other	kept
MQOP01000001.1	3016642	3017865	gene_00879.t1	no	no	unknown	other	kept
MQOP01000001.1	3019331	3022510	gene_00880.t1	no	no	MGG_01791	other	kept
MQOP01000001.1	3028185	3032934	gene_00881.t1	no	no	MGG_15325	eccDNA-absent	kept
MQOP01000001.1	3033584	3035655	gene_00882.t1	no	no	MGG_01790	other	kept
MQOP01000001.1	3037610	3043259	gene_00883.t1	no	no	MGG_11140	other	kept
MQOP01000001.1	3043764	3044191	gene_00884.t1	no	no	unknown	other	kept
MQOP01000001.1	3044811	3046446	gene_00885.t1	no	no	MGG_15765	eccDNA-absent	kept
MQOP01000001.1	3047258	3051053	gene_00886.t1	no	no	PIM1	eccDNA-absent	kept
MQOP01000001.1	3052076	3052624	gene_00887.t1	no	no	MGG_01786	eccDNA-associated	kept
MQOP01000001.1	3052946	3053704	gene_00888.t1	no	no	MGG_01785	other	kept
MQOP01000001.1	3054423	3055026	gene_00889.t1	no	no	MGG_01784	other	kept
MQOP01000001.1	3055175	3056171	gene_00890.t1	no	no	unknown	eccDNA-associated	kept
MQOP01000001.1	3057341	3059995	gene_00891.t1	no	no	MGG_01782	other	kept
MQOP01000001.1	3062619	3066058	gene_00892.t1	no	no	MGG_01781	eccDNA-absent	kept
MQOP01000001.1	3067847	3069892	gene_00893.t1	no	no	MGG_01780	other	kept
MQOP01000001.1	3070447	3071985	gene_00894.t1	no	no	MGG_01779	other	lost
MQOP01000001.1	3074477	3078277	gene_00895.t1	no	no	MGG_01778	other	kept
MQOP01000001.1	3079274	3082950	gene_00896.t1	no	no	MGG_01777	other	lost
MQOP01000001.1	3083156	3088433	gene_00897.t1	no	no	MGG_01776	other	kept
MQOP01000001.1	3090873	3091582	gene_00898.t1	no	no	MGG_11142	other	kept
MQOP01000001.1	3091895	3092848	gene_00899.t1	no	no	unknown	other	kept
MQOP01000001.1	3093739	3094596	gene_00900.t1	no	no	unknown	other	kept
MQOP01000001.1	3095091	3096908	gene_00901.t1	no	no	MGG_11144	other	kept
MQOP01000001.1	3097860	3099820	gene_00902.t1	no	no	MGG_01773	other	kept
MQOP01000001.1	3100200	3100940	gene_00903.t1	no	no	MGG_01772	other	kept
MQOP01000001.1	3101459	3102820	gene_00904.t1	no	no	MGG_01771	other	lost
MQOP01000001.1	3103191	3104695	gene_00905.t1	no	no	MGG_01770	other	lost
MQOP01000001.1	3105609	3108636	gene_00906.t1	no	no	MGG_01769	other	kept
MQOP01000001.1	3110111	3113631	gene_00907.t1	no	no	MGG_01768	eccDNA-absent	kept
MQOP01000001.1	3114517	3116040	gene_00908.t1	no	no	MGG_01767	other	kept
MQOP01000001.1	3116425	3117460	gene_00909.t1	no	no	MGG_01766	other	kept
MQOP01000001.1	3118041	3119064	gene_00910.t1	no	no	MGG_01765	other	kept
MQOP01000001.1	3119291	3120309	gene_00911.t1	no	no	MGG_01764	other	kept
MQOP01000001.1	3121678	3122901	gene_00912.t1	no	no	MGG_01763	other	kept
MQOP01000001.1	3123455	3124448	gene_00913.t1	no	no	unknown	other	kept
MQOP01000001.1	3124600	3128000	gene_00914.t1	no	no	MGG_15323	other	kept
MQOP01000001.1	3135017	3135775	gene_00915.t1	no	no	unknown	other	kept
MQOP01000001.1	3137891	3138180	gene_00916.t1	no	no	unknown	other	kept
MQOP01000001.1	3139055	3141031	gene_00917.t1	no	no	MGG_01760	other	kept
MQOP01000001.1	3141870	3144704	gene_00918.t1	no	no	MGG_01759	other	kept
MQOP01000001.1	3145009	3146485	gene_00919.t1	no	no	MGG_01758	other	kept
MQOP01000001.1	3147209	3148264	gene_00920.t1	no	no	MGG_11148	other	kept
MQOP01000001.1	3148689	3152234	gene_00921.t1	no	no	MGG_01757	other	kept
MQOP01000001.1	3153668	3154416	gene_00922.t1	no	no	MGG_01756	other	kept
MQOP01000001.1	3155441	3156877	gene_00923.t1	no	no	MGG_01755	other	kept
MQOP01000001.1	3157530	3159416	gene_00924.t1	no	no	MGG_01754	other	kept
MQOP01000001.1	3160537	3161907	gene_00925.t1	no	no	MGG_11149	other	kept
MQOP01000001.1	3165159	3167151	gene_00926.t1	no	no	MGG_01753	other	kept
MQOP01000001.1	3168287	3171350	gene_00927.t1	no	no	MGG_01752	other	kept
MQOP01000001.1	3174113	3178329	gene_00928.t1	no	no	MGG_01751	other	lost
MQOP01000001.1	3178898	3181291	gene_00929.t1	no	no	MGG_01750	other	lost
MQOP01000001.1	3181460	3181654	gene_00930.t1	no	no	unknown	other	lost
MQOP01000001.1	3186543	3189618	gene_00931.t1	no	no	MGG_01748	eccDNA-absent	kept
MQOP01000001.1	3189915	3192130	gene_00932.t1	no	no	TAH18	other	kept
MQOP01000001.1	3194041	3195945	gene_00933.t1	no	no	MGG_01746	eccDNA-absent	kept
MQOP01000001.1	3196912	3198647	gene_00934.t1	no	no	MGG_01745	other	kept
MQOP01000001.1	3198927	3200178	gene_00935.t1	no	no	MGG_01744	other	kept
MQOP01000001.1	3201064	3203629	gene_00936.t1	no	no	MGG_01743	other	kept
MQOP01000001.1	3204089	3207135	gene_00937.t1	no	no	MGG_01742	other	kept
MQOP01000001.1	3208568	3219204	gene_00938.t1	no	no	MGG_01741	eccDNA-absent	kept
MQOP01000001.1	3219597	3222070	gene_00939.t1	no	no	MGG_15321	other	lost
MQOP01000001.1	3229516	3233941	gene_00940.t1	no	no	unknown	other	kept
MQOP01000001.1	3234916	3239494	gene_00941.t1	no	no	MGG_01734	eccDNA-absent	kept
MQOP01000001.1	3242956	3243760	gene_00942.t1	no	no	unknown	other	kept
MQOP01000001.1	3244727	3247183	gene_00943.t1	no	no	MGG_01732	eccDNA-absent	kept
MQOP01000001.1	3247835	3251241	gene_00944.t1	no	no	MGG_11160	eccDNA-absent	kept
MQOP01000001.1	3251406	3252290	gene_00945.t1	no	no	MGG_01731	other	kept
MQOP01000001.1	3252730	3257116	gene_00946.t1	no	no	MGG_01730	other	kept
MQOP01000001.1	3257855	3259338	gene_00947.t1	no	no	MGG_01729	other	kept
MQOP01000001.1	3260514	3261197	gene_00948.t1	no	no	unknown	other	kept
MQOP01000001.1	3261982	3264329	gene_00949.t1	no	no	MGG_01728	other	kept
MQOP01000001.1	3266177	3270595	gene_00950.t1	no	no	MGG_01727	eccDNA-absent	lost
MQOP01000001.1	3271323	3277257	gene_00951.t1	no	no	MGG_01726	eccDNA-absent	lost
MQOP01000001.1	3278415	3279495	gene_00952.t1	no	no	LIA1	other	lost
MQOP01000001.1	3279851	3281915	gene_00953.t1	no	no	MGG_01724	other	kept
MQOP01000001.1	3283131	3285047	gene_00954.t1	no	no	MGG_01723	other	kept
MQOP01000001.1	3286214	3288234	gene_00955.t1	no	no	MGG_01722	other	kept
MQOP01000001.1	3288584	3291784	gene_00956.t1	no	no	MGG_01721	other	kept
MQOP01000001.1	3293094	3295945	gene_00957.t1	no	no	MGG_01720	other	kept
MQOP01000001.1	3296344	3297477	gene_00958.t1	no	no	MGG_01719	other	kept
MQOP01000001.1	3297612	3299168	gene_00959.t1	no	no	MGG_14814	other	kept
MQOP01000001.1	3300004	3302262	gene_00960.t1	no	no	MGG_01717	other	kept
MQOP01000001.1	3302758	3306169	gene_00961.t1	no	no	MGG_15760	other	kept
MQOP01000001.1	3307287	3308546	gene_00962.t1	no	no	MGG_15759	eccDNA-associated	kept
MQOP01000001.1	3309891	3312418	gene_00963.t1	no	no	MGG_14813	eccDNA-absent	kept
MQOP01000001.1	3314706	3316528	gene_00964.t1	no	no	MGG_01713	other	kept
MQOP01000001.1	3316922	3317801	gene_00965.t1	no	no	unknown	other	kept
MQOP01000001.1	3318066	3320003	gene_00966.t1	no	no	MGG_01712	other	kept
MQOP01000001.1	3320004	3322576	gene_00967.t1	no	no	MDV1	other	kept
MQOP01000001.1	3323195	3324196	gene_00968.t1	no	no	MGG_01710	eccDNA-associated	kept
MQOP01000001.1	3324331	3325271	gene_00969.t1	no	no	MGG_01709	other	kept
MQOP01000001.1	3326277	3327248	gene_00970.t1	no	no	MGG_01708	other	kept
MQOP01000001.1	3327479	3328638	gene_00971.t1	no	no	MGG_01707	other	kept
MQOP01000001.1	3328870	3329883	gene_00972.t1	no	no	MGG_01706	other	kept
MQOP01000001.1	3331437	3332481	gene_00973.t1	no	no	MGG_01705	other	kept
MQOP01000001.1	3332909	3334972	gene_00974.t1	no	no	MGG_01704	other	kept
MQOP01000001.1	3335271	3338177	gene_00975.t1	no	no	MGG_01703	other	kept
MQOP01000001.1	3343211	3347589	gene_00976.t1	no	no	MGG_01702	eccDNA-absent	kept
MQOP01000001.1	3348306	3350696	gene_00977.t1	no	no	MGG_01701	eccDNA-absent	kept
MQOP01000001.1	3351989	3353937	gene_00978.t1	no	no	MGG_01700	other	kept
MQOP01000001.1	3354540	3357254	gene_00979.t1	no	no	MGG_01699	other	kept
MQOP01000001.1	3358727	3360109	gene_00980.t1	no	no	MGG_01698	other	kept
MQOP01000001.1	3362154	3364802	gene_00981.t1	no	no	unknown	other	kept
MQOP01000001.1	3365314	3366307	gene_00982.t1	no	no	MGG_01696	other	kept
MQOP01000001.1	3367326	3371947	gene_00983.t1	no	no	MGG_01695	eccDNA-absent	kept
MQOP01000001.1	3372323	3373621	gene_00984.t1	no	no	MGG_01694	other	kept
MQOP01000001.1	3374019	3377962	gene_00985.t1	no	no	MGG_11165	other	kept
MQOP01000001.1	3378168	3379385	gene_00986.t1	no	no	MGG_01693	other	lost
MQOP01000001.1	3381326	3382886	gene_00987.t1	no	no	MGG_01692	other	kept
MQOP01000001.1	3387322	3391325	gene_00988.t1	no	no	MGG_01691	eccDNA-absent	kept
MQOP01000001.1	3391616	3392924	gene_00989.t1	no	no	MGG_01690	other	kept
MQOP01000001.1	3393582	3395223	gene_00990.t1	no	no	unknown	other	kept
MQOP01000001.1	3396588	3399119	gene_00991.t1	no	no	MGG_01688	other	kept
MQOP01000001.1	3399785	3401075	gene_00992.t1	no	no	MGG_01687	other	kept
MQOP01000001.1	3401504	3406946	gene_00993.t1	no	no	MGG_11168	eccDNA-absent	kept
MQOP01000001.1	3408663	3409088	gene_00994.t1	no	no	MGG_01684	eccDNA-associated	kept
MQOP01000001.1	3409627	3410511	gene_00995.t1	no	no	MGG_01683	other	lost
MQOP01000001.1	3411285	3413558	gene_00996.t1	no	no	MGG_01682	other	kept
MQOP01000001.1	3414037	3415514	gene_00997.t1	no	no	MGG_01681	other	kept
MQOP01000001.1	3415801	3416421	gene_00998.t1	no	no	MGG_11169	other	kept
MQOP01000001.1	3416750	3418138	gene_00999.t1	no	no	MGG_01680	other	kept
MQOP01000001.1	3419962	3420948	gene_01000.t1	no	no	MGG_01679	other	kept
MQOP01000001.1	3421633	3422365	gene_01001.t1	no	no	MGG_01678	other	kept
MQOP01000001.1	3422717	3424084	gene_01002.t1	no	no	MGG_01677	other	kept
MQOP01000001.1	3424566	3425445	gene_01003.t1	no	no	MGG_01676	other	kept
MQOP01000001.1	3425741	3426706	gene_01004.t1	no	no	MGG_01675	other	kept
MQOP01000001.1	3427379	3434112	gene_01005.t1	no	no	MGG_01674	eccDNA-absent	kept
MQOP01000001.1	3442768	3448605	gene_01006.t1	no	no	MGG_01673	eccDNA-absent	kept
MQOP01000001.1	3450354	3451394	gene_01007.t1	no	no	MGG_11170	other	kept
MQOP01000001.1	3453375	3457025	gene_01008.t1	no	no	unknown	other	kept
MQOP01000001.1	3458741	3459755	gene_01009.t1	no	no	TIF6	other	kept
MQOP01000001.1	3460521	3462275	gene_01010.t1	no	no	MGG_01670	other	kept
MQOP01000001.1	3462376	3462588	gene_01011.t1	no	no	unknown	eccDNA-associated	kept
MQOP01000001.1	3463709	3465938	gene_01012.t1	no	no	MGG_01669	other	kept
MQOP01000001.1	3467605	3469392	gene_01013.t1	no	no	MGG_01668	other	kept
MQOP01000001.1	3469741	3470743	gene_01014.t1	no	no	MGG_01667	other	lost
MQOP01000001.1	3471382	3473514	gene_01015.t1	no	no	MGG_01666	other	lost
MQOP01000001.1	3474239	3475699	gene_01016.t1	no	no	FYV10	other	lost
MQOP01000001.1	3476559	3477199	gene_01017.t1	no	no	MGG_15752	other	lost
MQOP01000001.1	3477482	3480260	gene_01018.t1	no	no	MGG_01663	other	lost
MQOP01000001.1	3481286	3482858	gene_01019.t1	no	no	MGG_01662	other	kept
MQOP01000001.1	3483511	3486487	gene_01020.t1	no	no	MGG_01661	other	kept
MQOP01000001.1	3488875	3489943	gene_01021.t1	no	no	unknown	other	kept
MQOP01000001.1	3491398	3493094	gene_01022.t1	no	no	MGG_01659	other	kept
MQOP01000001.1	3495326	3496112	gene_01023.t1	no	no	MGG_15750	other	kept
MQOP01000001.1	3496612	3497962	gene_01024.t1	no	no	unknown	other	kept
MQOP01000001.1	3499191	3500672	gene_01025.t1	no	no	MGG_01657	other	kept
MQOP01000001.1	3501682	3504418	gene_01026.t1	no	no	MGG_01656	other	kept
MQOP01000001.1	3505334	3508932	gene_01027.t1	no	no	MGG_01655	other	kept
MQOP01000001.1	3511106	3513184	gene_01028.t1	no	no	MGG_01654	other	kept
MQOP01000001.1	3514165	3515350	gene_01029.t1	no	no	MGG_01653	eccDNA-absent	kept
MQOP01000001.1	3519442	3520091	gene_01030.t1	no	no	MGG_01652	other	lost
MQOP01000001.1	3520469	3520794	gene_01031.t1	no	no	MGG_14807	eccDNA-associated	lost
MQOP01000001.1	3521094	3521571	gene_01032.t1	no	no	unknown	other	lost
MQOP01000001.1	3523706	3527110	gene_01033.t1	no	no	MGG_14806	other	lost
MQOP01000001.1	3529061	3533075	gene_01034.t1	no	no	MGG_15749	eccDNA-absent	kept
MQOP01000001.1	3533364	3535202	gene_01035.t1	no	no	MGG_15748	other	kept
MQOP01000001.1	3535301	3537091	gene_01036.t1	no	no	MGG_01648	other	kept
MQOP01000001.1	3537776	3541720	gene_01037.t1	no	no	MGG_15747	eccDNA-absent	kept
MQOP01000001.1	3542376	3548960	gene_01038.t1	no	no	MGG_11174	eccDNA-absent	kept
MQOP01000001.1	3549346	3551885	gene_01039.t1	no	no	MGG_01641	other	kept
MQOP01000001.1	3553088	3555316	gene_01040.t1	no	no	MGG_01640	other	kept
MQOP01000001.1	3556065	3558999	gene_01041.t1	no	no	MGG_01639	other	kept
MQOP01000001.1	3560386	3563480	gene_01042.t1	no	no	MGG_01638	eccDNA-absent	kept
MQOP01000001.1	3564227	3565798	gene_01043.t1	no	no	MGG_01637	other	kept
MQOP01000001.1	3565914	3570556	gene_01044.t1	no	no	MGG_01636	eccDNA-absent	kept
MQOP01000001.1	3571334	3571884	gene_01045.t1	no	no	unknown	other	kept
MQOP01000001.1	3572442	3574265	gene_01046.t1	no	no	MGG_15745	other	kept
MQOP01000001.1	3574740	3576230	gene_01047.t1	no	no	MGG_01633	other	kept
MQOP01000001.1	3577744	3579221	gene_01048.t1	no	no	MGG_01632	other	kept
MQOP01000001.1	3580056	3582140	gene_01049.t1	no	no	MGG_01631	other	kept
MQOP01000001.1	3583803	3584339	gene_01050.t1	no	no	unknown	other	kept
MQOP01000001.1	3584662	3585646	gene_01051.t1	no	no	MGG_01629	other	kept
MQOP01000001.1	3587790	3589074	gene_01052.t1	no	no	MGG_01628	other	lost
MQOP01000001.1	3589907	3590347	gene_01053.t1	no	no	unknown	other	lost
MQOP01000001.1	3590893	3592118	gene_01054.t1	no	no	MGG_01626	other	kept
MQOP01000001.1	3593317	3613023	gene_01055.t1	no	no	MGG_01625	eccDNA-absent	kept
MQOP01000001.1	3613933	3617224	gene_01056.t1	no	no	MGG_01624	other	kept
MQOP01000001.1	3621131	3623647	gene_01057.t1	no	no	MGG_01623	other	kept
MQOP01000001.1	3624407	3625903	gene_01058.t1	no	no	MGG_01622	other	kept
MQOP01000001.1	3625980	3627279	gene_01059.t1	no	no	MGG_11176	other	kept
MQOP01000001.1	3627969	3628585	gene_01060.t1	no	no	MGG_01621	other	kept
MQOP01000001.1	3629559	3632729	gene_01061.t1	no	no	VELB	eccDNA-absent	kept
MQOP01000001.1	3635494	3636262	gene_01062.t1	no	no	unknown	other	kept
MQOP01000001.1	3637528	3644482	gene_01063.t1	no	no	MGG_11178	eccDNA-absent	kept
MQOP01000001.1	3645664	3646457	gene_01064.t1	no	no	MGG_15741	other	kept
MQOP01000001.1	3646972	3651185	gene_01065.t1	no	no	unknown	other	kept
MQOP01000001.1	3651361	3653333	gene_01066.t1	no	no	MGG_01616	other	kept
MQOP01000001.1	3654662	3657234	gene_01067.t1	no	no	RIM8	other	kept
MQOP01000001.1	3657304	3657486	gene_01068.t1	no	no	unknown	other	kept
MQOP01000001.1	3660142	3663282	gene_01069.t1	no	no	MGG_01614	eccDNA-absent	kept
MQOP01000001.1	3663638	3666930	gene_01070.t1	no	no	hxB	eccDNA-absent	kept
MQOP01000001.1	3667054	3669011	gene_01071.t1	no	no	MGG_01612	other	kept
MQOP01000001.1	3671244	3672423	gene_01072.t1	no	no	MGG_01611	other	kept
MQOP01000001.1	3672712	3673512	gene_01073.t1	no	no	unknown	eccDNA-associated	kept
MQOP01000001.1	3675418	3676035	gene_01074.t1	no	no	MGG_01609	eccDNA-associated	kept
MQOP01000001.1	3676259	3677201	gene_01075.t1	no	no	MDE1	eccDNA-associated	kept
MQOP01000001.1	3678641	3681278	gene_01076.t1	no	no	MGG_01607	other	kept
MQOP01000001.1	3682111	3683919	gene_01077.t1	no	no	MGG_01606	other	kept
MQOP01000001.1	3684296	3687232	gene_01078.t1	no	no	MGG_01605	other	kept
MQOP01000001.1	3689141	3690367	gene_01079.t1	no	no	MGG_01604	other	kept
MQOP01000001.1	3690712	3691618	gene_01080.t1	no	no	MGG_01603	other	kept
MQOP01000001.1	3692807	3695568	gene_01081.t1	no	no	MGG_14801	other	kept
MQOP01000001.1	3695947	3697743	gene_01082.t1	no	no	MGG_14800	other	kept
MQOP01000001.1	3698359	3698930	gene_01083.t1	no	no	MGG_11179	other	kept
MQOP01000001.1	3699165	3702881	gene_01084.t1	no	no	MGG_01601	eccDNA-absent	kept
MQOP01000001.1	3703395	3705045	gene_01085.t1	no	no	MGG_01600	other	kept
MQOP01000001.1	3705336	3705696	gene_01086.t1	no	no	MGG_01599	eccDNA-associated	kept
MQOP01000001.1	3706089	3708790	gene_01087.t1	no	no	unknown	other	kept
MQOP01000001.1	3708821	3713115	gene_01088.t1	no	no	MGG_11181	other	kept
MQOP01000001.1	3715252	3720634	gene_01089.t1	no	no	MGG_01597	eccDNA-absent	kept
MQOP01000001.1	3721153	3723622	gene_01090.t1	no	no	MGG_01596	other	kept
MQOP01000001.1	3725720	3727098	gene_01091.t1	no	no	MGG_01595	other	kept
MQOP01000001.1	3727660	3729098	gene_01092.t1	no	no	MGG_01594	other	kept
MQOP01000001.1	3729479	3733404	gene_01093.t1	no	no	MGG_01593	other	kept
MQOP01000001.1	3735431	3737542	gene_01094.t1	no	no	MGG_01592	other	kept
MQOP01000001.1	3737643	3739885	gene_01095.t1	no	no	unknown	other	kept
MQOP01000001.1	3740106	3742554	gene_01096.t1	no	no	MGG_01590	other	kept
MQOP01000001.1	3742555	3743592	gene_01097.t1	no	no	MGG_01589	other	kept
MQOP01000001.1	3746508	3748836	gene_01098.t1	no	no	MGG_01588	other	kept
MQOP01000001.1	3749211	3749804	gene_01099.t1	no	no	MGG_15737	other	lost
MQOP01000001.1	3750463	3751116	gene_01100.t1	no	no	MGG_15736	other	kept
MQOP01000001.1	3751607	3755600	gene_01101.t1	no	no	MGG_01586	other	kept
MQOP01000001.1	3756246	3756893	gene_01102.t1	no	no	MGG_01585	eccDNA-associated	kept
MQOP01000001.1	3757221	3758305	gene_01103.t1	no	no	MGG_01584	other	kept
MQOP01000001.1	3759650	3761674	gene_01104.t1	no	no	PRP28	other	kept
MQOP01000001.1	3772681	3775135	gene_01105.t1	no	no	MGG_01582	eccDNA-absent	lost
MQOP01000001.1	3775182	3777415	gene_01106.t1	no	no	MGG_01581	other	kept
MQOP01000001.1	3778263	3778792	gene_01107.t1	no	no	unknown	other	kept
MQOP01000001.1	3780265	3782491	gene_01108.t1	no	no	unknown	other	kept
MQOP01000001.1	3782696	3784926	gene_01109.t1	no	no	unknown	other	kept
MQOP01000001.1	3785555	3788265	gene_01110.t1	no	no	MGG_01577	other	lost
MQOP01000001.1	3788868	3789851	gene_01111.t1	no	no	unknown	other	lost
MQOP01000001.1	3790215	3791592	gene_01112.t1	no	no	MGG_01575	other	lost
MQOP01000001.1	3793449	3795297	gene_01113.t1	no	no	MGG_01574	other	lost
MQOP01000001.1	3795937	3796525	gene_01114.t1	no	no	MGG_15734	other	kept
MQOP01000001.1	3798001	3802155	gene_01115.t1	no	no	MGG_01572	eccDNA-absent	kept
MQOP01000001.1	3803359	3805729	gene_01116.t1	no	no	MGG_01571	eccDNA-absent	lost
MQOP01000001.1	3806204	3811647	gene_01117.t1	no	no	MGG_01570	eccDNA-absent	lost
MQOP01000001.1	3812317	3812690	gene_01118.t1	no	no	MGG_15733	eccDNA-associated	lost
MQOP01000001.1	3814017	3815350	gene_01119.t1	no	no	MGG_01569	eccDNA-associated	kept
MQOP01000001.1	3817178	3818572	gene_01120.t1	no	no	MGG_01568	other	kept
MQOP01000001.1	3819474	3820199	gene_01121.t1	no	no	YAE1	other	kept
MQOP01000001.1	3820742	3823579	gene_01122.t1	no	no	MGG_11185	eccDNA-absent	kept
MQOP01000001.1	3824819	3826045	gene_01123.t1	no	no	MGG_01566	other	kept
MQOP01000001.1	3826358	3829003	gene_01124.t1	no	no	MEF1	other	kept
MQOP01000001.1	3829515	3831120	gene_01125.t1	no	no	MGG_15732	other	kept
MQOP01000001.1	3832076	3834168	gene_01126.t1	no	no	MGG_15731	other	kept
MQOP01000001.1	3834931	3838398	gene_01127.t1	no	no	MGG_01563	eccDNA-absent	kept
MQOP01000001.1	3838902	3839873	gene_01128.t1	no	no	MGG_01562	other	kept
MQOP01000001.1	3840287	3843353	gene_01129.t1	no	no	MGG_01561	eccDNA-absent	kept
MQOP01000001.1	3843719	3844519	gene_01130.t1	no	no	MGG_01560	other	kept
MQOP01000001.1	3845169	3847307	gene_01131.t1	no	no	MGG_01559	other	kept
MQOP01000001.1	3848076	3850913	gene_01132.t1	no	no	MGG_01558	other	kept
MQOP01000001.1	3854012	3854694	gene_01133.t1	no	no	NPC2	other	kept
MQOP01000001.1	3855111	3855697	gene_01134.t1	no	no	MGG_01556	other	kept
MQOP01000001.1	3856375	3857892	gene_01135.t1	no	no	MGG_14795	other	kept
MQOP01000001.1	3859367	3860983	gene_01136.t1	no	no	MGG_14794	other	kept
MQOP01000001.1	3862621	3865230	gene_01137.t1	no	no	MGG_01553	other	kept
MQOP01000001.1	3865478	3867254	gene_01138.t1	no	no	MGG_01552	other	kept
MQOP01000001.1	3868319	3868711	gene_01139.t1	no	no	unknown	other	kept
MQOP01000001.1	3868884	3871173	gene_01140.t1	no	no	MGG_01551	other	kept
MQOP01000001.1	3872415	3873755	gene_01141.t1	no	no	MGG_01550	eccDNA-associated	kept
MQOP01000001.1	3875121	3877889	gene_01142.t1	no	no	MGG_01549	other	kept
MQOP01000001.1	3880226	3881643	gene_01143.t1	no	no	MGG_01548	other	kept
MQOP01000001.1	3882587	3884248	gene_01144.t1	no	no	unknown	eccDNA-absent	kept
MQOP01000001.1	3884383	3884978	gene_01145.t1	no	no	unknown	eccDNA-absent	kept
MQOP01000001.1	3886496	3886801	gene_01146.t1	no	no	MGG_14793	other	kept
MQOP01000001.1	3889762	3891940	gene_01147.t1	no	no	MGG_01544	eccDNA-absent	kept
MQOP01000001.1	3892597	3894195	gene_01148.t1	no	no	MGG_01543	other	kept
MQOP01000001.1	3894408	3896166	gene_01149.t1	yes	no	XYL2	other	kept
MQOP01000001.1	3897079	3902806	gene_01150.t1	no	no	DCL1	eccDNA-absent	kept
MQOP01000001.1	3903816	3904943	gene_01151.t1	no	no	MGG_01540	other	kept
MQOP01000001.1	3905425	3907893	gene_01152.t1	no	no	MGG_11188	other	kept
MQOP01000001.1	3910293	3910593	gene_01153.t1	no	no	MGG_01539	eccDNA-associated	kept
MQOP01000001.1	3911225	3915899	gene_01154.t1	no	no	MGG_01538	eccDNA-absent	kept
MQOP01000001.1	3917525	3925099	gene_01155.t1	no	no	MGG_01537	eccDNA-absent	kept
MQOP01000001.1	3925465	3926725	gene_01156.t1	no	no	MGG_01535	other	kept
MQOP01000001.1	3926950	3930324	gene_01157.t1	no	no	MGG_01534	other	kept
MQOP01000001.1	3932587	3937452	gene_01158.t1	no	no	unknown	eccDNA-absent	kept
MQOP01000001.1	3938947	3939438	gene_01159.t1	no	no	MGG_01532	other	kept
MQOP01000001.1	3939762	3940294	gene_01160.t1	no	no	unknown	other	kept
MQOP01000001.1	3943360	3944224	gene_01161.t1	yes	no	MGG_01530	other	kept
MQOP01000001.1	3945711	3946097	gene_01162.t1	no	no	unknown	other	kept
MQOP01000001.1	3946609	3948526	gene_01163.t1	no	no	MGG_01528	other	kept
MQOP01000001.1	3948953	3950191	gene_01164.t1	no	no	unknown	other	kept
MQOP01000001.1	3950812	3951461	gene_01165.t1	no	no	unknown	other	kept
MQOP01000001.1	3951862	3952657	gene_01166.t1	no	no	MGG_01525	other	kept
MQOP01000001.1	3953007	3954248	gene_01167.t1	no	no	MGG_01524	other	kept
MQOP01000001.1	3954731	3957311	gene_01168.t1	no	no	MGG_01523	other	kept
MQOP01000001.1	3958931	3959843	gene_01169.t1	no	no	MGG_15727	other	kept
MQOP01000001.1	3960604	3962914	gene_01170.t1	no	no	MGG_01521	other	kept
MQOP01000001.1	3963110	3965132	gene_01171.t1	no	no	MGG_01520	other	kept
MQOP01000001.1	3965884	3967239	gene_01172.t1	no	no	MGG_01519	other	kept
MQOP01000001.1	3968577	3972972	gene_01173.t1	no	no	MGG_01518	eccDNA-absent	kept
MQOP01000001.1	3973148	3973990	gene_01174.t1	no	no	MGG_01517	other	lost
MQOP01000001.1	3975265	3978144	gene_01175.t1	no	no	MGG_01516	other	kept
MQOP01000001.1	3978699	3979713	gene_01176.t1	no	no	MGG_15725	other	kept
MQOP01000001.1	3980528	3981611	gene_01177.t1	no	no	MGG_15724	other	kept
MQOP01000001.1	3981820	3983514	gene_01178.t1	no	no	MGG_15723	other	kept
MQOP01000001.1	3983853	3985995	gene_01179.t1	no	no	MGG_01512	other	kept
MQOP01000001.1	3986696	3990084	gene_01180.t1	no	no	MGG_11192	eccDNA-absent	kept
MQOP01000001.1	3990713	3992485	gene_01181.t1	no	no	MGG_01511	other	lost
MQOP01000001.1	3993852	3996515	gene_01182.t1	no	no	MGG_01510	other	kept
MQOP01000001.1	3997244	3997828	gene_01183.t1	no	no	LSM4	other	kept
MQOP01000001.1	3998667	4000020	gene_01184.t1	no	no	MGG_01508	other	kept
MQOP01000001.1	4000679	4003620	gene_01185.t1	no	no	ARG2	other	kept
MQOP01000001.1	4003804	4005340	gene_01186.t1	no	no	MGG_01506	other	kept
MQOP01000001.1	4005611	4006047	gene_01187.t1	no	no	MGG_01505	eccDNA-associated	kept
MQOP01000001.1	4006539	4007563	gene_01188.t1	no	no	MGG_01504	other	kept
MQOP01000001.1	4010174	4011196	gene_01189.t1	no	no	MGG_01503	other	kept
MQOP01000001.1	4013121	4015100	gene_01190.t1	no	no	MGG_01502	other	kept
MQOP01000001.1	4015470	4016752	gene_01191.t1	no	no	MGG_01501	other	kept
MQOP01000001.1	4017087	4018930	gene_01192.t1	no	no	MGG_11193	eccDNA-absent	kept
MQOP01000001.1	4019533	4020282	gene_01193.t1	no	no	unknown	eccDNA-associated	lost
MQOP01000001.1	4020325	4021362	gene_01194.t1	no	no	unknown	other	lost
MQOP01000001.1	4021667	4021966	gene_01195.t1	no	no	unknown	other	lost
MQOP01000001.1	4022469	4023820	gene_01196.t1	no	no	MGG_15720	other	lost
MQOP01000001.1	4024194	4025832	gene_01197.t1	no	no	MGG_15719	other	lost
MQOP01000001.1	4026379	4027026	gene_01198.t1	no	no	MGG_15718	other	lost
MQOP01000001.1	4030942	4031133	gene_01199.t1	no	no	unknown	other	lost
MQOP01000001.1	4036639	4037212	gene_01200.t1	no	no	unknown	eccDNA-associated	kept
MQOP01000001.1	4038717	4042794	gene_01201.t1	no	no	MGG_14517	eccDNA-absent	kept
MQOP01000001.1	4043307	4043803	gene_01202.t1	no	no	MGG_01495	eccDNA-associated	lost
MQOP01000001.1	4044652	4046205	gene_01203.t1	no	no	MGG_01494	other	kept
MQOP01000001.1	4046855	4050222	gene_01204.t1	no	no	MGG_11196	other	kept
MQOP01000001.1	4050917	4052207	gene_01205.t1	no	no	MGG_01493	other	kept
MQOP01000001.1	4052828	4053958	gene_01206.t1	no	no	MGG_01492	other	kept
MQOP01000001.1	4054066	4055055	gene_01207.t1	no	no	unknown	other	kept
MQOP01000001.1	4055086	4056889	gene_01208.t1	no	no	MGG_01490	other	kept
MQOP01000001.1	4057831	4061664	gene_01209.t1	no	no	MGG_01489	other	kept
MQOP01000001.1	4062437	4063219	gene_01210.t1	no	no	MGG_01488	other	kept
MQOP01000001.1	4064269	4066076	gene_01211.t1	no	no	MGG_01487	other	kept
MQOP01000001.1	4066763	4070278	gene_01212.t1	no	no	MGG_01486	eccDNA-absent	kept
MQOP01000001.1	4072201	4076152	gene_01213.t1	no	no	MGG_01485	eccDNA-absent	kept
MQOP01000001.1	4079469	4080419	gene_01214.t1	no	no	unknown	other	kept
MQOP01000001.1	4083655	4083962	gene_01215.t1	no	no	unknown	eccDNA-associated	kept
MQOP01000001.1	4084883	4086760	gene_01216.t1	no	no	MGG_01484	other	kept
MQOP01000001.1	4087015	4088269	gene_01217.t1	no	no	MGG_14785	eccDNA-absent	kept
MQOP01000001.1	4088871	4091220	gene_01218.t1	no	no	MGG_14784	eccDNA-absent	kept
MQOP01000001.1	4091445	4092993	gene_01219.t1	no	no	MGG_01482	other	kept
MQOP01000001.1	4093508	4095329	gene_01220.t1	no	no	MGG_01481	other	kept
MQOP01000001.1	4096242	4097297	gene_01221.t1	no	no	MGG_01480	other	kept
MQOP01000001.1	4098300	4099241	gene_01222.t1	no	no	MGG_01479	other	kept
MQOP01000001.1	4100137	4102157	gene_01223.t1	no	no	MGG_01478	other	kept
MQOP01000001.1	4104517	4105659	gene_01224.t1	no	no	unknown	other	kept
MQOP01000001.1	4109042	4109185	gene_01225.t1	no	no	unknown	other	kept
MQOP01000001.1	4115837	4116949	gene_01226.t1	no	no	unknown	other	kept
MQOP01000001.1	4117178	4119945	gene_01227.t1	no	no	MGG_01475	eccDNA-absent	kept
MQOP01000001.1	4122269	4123406	gene_01228.t1	no	no	MGG_15706	other	kept
MQOP01000001.1	4123922	4126315	gene_01229.t1	no	no	MGG_01474	eccDNA-absent	kept
MQOP01000001.1	4126941	4128858	gene_01230.t1	no	no	MGG_01473	eccDNA-absent	kept
MQOP01000001.1	4128947	4131332	gene_01231.t1	no	no	MGG_01472	other	kept
MQOP01000001.1	4131575	4132967	gene_01232.t1	no	no	MGG_01471	other	kept
MQOP01000001.1	4133041	4133396	gene_01233.t1	no	no	unknown	other	kept
MQOP01000001.1	4136218	4138498	gene_01234.t1	no	no	MGG_01470	other	kept
MQOP01000001.1	4147236	4148549	gene_01235.t1	no	no	MGG_11201	eccDNA-absent	kept
MQOP01000001.1	4155184	4158860	gene_01236.t1	no	no	MGG_01469	eccDNA-absent	kept
MQOP01000001.1	4159071	4168288	gene_01237.t1	no	no	MGG_01468	eccDNA-absent	kept
MQOP01000001.1	4168490	4171890	gene_01238.t1	no	no	MGG_01467	other	kept
MQOP01000001.1	4173337	4174663	gene_01239.t1	no	no	unknown	other	kept
MQOP01000001.1	4177874	4179202	gene_01240.t1	no	no	MGG_01465	other	kept
MQOP01000001.1	4180226	4184369	gene_01241.t1	no	no	MGG_15705	other	kept
MQOP01000001.1	4185901	4187589	gene_01242.t1	no	no	MGG_15704	other	kept
MQOP01000001.1	4189793	4193972	gene_01243.t1	no	no	MGG_01463	other	kept
MQOP01000001.1	4194501	4197146	gene_01244.t1	no	no	unknown	other	kept
MQOP01000001.1	4199986	4201798	gene_01245.t1	no	no	MGG_01461	other	kept
MQOP01000001.1	4201974	4202765	gene_01246.t1	no	no	MGG_01460	other	kept
MQOP01000001.1	4203400	4216614	gene_01247.t1	no	no	MGG_11205	eccDNA-absent	kept
MQOP01000001.1	4218054	4220483	gene_01248.t1	no	no	unknown	other	kept
MQOP01000001.1	4223421	4223636	gene_01249.t1	no	no	unknown	other	kept
MQOP01000001.1	4223754	4224756	gene_01250.t1	no	no	unknown	other	kept
MQOP01000001.1	4225158	4228088	gene_01251.t1	no	no	MGG_01457	other	kept
MQOP01000001.1	4228422	4230989	gene_01252.t1	no	no	MGG_01456	other	kept
MQOP01000001.1	4232253	4233642	gene_01253.t1	no	no	MGG_01454	other	kept
MQOP01000001.1	4235123	4236976	gene_01254.t1	no	no	MGG_01453	other	kept
MQOP01000001.1	4237446	4240688	gene_01255.t1	no	no	MGG_01452	other	kept
MQOP01000001.1	4241362	4242883	gene_01256.t1	no	no	unknown	other	kept
MQOP01000001.1	4242943	4243510	gene_01257.t1	no	no	unknown	other	kept
MQOP01000001.1	4244335	4248461	gene_01258.t1	no	no	MGG_01449	other	kept
MQOP01000001.1	4249114	4251342	gene_01259.t1	no	no	MGG_01448	other	kept
MQOP01000001.1	4252791	4254566	gene_01260.t1	no	no	MGG_01447	other	kept
MQOP01000001.1	4254751	4257379	gene_01261.t1	no	no	MGG_15701	eccDNA-absent	kept
MQOP01000001.1	4258295	4260514	gene_01262.t1	no	no	MGG_15700	eccDNA-absent	kept
MQOP01000001.1	4260968	4261374	gene_01263.t1	no	no	MGG_15699	other	lost
MQOP01000001.1	4266932	4268044	gene_01264.t1	no	no	MGG_01445	other	kept
MQOP01000001.1	4269241	4269625	gene_01265.t1	no	no	unknown	other	kept
MQOP01000001.1	4270209	4272279	gene_01266.t1	no	no	MGG_01444	other	kept
MQOP01000001.1	4275163	4277590	gene_01267.t1	no	no	MGG_01443	eccDNA-absent	kept
MQOP01000001.1	4278551	4279168	gene_01268.t1	no	no	MGG_01442	other	lost
MQOP01000001.1	4279382	4282523	gene_01269.t1	no	no	MGG_11210	eccDNA-absent	kept
MQOP01000001.1	4284631	4288861	gene_01270.t1	no	no	MGG_01439	eccDNA-absent	kept
MQOP01000001.1	4290403	4290811	gene_01271.t1	no	no	MGG_15697	other	kept
MQOP01000001.1	4290901	4291731	gene_01272.t1	yes	no	MGG_01438	other	kept
MQOP01000001.1	4292480	4293574	gene_01273.t1	no	no	MGG_01437	other	kept
MQOP01000001.1	4293679	4295358	gene_01274.t1	no	no	MGG_01436	other	kept
MQOP01000001.1	4296692	4301585	gene_01275.t1	no	no	MGG_11211	eccDNA-absent	kept
MQOP01000001.1	4302342	4305685	gene_01276.t1	no	no	MGG_01435	eccDNA-absent	kept
MQOP01000001.1	4306611	4308968	gene_01277.t1	no	no	MGG_01434	other	kept
MQOP01000001.1	4309660	4312471	gene_01278.t1	no	no	MGG_01433	eccDNA-absent	kept
MQOP01000001.1	4313032	4314362	gene_01279.t1	no	no	MGG_01432	other	kept
MQOP01000001.1	4316688	4317419	gene_01280.t1	no	no	MGG_01431	other	kept
MQOP01000001.1	4318056	4319677	gene_01281.t1	no	no	MGG_01430	other	kept
MQOP01000001.1	4321601	4322581	gene_01282.t1	no	no	MGG_01429	other	kept
MQOP01000001.1	4323667	4325003	gene_01283.t1	no	no	MGG_01428	other	kept
MQOP01000001.1	4325526	4327497	gene_01284.t1	no	no	MGG_01427	other	kept
MQOP01000001.1	4327905	4330686	gene_01285.t1	no	no	CEF1	eccDNA-absent	kept
MQOP01000001.1	4331552	4333684	gene_01286.t1	no	no	MGG_01425	other	kept
MQOP01000001.1	4334070	4336751	gene_01287.t1	no	no	MGG_01424	other	kept
MQOP01000001.1	4337792	4338795	gene_01288.t1	no	no	MGG_01423	other	kept
MQOP01000001.1	4338764	4340128	gene_01289.t1	no	no	MGG_15696	other	kept
MQOP01000001.1	4340594	4340908	gene_01290.t1	no	no	MGG_15695	other	kept
MQOP01000001.1	4342372	4343826	gene_01291.t1	no	no	MGG_01421	other	kept
MQOP01000001.1	4349201	4350912	gene_01292.t1	no	no	MGG_01420	other	kept
MQOP01000001.1	4351848	4356196	gene_01293.t1	no	no	MGG_01419	other	kept
MQOP01000001.1	4356785	4358110	gene_01294.t1	no	no	MGG_01418	other	kept
MQOP01000001.1	4362327	4364606	gene_01295.t1	no	no	MGG_01417	other	kept
MQOP01000001.1	4364850	4365237	gene_01296.t1	no	no	unknown	other	kept
MQOP01000001.1	4371405	4374382	gene_01297.t1	no	no	unknown	eccDNA-absent	kept
MQOP01000001.1	4375473	4376895	gene_01298.t1	no	no	unknown	other	kept
MQOP01000001.1	4376885	4380073	gene_01299.t1	no	no	xlr1	other	kept
MQOP01000001.1	4381647	4381991	gene_01300.t1	no	no	MGG_01413	other	lost
MQOP01000001.1	4382423	4383970	gene_01301.t1	no	no	MGG_01412	other	kept
MQOP01000001.1	4385324	4386034	gene_01302.t1	no	no	unknown	other	kept
MQOP01000001.1	4387150	4388628	gene_01303.t1	no	no	MGG_01410	other	kept
MQOP01000001.1	4389049	4393121	gene_01304.t1	no	no	MGG_01409	eccDNA-absent	kept
MQOP01000001.1	4393476	4395624	gene_01305.t1	no	no	MGG_01408	other	kept
MQOP01000001.1	4396724	4398784	gene_01306.t1	no	no	MGG_01407	other	kept
MQOP01000001.1	4399052	4400877	gene_01307.t1	no	no	MGG_01406	eccDNA-absent	kept
MQOP01000001.1	4400963	4403832	gene_01308.t1	no	no	MGG_01405	eccDNA-absent	kept
MQOP01000001.1	4404301	4406075	gene_01309.t1	no	no	PRD1	other	kept
MQOP01000001.1	4406820	4407671	gene_01310.t1	no	no	MGG_01403	other	kept
MQOP01000001.1	4409012	4410280	gene_01311.t1	no	no	MGG_01402	other	kept
MQOP01000001.1	4411147	4411942	gene_01312.t1	no	no	MGG_01401	other	lost
MQOP01000001.1	4412361	4413620	gene_01313.t1	no	no	MGG_01400	eccDNA-associated	kept
MQOP01000001.1	4414936	4415967	gene_01314.t1	no	no	MGG_01399	other	kept
MQOP01000001.1	4416487	4418635	gene_01315.t1	no	no	MGG_01398	other	kept
MQOP01000001.1	4425218	4427150	gene_01316.t1	no	no	MGG_01397	other	kept
MQOP01000001.1	4428399	4431606	gene_01317.t1	no	no	MGG_01396	eccDNA-absent	kept
MQOP01000001.1	4432754	4435039	gene_01318.t1	no	no	MGG_11216	other	kept
MQOP01000001.1	4436082	4437316	gene_01319.t1	no	no	MGG_01395	other	kept
MQOP01000001.1	4438353	4438950	gene_01320.t1	no	no	unknown	other	lost
MQOP01000001.1	4439779	4441991	gene_01321.t1	no	no	unknown	other	lost
MQOP01000001.1	4443081	4445938	gene_01322.t1	no	no	MGG_01393	eccDNA-absent	kept
MQOP01000001.1	4446544	4447330	gene_01323.t1	no	no	unknown	other	lost
MQOP01000001.1	4447954	4450229	gene_01324.t1	no	no	MGG_01391	other	kept
MQOP01000001.1	4451929	4453936	gene_01325.t1	no	no	MGG_01390	other	kept
MQOP01000001.1	4454964	4456693	gene_01326.t1	no	no	MGG_01389	other	kept
MQOP01000001.1	4457868	4458623	gene_01327.t1	no	no	MGG_01388	other	lost
MQOP01000001.1	4459011	4460342	gene_01328.t1	no	no	MGG_01387	other	lost
MQOP01000001.1	4461708	4463126	gene_01329.t1	no	no	MGG_01386	other	kept
MQOP01000001.1	4464256	4466337	gene_01330.t1	no	no	MGG_01385	other	kept
MQOP01000001.1	4467502	4472967	gene_01331.t1	no	no	MGG_15688	eccDNA-absent	kept
MQOP01000001.1	4473092	4475577	gene_01332.t1	no	no	MGG_01383	eccDNA-absent	kept
MQOP01000001.1	4477233	4481828	gene_01333.t1	no	no	MGG_14778	other	kept
MQOP01000001.1	4482423	4484673	gene_01334.t1	no	no	MGG_01382	other	kept
MQOP01000001.1	4487131	4490822	gene_01335.t1	no	no	MGG_01381	other	kept
MQOP01000001.1	4493126	4494878	gene_01336.t1	no	no	MGG_01380	other	kept
MQOP01000001.1	4496164	4497954	gene_01337.t1	no	no	unknown	other	kept
MQOP01000001.1	4498871	4503816	gene_01338.t1	no	no	MGG_01378	eccDNA-absent	kept
MQOP01000001.1	4504633	4505729	gene_01339.t1	no	no	MGG_01377	other	kept
MQOP01000001.1	4509492	4514428	gene_01340.t1	no	no	MGG_01376	eccDNA-absent	kept
MQOP01000001.1	4515347	4516387	gene_01341.t1	no	no	MGG_01375	other	lost
MQOP01000001.1	4517302	4518324	gene_01342.t1	no	no	MGG_01374	other	kept
MQOP01000001.1	4520479	4522921	gene_01343.t1	no	no	MGG_01373	other	kept
MQOP01000001.1	4523578	4525107	gene_01344.t1	no	no	MGG_01372	eccDNA-absent	kept
MQOP01000001.1	4525388	4526681	gene_01345.t1	no	no	unknown	other	kept
MQOP01000001.1	4527964	4531001	gene_01346.t1	no	no	MGG_01370	other	kept
MQOP01000001.1	4532428	4533471	gene_01347.t1	no	no	MGG_01369	other	lost
MQOP01000001.1	4533554	4534450	gene_01348.t1	no	no	MGG_01368	other	lost
MQOP01000001.1	4535693	4536384	gene_01349.t1	yes	no	MGG_01367	eccDNA-absent	kept
MQOP01000001.1	4538868	4539581	gene_01350.t1	no	no	unknown	other	kept
MQOP01000001.1	4540327	4544328	gene_01351.t1	no	no	unknown	other	kept
MQOP01000001.1	4546576	4549841	gene_01352.t1	no	no	MGG_11223	eccDNA-absent	kept
MQOP01000001.1	4550593	4552405	gene_01353.t1	no	no	MGG_01365	other	kept
MQOP01000001.1	4552982	4556017	gene_01354.t1	no	no	MGG_01364	eccDNA-absent	kept
MQOP01000001.1	4556224	4557806	gene_01355.t1	no	no	MGG_01363	other	kept
MQOP01000001.1	4558382	4560544	gene_01356.t1	no	no	MGG_01362	other	kept
MQOP01000001.1	4569594	4570655	gene_01357.t1	no	no	MGG_01361	other	kept
MQOP01000001.1	4574406	4574855	gene_01358.t1	no	no	MGG_15677	other	kept
MQOP01000001.1	4574940	4575551	gene_01359.t1	no	no	MGG_15678	other	kept
MQOP01000001.1	4576547	4578252	gene_01360.t1	no	no	MGG_01359	other	kept
MQOP01000001.1	4578532	4579056	gene_01361.t1	no	no	MGG_01358	other	kept
MQOP01000001.1	4580202	4581650	gene_01362.t1	no	no	MGG_01357	other	kept
MQOP01000001.1	4583304	4584902	gene_01363.t1	no	no	MGG_01356	eccDNA-absent	kept
MQOP01000001.1	4589607	4590643	gene_01364.t1	no	no	MGG_01355	other	kept
MQOP01000001.1	4591696	4595122	gene_01365.t1	no	no	MED5	eccDNA-absent	kept
MQOP01000001.1	4595735	4597718	gene_01366.t1	no	no	MGG_01353	other	kept
MQOP01000001.1	4599438	4602374	gene_01367.t1	no	no	MGG_01352	other	kept
MQOP01000001.1	4602818	4605986	gene_01368.t1	no	no	MGG_01351	other	kept
MQOP01000001.1	4606859	4610071	gene_01369.t1	no	no	MGG_01350	other	kept
MQOP01000001.1	4611016	4612205	gene_01370.t1	no	no	EFM6	other	kept
MQOP01000001.1	4614916	4616706	gene_01371.t1	no	no	MGG_15676	other	kept
MQOP01000001.1	4617374	4618279	gene_01372.t1	no	no	MGG_11224	other	kept
MQOP01000001.1	4618838	4622401	gene_01373.t1	no	no	MGG_01348	other	kept
MQOP01000001.1	4622849	4623651	gene_01374.t1	no	no	MGG_01347	other	kept
MQOP01000001.1	4624327	4625654	gene_01375.t1	no	no	MGG_15675	other	kept
MQOP01000001.1	4627401	4628281	gene_01376.t1	no	no	MGG_11227	other	kept
MQOP01000001.1	4629291	4630571	gene_01377.t1	no	no	MGG_01345	eccDNA-associated	kept
MQOP01000001.1	4630904	4631713	gene_01378.t1	no	no	MGG_01344	eccDNA-associated	kept
MQOP01000001.1	4633473	4634417	gene_01379.t1	no	no	MGG_01343	other	lost
MQOP01000001.1	4635584	4640156	gene_01380.t1	no	no	MGG_01342	eccDNA-absent	kept
MQOP01000001.1	4642347	4643787	gene_01381.t1	no	no	unknown	eccDNA-absent	kept
MQOP01000001.1	4652407	4656250	gene_01382.t1	no	no	unknown	eccDNA-absent	kept
MQOP01000001.1	4664066	4665983	gene_01383.t1	no	no	MGG_01337	other	kept
MQOP01000001.1	4666357	4668292	gene_01384.t1	no	no	MGG_01336	other	kept
MQOP01000001.1	4669094	4670755	gene_01385.t1	no	no	MGG_01335	other	kept
MQOP01000001.1	4671622	4672026	gene_01386.t1	no	no	MGG_01334	other	kept
MQOP01000001.1	4672741	4673995	gene_01387.t1	no	no	MGG_01333	other	kept
MQOP01000001.1	4674312	4677326	gene_01388.t1	no	no	MGG_11229	other	kept
MQOP01000001.1	4677788	4680607	gene_01389.t1	no	no	unknown	other	kept
MQOP01000001.1	4681300	4684041	gene_01390.t1	no	no	MGG_01331	eccDNA-absent	kept
MQOP01000001.1	4685464	4686773	gene_01391.t1	no	no	MGG_11231	other	kept
MQOP01000001.1	4689255	4692203	gene_01392.t1	no	no	MGG_01330	other	kept
MQOP01000001.1	4693920	4696807	gene_01393.t1	no	no	MGG_01329	eccDNA-absent	kept
MQOP01000001.1	4697868	4699057	gene_01394.t1	yes	no	MGG_01328	other	kept
MQOP01000001.1	4700396	4703435	gene_01395.t1	no	no	MGG_01327	other	kept
MQOP01000001.1	4703763	4707078	gene_01396.t1	no	no	MGG_01326	other	kept
MQOP01000001.1	4709429	4710838	gene_01397.t1	no	no	MGG_01325	other	kept
MQOP01000001.1	4711441	4714280	gene_01398.t1	no	no	MGG_01324	eccDNA-absent	kept
MQOP01000001.1	4715086	4716789	gene_01399.t1	no	no	MGG_01323	other	kept
MQOP01000001.1	4717766	4719277	gene_01400.t1	no	no	MGG_15672	eccDNA-absent	kept
MQOP01000001.1	4719676	4720090	gene_01401.t1	no	no	unknown	other	kept
MQOP01000001.1	4720606	4722549	gene_01402.t1	no	no	MGG_15671	other	kept
MQOP01000001.1	4723415	4725308	gene_01403.t1	no	no	MGG_01319	eccDNA-absent	kept
MQOP01000001.1	4726085	4727509	gene_01404.t1	no	no	MGG_01318	other	kept
MQOP01000001.1	4727877	4729836	gene_01405.t1	no	no	MGG_15670	other	kept
MQOP01000001.1	4731049	4733019	gene_01406.t1	no	no	MGG_15669	eccDNA-absent	kept
MQOP01000001.1	4733078	4734449	gene_01407.t1	no	no	MGG_01315	other	kept
MQOP01000001.1	4734721	4737457	gene_01408.t1	no	no	MGG_15668	other	kept
MQOP01000001.1	4737943	4739275	gene_01409.t1	no	no	MGG_15667	other	kept
MQOP01000001.1	4739700	4740324	gene_01410.t1	no	no	MGG_01312	other	kept
MQOP01000001.1	4741083	4745209	gene_01411.t1	no	no	MGG_14775	other	kept
MQOP01000001.1	4747121	4750261	gene_01412.t1	no	no	MGG_01311	eccDNA-absent	kept
MQOP01000001.1	4750616	4751452	gene_01413.t1	no	no	MGG_01310	other	kept
MQOP01000001.1	4752384	4755070	gene_01414.t1	no	no	MGG_01309	other	kept
MQOP01000001.1	4755479	4757975	gene_01415.t1	no	no	MGG_11236	eccDNA-absent	kept
MQOP01000001.1	4759703	4762877	gene_01416.t1	no	no	MGG_01308	other	kept
MQOP01000001.1	4762962	4763349	gene_01417.t1	no	no	unknown	other	kept
MQOP01000001.1	4765082	4766723	gene_01418.t1	no	no	MGG_01306	other	kept
MQOP01000001.1	4766917	4768281	gene_01419.t1	no	no	MGG_01305	other	kept
MQOP01000001.1	4770633	4772826	gene_01420.t1	no	no	MGG_01304	other	kept
MQOP01000001.1	4772908	4774790	gene_01421.t1	no	no	MGG_01303	other	lost
MQOP01000001.1	4775610	4776773	gene_01422.t1	no	no	MGG_01302	other	kept
MQOP01000001.1	4776784	4779098	gene_01423.t1	no	no	MGG_01301	other	kept
MQOP01000001.1	4779937	4782112	gene_01424.t1	no	no	MGG_01300	other	kept
MQOP01000001.1	4782505	4791530	gene_01425.t1	no	no	MGG_01299	eccDNA-absent	kept
MQOP01000001.1	4793336	4794723	gene_01426.t1	no	no	MGG_01298	other	kept
MQOP01000001.1	4797483	4798457	gene_01427.t1	no	no	MGG_01297	other	kept
MQOP01000001.1	4798563	4800917	gene_01428.t1	no	no	MGG_01296	other	kept
MQOP01000001.1	4801780	4802709	gene_01429.t1	no	no	MGG_01295	other	kept
MQOP01000001.1	4805407	4808818	gene_01430.t1	no	no	MGG_01294	other	kept
MQOP01000001.1	4809619	4810420	gene_01431.t1	no	no	MGG_01293	other	kept
MQOP01000001.1	4810791	4812971	gene_01432.t1	no	no	MGG_01292	eccDNA-absent	kept
MQOP01000001.1	4814193	4817311	gene_01433.t1	no	no	MGG_01291	other	kept
MQOP01000001.1	4817489	4820208	gene_01434.t1	no	no	MGG_01290	other	kept
MQOP01000001.1	4820292	4822163	gene_01435.t1	no	no	unknown	other	kept
MQOP01000001.1	4822740	4825028	gene_01436.t1	no	no	MGG_01288	other	kept
MQOP01000001.1	4825180	4828517	gene_01437.t1	no	no	MGG_11237	eccDNA-absent	kept
MQOP01000001.1	4830714	4831232	gene_01438.t1	no	no	MGG_15665	other	lost
MQOP01000001.1	4834065	4834357	gene_01439.t1	no	no	MGG_15663	eccDNA-associated	kept
MQOP01000001.1	4837207	4839633	gene_01440.t1	no	no	RAM1	other	kept
MQOP01000001.1	4840589	4841583	gene_01441.t1	no	no	unknown	other	kept
MQOP01000001.1	4843628	4847291	gene_01442.t1	no	no	MGG_01285	eccDNA-absent	kept
MQOP01000001.1	4849220	4850586	gene_01443.t1	no	no	MGG_01284	other	kept
MQOP01000001.1	4851815	4852825	gene_01444.t1	no	no	MGG_01282	other	kept
MQOP01000001.1	4853517	4855854	gene_01445.t1	no	no	MGG_11239	other	kept
MQOP01000001.1	4855991	4858144	gene_01446.t1	no	no	MGG_01281	other	kept
MQOP01000001.1	4858728	4859343	gene_01447.t1	no	no	MGG_15660	other	kept
MQOP01000001.1	4859767	4864054	gene_01448.t1	no	no	MGG_01279	eccDNA-absent	kept
MQOP01000001.1	4865881	4867707	gene_01449.t1	no	no	MGG_11240	other	kept
MQOP01000001.1	4867858	4870092	gene_01450.t1	no	no	unknown	other	kept
MQOP01000001.1	4871042	4872672	gene_01451.t1	no	no	MGG_01277	other	kept
MQOP01000001.1	4873269	4874270	gene_01452.t1	no	no	MGG_01276	other	kept
MQOP01000001.1	4876551	4877185	gene_01453.t1	no	no	unknown	other	kept
MQOP01000001.1	4877550	4880030	gene_01454.t1	no	no	MGG_01275	other	lost
MQOP01000001.1	4881901	4883139	gene_01455.t1	no	no	MGG_01274	other	kept
MQOP01000001.1	4886299	4888965	gene_01456.t1	no	no	MGG_11243	other	kept
MQOP01000001.1	4889905	4891401	gene_01457.t1	no	no	MGG_11026	other	kept
MQOP01000001.1	4894215	4895746	gene_01458.t1	no	no	MGG_01273	other	kept
MQOP01000001.1	4898189	4901284	gene_01459.t1	no	no	MGG_01272	eccDNA-absent	kept
MQOP01000001.1	4901442	4902278	gene_01460.t1	no	no	MGG_01271	other	kept
MQOP01000001.1	4902363	4903473	gene_01461.t1	no	no	MGG_01270	other	kept
MQOP01000001.1	4904881	4906329	gene_01462.t1	no	no	MGG_01269	other	kept
MQOP01000001.1	4908158	4910697	gene_01463.t1	no	no	MGG_01268	other	kept
MQOP01000001.1	4911170	4911593	gene_01464.t1	no	no	MGG_01267	other	kept
MQOP01000001.1	4912055	4912791	gene_01465.t1	no	no	MGG_11244	other	kept
MQOP01000001.1	4913268	4914878	gene_01466.t1	no	no	MGG_01266	other	kept
MQOP01000001.1	4915494	4916762	gene_01467.t1	no	no	MGG_01265	other	kept
MQOP01000001.1	4916776	4919658	gene_01468.t1	no	no	MGG_01264	other	kept
MQOP01000001.1	4920623	4920968	gene_01469.t1	no	no	MGG_15657	other	kept
MQOP01000001.1	4921354	4923641	gene_01470.t1	no	no	MGG_11246	other	kept
MQOP01000001.1	4924903	4927997	gene_01471.t1	no	no	MGG_01261	other	kept
MQOP01000001.1	4929548	4931344	gene_01472.t1	no	no	MGG_01260	other	kept
MQOP01000001.1	4932919	4934678	gene_01473.t1	no	no	MGG_01259	other	kept
MQOP01000001.1	4935379	4936904	gene_01474.t1	no	no	MGG_01258	other	kept
MQOP01000001.1	4937490	4939110	gene_01475.t1	no	no	MGG_01257	other	kept
MQOP01000001.1	4940162	4942208	gene_01476.t1	no	no	MGG_01256	other	kept
MQOP01000001.1	4943492	4945784	gene_01477.t1	no	no	MGG_11247	other	kept
MQOP01000001.1	4946693	4948816	gene_01478.t1	no	no	MGG_01255	other	kept
MQOP01000001.1	4948937	4950175	gene_01479.t1	no	no	MGG_15656	other	kept
MQOP01000001.1	4954689	4955420	gene_01480.t1	no	no	MGG_14774	other	kept
MQOP01000001.1	4956077	4957873	gene_01481.t1	no	no	MGG_14526	other	kept
MQOP01000001.1	4957972	4959116	gene_01482.t1	no	no	unknown	other	kept
MQOP01000001.1	4959220	4959961	gene_01483.t1	no	no	unknown	other	kept
MQOP01000001.1	4961634	4962006	gene_01484.t1	no	no	unknown	other	kept
MQOP01000001.1	4962058	4962430	gene_01485.t1	no	no	MGG_15655	other	kept
MQOP01000001.1	4963543	4964545	gene_01486.t1	no	no	unknown	other	kept
MQOP01000001.1	4966909	4969675	gene_01487.t1	no	no	MGG_14773	other	kept
MQOP01000001.1	4970652	4972591	gene_01488.t1	no	no	MGG_14772	other	kept
MQOP01000001.1	4973018	4975143	gene_01489.t1	no	no	MGG_11252	eccDNA-absent	kept
MQOP01000001.1	4975676	4977585	gene_01490.t1	no	no	MGG_01248	other	kept
MQOP01000001.1	4978938	4980601	gene_01491.t1	no	no	MGG_01247	other	kept
MQOP01000001.1	4980999	4981505	gene_01492.t1	no	no	MGG_01246	other	kept
MQOP01000001.1	4981959	4984102	gene_01493.t1	no	no	MGG_01245	other	kept
MQOP01000001.1	4986639	4990709	gene_01494.t1	no	no	MGG_01244	eccDNA-absent	kept
MQOP01000001.1	4992112	4994232	gene_01495.t1	no	no	MGG_01243	other	kept
MQOP01000001.1	4995346	4996058	gene_01496.t1	no	no	MGG_11255	other	kept
MQOP01000001.1	4996312	4998386	gene_01497.t1	no	no	MGG_11256	eccDNA-absent	kept
MQOP01000001.1	4998387	5000035	gene_01498.t1	no	no	MGG_11257	other	kept
MQOP01000001.1	5005979	5007624	gene_01499.t1	no	no	MGG_01240	other	kept
MQOP01000001.1	5008402	5009478	gene_01500.t1	no	no	MGG_01239	other	kept
MQOP01000001.1	5010052	5015771	gene_01501.t1	no	no	MGG_01238	eccDNA-absent	kept
MQOP01000001.1	5016043	5019579	gene_01502.t1	no	no	MGG_01237	eccDNA-absent	kept
MQOP01000001.1	5021295	5023076	gene_01503.t1	no	no	MGG_01236	other	kept
MQOP01000001.1	5023990	5027105	gene_01504.t1	no	no	MGG_01235	eccDNA-absent	kept
MQOP01000001.1	5034473	5035913	gene_01505.t1	no	no	LAE1	other	lost
MQOP01000001.1	5039365	5041515	gene_01506.t1	no	no	MGG_01232	other	kept
MQOP01000001.1	5041732	5043759	gene_01507.t1	no	no	MGG_01231	other	kept
MQOP01000001.1	5044707	5046849	gene_01508.t1	no	no	MGG_01230	other	kept
MQOP01000001.1	5047385	5048682	gene_01509.t1	no	no	MGG_01229	other	kept
MQOP01000001.1	5049147	5049377	gene_01510.t1	no	no	unknown	eccDNA-associated	kept
MQOP01000001.1	5053627	5058951	gene_01511.t1	no	no	MGG_01227	eccDNA-absent	kept
MQOP01000001.1	5059321	5062457	gene_01512.t1	no	no	MGG_11259	eccDNA-absent	kept
MQOP01000001.1	5067425	5068005	gene_01513.t1	no	no	unknown	eccDNA-associated	kept
MQOP01000001.1	5068261	5068627	gene_01514.t1	no	no	unknown	eccDNA-associated	kept
MQOP01000001.1	5072959	5075616	gene_01515.t1	no	no	MGG_11261	other	kept
MQOP01000001.1	5076793	5077351	gene_01516.t1	no	no	unknown	other	kept
MQOP01000001.1	5079669	5081021	gene_01517.t1	no	no	MGG_15646	other	kept
MQOP01000001.1	5081225	5084459	gene_01518.t1	no	no	MGG_01224	other	kept
MQOP01000001.1	5085056	5086246	gene_01519.t1	no	no	MGG_01223	other	kept
MQOP01000001.1	5086339	5087328	gene_01520.t1	no	no	MGG_01222	other	kept
MQOP01000001.1	5088438	5089746	gene_01521.t1	no	no	unknown	other	kept
MQOP01000001.1	5090187	5091551	gene_01522.t1	no	no	MGG_01220	other	kept
MQOP01000001.1	5093396	5094850	gene_01523.t1	no	no	unknown	eccDNA-absent	kept
MQOP01000001.1	5100271	5105274	gene_01524.t1	no	no	MGG_01218	eccDNA-absent	kept
MQOP01000001.1	5106727	5109828	gene_01525.t1	no	no	MGG_01217	other	lost
MQOP01000001.1	5110750	5111583	gene_01526.t1	no	no	MGG_15645	other	lost
MQOP01000001.1	5112241	5113257	gene_01527.t1	no	no	MGG_15644	other	lost
MQOP01000001.1	5114544	5115289	gene_01528.t1	no	no	unknown	eccDNA-associated	kept
MQOP01000001.1	5121377	5125611	gene_01529.t1	no	no	MGG_01215	eccDNA-absent	kept
MQOP01000001.1	5125858	5126658	gene_01530.t1	no	no	MGG_01214	other	kept
MQOP01000001.1	5128937	5130049	gene_01531.t1	no	no	MGG_01213	other	kept
MQOP01000001.1	5131120	5132984	gene_01532.t1	no	no	MGG_01212	other	kept
MQOP01000001.1	5134044	5135699	gene_01533.t1	no	no	MGG_01211	other	kept
MQOP01000001.1	5136408	5138147	gene_01534.t1	no	no	MGG_01210	other	kept
MQOP01000001.1	5142936	5143340	gene_01535.t1	no	no	unknown	eccDNA-associated	kept
MQOP01000001.1	5145161	5149957	gene_01536.t1	no	no	MGG_01209	other	kept
MQOP01000001.1	5150235	5152213	gene_01537.t1	no	no	MGG_01208	other	kept
MQOP01000001.1	5152237	5157578	gene_01538.t1	no	no	MGG_01207	eccDNA-absent	kept
MQOP01000001.1	5159521	5161347	gene_01539.t1	no	no	MGG_01206	other	kept
MQOP01000001.1	5163214	5165951	gene_01540.t1	no	no	DUS3	other	kept
MQOP01000001.1	5166050	5166400	gene_01541.t1	no	no	unknown	other	kept
MQOP01000001.1	5166954	5170464	gene_01542.t1	no	no	MIG1	eccDNA-absent	kept
MQOP01000001.1	5172260	5172762	gene_01543.t1	no	no	MGG_15640	other	kept
MQOP01000001.1	5174530	5176476	gene_01544.t1	no	no	unknown	other	kept
MQOP01000001.1	5177680	5179562	gene_01545.t1	no	no	MGG_11267	other	kept
MQOP01000001.1	5182466	5184989	gene_01546.t1	no	no	MGG_01202	other	kept
MQOP01000001.1	5185168	5188131	gene_01547.t1	no	no	MGG_01201	other	kept
MQOP01000001.1	5188551	5190487	gene_01548.t1	no	no	MGG_11269	other	kept
MQOP01000001.1	5191480	5193624	gene_01549.t1	no	no	MGG_11270	other	kept
MQOP01000001.1	5194041	5195048	gene_01550.t1	no	no	MGG_01199	other	kept
MQOP01000001.1	5196201	5197729	gene_01551.t1	no	no	MGG_11271	other	kept
MQOP01000001.1	5198699	5200517	gene_01552.t1	no	no	MGG_01198	other	kept
MQOP01000001.1	5204775	5209804	gene_01553.t1	no	no	MGG_01196	eccDNA-absent	kept
MQOP01000001.1	5210412	5211253	gene_01554.t1	no	no	MGG_01195	other	kept
MQOP01000001.1	5212263	5212778	gene_01555.t1	no	no	MGG_15637	other	kept
MQOP01000001.1	5214275	5216694	gene_01556.t1	no	no	MGG_15636	eccDNA-absent	kept
MQOP01000001.1	5225105	5225544	gene_01557.t1	no	no	unknown	eccDNA-associated	kept
MQOP01000001.1	5228534	5231964	gene_01558.t1	no	no	GT2	other	kept
MQOP01000001.1	5239164	5241185	gene_01559.t1	no	no	MGG_11274	eccDNA-absent	kept
MQOP01000001.1	5242739	5244368	gene_01560.t1	no	no	MGG_01190	other	kept
MQOP01000001.1	5246044	5246235	gene_01561.t1	no	no	unknown	other	kept
MQOP01000001.1	5246237	5246721	gene_01562.t1	no	no	MGG_15635	other	kept
MQOP01000001.1	5250489	5252072	gene_01563.t1	no	no	MGG_01189	eccDNA-absent	kept
MQOP01000001.1	5254100	5254696	gene_01564.t1	yes	no	MGG_01188	other	kept
MQOP01000001.1	5255352	5257197	gene_01565.t1	no	no	MGG_15634	other	kept
MQOP01000001.1	5259041	5260724	gene_01566.t1	no	no	MGG_01186	other	kept
MQOP01000001.1	5262821	5265117	gene_01567.t1	no	no	MGG_11278	other	kept
MQOP01000001.1	5266201	5267183	gene_01568.t1	no	no	MGG_01185	eccDNA-associated	lost
MQOP01000001.1	5267850	5270537	gene_01569.t1	no	no	MGG_11279	other	lost
MQOP01000001.1	5271410	5272709	gene_01570.t1	no	no	unknown	other	kept
MQOP01000001.1	5273164	5275206	gene_01571.t1	no	no	NOP7	other	kept
MQOP01000001.1	5276070	5277338	gene_01572.t1	no	no	MGG_01182	other	kept
MQOP01000001.1	5278027	5279938	gene_01573.t1	no	no	MGG_01181	eccDNA-absent	kept
MQOP01000001.1	5280114	5281943	gene_01574.t1	no	no	unknown	other	kept
MQOP01000001.1	5282174	5283524	gene_01575.t1	no	no	MGG_01179	other	kept
MQOP01000001.1	5284612	5287353	gene_01576.t1	no	no	MGG_01178	eccDNA-absent	kept
MQOP01000001.1	5288630	5289295	gene_01577.t1	no	no	MGG_01177	other	kept
MQOP01000001.1	5290446	5291971	gene_01578.t1	no	no	MGG_01176	other	kept
MQOP01000001.1	5292465	5296171	gene_01579.t1	no	no	MGG_01175	eccDNA-absent	kept
MQOP01000001.1	5296693	5299284	gene_01580.t1	no	no	MGG_01174	eccDNA-absent	kept
MQOP01000001.1	5299914	5300300	gene_01581.t1	yes	no	MGG_01173	other	kept
MQOP01000001.1	5301877	5302320	gene_01582.t1	no	no	unknown	other	kept
MQOP01000001.1	5304438	5308618	gene_01583.t1	no	no	MGG_01172	eccDNA-absent	kept
MQOP01000001.1	5310438	5312888	gene_01584.t1	no	no	MGG_01171	other	kept
MQOP01000001.1	5313658	5314677	gene_01585.t1	no	no	unknown	other	kept
MQOP01000001.1	5316569	5317651	gene_01586.t1	no	no	MGG_01169	other	kept
MQOP01000001.1	5318625	5320302	gene_01587.t1	no	no	MGG_01168	other	kept
MQOP01000001.1	5320430	5322467	gene_01588.t1	no	no	MGG_11282	eccDNA-absent	kept
MQOP01000001.1	5344087	5345169	gene_01589.t1	no	no	MGG_01166	other	kept
MQOP01000001.1	5345519	5348641	gene_01590.t1	no	no	MGG_01165	eccDNA-absent	kept
MQOP01000001.1	5349816	5350221	gene_01591.t1	no	no	MGG_11284	eccDNA-associated	lost
MQOP01000001.1	5351581	5353657	gene_01592.t1	no	no	MGG_01163	other	kept
MQOP01000001.1	5353827	5356037	gene_01593.t1	no	no	MGG_14499	other	kept
MQOP01000002.1	9864	10377	gene_01594.t1	no	no	MGG_16787	other	lost
MQOP01000002.1	16046	17136	gene_01595.t1	no	no	unknown	other	lost
MQOP01000002.1	24940	26919	gene_01596.t1	no	no	MGG_05785	eccDNA-absent	kept
MQOP01000002.1	31049	31526	gene_01597.t1	no	no	unknown	other	kept
MQOP01000002.1	51544	53091	gene_01598.t1	no	no	MGG_05787	eccDNA-absent	lost
MQOP01000002.1	54156	55121	gene_01599.t1	no	no	MGG_05788	other	lost
MQOP01000002.1	55438	56146	gene_01600.t1	no	no	MGG_05789	other	lost
MQOP01000002.1	57852	59824	gene_01601.t1	no	no	MGG_05790	other	lost
MQOP01000002.1	60408	60932	gene_01602.t1	no	no	unknown	eccDNA-absent	kept
MQOP01000002.1	62732	62969	gene_01603.t1	no	no	MGG_16779	other	lost
MQOP01000002.1	63881	64357	gene_01604.t1	no	no	MGG_05792	other	lost
MQOP01000002.1	66571	67324	gene_01605.t1	no	no	MGG_16780	other	lost
MQOP01000002.1	80737	82362	gene_01606.t1	no	no	MGG_05797	other	lost
MQOP01000002.1	83304	84521	gene_01607.t1	no	no	MGG_05798	other	lost
MQOP01000002.1	86282	88077	gene_01608.t1	no	no	MGG_05800	other	lost
MQOP01000002.1	91582	92640	gene_01609.t1	no	no	MGG_05802	eccDNA-absent	lost
MQOP01000002.1	93815	95683	gene_01610.t1	no	no	MGG_05803	other	lost
MQOP01000002.1	96459	100254	gene_01611.t1	no	no	MGG_13309	eccDNA-absent	lost
MQOP01000002.1	102153	103532	gene_01612.t1	no	no	MGG_13308	other	kept
MQOP01000002.1	103909	107094	gene_01613.t1	no	no	MGG_05804	eccDNA-absent	kept
MQOP01000002.1	108374	109111	gene_01614.t1	yes	no	MGG_05805	other	kept
MQOP01000002.1	111032	114127	gene_01615.t1	no	no	MGG_05806	other	kept
MQOP01000002.1	114751	116178	gene_01616.t1	no	no	MGG_05807	other	kept
MQOP01000002.1	116615	118751	gene_01617.t1	no	no	MGG_05808	other	kept
MQOP01000002.1	119497	121683	gene_01618.t1	no	no	MGG_05809	other	kept
MQOP01000002.1	126339	129878	gene_01619.t1	no	no	MGG_05811	other	kept
MQOP01000002.1	132686	134082	gene_01620.t1	no	no	MGG_05812	eccDNA-absent	kept
MQOP01000002.1	134372	134859	gene_01621.t1	no	no	MGG_05813	other	kept
MQOP01000002.1	135857	137967	gene_01622.t1	no	no	MGG_05814	other	kept
MQOP01000002.1	138236	139228	gene_01623.t1	no	no	MGG_05815	other	kept
MQOP01000002.1	140081	142558	gene_01624.t1	no	no	MGG_05816	other	kept
MQOP01000002.1	142701	144903	gene_01625.t1	no	no	MGG_05817	other	kept
MQOP01000002.1	145750	146121	gene_01626.t1	no	no	unknown	other	kept
MQOP01000002.1	174725	175745	gene_01627.t1	no	no	MGG_05819	eccDNA-absent	kept
MQOP01000002.1	176979	177810	gene_01628.t1	no	no	MGG_16696	other	kept
MQOP01000002.1	179870	180325	gene_01629.t1	no	no	MGG_05821	other	kept
MQOP01000002.1	185964	186260	gene_01630.t1	no	no	MGG_16697	other	kept
MQOP01000002.1	187663	188143	gene_01631.t1	yes	no	MGG_16698	other	lost
MQOP01000002.1	190729	190908	gene_01632.t1	yes	no	unknown	eccDNA-associated	lost
MQOP01000002.1	192395	193845	gene_01633.t1	no	no	MGG_05824	other	lost
MQOP01000002.1	194550	196289	gene_01634.t1	no	no	MGG_05825	other	lost
MQOP01000002.1	196564	197637	gene_01635.t1	no	no	MGG_05826	other	lost
MQOP01000002.1	200937	202265	gene_01636.t1	no	no	MGG_05827	other	lost
MQOP01000002.1	203038	204087	gene_01637.t1	no	no	MGG_05828	other	lost
MQOP01000002.1	204163	206627	gene_01638.t1	no	no	unknown	eccDNA-absent	lost
MQOP01000002.1	207450	209459	gene_01639.t1	no	no	MGG_05830	other	lost
MQOP01000002.1	210490	211065	gene_01640.t1	yes	no	MGG_05831	other	lost
MQOP01000002.1	211940	213175	gene_01641.t1	no	no	MGG_05832	other	lost
MQOP01000002.1	214902	216692	gene_01642.t1	no	no	MGG_05833	other	lost
MQOP01000002.1	255850	257028	gene_01643.t1	no	no	MGG_05841	other	lost
MQOP01000002.1	257781	258306	gene_01644.t1	no	no	MGG_16701	other	lost
MQOP01000002.1	258588	260416	gene_01645.t1	no	no	MGG_05843	other	kept
MQOP01000002.1	260417	262451	gene_01646.t1	no	no	MGG_05844	other	kept
MQOP01000002.1	263247	265115	gene_01647.t1	no	no	MGG_05845	other	kept
MQOP01000002.1	266539	268042	gene_01648.t1	no	no	unknown	other	kept
MQOP01000002.1	270557	272429	gene_01649.t1	no	no	MGG_05847	other	kept
MQOP01000002.1	275891	278057	gene_01650.t1	no	no	MGG_05849	other	kept
MQOP01000002.1	278348	279824	gene_01651.t1	no	no	unknown	other	kept
MQOP01000002.1	282683	282997	gene_01652.t1	no	no	unknown	other	lost
MQOP01000002.1	285043	285996	gene_01653.t1	no	no	MGG_05852	eccDNA-absent	kept
MQOP01000002.1	289505	290761	gene_01654.t1	no	no	MGG_05853	other	kept
MQOP01000002.1	291808	293883	gene_01655.t1	no	no	MGG_05854	eccDNA-absent	kept
MQOP01000002.1	296468	299172	gene_01656.t1	no	no	MGG_05855	other	lost
MQOP01000002.1	303088	303473	gene_01657.t1	no	no	unknown	other	lost
MQOP01000002.1	304218	308829	gene_01658.t1	no	no	MGG_05856	eccDNA-absent	kept
MQOP01000002.1	308895	309074	gene_01659.t1	no	no	unknown	eccDNA-associated	kept
MQOP01000002.1	310716	312912	gene_01660.t1	no	no	MGG_05857	other	kept
MQOP01000002.1	313363	315123	gene_01661.t1	no	no	MGG_16706	other	kept
MQOP01000002.1	315470	316915	gene_01662.t1	no	no	MGG_16707	other	kept
MQOP01000002.1	316987	319444	gene_01663.t1	no	no	MGG_13292	other	kept
MQOP01000002.1	321258	323648	gene_01664.t1	no	no	MGG_13291	other	lost
MQOP01000002.1	324203	325327	gene_01665.t1	no	no	MGG_13290	other	kept
MQOP01000002.1	326997	327420	gene_01666.t1	no	no	unknown	other	kept
MQOP01000002.1	328312	329553	gene_01667.t1	no	no	MGG_05860	other	kept
MQOP01000002.1	330302	332048	gene_01668.t1	no	no	MGG_05861	other	kept
MQOP01000002.1	333341	334498	gene_01669.t1	no	no	MGG_05862	other	lost
MQOP01000002.1	336860	338026	gene_01670.t1	no	no	MGG_05863	other	kept
MQOP01000002.1	340406	343276	gene_01671.t1	no	no	MGG_05864	eccDNA-absent	kept
MQOP01000002.1	345239	348808	gene_01672.t1	no	no	MGG_05865	eccDNA-absent	kept
MQOP01000002.1	349195	350996	gene_01673.t1	no	no	MGG_16709	other	kept
MQOP01000002.1	351622	351987	gene_01674.t1	no	no	unknown	other	kept
MQOP01000002.1	353209	354618	gene_01675.t1	no	no	MGG_16710	other	kept
MQOP01000002.1	355480	359232	gene_01676.t1	no	no	MGG_16711	eccDNA-absent	kept
MQOP01000002.1	359966	361084	gene_01677.t1	no	no	unknown	other	kept
MQOP01000002.1	362643	365354	gene_01678.t1	no	no	MGG_05871	other	kept
MQOP01000002.1	365564	367461	gene_01679.t1	no	no	MGG_13286	other	kept
MQOP01000002.1	369002	371753	gene_01680.t1	no	no	MGG_05874	eccDNA-absent	kept
MQOP01000002.1	372031	373100	gene_01681.t1	yes	no	MGG_05875	other	kept
MQOP01000002.1	374756	377305	gene_01682.t1	no	no	MGG_15242	eccDNA-absent	kept
MQOP01000002.1	377851	379155	gene_01683.t1	no	no	MGG_15241	other	kept
MQOP01000002.1	379615	379863	gene_01684.t1	no	no	unknown	other	kept
MQOP01000002.1	380817	382785	gene_01685.t1	no	no	MGG_05878	other	kept
MQOP01000002.1	383237	384682	gene_01686.t1	no	no	MGG_05879	other	kept
MQOP01000002.1	385452	386624	gene_01687.t1	no	no	MGG_05880	eccDNA-associated	kept
MQOP01000002.1	387615	389570	gene_01688.t1	no	no	MGG_05881	other	kept
MQOP01000002.1	393347	394549	gene_01689.t1	no	no	MGG_05883	eccDNA-absent	lost
MQOP01000002.1	395083	395448	gene_01690.t1	yes	no	unknown	other	lost
MQOP01000002.1	396310	397176	gene_01691.t1	no	no	MGG_13283	other	lost
MQOP01000002.1	403753	404490	gene_01692.t1	yes	no	MGG_05887	other	lost
MQOP01000002.1	406144	408315	gene_01693.t1	no	no	MGG_05888	other	kept
MQOP01000002.1	409110	410976	gene_01694.t1	no	no	MGG_05889	other	kept
MQOP01000002.1	412632	416806	gene_01695.t1	no	no	MGG_05890	eccDNA-absent	kept
MQOP01000002.1	417320	420194	gene_01696.t1	no	no	MGG_05891	other	kept
MQOP01000002.1	420456	421382	gene_01697.t1	no	no	MGG_05892	other	lost
MQOP01000002.1	421842	422096	gene_01698.t1	no	no	MGG_05893	other	kept
MQOP01000002.1	432355	432956	gene_01699.t1	no	no	MGG_05897	other	kept
MQOP01000002.1	433323	436977	gene_01700.t1	no	no	MGG_13279	eccDNA-absent	kept
MQOP01000002.1	440374	444476	gene_01701.t1	no	no	MGG_05899	eccDNA-absent	kept
MQOP01000002.1	444998	449884	gene_01702.t1	no	no	MGG_05900	other	kept
MQOP01000002.1	450942	453109	gene_01703.t1	no	no	MGG_05901	other	kept
MQOP01000002.1	455660	458158	gene_01704.t1	no	no	unknown	eccDNA-absent	kept
MQOP01000002.1	464048	465827	gene_01705.t1	no	no	unknown	other	kept
MQOP01000002.1	466629	469649	gene_01706.t1	no	no	MGG_05904	other	lost
MQOP01000002.1	471399	473969	gene_01707.t1	no	no	MGG_05905	eccDNA-absent	kept
MQOP01000002.1	475760	476772	gene_01708.t1	no	no	MGG_13277	other	kept
MQOP01000002.1	478355	478950	gene_01709.t1	no	no	MGG_05907	other	kept
MQOP01000002.1	480148	481777	gene_01710.t1	no	no	MGG_05908	other	kept
MQOP01000002.1	482210	482921	gene_01711.t1	no	no	MGG_13276	other	lost
MQOP01000002.1	483463	485404	gene_01712.t1	no	no	MGG_05910	eccDNA-absent	kept
MQOP01000002.1	485738	486913	gene_01713.t1	no	no	MGG_13275	other	lost
MQOP01000002.1	487229	487823	gene_01714.t1	no	no	unknown	other	kept
MQOP01000002.1	489628	489930	gene_01715.t1	no	no	unknown	eccDNA-associated	kept
MQOP01000002.1	490810	492234	gene_01716.t1	no	no	MGG_05912	other	lost
MQOP01000002.1	492617	493273	gene_01717.t1	no	no	MGG_05913	other	lost
MQOP01000002.1	494813	495911	gene_01718.t1	no	no	MGG_05914	other	kept
MQOP01000002.1	496212	497356	gene_01719.t1	no	no	MGG_05915	other	kept
MQOP01000002.1	503643	503828	gene_01720.t1	yes	no	MGG_16714	other	kept
MQOP01000002.1	505393	506981	gene_01721.t1	no	no	MGG_13269	other	kept
MQOP01000002.1	508926	509093	gene_01722.t1	yes	no	unknown	eccDNA-associated	lost
MQOP01000002.1	540960	544722	gene_01723.t1	no	no	unknown	eccDNA-absent	kept
MQOP01000002.1	545196	545872	gene_01724.t1	no	no	MGG_11030	other	lost
MQOP01000002.1	547319	548881	gene_01725.t1	no	no	MGG_13262	other	lost
MQOP01000002.1	549158	550862	gene_01726.t1	no	no	MGG_13261	other	kept
MQOP01000002.1	552656	553260	gene_01727.t1	no	no	unknown	other	lost
MQOP01000002.1	553468	555510	gene_01728.t1	no	no	MGG_15239	eccDNA-absent	lost
MQOP01000002.1	557613	558461	gene_01729.t1	no	no	MGG_13256	eccDNA-absent	kept
MQOP01000002.1	561221	563279	gene_01730.t1	no	no	MGG_05924	other	lost
MQOP01000002.1	563795	564370	gene_01731.t1	no	no	MGG_05925	other	lost
MQOP01000002.1	566501	567718	gene_01732.t1	no	no	MGG_05926	other	lost
MQOP01000002.1	568079	569158	gene_01733.t1	no	no	MGG_05927	other	kept
MQOP01000002.1	571191	572523	gene_01734.t1	no	no	MGG_13255	other	kept
MQOP01000002.1	573434	574697	gene_01735.t1	no	no	MGG_13254	eccDNA-absent	kept
MQOP01000002.1	575119	575325	gene_01736.t1	no	no	MGG_16717	eccDNA-associated	kept
MQOP01000002.1	576979	579071	gene_01737.t1	no	no	MGG_13253	eccDNA-absent	lost
MQOP01000002.1	579837	583782	gene_01738.t1	no	no	MGG_05929	other	kept
MQOP01000002.1	586911	588906	gene_01739.t1	no	no	MEP	eccDNA-absent	kept
MQOP01000002.1	591152	594160	gene_01740.t1	no	no	MGG_15238	other	kept
MQOP01000002.1	594333	595766	gene_01741.t1	no	no	MGG_05931	eccDNA-absent	kept
MQOP01000002.1	597703	600049	gene_01742.t1	no	no	MGG_16718	eccDNA-absent	lost
MQOP01000002.1	600322	600961	gene_01743.t1	no	no	MGG_15236	other	kept
MQOP01000002.1	601510	604170	gene_01744.t1	no	no	MGG_05933	other	kept
MQOP01000002.1	606315	609189	gene_01745.t1	no	no	MGG_05934	other	kept
MQOP01000002.1	609326	610147	gene_01746.t1	no	no	MGG_15235	other	kept
MQOP01000002.1	610323	611971	gene_01747.t1	no	no	MGG_05936	other	kept
MQOP01000002.1	612940	616658	gene_01748.t1	no	no	MGG_05937	other	kept
MQOP01000002.1	617456	618811	gene_01749.t1	no	no	MGG_05938	other	kept
MQOP01000002.1	619094	621649	gene_01750.t1	no	no	MGG_05939	other	kept
MQOP01000002.1	623068	624207	gene_01751.t1	no	no	MGG_05940	other	kept
MQOP01000002.1	625062	626979	gene_01752.t1	no	no	MGG_05941	other	kept
MQOP01000002.1	627652	629752	gene_01753.t1	no	no	MGG_05942	other	kept
MQOP01000002.1	630902	631597	gene_01754.t1	yes	no	MGG_05943	other	kept
MQOP01000002.1	632146	632619	gene_01755.t1	no	no	MGG_13248	other	kept
MQOP01000002.1	633415	633594	gene_01756.t1	no	no	unknown	eccDNA-associated	kept
MQOP01000002.1	634152	635810	gene_01757.t1	no	no	COX10	other	lost
MQOP01000002.1	637511	638640	gene_01758.t1	no	no	MGG_05945	other	kept
MQOP01000002.1	642907	643377	gene_01759.t1	no	no	unknown	other	kept
MQOP01000002.1	644040	646348	gene_01760.t1	no	no	MGG_05946	other	kept
MQOP01000002.1	648292	653074	gene_01761.t1	no	no	MGG_15234	other	kept
MQOP01000002.1	655004	658274	gene_01762.t1	no	no	unknown	other	kept
MQOP01000002.1	658275	660569	gene_01763.t1	no	no	MGG_05949	other	kept
MQOP01000002.1	661674	663916	gene_01764.t1	no	no	MGG_13246	other	kept
MQOP01000002.1	664156	666216	gene_01765.t1	no	no	MGG_13245	other	kept
MQOP01000002.1	667379	669541	gene_01766.t1	no	no	MGG_05951	eccDNA-absent	kept
MQOP01000002.1	670020	670307	gene_01767.t1	yes	no	MGG_16719	other	kept
MQOP01000002.1	670941	672916	gene_01768.t1	no	no	MGG_05952	other	kept
MQOP01000002.1	675025	676322	gene_01769.t1	no	no	MGG_16720	other	kept
MQOP01000002.1	677160	678944	gene_01770.t1	no	no	MGG_16721	eccDNA-absent	kept
MQOP01000002.1	680149	680458	gene_01771.t1	no	no	MGG_16722	other	kept
MQOP01000002.1	680781	681160	gene_01772.t1	no	no	unknown	eccDNA-associated	kept
MQOP01000002.1	681859	683803	gene_01773.t1	no	no	MGG_05955	other	kept
MQOP01000002.1	685291	687504	gene_01774.t1	no	no	MGG_05956	other	kept
MQOP01000002.1	687643	688839	gene_01775.t1	no	no	MGG_05957	other	kept
MQOP01000002.1	688886	689863	gene_01776.t1	no	no	MGG_05958	other	kept
MQOP01000002.1	691742	693661	gene_01777.t1	no	no	MGG_05959	other	kept
MQOP01000002.1	696697	703095	gene_01778.t1	no	no	MGG_05960	eccDNA-absent	kept
MQOP01000002.1	704303	704608	gene_01779.t1	no	no	MGG_16723	eccDNA-associated	kept
MQOP01000002.1	705070	706011	gene_01780.t1	no	no	MGG_16724	other	kept
MQOP01000002.1	706622	707479	gene_01781.t1	no	no	MGG_05961	other	kept
MQOP01000002.1	708509	709593	gene_01782.t1	no	no	MGG_05962	other	kept
MQOP01000002.1	709928	710845	gene_01783.t1	no	no	MGG_05963	other	kept
MQOP01000002.1	711133	712044	gene_01784.t1	no	no	MGG_05964	other	kept
MQOP01000002.1	712237	714449	gene_01785.t1	no	no	MGG_16725	other	kept
MQOP01000002.1	714452	716248	gene_01786.t1	no	no	MGG_16726	other	kept
MQOP01000002.1	716378	719115	gene_01787.t1	no	no	MGG_05967	other	kept
MQOP01000002.1	719806	720816	gene_01788.t1	no	no	MGG_13241	other	kept
MQOP01000002.1	723801	724297	gene_01789.t1	no	no	MGG_05968	other	kept
MQOP01000002.1	725882	727609	gene_01790.t1	no	no	MGG_05969	other	kept
MQOP01000002.1	728158	729095	gene_01791.t1	no	no	MGG_05970	eccDNA-absent	kept
MQOP01000002.1	729230	730245	gene_01792.t1	no	no	MGG_15233	other	kept
MQOP01000002.1	733175	733855	gene_01793.t1	no	no	MGG_05972	other	kept
MQOP01000002.1	734500	735073	gene_01794.t1	no	no	MGG_13240	other	kept
MQOP01000002.1	735725	739538	gene_01795.t1	no	no	MGG_13239	other	kept
MQOP01000002.1	741203	742547	gene_01796.t1	no	no	MGG_16728	other	kept
MQOP01000002.1	742892	744316	gene_01797.t1	no	no	MGG_16729	other	kept
MQOP01000002.1	745374	746591	gene_01798.t1	no	no	MGG_05976	other	kept
MQOP01000002.1	748003	749655	gene_01799.t1	no	no	MGG_05977	other	kept
MQOP01000002.1	750107	750753	gene_01800.t1	no	no	MGG_05978	eccDNA-associated	kept
MQOP01000002.1	751557	753768	gene_01801.t1	no	no	MGG_05979	other	kept
MQOP01000002.1	753921	754880	gene_01802.t1	no	no	MGG_05980	other	kept
MQOP01000002.1	756446	757317	gene_01803.t1	no	no	MGG_05981	other	kept
MQOP01000002.1	757778	758387	gene_01804.t1	yes	no	MGG_05982	eccDNA-associated	kept
MQOP01000002.1	760649	762743	gene_01805.t1	no	no	MGG_05983	other	lost
MQOP01000002.1	764091	766309	gene_01806.t1	no	no	MGG_05984	other	kept
MQOP01000002.1	767953	770088	gene_01807.t1	no	no	MGG_05985	other	kept
MQOP01000002.1	773513	774124	gene_01808.t1	no	no	MGG_05987	other	kept
MQOP01000002.1	776243	777564	gene_01809.t1	no	no	MGG_05988	other	kept
MQOP01000002.1	777972	780308	gene_01810.t1	no	no	MGG_05989	other	kept
MQOP01000002.1	781025	783567	gene_01811.t1	no	no	MGG_05990	other	kept
MQOP01000002.1	784192	788436	gene_01812.t1	no	no	MGG_05991	eccDNA-absent	kept
MQOP01000002.1	788708	790819	gene_01813.t1	no	no	MGG_05992	other	kept
MQOP01000002.1	792156	794535	gene_01814.t1	no	no	MGG_05993	other	kept
MQOP01000002.1	795034	799071	gene_01815.t1	no	no	MGG_05994	eccDNA-absent	kept
MQOP01000002.1	803014	804204	gene_01816.t1	no	no	MGG_05995	other	kept
MQOP01000002.1	804503	804909	gene_01817.t1	no	no	unknown	other	kept
MQOP01000002.1	805236	808570	gene_01818.t1	no	no	MGG_05996	eccDNA-absent	kept
MQOP01000002.1	810759	812108	gene_01819.t1	no	no	MGG_16733	other	kept
MQOP01000002.1	812959	819066	gene_01820.t1	no	no	ATG2	eccDNA-absent	kept
MQOP01000002.1	821032	821880	gene_01821.t1	no	no	MGG_05999	other	kept
MQOP01000002.1	822291	823106	gene_01822.t1	no	no	MGG_06000	other	kept
MQOP01000002.1	824361	826113	gene_01823.t1	no	no	MGG_06001	eccDNA-absent	kept
MQOP01000002.1	826507	827395	gene_01824.t1	no	no	unknown	other	kept
MQOP01000002.1	827683	828903	gene_01825.t1	no	no	MGG_06002	other	kept
MQOP01000002.1	828957	830479	gene_01826.t1	no	no	MGG_06003	other	kept
MQOP01000002.1	830480	831731	gene_01827.t1	no	no	MGG_06004	other	kept
MQOP01000002.1	831861	833966	gene_01828.t1	no	no	MGG_06005	other	kept
MQOP01000002.1	835191	837306	gene_01829.t1	no	no	MGG_06006	other	kept
MQOP01000002.1	837873	839612	gene_01830.t1	no	no	MGG_06007	eccDNA-absent	kept
MQOP01000002.1	842421	843188	gene_01831.t1	no	no	MGG_06008	other	lost
MQOP01000002.1	843784	845286	gene_01832.t1	no	no	MGG_06009	other	kept
MQOP01000002.1	846644	847581	gene_01833.t1	no	no	MGG_06010	other	kept
MQOP01000002.1	848100	849933	gene_01834.t1	no	no	MGG_06011	other	kept
MQOP01000002.1	854173	854875	gene_01835.t1	no	no	MGG_13236	other	kept
MQOP01000002.1	856203	857666	gene_01836.t1	no	no	NTH1	other	lost
MQOP01000002.1	861203	864973	gene_01837.t1	no	no	MGG_06016	eccDNA-absent	kept
MQOP01000002.1	865257	866136	gene_01838.t1	no	no	GPI11	other	kept
MQOP01000002.1	866548	868494	gene_01839.t1	no	no	MGG_16738	other	kept
MQOP01000002.1	868902	870398	gene_01840.t1	no	no	MGG_16739	other	kept
MQOP01000002.1	871997	874117	gene_01841.t1	no	no	MGG_06020	other	kept
MQOP01000002.1	874257	875716	gene_01842.t1	no	no	MGG_06021	other	kept
MQOP01000002.1	877153	882789	gene_01843.t1	no	no	MGG_06022	eccDNA-absent	kept
MQOP01000002.1	883286	884805	gene_01844.t1	no	no	MGG_06023	other	kept
MQOP01000002.1	887083	892705	gene_01845.t1	no	no	MGG_06024	eccDNA-absent	kept
MQOP01000002.1	893060	894645	gene_01846.t1	no	no	MGG_06025	eccDNA-absent	kept
MQOP01000002.1	895028	897096	gene_01847.t1	no	no	MGG_06026	other	kept
MQOP01000002.1	901439	903755	gene_01848.t1	no	no	MGG_06028	other	kept
MQOP01000002.1	903871	905205	gene_01849.t1	no	no	MGG_06029	other	kept
MQOP01000002.1	905883	906790	gene_01850.t1	no	no	MGG_06030	other	kept
MQOP01000002.1	907638	909950	gene_01851.t1	no	no	unknown	other	kept
MQOP01000002.1	910629	913020	gene_01852.t1	no	no	MGG_06032	other	kept
MQOP01000002.1	914672	918307	gene_01853.t1	no	no	MSB2	other	kept
MQOP01000002.1	923580	924693	gene_01854.t1	no	no	MGG_06035	other	kept
MQOP01000002.1	924813	927573	gene_01855.t1	no	no	MGG_06036	other	kept
MQOP01000002.1	929446	931405	gene_01856.t1	no	no	MGG_16743	other	kept
MQOP01000002.1	932260	936061	gene_01857.t1	no	no	MGG_16744	eccDNA-absent	kept
MQOP01000002.1	936961	941824	gene_01858.t1	no	no	MGG_06039	eccDNA-absent	kept
MQOP01000002.1	942158	943251	gene_01859.t1	no	no	MGG_06040	other	kept
MQOP01000002.1	944681	947169	gene_01860.t1	no	no	MGG_06041	other	kept
MQOP01000002.1	950105	950494	gene_01861.t1	no	no	unknown	other	kept
MQOP01000002.1	951701	952976	gene_01862.t1	no	no	MGG_16746	other	kept
MQOP01000002.1	953247	955130	gene_01863.t1	no	no	MGG_16747	other	kept
MQOP01000002.1	956306	960185	gene_01864.t1	no	no	MGG_06043	eccDNA-absent	kept
MQOP01000002.1	961050	962075	gene_01865.t1	no	no	MGG_06044	other	kept
MQOP01000002.1	962620	963608	gene_01866.t1	no	no	MGG_06045	other	kept
MQOP01000002.1	963903	964678	gene_01867.t1	no	no	MGG_06046	other	kept
MQOP01000002.1	965336	967298	gene_01868.t1	no	no	MGG_06047	other	kept
MQOP01000002.1	969370	970332	gene_01869.t1	no	no	MGG_06049	other	lost
MQOP01000002.1	970756	973296	gene_01870.t1	no	no	MGG_06050	other	lost
MQOP01000002.1	975233	975991	gene_01871.t1	no	no	unknown	other	lost
MQOP01000002.1	976406	977397	gene_01872.t1	no	no	MGG_06052	other	lost
MQOP01000002.1	978720	979890	gene_01873.t1	no	no	MGG_06053	eccDNA-absent	lost
MQOP01000002.1	980328	981939	gene_01874.t1	no	no	MGG_13230	other	kept
MQOP01000002.1	982146	982408	gene_01875.t1	no	no	unknown	eccDNA-associated	kept
MQOP01000002.1	982486	984790	gene_01876.t1	no	no	MGG_16749	other	kept
MQOP01000002.1	985228	985641	gene_01877.t1	no	no	MGG_16750	other	lost
MQOP01000002.1	986691	987322	gene_01878.t1	no	no	MGG_16751	other	kept
MQOP01000002.1	987550	988681	gene_01879.t1	no	no	MGG_06056	other	kept
MQOP01000002.1	990454	992870	gene_01880.t1	no	no	MGG_06057	other	kept
MQOP01000002.1	994143	996068	gene_01881.t1	no	no	MGG_06058	other	kept
MQOP01000002.1	996943	998382	gene_01882.t1	no	no	MGG_06059	other	kept
MQOP01000002.1	1000026	1002783	gene_01883.t1	no	no	MGG_06060	other	kept
MQOP01000002.1	1003457	1004628	gene_01884.t1	no	no	MGG_13226	other	kept
MQOP01000002.1	1005534	1006649	gene_01885.t1	no	no	unknown	other	kept
MQOP01000002.1	1006934	1011386	gene_01886.t1	no	no	MGG_06062	eccDNA-absent	kept
MQOP01000002.1	1011701	1017270	gene_01887.t1	no	no	MGG_06063	eccDNA-absent	kept
MQOP01000002.1	1019488	1022189	gene_01888.t1	no	no	MGG_06064	eccDNA-absent	kept
MQOP01000002.1	1023840	1026532	gene_01889.t1	no	no	MGG_06065	other	kept
MQOP01000002.1	1026967	1031270	gene_01890.t1	no	no	MGG_06066	eccDNA-absent	kept
MQOP01000002.1	1031744	1033954	gene_01891.t1	no	no	unknown	other	kept
MQOP01000002.1	1034945	1038442	gene_01892.t1	no	no	MGG_13223	eccDNA-absent	kept
MQOP01000002.1	1039184	1040953	gene_01893.t1	no	no	MGG_13222	eccDNA-absent	kept
MQOP01000002.1	1041625	1043818	gene_01894.t1	no	no	unknown	other	kept
MQOP01000002.1	1045247	1047058	gene_01895.t1	no	no	MGG_06069	other	kept
MQOP01000002.1	1047930	1049551	gene_01896.t1	no	no	MGG_13221	other	kept
MQOP01000002.1	1049993	1053967	gene_01897.t1	no	no	MGG_06070	other	kept
MQOP01000002.1	1054408	1055552	gene_01898.t1	no	no	MGG_06071	other	kept
MQOP01000002.1	1055670	1057626	gene_01899.t1	no	no	MGG_06072	other	kept
MQOP01000002.1	1057747	1059000	gene_01900.t1	no	no	MGG_06073	eccDNA-absent	kept
MQOP01000002.1	1061859	1062812	gene_01901.t1	no	no	MGG_13220	other	kept
MQOP01000002.1	1063325	1067284	gene_01902.t1	no	no	MGG_13219	other	kept
MQOP01000002.1	1067621	1068771	gene_01903.t1	no	no	unknown	other	kept
MQOP01000002.1	1069483	1070432	gene_01904.t1	no	no	unknown	other	kept
MQOP01000002.1	1071866	1073725	gene_01905.t1	no	no	MGG_06075	other	kept
MQOP01000002.1	1074097	1074754	gene_01906.t1	no	no	MGG_06076	other	kept
MQOP01000002.1	1075403	1076604	gene_01907.t1	no	no	MGG_06077	other	kept
MQOP01000002.1	1077107	1077940	gene_01908.t1	no	no	MGG_06078	other	kept
MQOP01000002.1	1078137	1079129	gene_01909.t1	no	no	unknown	other	kept
MQOP01000002.1	1079966	1081623	gene_01910.t1	no	no	MGG_13218	other	kept
MQOP01000002.1	1081851	1084508	gene_01911.t1	no	no	MGG_13217	eccDNA-absent	kept
MQOP01000002.1	1085079	1085850	gene_01912.t1	no	no	MGG_13216	other	kept
MQOP01000002.1	1086402	1088144	gene_01913.t1	no	no	MGG_06080	other	kept
MQOP01000002.1	1089475	1092325	gene_01914.t1	no	no	MGG_06081	other	kept
MQOP01000002.1	1092564	1094183	gene_01915.t1	no	no	MGG_06082	other	kept
MQOP01000002.1	1094669	1096118	gene_01916.t1	no	no	MGG_06083	other	kept
MQOP01000002.1	1096212	1100673	gene_01917.t1	no	no	MGG_06084	eccDNA-absent	kept
MQOP01000002.1	1103437	1104258	gene_01918.t1	no	no	MGG_16755	other	kept
MQOP01000002.1	1104644	1107852	gene_01919.t1	no	no	MGG_16756	other	kept
MQOP01000002.1	1109052	1111006	gene_01920.t1	no	no	MGG_06087	eccDNA-absent	kept
MQOP01000002.1	1113325	1114384	gene_01921.t1	no	no	MGG_06088	other	kept
MQOP01000002.1	1114623	1115603	gene_01922.t1	no	no	MGG_06089	other	kept
MQOP01000002.1	1116028	1120378	gene_01923.t1	no	no	MGG_06090	other	kept
MQOP01000002.1	1122848	1124863	gene_01924.t1	no	no	MGG_06092	other	kept
MQOP01000002.1	1124905	1126239	gene_01925.t1	no	no	MGG_06093	other	kept
MQOP01000002.1	1126724	1130041	gene_01926.t1	no	no	MGG_06094	other	kept
MQOP01000002.1	1130761	1133238	gene_01927.t1	no	no	MGG_13215	other	kept
MQOP01000002.1	1133266	1135539	gene_01928.t1	no	no	MGG_06095	other	kept
MQOP01000002.1	1135814	1138755	gene_01929.t1	no	no	MGG_06096	other	kept
MQOP01000002.1	1138761	1140109	gene_01930.t1	no	no	MGG_06097	other	kept
MQOP01000002.1	1140415	1142994	gene_01931.t1	no	no	MGG_06098	eccDNA-absent	kept
MQOP01000002.1	1143790	1146277	gene_01932.t1	no	no	MGG_06099	eccDNA-absent	kept
MQOP01000002.1	1146283	1151520	gene_01933.t1	no	no	MGG_06100	eccDNA-absent	kept
MQOP01000002.1	1152651	1156336	gene_01934.t1	no	no	MGG_06101	eccDNA-absent	kept
MQOP01000002.1	1165761	1166389	gene_01935.t1	no	no	unknown	other	lost
MQOP01000002.1	1166453	1170355	gene_01936.t1	no	no	MGG_06103	other	kept
MQOP01000002.1	1170664	1173709	gene_01937.t1	no	no	MGG_06104	eccDNA-absent	kept
MQOP01000002.1	1174460	1175243	gene_01938.t1	no	no	MGG_06105	other	kept
MQOP01000002.1	1175557	1176567	gene_01939.t1	no	no	MGG_13209	other	kept
MQOP01000002.1	1177117	1178284	gene_01940.t1	no	no	MGG_13208	other	kept
MQOP01000002.1	1179450	1180044	gene_01941.t1	no	no	TOA2	other	kept
MQOP01000002.1	1180226	1181306	gene_01942.t1	no	no	MGG_06108	other	kept
MQOP01000002.1	1181646	1183843	gene_01943.t1	no	no	MGG_06109	other	kept
MQOP01000002.1	1184251	1184903	gene_01944.t1	no	no	MGG_15229	other	kept
MQOP01000002.1	1184950	1186180	gene_01945.t1	no	no	MGG_06110	other	kept
MQOP01000002.1	1186513	1188589	gene_01946.t1	no	no	MGG_06111	other	kept
MQOP01000002.1	1188621	1190952	gene_01947.t1	no	no	MGG_06112	other	kept
MQOP01000002.1	1191661	1193019	gene_01948.t1	no	no	MGG_06113	other	kept
MQOP01000002.1	1193367	1194258	gene_01949.t1	no	no	MGG_06114	eccDNA-associated	kept
MQOP01000002.1	1196312	1197422	gene_01950.t1	no	no	unknown	other	kept
MQOP01000002.1	1197644	1199569	gene_01951.t1	no	no	MGG_06116	other	kept
MQOP01000002.1	1205476	1208636	gene_01952.t1	no	no	MGG_06117	other	kept
MQOP01000002.1	1209015	1211795	gene_01953.t1	no	no	MGG_06118	other	kept
MQOP01000002.1	1212425	1214774	gene_01954.t1	no	no	MGG_06119	other	kept
MQOP01000002.1	1215120	1217036	gene_01955.t1	no	no	MGG_06120	other	kept
MQOP01000002.1	1217154	1220870	gene_01956.t1	no	no	MGG_06121	other	kept
MQOP01000002.1	1224315	1225175	gene_01957.t1	no	no	MGG_06123	other	kept
MQOP01000002.1	1225376	1231423	gene_01958.t1	no	no	MGG_06124	other	kept
MQOP01000002.1	1231936	1233231	gene_01959.t1	no	no	MGG_06125	other	kept
MQOP01000002.1	1233295	1234152	gene_01960.t1	no	no	unknown	other	kept
MQOP01000002.1	1234889	1237135	gene_01961.t1	no	no	MGG_06126	eccDNA-absent	kept
MQOP01000002.1	1241775	1242515	gene_01962.t1	no	no	MGG_06127	other	kept
MQOP01000002.1	1243209	1243976	gene_01963.t1	no	no	MGG_13205	eccDNA-associated	kept
MQOP01000002.1	1244988	1245575	gene_01964.t1	no	no	MGG_06129	eccDNA-associated	kept
MQOP01000002.1	1245918	1246385	gene_01965.t1	no	no	unknown	other	kept
MQOP01000002.1	1247063	1249603	gene_01966.t1	no	no	MGG_16762	other	kept
MQOP01000002.1	1249910	1251161	gene_01967.t1	no	no	MGG_06131	other	kept
MQOP01000002.1	1253013	1254047	gene_01968.t1	no	no	MGG_06132	other	kept
MQOP01000002.1	1254366	1255479	gene_01969.t1	no	no	MGG_06133	other	kept
MQOP01000002.1	1256588	1259742	gene_01970.t1	no	no	MGG_06134	eccDNA-absent	kept
MQOP01000002.1	1260137	1262062	gene_01971.t1	no	no	MGG_06135	other	kept
MQOP01000002.1	1262244	1263807	gene_01972.t1	no	no	MGG_06136	eccDNA-absent	kept
MQOP01000002.1	1264046	1266457	gene_01973.t1	no	no	MGG_13203	eccDNA-absent	kept
MQOP01000002.1	1266834	1268172	gene_01974.t1	no	no	MGG_06137	other	kept
MQOP01000002.1	1269192	1270845	gene_01975.t1	no	no	MGG_13202	other	kept
MQOP01000002.1	1274884	1277950	gene_01976.t1	no	no	MGG_06138	other	kept
MQOP01000002.1	1279431	1281035	gene_01977.t1	no	no	MGG_06139	other	kept
MQOP01000002.1	1283219	1286254	gene_01978.t1	no	no	MGG_06140	other	kept
MQOP01000002.1	1286666	1288478	gene_01979.t1	no	no	MGG_06141	other	kept
MQOP01000002.1	1289107	1289551	gene_01980.t1	no	no	unknown	other	kept
MQOP01000002.1	1290557	1291730	gene_01981.t1	no	no	MGG_13200	other	kept
MQOP01000002.1	1291771	1292158	gene_01982.t1	no	no	unknown	other	kept
MQOP01000002.1	1292291	1297879	gene_01983.t1	no	no	NTE1	eccDNA-absent	kept
MQOP01000002.1	1298375	1298902	gene_01984.t1	no	no	MGG_06144	other	kept
MQOP01000002.1	1299166	1302505	gene_01985.t1	no	no	MGG_06145	other	kept
MQOP01000002.1	1303452	1304689	gene_01986.t1	no	no	MGG_16765	other	kept
MQOP01000002.1	1307155	1307579	gene_01987.t1	no	no	MGG_13198	eccDNA-associated	kept
MQOP01000002.1	1308937	1310247	gene_01988.t1	no	no	MGG_06146	other	kept
MQOP01000002.1	1311428	1311890	gene_01989.t1	no	no	unknown	other	kept
MQOP01000002.1	1313082	1315232	gene_01990.t1	no	no	MGG_06147	other	kept
MQOP01000002.1	1315822	1318913	gene_01991.t1	no	no	MGG_06148	other	kept
MQOP01000002.1	1320123	1321467	gene_01992.t1	no	no	MGG_06149	other	kept
MQOP01000002.1	1321866	1323707	gene_01993.t1	no	no	MGG_06150	other	kept
MQOP01000002.1	1325431	1326462	gene_01994.t1	no	no	NBP35	other	kept
MQOP01000002.1	1326596	1327319	gene_01995.t1	no	no	MGG_06152	other	kept
MQOP01000002.1	1327693	1329641	gene_01996.t1	no	no	MGG_06153	other	kept
MQOP01000002.1	1333448	1335561	gene_01997.t1	no	no	RAS2	other	kept
MQOP01000002.1	1336298	1340055	gene_01998.t1	no	no	MGG_06155	other	kept
MQOP01000002.1	1342834	1346637	gene_01999.t1	no	no	MGG_06156	eccDNA-absent	kept
[truncated: 10,116 more rows]
