# Supplementary material for: The extrachromosomal circular DNAs of the rice blast pathogen Magnaporthe oryzae contain a wide variety of LTR retrotransposons, genes, and effectors
Source: BMC Biol. 2022 Nov 23;20:260. doi: 10.1186/s12915-022-01457-2 (PMC9694575; doi:10.1186/s12915-022-01457-2)
Supplement: Supplementary file 22 — Additional file 22. Enriched GO terms in the cellular components ontology for eccDNA-associated genes. The first column lists the GO term, the second column lists the number of genes annotated with each term, the third column lists the number of genes observed in the eccDNA-associated category, the fourth column list the number of genes expected in that category, the fifth column shows is a description of the go term, the sixth column lists the Chi-square value for that GO term, and the final column lists the ratio of the observed number of genes in the eccDNA-associated category divided by the expected number of genes in that category. [file 12915_2022_1457_MOESM22_ESM.csv]

	annotated	observed	expected	terms	chi	observed_expected_ratio
GO:0000228	42	5	1.25	nuclear chromosome	3.25872183420946	4
GO:0000777	22	3	0.98	condensed chromosome kinetochore	1.45856221484327	3.06122448979592
GO:0000778	12	3	0.67	condensed nuclear chromosome kinetochore	2.49992803453988	4.47761194029851
GO:0000779	22	3	0.98	condensed chromosome, centromeric region	1.45856221484327	3.06122448979592
GO:0000780	12	3	0.67	condensed nuclear chromosome, centromeric region	2.49992803453988	4.47761194029851
GO:0000793	31	4	1.15	condensed chromosome	2.21706854601954	3.47826086956522
GO:0000794	14	4	0.83	condensed nuclear chromosome	3.53204729271487	4.81927710843374
GO:0000940	10	3	0.67	condensed chromosome outer kinetochore	2.52438535650529	4.47761194029851
GO:0000942	10	3	0.67	condensed nuclear chromosome outer kinetochore	2.52438535650529	4.47761194029851
GO:0005694	119	7	2.89	chromosome	1.94610045155144	2.42214532871972
GO:0005815	14	2	0.39	microtubule organizing center	2.06405775279744	5.12820512820513
GO:0005819	22	3	0.63	spindle	2.64272339203723	4.76190476190476
GO:0005856	88	7	2.08	cytoskeleton	3.39388401630687	3.36538461538462
GO:0005874	31	5	0.94	microtubule	4.76491864074409	5.31914893617021
GO:0012507	9	1	0.09	ER to Golgi transport vesicle membrane	2.64307041720596	11.1111111111111
GO:0015630	50	7	1.68	microtubule cytoskeleton	4.68351019024606	4.16666666666667
GO:0030133	14	1	0.14	transport vesicle	1.68445949070074	7.14285714285714
GO:0030134	9	1	0.09	COPII-coated ER to Golgi transport vesicle	2.64307041720596	11.1111111111111
GO:0030658	12	1	0.14	transport vesicle membrane	1.68670035901536	7.14285714285714
GO:0042729	10	3	0.67	DASH complex	2.52438535650529	4.47761194029851
GO:0044427	98	7	2.71	chromosomal part	2.19614886899339	2.5830258302583
GO:0044430	75	7	1.93	cytoskeletal part	3.80729639017528	3.62694300518135
GO:0044454	40	5	1.25	nuclear chromosome part	3.26287032817949	4
GO:0072686	9	3	0.49	mitotic spindle	3.6795006566911	6.12244897959184
GO:0098687	44	4	1.59	chromosomal region	1.32417473056845	2.51572327044025
GO:0099080	34	5	0.94	supramolecular complex	4.75358442942402	5.31914893617021
GO:0099081	34	5	0.94	supramolecular polymer	4.75358442942402	5.31914893617021
GO:0099512	34	5	0.94	supramolecular fiber	4.75358442942402	5.31914893617021
GO:0099513	32	5	0.94	polymeric cytoskeletal fiber	4.76089732203776	5.31914893617021
