# Supplementary material for: The extrachromosomal circular DNAs of the rice blast pathogen Magnaporthe oryzae contain a wide variety of LTR retrotransposons, genes, and effectors
Source: BMC Biol. 2022 Nov 23;20:260. doi: 10.1186/s12915-022-01457-2 (PMC9694575; doi:10.1186/s12915-022-01457-2)
Supplement: Supplementary file 23 — Additional file 23. Enriched GO terms in the molecular function ontology for eccDNA-associated genes. The first column lists the GO term, the second column lists the number of genes annotated with each term, the third column lists the number of genes observed in the eccDNA-associated category, the fourth column lists the number of genes expected in that category, the fifth column shows is a description of the go term, the sixth column lists the Chi-square value for that GO term, and the final column lists the ratio of the observed number of genes in the eccDNA-associated category divided by the expected number of genes in that category. [file 12915_2022_1457_MOESM23_ESM.csv]

	annotated	observed	expected	terms	chi	observed_expected_ratio
GO:0000981	195	4	1.33	DNA-binding transcription factor activity, RNA polymerase II-specific	1.72489772821059	3.00751879699248
GO:0001882	130	5	2.02	nucleoside binding	1.49926469793555	2.47524752475248
GO:0001883	126	5	2	purine nucleoside binding	1.52680921044246	2.5
GO:0003700	239	5	1.94	DNA-binding transcription factor activity	1.60219761096121	2.57731958762887
GO:0003924	75	4	1.02	GTPase activity	2.56252660136843	3.92156862745098
GO:0004089	6	1	0.14	carbonate dehydratase activity	1.70128633939336	7.14285714285714
GO:0004532	6	1	0.12	exoribonuclease activity	1.99093860210496	8.33333333333333
GO:0005085	21	1	0.08	guanyl-nucleotide exchange factor activity	2.95464921719438	12.5
GO:0005488	1673	31	21.83	binding	1.85206657265119	1.42006413192854
GO:0005525	120	5	1.86	GTP binding	1.73346732825847	2.68817204301075
GO:0008270	345	9	4.06	zinc ion binding	1.96952943765873	2.21674876847291
GO:0015631	20	1	0.11	tubulin binding	2.15024882674639	9.09090909090909
GO:0016462	374	6	2.73	pyrophosphatase activity	1.37513398491478	2.1978021978022
GO:0016783	6	1	0.1	sulfurtransferase activity	2.38998800459675	10
GO:0016796	9	1	0.16	exonuclease activity, active with either ribo- or deoxyribonucleic acids and producing 5'-phosphomonoesters	1.47022236695429	6.25
GO:0016813	7	1	0.13	hydrolase activity, acting on carbon-nitrogen (but not peptide) bonds, in linear amidines	1.83091616814361	7.69230769230769
GO:0016814	12	1	0.14	hydrolase activity, acting on carbon-nitrogen (but not peptide) bonds, in cyclic amidines	1.68539468923138	7.14285714285714
GO:0016853	81	4	1.58	isomerase activity	1.31067297691005	2.53164556962025
GO:0016866	14	1	0.09	intramolecular transferase activity	2.63376156859909	11.1111111111111
GO:0016896	6	1	0.12	exoribonuclease activity, producing 5'-phosphomonoesters	1.99093860210496	8.33333333333333
GO:0017076	129	5	2.02	purine nucleotide binding	1.49940292551753	2.47524752475248
GO:0017111	363	6	2.45	nucleoside-triphosphatase activity	1.6944788132126	2.44897959183673
GO:0019001	120	5	1.86	guanyl nucleotide binding	1.73346732825847	2.68817204301075
GO:0019238	7	1	0.08	cyclohydrolase activity	2.97386652698377	12.5
GO:0019888	7	1	0.18	protein phosphatase regulator activity	1.30199623538584	5.55555555555556
GO:0019899	62	2	0.45	enzyme binding	1.7003775971646	4.44444444444444
GO:0032549	130	5	2.02	ribonucleoside binding	1.49926469793555	2.47524752475248
GO:0032550	126	5	2	purine ribonucleoside binding	1.52680921044246	2.5
GO:0032553	147	6	2.23	ribonucleotide binding	2.01904921323809	2.69058295964126
GO:0032555	127	5	1.97	purine ribonucleotide binding	1.56819135338969	2.53807106598985
GO:0032561	120	5	1.86	guanyl ribonucleotide binding	1.73346732825847	2.68817204301075
GO:0035639	120	5	1.86	purine ribonucleoside triphosphate binding	1.73346732825847	2.68817204301075
GO:0042802	8	1	0.07	identical protein binding	3.38556529414948	14.2857142857143
GO:0043167	1028	18	10.95	ion binding	1.74015813420782	1.64383561643836
GO:0046933	7	1	0.15	proton-transporting ATP synthase activity, rotational mechanism	1.57949474409575	6.66666666666667
GO:0051020	38	1	0.08	GTPase binding	2.95038960619778	12.5
GO:0070122	9	1	0.17	isopeptidase activity	1.37841270760579	5.88235294117647
GO:0097367	183	7	2.91	carbohydrate derivative binding	1.87614689883304	2.40549828178694
