# Supplementary material for: The extrachromosomal circular DNAs of the rice blast pathogen Magnaporthe oryzae contain a wide variety of LTR retrotransposons, genes, and effectors
Source: BMC Biol. 2022 Nov 23;20:260. doi: 10.1186/s12915-022-01457-2 (PMC9694575; doi:10.1186/s12915-022-01457-2)
Supplement: Supplementary file 24 — Additional file 24. Enriched GO terms in the biological pathway ontology for eccDNA-associated genes. The first column lists the GO term, the second column lists the number of genes annotated with each term, the third column lists the number of genes observed in the eccDNA-associated category, the fourth column list the number of genes expected in that category, the fifth column shows is a description of the go term, the sixth column lists the Chi-square value for that GO term, and the final column lists the ratio of the observed number of genes in the eccDNA-associated category divided by the expected number of genes in that category. [file 12915_2022_1457_MOESM24_ESM.csv]

	annotated	observed	expected	terms	chi	observed_expected_ratio
GO:0000045	7	1	0.14	autophagosome assembly	1.69657980541899	7.14285714285714
GO:0000226	16	2	0.07	microtubule cytoskeleton organization	12.5885186782393	28.5714285714286
GO:0000278	58	4	0.81	mitotic cell cycle	3.48394546221438	4.93827160493827
GO:0000723	8	1	0.1	telomere maintenance	2.38153492402978	10
GO:0000910	10	1	0.05	cytokinesis	4.69111767847719	20
GO:0006403	37	2	0.3	RNA localization	2.74815803895815	6.66666666666667
GO:0006508	280	0	4.4	proteolysis	1.5447084694531	0
GO:0006612	12	2	0.27	protein targeting to membrane	3.13101967509565	7.40740740740741
GO:0006893	7	1	0.18	Golgi to plasma membrane transport	1.30187354061234	5.55555555555556
GO:0006996	291	11	5.06	organelle organization	2.2569810832334	2.17391304347826
GO:0007010	50	2	0.55	cytoskeleton organization	1.31578566399047	3.63636363636364
GO:0007017	33	2	0.21	microtubule-based process	4.06185437756251	9.52380952380953
GO:0007020	7	1	0.02	microtubule nucleation	11.4086078717666	50
GO:0007029	8	1	0.17	endoplasmic reticulum organization	1.38084408932469	5.88235294117647
GO:0007033	12	1	0.16	vacuole organization	1.46495849201945	6.25
GO:0007049	129	6	2.04	cell cycle	2.34539305667523	2.94117647058824
GO:0007059	54	5	1.16	chromosome segregation	3.55896571416045	4.31034482758621
GO:0007062	10	1	0.16	sister chromatid cohesion	1.46803587271602	6.25
GO:0007064	7	1	0.16	mitotic sister chromatid cohesion	1.47602171873579	6.25
GO:0008152	2635	39	49.67	metabolic process	2.77998986733633	0.785182202536742
GO:0009057	198	0	4.17	macromolecule catabolic process	1.4827829017405	0
GO:0009987	2694	58	50.43	cellular process	1.63639819650502	1.15010906206623
GO:0015931	44	2	0.33	nucleobase-containing compound transport	2.46367489948566	6.06060606060606
GO:0016043	414	18	8.09	cellular component organization	3.77013903704851	2.22496909765142
GO:0016050	6	1	0.04	vesicle organization	5.83770669963174	25
GO:0016236	11	1	0.15	macroautophagy	1.56959102837015	6.66666666666667
GO:0016571	11	1	0.15	histone methylation	1.56959102837015	6.66666666666667
GO:0017004	9	2	0.48	cytochrome complex assembly	1.62638565624256	4.16666666666667
GO:0019674	15	1	0.16	NAD metabolic process	1.46189673659248	6.25
GO:0022402	76	5	1.17	cell cycle process	3.49906080496911	4.27350427350427
GO:0022607	161	9	4.15	cellular component assembly	1.89651363953754	2.16867469879518
GO:0030261	6	1	0.15	chromosome condensation	1.58389687482487	6.66666666666667
GO:0031109	7	1	0.02	microtubule polymerization or depolymerization	11.4086078717666	50
GO:0031324	30	2	0.46	negative regulation of cellular metabolic process	1.66446167314839	4.34782608695652
GO:0031365	6	1	0.15	N-terminal protein amino acid modification	1.58389687482487	6.66666666666667
GO:0031400	6	2	0.18	negative regulation of protein modification process	4.88899410970926	11.1111111111111
GO:0031503	23	2	0.35	protein-containing complex localization	2.31597054530996	5.71428571428571
GO:0031505	6	1	0.05	fungal-type cell wall organization	4.70502267018059	20
GO:0032200	8	1	0.1	telomere organization	2.38153492402978	10
GO:0032269	7	2	0.18	negative regulation of cellular protein metabolic process	4.8699993031727	11.1111111111111
GO:0033260	6	1	0.14	nuclear DNA replication	1.70115689055887	7.14285714285714
GO:0033365	76	4	1.5	protein localization to organelle	1.43190466814787	2.66666666666667
GO:0034622	121	8	3.24	cellular protein-containing complex assembly	2.22397606564836	2.46913580246914
GO:0034968	11	1	0.15	histone lysine methylation	1.56959102837015	6.66666666666667
GO:0043248	10	2	0.28	proteasome assembly	3.02088837666694	7.14285714285714
GO:0043628	6	1	0.17	ncRNA 3'-end processing	1.38858157054903	5.88235294117647
GO:0043933	140	8	3.89	protein-containing complex subunit organization	1.53266476296228	2.05655526992288
GO:0044085	273	12	6.64	cellular component biogenesis	1.57996642497554	1.80722891566265
GO:0044242	10	1	0.03	cellular lipid catabolic process	7.69402772877208	33.3333333333333
GO:0044786	6	1	0.14	cell cycle DNA replication	1.70115689055887	7.14285714285714
GO:0045047	12	2	0.33	protein targeting to ER	2.50541542813753	6.06060606060606
GO:0045229	19	2	0.17	external encapsulating structure organization	5.09509791630358	11.7647058823529
GO:0045727	7	1	0.16	positive regulation of translation	1.47602171873579	6.25
GO:0046785	7	1	0.02	microtubule polymerization	11.4086078717666	50
GO:0048284	6	1	0.04	organelle fusion	5.83770669963174	25
GO:0050657	35	2	0.27	nucleic acid transport	3.09149700128175	7.40740740740741
GO:0050658	35	2	0.27	RNA transport	3.09149700128175	7.40740740740741
GO:0051028	28	2	0.21	mRNA transport	4.06589452902878	9.52380952380952
GO:0051172	28	2	0.3	negative regulation of nitrogen compound metabolic process	2.75420119361151	6.66666666666667
GO:0051236	35	2	0.27	establishment of RNA localization	3.09149700128175	7.40740740740741
GO:0051248	7	2	0.18	negative regulation of protein metabolic process	4.8699993031727	11.1111111111111
GO:0051301	62	4	0.73	cell division	3.96667010472148	5.47945205479452
GO:0051346	6	1	0.18	negative regulation of hydrolase activity	1.30625946860205	5.55555555555556
GO:0060249	8	1	0.1	anatomical structure homeostasis	2.38153492402978	10
GO:0061640	10	1	0.05	cytoskeleton-dependent cytokinesis	4.69111767847719	20
GO:0065003	127	8	3.48	protein-containing complex assembly	1.9363775981641	2.29885057471264
GO:0070972	15	2	0.33	protein localization to endoplasmic reticulum	2.49377283769768	6.06060606060606
GO:0071265	6	1	0.13	L-methionine biosynthetic process	1.83540876719854	7.69230769230769
GO:0071427	13	1	0.15	mRNA-containing ribonucleoprotein complex export from nucleus	1.56698392750618	6.66666666666667
GO:0071555	19	2	0.17	cell wall organization	5.09509791630358	11.7647058823529
GO:0071840	525	21	10.54	cellular component organization or biogenesis	3.42285485413723	1.99240986717268
GO:0071852	8	1	0.05	fungal-type cell wall organization or biogenesis	4.696321350348	20
GO:0072599	12	2	0.33	establishment of protein localization to endoplasmic reticulum	2.50541542813753	6.06060606060606
GO:0072657	29	4	0.85	protein localization to membrane	3.316844942351	4.70588235294118
GO:0090150	28	4	0.85	establishment of protein localization to membrane	3.31986733963711	4.70588235294118
GO:0098813	44	3	0.98	nuclear chromosome segregation	1.42492079757117	3.06122448979592
GO:0098876	7	1	0.18	vesicle-mediated transport to the plasma membrane	1.30187354061234	5.55555555555556
GO:1902275	6	1	0.1	regulation of chromatin organization	2.38985182239679	10
GO:1902850	7	1	0.05	microtubule cytoskeleton organization involved in mitosis	4.70004611178761	20
GO:1902969	6	1	0.14	mitotic DNA replication	1.70115689055887	7.14285714285714
GO:1903047	54	3	0.74	mitotic cell cycle process	2.1079574085104	4.05405405405405
GO:1905037	7	1	0.14	autophagosome organization	1.69657980541899	7.14285714285714
