# Supplementary material for: The extrachromosomal circular DNAs of the rice blast pathogen Magnaporthe oryzae contain a wide variety of LTR retrotransposons, genes, and effectors
Source: BMC Biol. 2022 Nov 23;20:260. doi: 10.1186/s12915-022-01457-2 (PMC9694575; doi:10.1186/s12915-022-01457-2)
Supplement: Supplementary file 26 — Additional file 26. List of small, genic deletions identified in the M. oryzae Guy11 genome. The first three columns describe genomic coordinates of the deletion, the fourth column is the missing gene’s ID, and the last column is the name of the genome where the deletion is present. [file 12915_2022_1457_MOESM26_ESM.txt]

MQOP01000001.1	243100	244139	gene_00075.t1	GCA_011799915.1_ASM1179991v1
MQOP01000001.1	243100	244139	gene_00075.t1	GCA_011799965.1_ASM1179996v1
MQOP01000001.1	439004	439196	gene_00128.t1	GCA_002368475.1_ASM236847v1
MQOP01000001.1	439047	439109	gene_00128.t1	GCA_012922935.1_ASM1292293v1
MQOP01000001.1	1372956	1373181	gene_00395.t1	GCA_002924985.1_ASM292498v1
MQOP01000001.1	1373162	1373525	gene_00395.t1	GCA_003016825.1_ASM301682v1
MQOP01000001.1	1373162	1373525	gene_00395.t1	GCA_003016955.1_ASM301695v1
MQOP01000001.1	1493915	1494231	gene_00429.t1	GCA_900474635.2_BTGP1b_contigs
MQOP01000001.1	1641636	1641700	gene_00485.t1	GCA_003013125.1_ASM301312v1
MQOP01000001.1	3538506	3540362	gene_01037.t1	GCA_003015655.1_ASM301565v1
MQOP01000001.1	3538506	3540362	gene_01037.t1	GCA_003015825.1_ASM301582v1
MQOP01000001.1	3657342	3657431	gene_01068.t1	GCA_003015935.1_ASM301593v1
MQOP01000001.1	3812670	3812939	gene_01118.t1	GCA_003013125.1_ASM301312v1
MQOP01000001.1	3884928	3885049	gene_01145.t1	GCA_000376685.2_MoKJ201_3
MQOP01000001.1	3884540	3884608	gene_01145.t1	GCA_003013125.1_ASM301312v1
MQOP01000001.1	4269037	4269304	gene_01265.t1	GCA_002924985.1_ASM292498v1
MQOP01000001.1	4438705	4438822	gene_01320.t1	GCA_003016395.1_ASM301639v1
MQOP01000001.1	4962366	4962456	gene_01485.t1	GCA_003015475.1_ASM301547v1
MQOP01000001.1	4962366	4962493	gene_01485.t1	GCA_003015555.1_ASM301555v1
MQOP01000001.1	4962362	4962461	gene_01485.t1	GCA_003015595.1_ASM301559v1
MQOP01000001.1	4962366	4962460	gene_01485.t1	GCA_003015705.1_ASM301570v1
MQOP01000001.1	4962366	4962459	gene_01485.t1	GCA_003015895.1_ASM301589v1
MQOP01000001.1	4962363	4962472	gene_01485.t1	GCA_003015935.1_ASM301593v1
MQOP01000001.1	4962363	4962460	gene_01485.t1	GCA_003016095.1_ASM301609v1
MQOP01000001.1	4962366	4962472	gene_01485.t1	GCA_003016105.1_ASM301610v1
MQOP01000001.1	4962366	4962472	gene_01485.t1	GCA_003016115.1_ASM301611v1
MQOP01000001.1	4962363	4962472	gene_01485.t1	GCA_003016395.1_ASM301639v1
MQOP01000001.1	4962366	4962460	gene_01485.t1	GCA_003016415.1_ASM301641v1
MQOP01000001.1	4962362	4962472	gene_01485.t1	GCA_003016425.1_ASM301642v1
MQOP01000001.1	4962363	4962472	gene_01485.t1	GCA_003016495.1_ASM301649v1
MQOP01000001.1	4962360	4962460	gene_01485.t1	GCA_003016545.1_ASM301654v1
MQOP01000001.1	4962363	4962460	gene_01485.t1	GCA_003016705.1_ASM301670v1
MQOP01000001.1	4962363	4962460	gene_01485.t1	GCA_003016725.1_ASM301672v1
MQOP01000001.1	4962363	4962472	gene_01485.t1	GCA_003016875.1_ASM301687v1
MQOP01000001.1	4962363	4962472	gene_01485.t1	GCA_003016895.1_ASM301689v1
MQOP01000001.1	4962366	4962472	gene_01485.t1	GCA_003016935.1_ASM301693v1
MQOP01000001.1	4962363	4962529	gene_01485.t1	GCA_003016965.1_ASM301696v1
MQOP01000001.1	4962363	4962508	gene_01485.t1	GCA_003017025.1_ASM301702v1
MQOP01000001.1	5114671	5114718	gene_01528.t1	GCA_003013125.1_ASM301312v1
MQOP01000002.1	60889	62450	gene_01602.t1	GCA_000376685.2_MoKJ201_3
MQOP01000002.1	91189	93283	gene_01609.t1	GCA_900474655.3_FR13_genome_polished_no_mito
MQOP01000002.1	482324	482625	gene_01711.t1	GCA_000376685.2_MoKJ201_3
MQOP01000002.1	951878	953159	gene_01862.t1	GCA_003017115.1_ASM301711v1
MQOP01000002.1	1233303	1233348	gene_01960.t1	GCA_003013125.1_ASM301312v1
MQOP01000002.1	1576128	1576574	gene_02079.t1	GCA_000376685.2_MoKJ201_3
MQOP01000002.1	1905449	1905481	gene_02184.t1	GCA_000292605.1_MoP131_2.0
MQOP01000002.1	2176119	2176185	gene_02262.t1	GCA_003991345.1_ASM399134v1
MQOP01000002.1	2663358	2663446	gene_02402.t1	GCA_003015595.1_ASM301559v1
MQOP01000002.1	2663366	2663416	gene_02402.t1	GCA_003991345.1_ASM399134v1
MQOP01000002.1	3272351	3272400	gene_02611.t1	GCA_003013125.1_ASM301312v1
MQOP01000002.1	3408007	3408116	gene_02646.t1	GCA_003016395.1_ASM301639v1
MQOP01000002.1	3968495	3968606	gene_02793.t1	GCA_000292585.1_MoY34_2.0
MQOP01000002.1	4152570	4160737	gene_02847.t1	GCA_011799925.1_ASM1179992v1
MQOP01000002.1	4217810	4218409	gene_02856.t1	GCA_000376685.2_MoKJ201_3
MQOP01000002.1	5004537	5004875	gene_03092.t1	GCA_000376685.2_MoKJ201_3
MQOP01000003.1	439732	440884	gene_03248.t1	GCA_012978465.1_ASM1297846v1
MQOP01000003.1	439732	440884	gene_03248.t1	GCA_013423145.1_ASM1342314v1
MQOP01000003.1	618823	618963	gene_03296.t1	GCA_000292585.1_MoY34_2.0
MQOP01000003.1	744037	744071	gene_03338.t1	GCA_000292585.1_MoY34_2.0
MQOP01000003.1	743786	743902	gene_03338.t1	GCA_012978465.1_ASM1297846v1
MQOP01000003.1	743786	743902	gene_03338.t1	GCA_013423145.1_ASM1342314v1
MQOP01000003.1	911718	912711	gene_03373.t1	GCA_000376685.2_MoKJ201_3
MQOP01000003.1	911718	912711	gene_03373.t1	GCA_002368475.1_ASM236847v1
MQOP01000003.1	918610	919074	gene_03375.t1	GCA_002925215.1_ASM292521v1
MQOP01000003.1	919594	920112	gene_03375.t1	GCA_002925215.1_ASM292521v1
MQOP01000003.1	918497	918693	gene_03375.t1	GCA_003016745.1_ASM301674v1
MQOP01000003.1	1838944	1840681	gene_03646.t1	GCA_003016425.1_ASM301642v1
MQOP01000003.1	1838944	1840681	gene_03646.t1	GCA_003016805.1_ASM301680v1
MQOP01000003.1	1838944	1840681	gene_03646.t1	GCA_003016895.1_ASM301689v1
MQOP01000003.1	1951484	1951736	gene_03671.t1	GCA_000292585.1_MoY34_2.0
MQOP01000003.1	1951530	1951872	gene_03671.t1	GCA_000376685.2_MoKJ201_3
MQOP01000003.1	1999958	1999982	gene_03689.t1	GCA_000292605.1_MoP131_2.0
MQOP01000003.1	2000162	2000174	gene_03689.t1	GCA_000292605.1_MoP131_2.0
MQOP01000003.1	2401618	2401667	gene_03814.t1	GCA_003013125.1_ASM301312v1
MQOP01000003.1	2813032	2813231	gene_03945.t1	GCA_000376685.2_MoKJ201_3
MQOP01000003.1	2813013	2813016	gene_03945.t1	GCA_002218355.1_H08-1c_0.9
MQOP01000003.1	2813157	2813240	gene_03945.t1	GCA_002218355.1_H08-1c_0.9
MQOP01000003.1	2813008	2813236	gene_03945.t1	GCA_002368525.1_ASM236852v1
MQOP01000003.1	2813032	2813292	gene_03945.t1	GCA_003013125.1_ASM301312v1
MQOP01000003.1	2813140	2813238	gene_03945.t1	GCA_003015805.1_ASM301580v1
MQOP01000003.1	2813052	2813239	gene_03945.t1	GCA_003016085.1_ASM301608v1
MQOP01000003.1	2813008	2813173	gene_03945.t1	GCA_003016395.1_ASM301639v1
MQOP01000003.1	2813008	2813237	gene_03945.t1	GCA_003016795.1_ASM301679v1
MQOP01000003.1	2813013	2813232	gene_03945.t1	GCA_003017065.1_ASM301706v1
MQOP01000003.1	2813014	2813087	gene_03945.t1	GCA_003991345.1_ASM399134v1
MQOP01000003.1	3643282	3644105	gene_04211.t1	GCA_003015625.1_ASM301562v1
MQOP01000003.1	3643282	3644105	gene_04211.t1	GCA_003015755.1_ASM301575v1
MQOP01000003.1	4202566	4202746	gene_04382.t1	GCA_003016475.1_ASM301647v1
MQOP01000003.1	4384581	4384700	gene_04441.t1	GCA_003015935.1_ASM301593v1
MQOP01000003.1	4394869	4399348	gene_04444.t1	GCA_011799965.1_ASM1179996v1
MQOP01000004.1	688009	689149	gene_04768.t1	GCA_000376685.2_MoKJ201_3
MQOP01000004.1	792584	792628	gene_04803.t1	GCA_003991345.1_ASM399134v1
MQOP01000004.1	832368	832882	gene_04817.t1	GCA_012922935.1_ASM1292293v1
MQOP01000004.1	1367269	1370091	gene_05005.t1	GCA_003015625.1_ASM301562v1
MQOP01000004.1	1669579	1669655	gene_05105.t1	GCA_003991345.1_ASM399134v1
MQOP01000004.1	1737416	1737541	gene_05130.t1	GCA_003015705.1_ASM301570v1
MQOP01000004.1	1737416	1737435	gene_05130.t1	GCA_003016795.1_ASM301679v1
MQOP01000004.1	1737415	1737436	gene_05130.t1	GCA_003016825.1_ASM301682v1
MQOP01000004.1	2427160	2427267	gene_05354.t1	GCA_000805855.1_ASM80585v1
MQOP01000004.1	2427155	2427268	gene_05354.t1	GCA_003016495.1_ASM301649v1
MQOP01000004.1	2715936	2716044	gene_05443.t1	GCA_003015655.1_ASM301565v1
MQOP01000004.1	3213614	3213877	gene_05604.t1	GCA_002924985.1_ASM292498v1
MQOP01000004.1	3213606	3213885	gene_05604.t1	GCA_002925085.1_ASM292508v1
MQOP01000004.1	3213613	3213885	gene_05604.t1	GCA_900474635.2_BTGP1b_contigs
MQOP01000004.1	3400010	3400182	gene_05667.t1	GCA_003015745.1_ASM301574v1
MQOP01000004.1	4105264	4105707	gene_05865.t1	GCA_000376685.2_MoKJ201_3
MQOP01000004.1	4182828	4188934	gene_05889.t1	GCA_011799905.1_ASM1179990v1
MQOP01000004.1	4182828	4188934	gene_05889.t1	GCA_011799915.1_ASM1179991v1
MQOP01000004.1	4182828	4188934	gene_05889.t1	GCA_011799925.1_ASM1179992v1
MQOP01000004.1	4182828	4188934	gene_05889.t1	GCA_011799965.1_ASM1179996v1
MQOP01000005.1	99885	99984	gene_05951.t1	GCA_000376685.2_MoKJ201_3
MQOP01000005.1	574355	574455	gene_06066.t1	GCA_003016175.1_ASM301617v1
MQOP01000005.1	574442	574459	gene_06066.t1	GCA_900474635.2_BTGP1b_contigs
MQOP01000005.1	601388	601535	gene_06075.t1	GCA_002368525.1_ASM236852v1
MQOP01000005.1	601387	601559	gene_06075.t1	GCA_003015555.1_ASM301555v1
MQOP01000005.1	601387	601559	gene_06075.t1	GCA_003015625.1_ASM301562v1
MQOP01000005.1	601386	601559	gene_06075.t1	GCA_003015805.1_ASM301580v1
MQOP01000005.1	601386	601537	gene_06075.t1	GCA_003016025.1_ASM301602v1
MQOP01000005.1	601386	601559	gene_06075.t1	GCA_003016165.1_ASM301616v1
MQOP01000005.1	601433	601530	gene_06075.t1	GCA_003016255.1_ASM301625v1
MQOP01000005.1	601387	601559	gene_06075.t1	GCA_003016325.1_ASM301632v1
MQOP01000005.1	601414	601536	gene_06075.t1	GCA_003016545.1_ASM301654v1
MQOP01000005.1	601388	601560	gene_06075.t1	GCA_003016575.1_ASM301657v1
MQOP01000005.1	601387	601559	gene_06075.t1	GCA_003016745.1_ASM301674v1
MQOP01000005.1	601387	601536	gene_06075.t1	GCA_003017125.1_ASM301712v1
MQOP01000005.1	926154	926690	gene_06180.t1	GCA_000376685.2_MoKJ201_3
MQOP01000005.1	926154	926690	gene_06180.t1	GCA_900474655.3_FR13_genome_polished_no_mito
MQOP01000005.1	941341	943198	gene_06184.t1	GCA_000376685.2_MoKJ201_3
MQOP01000005.1	941341	943198	gene_06184.t1	GCA_002368515.1_ASM236851v1
MQOP01000005.1	941341	943198	gene_06184.t1	GCA_003016825.1_ASM301682v1
MQOP01000005.1	1664628	1670382	gene_06395.t1	GCA_000376685.2_MoKJ201_3
MQOP01000005.1	1664628	1667073	gene_06395.t1	GCA_002368475.1_ASM236847v1
MQOP01000005.1	1664628	1667073	gene_06395.t1	GCA_900474655.3_FR13_genome_polished_no_mito
MQOP01000005.1	1739458	1744482	gene_06409.t1	GCA_000292585.1_MoY34_2.0
MQOP01000005.1	1739458	1744482	gene_06409.t1	GCA_000292605.1_MoP131_2.0
MQOP01000005.1	1739458	1744482	gene_06409.t1	GCA_000376685.2_MoKJ201_3
MQOP01000005.1	1739458	1744482	gene_06409.t1	GCA_000734085.1_Mo1801.4
MQOP01000005.1	1739458	1744482	gene_06409.t1	GCA_000734105.1_Mo1836.3
MQOP01000005.1	1739458	1744482	gene_06409.t1	GCA_000734155.1_Mo4403.2
MQOP01000005.1	1739458	1744482	gene_06409.t1	GCA_000734165.1_Mo401.4
MQOP01000005.1	1739458	1744482	gene_06409.t1	GCA_000734185.1_Mo903.4
MQOP01000005.1	1739458	1744482	gene_06409.t1	GCA_000734215.1_Mo4603.4
MQOP01000005.1	1739458	1744482	gene_06409.t1	GCA_000734235.1_MoHB12
MQOP01000005.1	1739458	1744482	gene_06409.t1	GCA_000734245.1_MoJS25
MQOP01000005.1	1739458	1744482	gene_06409.t1	GCA_000734265.1_MoNX37
MQOP01000005.1	1739458	1744482	gene_06409.t1	GCA_000734275.1_MoSC05
MQOP01000005.1	1739458	1744482	gene_06409.t1	GCA_000734315.1_MoZJ15
MQOP01000005.1	1739458	1744482	gene_06409.t1	GCA_000734325.1_MoCQ11
MQOP01000005.1	1739458	1744482	gene_06409.t1	GCA_000734335.1_MoAH06
MQOP01000005.1	1739458	1744482	gene_06409.t1	GCA_000734345.1_MoGD22
MQOP01000005.1	1739458	1744482	gene_06409.t1	GCA_000734395.1_MoGX01
MQOP01000005.1	1739458	1744482	gene_06409.t1	GCA_000734405.1_MoHN06
MQOP01000005.1	1739458	1744482	gene_06409.t1	GCA_000734425.1_MoJL10
MQOP01000005.1	1739458	1744482	gene_06409.t1	GCA_000734455.1_MoK84-01
MQOP01000005.1	1739458	1744482	gene_06409.t1	GCA_000734495.1_ASM73449v1
MQOP01000005.1	1739458	1744482	gene_06409.t1	GCA_000734515.1_ASM73451v1
MQOP01000005.1	1739458	1744482	gene_06409.t1	GCA_000734595.1_ASM73459v1
MQOP01000005.1	1739458	1744482	gene_06409.t1	GCA_000734605.1_ASM73460v1
MQOP01000005.1	1739458	1744482	gene_06409.t1	GCA_000734635.1_ASM73463v1
MQOP01000005.1	1739458	1744482	gene_06409.t1	GCA_000734675.1_ASM73467v1
MQOP01000005.1	1739458	1744482	gene_06409.t1	GCA_000734685.1_ASM73468v1
MQOP01000005.1	1739458	1744482	gene_06409.t1	GCA_000734735.1_ASM73473v1
MQOP01000005.1	1739458	1744482	gene_06409.t1	GCA_000734755.1_ASM73475v1
MQOP01000005.1	1739458	1744482	gene_06409.t1	GCA_000734785.1_ASM73478v1
MQOP01000005.1	1739458	1744482	gene_06409.t1	GCA_000805855.1_ASM80585v1
MQOP01000005.1	1739458	1744482	gene_06409.t1	GCA_002368475.1_ASM236847v1
MQOP01000005.1	1739458	1744482	gene_06409.t1	GCA_002368515.1_ASM236851v1
MQOP01000005.1	1739458	1744482	gene_06409.t1	GCA_002925085.1_ASM292508v1
MQOP01000005.1	1739458	1744482	gene_06409.t1	GCA_002925215.1_ASM292521v1
MQOP01000005.1	1739458	1744482	gene_06409.t1	GCA_003015405.1_ASM301540v1
MQOP01000005.1	1739458	1744482	gene_06409.t1	GCA_003015465.1_ASM301546v1
MQOP01000005.1	1739458	1744482	gene_06409.t1	GCA_003015495.1_ASM301549v1
MQOP01000005.1	1739458	1744482	gene_06409.t1	GCA_003015515.1_ASM301551v1
MQOP01000005.1	1739458	1744482	gene_06409.t1	GCA_003015545.1_ASM301554v1
MQOP01000005.1	1739458	1744482	gene_06409.t1	GCA_003015805.1_ASM301580v1
MQOP01000005.1	1739458	1744482	gene_06409.t1	GCA_003015825.1_ASM301582v1
MQOP01000005.1	1739458	1744482	gene_06409.t1	GCA_003015835.1_ASM301583v1
MQOP01000005.1	1739458	1744482	gene_06409.t1	GCA_003015885.1_ASM301588v1
MQOP01000005.1	1739458	1744482	gene_06409.t1	GCA_003015895.1_ASM301589v1
MQOP01000005.1	1739458	1744482	gene_06409.t1	GCA_003015925.1_ASM301592v1
MQOP01000005.1	1739458	1744482	gene_06409.t1	GCA_003015935.1_ASM301593v1
MQOP01000005.1	1739458	1744482	gene_06409.t1	GCA_003015955.1_ASM301595v1
MQOP01000005.1	1739458	1744482	gene_06409.t1	GCA_003016035.1_ASM301603v1
MQOP01000005.1	1739458	1744482	gene_06409.t1	GCA_003016085.1_ASM301608v1
MQOP01000005.1	1739458	1744482	gene_06409.t1	GCA_003016095.1_ASM301609v1
MQOP01000005.1	1739458	1744482	gene_06409.t1	GCA_003016105.1_ASM301610v1
MQOP01000005.1	1739458	1744482	gene_06409.t1	GCA_003016265.1_ASM301626v1
MQOP01000005.1	1739458	1744482	gene_06409.t1	GCA_003016275.1_ASM301627v1
MQOP01000005.1	1739458	1744482	gene_06409.t1	GCA_003016325.1_ASM301632v1
MQOP01000005.1	1739458	1744482	gene_06409.t1	GCA_003016415.1_ASM301641v1
MQOP01000005.1	1739458	1744482	gene_06409.t1	GCA_003016425.1_ASM301642v1
MQOP01000005.1	1739458	1744482	gene_06409.t1	GCA_003016465.1_ASM301646v1
MQOP01000005.1	1739458	1744482	gene_06409.t1	GCA_003016475.1_ASM301647v1
MQOP01000005.1	1739458	1744482	gene_06409.t1	GCA_003016495.1_ASM301649v1
MQOP01000005.1	1739458	1744482	gene_06409.t1	GCA_003016505.1_ASM301650v1
MQOP01000005.1	1739458	1744482	gene_06409.t1	GCA_003016555.1_ASM301655v1
MQOP01000005.1	1739458	1744482	gene_06409.t1	GCA_003016585.1_ASM301658v1
MQOP01000005.1	1739458	1744482	gene_06409.t1	GCA_003016625.1_ASM301662v1
MQOP01000005.1	1739458	1744482	gene_06409.t1	GCA_003016635.1_ASM301663v1
MQOP01000005.1	1739458	1744482	gene_06409.t1	GCA_003016655.1_ASM301665v1
MQOP01000005.1	1739458	1744482	gene_06409.t1	GCA_003016665.1_ASM301666v1
MQOP01000005.1	1739458	1744482	gene_06409.t1	GCA_003016805.1_ASM301680v1
MQOP01000005.1	1739458	1744482	gene_06409.t1	GCA_003016825.1_ASM301682v1
MQOP01000005.1	1739458	1744482	gene_06409.t1	GCA_003016855.1_ASM301685v1
MQOP01000005.1	1739458	1744482	gene_06409.t1	GCA_003016875.1_ASM301687v1
MQOP01000005.1	1739458	1744482	gene_06409.t1	GCA_003016895.1_ASM301689v1
MQOP01000005.1	1739458	1744482	gene_06409.t1	GCA_003016905.1_ASM301690v1
MQOP01000005.1	1739458	1744482	gene_06409.t1	GCA_003016935.1_ASM301693v1
MQOP01000005.1	1739458	1744482	gene_06409.t1	GCA_003016955.1_ASM301695v1
MQOP01000005.1	1739458	1744482	gene_06409.t1	GCA_003016965.1_ASM301696v1
MQOP01000005.1	1739458	1744482	gene_06409.t1	GCA_003016985.1_ASM301698v1
MQOP01000005.1	1739458	1744482	gene_06409.t1	GCA_003017045.1_ASM301704v1
MQOP01000005.1	1739458	1744482	gene_06409.t1	GCA_003017175.1_ASM301717v1
MQOP01000005.1	1739458	1744482	gene_06409.t1	GCA_003017255.1_ASM301725v1
MQOP01000005.1	1739458	1744482	gene_06409.t1	GCA_012922935.1_ASM1292293v1
MQOP01000005.1	1739458	1744482	gene_06409.t1	GCA_900474655.3_FR13_genome_polished_no_mito
MQOP01000005.1	2713894	2713992	gene_06721.t1	GCA_003015735.1_ASM301573v1
MQOP01000005.1	2947110	2947274	gene_06788.t1	GCA_003016255.1_ASM301625v1
MQOP01000005.1	2997539	3001909	gene_06795.t1	GCA_000376685.2_MoKJ201_3
MQOP01000005.1	3000611	3001909	gene_06795.t1	GCA_900474655.3_FR13_genome_polished_no_mito
MQOP01000005.1	3027220	3027530	gene_06802.t1	GCA_003015555.1_ASM301555v1
MQOP01000005.1	3027220	3027530	gene_06802.t1	GCA_003015565.1_ASM301556v1
MQOP01000005.1	3027220	3027530	gene_06802.t1	GCA_003015595.1_ASM301559v1
MQOP01000005.1	3027220	3027530	gene_06802.t1	GCA_003015735.1_ASM301573v1
MQOP01000005.1	3027220	3027530	gene_06802.t1	GCA_003016005.1_ASM301600v1
MQOP01000005.1	3027220	3027530	gene_06802.t1	GCA_003016195.1_ASM301619v1
MQOP01000005.1	3027220	3027530	gene_06802.t1	GCA_003016745.1_ASM301674v1
MQOP01000005.1	3062285	3069804	gene_06813.t1	GCA_011799905.1_ASM1179990v1
MQOP01000005.1	3062285	3069804	gene_06813.t1	GCA_011799915.1_ASM1179991v1
MQOP01000005.1	3062285	3069804	gene_06813.t1	GCA_011799925.1_ASM1179992v1
MQOP01000005.1	3062285	3069804	gene_06813.t1	GCA_011799965.1_ASM1179996v1
MQOP01000005.1	3187714	3187912	gene_06850.t1	GCA_003016025.1_ASM301602v1
MQOP01000006.1	258488	258604	gene_06939.t1	GCA_000292585.1_MoY34_2.0
MQOP01000006.1	531139	531145	gene_07024.t1	GCA_003991345.1_ASM399134v1
MQOP01000006.1	601729	603275	gene_07044.t1	GCA_003017035.1_ASM301703v1
MQOP01000006.1	827034	827096	gene_07116.t1	GCA_003991345.1_ASM399134v1
MQOP01000006.1	1455444	1463864	gene_07300.t1	GCA_012978465.1_ASM1297846v1
MQOP01000006.1	1455444	1463864	gene_07300.t1	GCA_013423145.1_ASM1342314v1
MQOP01000006.1	1997713	1997802	gene_07466.t1	GCA_003991345.1_ASM399134v1
MQOP01000006.1	2579240	2580022	gene_07634.t1	GCA_000376685.2_MoKJ201_3
MQOP01000007.1	55937	56413	gene_07671.t1	GCA_003015735.1_ASM301573v1
MQOP01000007.1	195566	197799	gene_07705.t1	GCA_900474655.3_FR13_genome_polished_no_mito
MQOP01000007.1	264130	264777	gene_07726.t1	GCA_000376685.2_MoKJ201_3
MQOP01000007.1	264127	264248	gene_07726.t1	GCA_003015825.1_ASM301582v1
MQOP01000007.1	2150516	2150599	gene_08302.t1	GCA_003016165.1_ASM301616v1
MQOP01000007.1	2330497	2333499	gene_08353.t1	GCA_000805855.1_ASM80585v1
MQOP01000007.1	2330497	2333628	gene_08353.t1	GCA_900474655.3_FR13_genome_polished_no_mito
MQOP01000007.1	2342346	2342441	gene_08357.t1	GCA_000292585.1_MoY34_2.0
MQOP01000007.1	2342335	2342426	gene_08357.t1	GCA_000376685.2_MoKJ201_3
MQOP01000007.1	2342435	2342519	gene_08357.t1	GCA_003991345.1_ASM399134v1
MQOP01000008.1	39659	39746	gene_08405.t1	GCA_000292585.1_MoY34_2.0
MQOP01000008.1	90487	90723	gene_08415.t1	GCA_000292605.1_MoP131_2.0
MQOP01000008.1	90628	90667	gene_08415.t1	GCA_000734395.1_MoGX01
MQOP01000008.1	90528	90661	gene_08415.t1	GCA_003017045.1_ASM301704v1
MQOP01000008.1	145255	155369	gene_08428.t1	GCA_000376685.2_MoKJ201_3
MQOP01000008.1	145255	155369	gene_08428.t1	GCA_000805855.1_ASM80585v1
MQOP01000008.1	145255	155369	gene_08428.t1	GCA_002368475.1_ASM236847v1
MQOP01000008.1	145255	155369	gene_08428.t1	GCA_900474655.3_FR13_genome_polished_no_mito
MQOP01000008.1	317370	317437	gene_08462.t1	GCA_003991345.1_ASM399134v1
MQOP01000008.1	326038	327705	gene_08466.t1	GCA_000376685.2_MoKJ201_3
MQOP01000008.1	376564	376813	gene_08481.t1	GCA_000376685.2_MoKJ201_3
MQOP01000008.1	583637	586506	gene_08538.t1	GCA_012978465.1_ASM1297846v1
MQOP01000008.1	583637	586506	gene_08538.t1	GCA_013423145.1_ASM1342314v1
MQOP01000008.1	738048	738956	gene_08581.t1	GCA_000376685.2_MoKJ201_3
MQOP01000008.1	794700	798084	gene_08602.t1	GCA_900474635.2_BTGP1b_contigs
MQOP01000008.1	825381	825730	gene_08612.t1	GCA_000292585.1_MoY34_2.0
MQOP01000008.1	995725	995795	gene_08653.t1	GCA_000292605.1_MoP131_2.0
MQOP01000008.1	1266451	1266801	gene_08739.t1	GCA_900474635.2_BTGP1b_contigs
MQOP01000008.1	1334575	1334612	gene_08759.t1	GCA_003015495.1_ASM301549v1
MQOP01000008.1	1334575	1334612	gene_08759.t1	GCA_003016805.1_ASM301680v1
MQOP01000008.1	1334575	1334612	gene_08759.t1	GCA_003016955.1_ASM301695v1
MQOP01000008.1	1463247	1464065	gene_08793.t1	GCA_900474635.2_BTGP1b_contigs
MQOP01000008.1	1577880	1577895	gene_08828.t1	GCA_000292585.1_MoY34_2.0
MQOP01000008.1	1577904	1577953	gene_08828.t1	GCA_003013125.1_ASM301312v1
MQOP01000008.1	1577895	1577990	gene_08828.t1	GCA_003015555.1_ASM301555v1
MQOP01000008.1	1577894	1577990	gene_08828.t1	GCA_003016035.1_ASM301603v1
MQOP01000008.1	1577838	1577879	gene_08828.t1	GCA_003991345.1_ASM399134v1
MQOP01000008.1	2310145	2311211	gene_09059.t1	GCA_011799925.1_ASM1179992v1
MQOP01000009.1	176826	176884	gene_09151.t1	GCA_003013125.1_ASM301312v1
MQOP01000009.1	176836	176880	gene_09151.t1	GCA_003991345.1_ASM399134v1
MQOP01000009.1	297582	298013	gene_09187.t1	GCA_000376685.2_MoKJ201_3
MQOP01000009.1	778922	778989	gene_09343.t1	GCA_003013125.1_ASM301312v1
MQOP01000009.1	781443	782085	gene_09345.t1	GCA_000376685.2_MoKJ201_3
MQOP01000009.1	781568	781851	gene_09345.t1	GCA_003015475.1_ASM301547v1
MQOP01000009.1	781579	781852	gene_09345.t1	GCA_003016025.1_ASM301602v1
MQOP01000009.1	781579	781852	gene_09345.t1	GCA_003016035.1_ASM301603v1
MQOP01000009.1	781579	781852	gene_09345.t1	GCA_012922935.1_ASM1292293v1
MQOP01000009.1	1264847	1266645	gene_09487.t1	GCA_011799915.1_ASM1179991v1
MQOP01000009.1	1316293	1318803	gene_09500.t1	GCA_002368475.1_ASM236847v1
MQOP01000009.1	1316293	1319265	gene_09500.t1	GCA_002368515.1_ASM236851v1
MQOP01000009.1	1339430	1339520	gene_09507.t1	GCA_003015595.1_ASM301559v1
MQOP01000009.1	1364838	1366922	gene_09516.t1	GCA_011799925.1_ASM1179992v1
MQOP01000009.1	1395926	1397821	gene_09525.t1	GCA_003015805.1_ASM301580v1
MQOP01000009.1	1442071	1442876	gene_09535.t1	GCA_000376685.2_MoKJ201_3
MQOP01000009.1	1442071	1442876	gene_09535.t1	GCA_000805855.1_ASM80585v1
MQOP01000009.1	1442071	1442876	gene_09535.t1	GCA_002368475.1_ASM236847v1
MQOP01000009.1	1442071	1442876	gene_09535.t1	GCA_011799905.1_ASM1179990v1
MQOP01000009.1	1442071	1442876	gene_09535.t1	GCA_011799915.1_ASM1179991v1
MQOP01000009.1	1442071	1442876	gene_09535.t1	GCA_011799965.1_ASM1179996v1
MQOP01000009.1	1442071	1442876	gene_09535.t1	GCA_900474655.3_FR13_genome_polished_no_mito
MQOP01000009.1	1489519	1492880	gene_09553.t1	GCA_000376685.2_MoKJ201_3
MQOP01000009.1	1489519	1492880	gene_09553.t1	GCA_900474655.3_FR13_genome_polished_no_mito
MQOP01000009.1	1673382	1673553	gene_09602.t1	GCA_000292585.1_MoY34_2.0
MQOP01000009.1	1673391	1673481	gene_09602.t1	GCA_000292605.1_MoP131_2.0
MQOP01000009.1	1673404	1673529	gene_09602.t1	GCA_002368515.1_ASM236851v1
MQOP01000009.1	1673382	1673555	gene_09602.t1	GCA_002924985.1_ASM292498v1
MQOP01000009.1	1673448	1673485	gene_09602.t1	GCA_003015395.1_ASM301539v1
MQOP01000009.1	1673446	1673489	gene_09602.t1	GCA_003015405.1_ASM301540v1
MQOP01000009.1	1673446	1673487	gene_09602.t1	GCA_003015425.1_ASM301542v1
MQOP01000009.1	1673446	1673490	gene_09602.t1	GCA_003015465.1_ASM301546v1
MQOP01000009.1	1673404	1673530	gene_09602.t1	GCA_003015475.1_ASM301547v1
MQOP01000009.1	1673403	1673531	gene_09602.t1	GCA_003015495.1_ASM301549v1
MQOP01000009.1	1673447	1673486	gene_09602.t1	GCA_003015515.1_ASM301551v1
MQOP01000009.1	1673404	1673530	gene_09602.t1	GCA_003015555.1_ASM301555v1
MQOP01000009.1	1673403	1673531	gene_09602.t1	GCA_003015565.1_ASM301556v1
MQOP01000009.1	1673403	1673531	gene_09602.t1	GCA_003015595.1_ASM301559v1
MQOP01000009.1	1673403	1673531	gene_09602.t1	GCA_003015635.1_ASM301563v1
MQOP01000009.1	1673403	1673531	gene_09602.t1	GCA_003015645.1_ASM301564v1
MQOP01000009.1	1673404	1673530	gene_09602.t1	GCA_003015705.1_ASM301570v1
MQOP01000009.1	1673403	1673531	gene_09602.t1	GCA_003015735.1_ASM301573v1
MQOP01000009.1	1673403	1673531	gene_09602.t1	GCA_003015745.1_ASM301574v1
MQOP01000009.1	1673403	1673531	gene_09602.t1	GCA_003015755.1_ASM301575v1
MQOP01000009.1	1673403	1673531	gene_09602.t1	GCA_003015805.1_ASM301580v1
MQOP01000009.1	1673403	1673531	gene_09602.t1	GCA_003015815.1_ASM301581v1
MQOP01000009.1	1673439	1673499	gene_09602.t1	GCA_003015835.1_ASM301583v1
MQOP01000009.1	1673441	1673495	gene_09602.t1	GCA_003015885.1_ASM301588v1
MQOP01000009.1	1673404	1673530	gene_09602.t1	GCA_003015895.1_ASM301589v1
MQOP01000009.1	1673404	1673531	gene_09602.t1	GCA_003015935.1_ASM301593v1
MQOP01000009.1	1673403	1673531	gene_09602.t1	GCA_003016005.1_ASM301600v1
MQOP01000009.1	1673403	1673531	gene_09602.t1	GCA_003016025.1_ASM301602v1
MQOP01000009.1	1673403	1673531	gene_09602.t1	GCA_003016035.1_ASM301603v1
MQOP01000009.1	1673403	1673531	gene_09602.t1	GCA_003016085.1_ASM301608v1
MQOP01000009.1	1673404	1673530	gene_09602.t1	GCA_003016095.1_ASM301609v1
MQOP01000009.1	1673404	1673531	gene_09602.t1	GCA_003016105.1_ASM301610v1
MQOP01000009.1	1673403	1673531	gene_09602.t1	GCA_003016115.1_ASM301611v1
MQOP01000009.1	1673403	1673531	gene_09602.t1	GCA_003016165.1_ASM301616v1
MQOP01000009.1	1673403	1673531	gene_09602.t1	GCA_003016175.1_ASM301617v1
MQOP01000009.1	1673443	1673485	gene_09602.t1	GCA_003016185.1_ASM301618v1
MQOP01000009.1	1673447	1673487	gene_09602.t1	GCA_003016195.1_ASM301619v1
MQOP01000009.1	1673448	1673497	gene_09602.t1	GCA_003016265.1_ASM301626v1
MQOP01000009.1	1673448	1673485	gene_09602.t1	GCA_003016275.1_ASM301627v1
MQOP01000009.1	1673404	1673530	gene_09602.t1	GCA_003016325.1_ASM301632v1
MQOP01000009.1	1673404	1673531	gene_09602.t1	GCA_003016395.1_ASM301639v1
MQOP01000009.1	1673404	1673530	gene_09602.t1	GCA_003016415.1_ASM301641v1
MQOP01000009.1	1673402	1673532	gene_09602.t1	GCA_003016425.1_ASM301642v1
MQOP01000009.1	1673404	1673531	gene_09602.t1	GCA_003016465.1_ASM301646v1
MQOP01000009.1	1673403	1673531	gene_09602.t1	GCA_003016495.1_ASM301649v1
MQOP01000009.1	1673404	1673531	gene_09602.t1	GCA_003016505.1_ASM301650v1
MQOP01000009.1	1673403	1673530	gene_09602.t1	GCA_003016545.1_ASM301654v1
MQOP01000009.1	1673481	1673487	gene_09602.t1	GCA_003016635.1_ASM301663v1
MQOP01000009.1	1673444	1673485	gene_09602.t1	GCA_003016655.1_ASM301665v1
MQOP01000009.1	1673403	1673530	gene_09602.t1	GCA_003016705.1_ASM301670v1
MQOP01000009.1	1673404	1673530	gene_09602.t1	GCA_003016745.1_ASM301674v1
MQOP01000009.1	1673403	1673531	gene_09602.t1	GCA_003016785.1_ASM301678v1
MQOP01000009.1	1673403	1673531	gene_09602.t1	GCA_003016795.1_ASM301679v1
MQOP01000009.1	1673404	1673531	gene_09602.t1	GCA_003016805.1_ASM301680v1
MQOP01000009.1	1673404	1673531	gene_09602.t1	GCA_003016825.1_ASM301682v1
MQOP01000009.1	1673404	1673459	gene_09602.t1	GCA_003016855.1_ASM301685v1
MQOP01000009.1	1673404	1673531	gene_09602.t1	GCA_003016875.1_ASM301687v1
MQOP01000009.1	1673403	1673531	gene_09602.t1	GCA_003016905.1_ASM301690v1
MQOP01000009.1	1673403	1673531	gene_09602.t1	GCA_003016935.1_ASM301693v1
MQOP01000009.1	1673404	1673531	gene_09602.t1	GCA_003016965.1_ASM301696v1
MQOP01000009.1	1673404	1673530	gene_09602.t1	GCA_003017035.1_ASM301703v1
MQOP01000009.1	1673404	1673530	gene_09602.t1	GCA_003017065.1_ASM301706v1
MQOP01000009.1	1673403	1673531	gene_09602.t1	GCA_003017175.1_ASM301717v1
MQOP01000010.1	114287	117141	gene_09687.t1	GCA_001853415.2_ASM185341v2
MQOP01000010.1	356119	357898	gene_09712.t1	GCA_900474635.2_BTGP1b_contigs
MQOP01000010.1	365678	366683	gene_09716.t1	GCA_011799965.1_ASM1179996v1
MQOP01000010.1	366478	370746	gene_09717.t1	GCA_001853415.2_ASM185341v2
MQOP01000010.1	848523	853599	gene_09839.t1	GCA_000805855.1_ASM80585v1
MQOP01000010.1	853617	856991	gene_09840.t1	GCA_900474655.3_FR13_genome_polished_no_mito
MQOP01000010.1	857355	866486	gene_09842.t1	GCA_003016385.1_ASM301638v1
MQOP01000010.1	866681	867008	gene_09842.t1	GCA_003016385.1_ASM301638v1
MQOP01000010.1	857564	866277	gene_09842.t1	GCA_003016895.1_ASM301689v1
MQOP01000010.1	857564	866277	gene_09842.t1	GCA_900474655.3_FR13_genome_polished_no_mito
MQOP01000010.1	983399	983541	gene_09873.t1	GCA_000376685.2_MoKJ201_3
MQOP01000010.1	983447	983541	gene_09873.t1	GCA_000734185.1_Mo903.4
MQOP01000010.1	983399	983541	gene_09873.t1	GCA_000734395.1_MoGX01
MQOP01000010.1	983447	983541	gene_09873.t1	GCA_000734755.1_ASM73475v1
MQOP01000010.1	983387	983464	gene_09873.t1	GCA_000832285.1_M_oryzae_b157_v1
MQOP01000010.1	983344	983507	gene_09873.t1	GCA_002368525.1_ASM236852v1
MQOP01000010.1	983342	983521	gene_09873.t1	GCA_003015645.1_ASM301564v1
MQOP01000010.1	983342	983521	gene_09873.t1	GCA_003016085.1_ASM301608v1
MQOP01000010.1	983387	983464	gene_09873.t1	GCA_003016095.1_ASM301609v1
MQOP01000010.1	983343	983508	gene_09873.t1	GCA_003016325.1_ASM301632v1
MQOP01000010.1	983343	983508	gene_09873.t1	GCA_003016385.1_ASM301638v1
MQOP01000010.1	983399	983541	gene_09873.t1	GCA_003016475.1_ASM301647v1
MQOP01000010.1	983343	983508	gene_09873.t1	GCA_003016725.1_ASM301672v1
MQOP01000010.1	983343	983520	gene_09873.t1	GCA_003016745.1_ASM301674v1
MQOP01000010.1	983342	983509	gene_09873.t1	GCA_003016785.1_ASM301678v1
MQOP01000010.1	983399	983541	gene_09873.t1	GCA_003016935.1_ASM301693v1
MQOP01000010.1	983343	983520	gene_09873.t1	GCA_003016965.1_ASM301696v1
MQOP01000010.1	1172952	1175739	gene_09936.t1	GCA_003016015.1_ASM301601v1
MQOP01000011.1	525673	527527	gene_10052.t1	GCA_003015655.1_ASM301565v1
MQOP01000011.1	525673	527527	gene_10052.t1	GCA_003015825.1_ASM301582v1
MQOP01000011.1	724386	725210	gene_10093.t1	GCA_000376685.2_MoKJ201_3
MQOP01000011.1	970342	970552	gene_10167.t1	GCA_000292605.1_MoP131_2.0
MQOP01000011.1	970382	970543	gene_10167.t1	GCA_012978465.1_ASM1297846v1
MQOP01000011.1	970382	970543	gene_10167.t1	GCA_013423145.1_ASM1342314v1
MQOP01000011.1	1108865	1108932	gene_10208.t1	GCA_003991345.1_ASM399134v1
MQOP01000012.1	119147	120063	gene_10246.t1	GCA_000292585.1_MoY34_2.0
MQOP01000012.1	138996	140522	gene_10251.t1	GCA_000805855.1_ASM80585v1
MQOP01000012.1	160353	160440	gene_10255.t1	GCA_900474635.2_BTGP1b_contigs
MQOP01000012.1	161655	162012	gene_10255.t1	GCA_900474635.2_BTGP1b_contigs
MQOP01000012.1	774004	776216	gene_10415.t1	GCA_003016025.1_ASM301602v1
MQOP01000012.1	846520	853047	gene_10429.t1	GCA_000376685.2_MoKJ201_3
MQOP01000013.1	61619	61828	gene_10518.t1	GCA_003017065.1_ASM301706v1
MQOP01000013.1	118371	118845	gene_10542.t1	GCA_003015655.1_ASM301565v1
MQOP01000013.1	121854	122783	gene_10544.t1	GCA_012922935.1_ASM1292293v1
MQOP01000013.1	419097	423129	gene_10635.t1	GCA_000376685.2_MoKJ201_3
MQOP01000013.1	488201	499617	gene_10658.t1	GCA_012978465.1_ASM1297846v1
MQOP01000013.1	488201	499617	gene_10658.t1	GCA_013423145.1_ASM1342314v1
MQOP01000013.1	652514	653119	gene_10698.t1	GCA_000376685.2_MoKJ201_3
MQOP01000013.1	735435	735825	gene_10721.t1	GCA_000376685.2_MoKJ201_3
MQOP01000015.1	230761	231260	gene_10997.t1	GCA_900474635.2_BTGP1b_contigs
MQOP01000015.1	302505	321600	gene_11021.t1	GCA_000734075.1_Mo2303.1
MQOP01000015.1	302505	321600	gene_11021.t1	GCA_000734095.1_Mo1106.2
MQOP01000015.1	302505	321600	gene_11021.t1	GCA_000734525.1_ASM73452v1
MQOP01000015.1	302505	321600	gene_11021.t1	GCA_000734555.1_ASM73455v1
MQOP01000015.1	302505	321600	gene_11021.t1	GCA_000734575.1_ASM73457v1
MQOP01000015.1	302505	321600	gene_11021.t1	GCA_000734655.1_ASM73465v1
MQOP01000015.1	302505	321600	gene_11021.t1	GCA_002105295.1_ASM210529v1
MQOP01000015.1	302505	321600	gene_11021.t1	GCA_002218345.1_H08-1a_0.9
MQOP01000015.1	302505	321600	gene_11021.t1	GCA_002218355.1_H08-1c_0.9
MQOP01000015.1	302505	321600	gene_11021.t1	GCA_002924965.1_ASM292496v1
MQOP01000015.1	302505	321600	gene_11021.t1	GCA_002924985.1_ASM292498v1
MQOP01000015.1	302505	321600	gene_11021.t1	GCA_003015385.1_ASM301538v1
MQOP01000015.1	302505	321600	gene_11021.t1	GCA_003015395.1_ASM301539v1
MQOP01000015.1	302505	321600	gene_11021.t1	GCA_003015425.1_ASM301542v1
MQOP01000015.1	302505	321600	gene_11021.t1	GCA_003015475.1_ASM301547v1
MQOP01000015.1	302505	321600	gene_11021.t1	GCA_003015555.1_ASM301555v1
MQOP01000015.1	302505	321600	gene_11021.t1	GCA_003015565.1_ASM301556v1
MQOP01000015.1	302505	321600	gene_11021.t1	GCA_003015595.1_ASM301559v1
MQOP01000015.1	302505	321600	gene_11021.t1	GCA_003015625.1_ASM301562v1
MQOP01000015.1	302505	321600	gene_11021.t1	GCA_003015645.1_ASM301564v1
MQOP01000015.1	302505	321600	gene_11021.t1	GCA_003015655.1_ASM301565v1
MQOP01000015.1	302505	321600	gene_11021.t1	GCA_003015705.1_ASM301570v1
MQOP01000015.1	302505	321600	gene_11021.t1	GCA_003015735.1_ASM301573v1
MQOP01000015.1	302505	321600	gene_11021.t1	GCA_003015745.1_ASM301574v1
MQOP01000015.1	302505	321600	gene_11021.t1	GCA_003015755.1_ASM301575v1
MQOP01000015.1	302505	321600	gene_11021.t1	GCA_003015815.1_ASM301581v1
MQOP01000015.1	302505	321600	gene_11021.t1	GCA_003015975.1_ASM301597v1
MQOP01000015.1	302505	321600	gene_11021.t1	GCA_003016005.1_ASM301600v1
MQOP01000015.1	302505	321600	gene_11021.t1	GCA_003016115.1_ASM301611v1
MQOP01000015.1	302505	321600	gene_11021.t1	GCA_003016165.1_ASM301616v1
MQOP01000015.1	302505	321600	gene_11021.t1	GCA_003016175.1_ASM301617v1
MQOP01000015.1	302505	321600	gene_11021.t1	GCA_003016185.1_ASM301618v1
MQOP01000015.1	302505	321600	gene_11021.t1	GCA_003016195.1_ASM301619v1
MQOP01000015.1	302505	321600	gene_11021.t1	GCA_003016245.1_ASM301624v1
MQOP01000015.1	302505	321600	gene_11021.t1	GCA_003016255.1_ASM301625v1
MQOP01000015.1	302505	321600	gene_11021.t1	GCA_003016385.1_ASM301638v1
MQOP01000015.1	302505	321600	gene_11021.t1	GCA_003016395.1_ASM301639v1
MQOP01000015.1	302505	321600	gene_11021.t1	GCA_003016545.1_ASM301654v1
MQOP01000015.1	302505	321600	gene_11021.t1	GCA_003016575.1_ASM301657v1
MQOP01000015.1	302505	321600	gene_11021.t1	GCA_003016705.1_ASM301670v1
MQOP01000015.1	302505	321600	gene_11021.t1	GCA_003016725.1_ASM301672v1
MQOP01000015.1	302505	321600	gene_11021.t1	GCA_003016745.1_ASM301674v1
MQOP01000015.1	302505	321600	gene_11021.t1	GCA_003016785.1_ASM301678v1
MQOP01000015.1	302505	321600	gene_11021.t1	GCA_003016795.1_ASM301679v1
MQOP01000015.1	302505	321600	gene_11021.t1	GCA_003017115.1_ASM301711v1
MQOP01000015.1	302505	321600	gene_11021.t1	GCA_003017165.1_ASM301716v1
MQOP01000015.1	302505	337213	gene_11021.t1	GCA_003990535.1_Moryzae-RP-2421.1.0
MQOP01000015.1	302505	321600	gene_11021.t1	GCA_011799905.1_ASM1179990v1
MQOP01000015.1	302505	321600	gene_11021.t1	GCA_011799915.1_ASM1179991v1
MQOP01000015.1	302505	321600	gene_11021.t1	GCA_011799925.1_ASM1179992v1
MQOP01000015.1	302505	321600	gene_11021.t1	GCA_011799965.1_ASM1179996v1
MQOP01000015.1	468673	480046	gene_11073.t1	GCA_003015975.1_ASM301597v1
MQOP01000016.1	90739	95421	gene_11166.t1	GCA_000292585.1_MoY34_2.0
MQOP01000016.1	90739	95421	gene_11166.t1	GCA_000292605.1_MoP131_2.0
MQOP01000016.1	90739	95421	gene_11166.t1	GCA_000376685.2_MoKJ201_3
MQOP01000016.1	90739	95421	gene_11166.t1	GCA_000475075.1_HN19311_genome_assembly
MQOP01000016.1	90739	95421	gene_11166.t1	GCA_000498135.1_FJ81278_genome_assembly
MQOP01000016.1	90739	95421	gene_11166.t1	GCA_000734075.1_Mo2303.1
MQOP01000016.1	90739	95421	gene_11166.t1	GCA_000734095.1_Mo1106.2
MQOP01000016.1	90739	95421	gene_11166.t1	GCA_000734165.1_Mo401.4
MQOP01000016.1	90739	95421	gene_11166.t1	GCA_000734215.1_Mo4603.4
MQOP01000016.1	90739	95421	gene_11166.t1	GCA_000734235.1_MoHB12
MQOP01000016.1	90739	95421	gene_11166.t1	GCA_000734265.1_MoNX37
MQOP01000016.1	90739	95421	gene_11166.t1	GCA_000734275.1_MoSC05
MQOP01000016.1	90739	95421	gene_11166.t1	GCA_000734315.1_MoZJ15
MQOP01000016.1	90739	95421	gene_11166.t1	GCA_000734335.1_MoAH06
MQOP01000016.1	90739	95421	gene_11166.t1	GCA_000734345.1_MoGD22
MQOP01000016.1	90739	95421	gene_11166.t1	GCA_000734395.1_MoGX01
MQOP01000016.1	90739	95421	gene_11166.t1	GCA_000734455.1_MoK84-01
MQOP01000016.1	90739	95421	gene_11166.t1	GCA_000734495.1_ASM73449v1
MQOP01000016.1	90739	95421	gene_11166.t1	GCA_000734515.1_ASM73451v1
MQOP01000016.1	90739	95421	gene_11166.t1	GCA_000734595.1_ASM73459v1
MQOP01000016.1	90739	95421	gene_11166.t1	GCA_000734605.1_ASM73460v1
MQOP01000016.1	90739	95421	gene_11166.t1	GCA_000734635.1_ASM73463v1
MQOP01000016.1	90739	95421	gene_11166.t1	GCA_000734655.1_ASM73465v1
MQOP01000016.1	90739	95421	gene_11166.t1	GCA_000734785.1_ASM73478v1
MQOP01000016.1	90739	95421	gene_11166.t1	GCA_000805855.1_ASM80585v1
MQOP01000016.1	90739	95421	gene_11166.t1	GCA_002368475.1_ASM236847v1
MQOP01000016.1	90739	95421	gene_11166.t1	GCA_002368515.1_ASM236851v1
MQOP01000016.1	90739	95421	gene_11166.t1	GCA_002925085.1_ASM292508v1
MQOP01000016.1	90739	95421	gene_11166.t1	GCA_002925215.1_ASM292521v1
MQOP01000016.1	90739	95421	gene_11166.t1	GCA_003013125.1_ASM301312v1
MQOP01000016.1	90739	95421	gene_11166.t1	GCA_003015385.1_ASM301538v1
MQOP01000016.1	90739	95421	gene_11166.t1	GCA_003015405.1_ASM301540v1
MQOP01000016.1	90739	95421	gene_11166.t1	GCA_003015465.1_ASM301546v1
MQOP01000016.1	90739	95421	gene_11166.t1	GCA_003015495.1_ASM301549v1
MQOP01000016.1	90739	95421	gene_11166.t1	GCA_003015515.1_ASM301551v1
MQOP01000016.1	90739	95421	gene_11166.t1	GCA_003015545.1_ASM301554v1
MQOP01000016.1	90739	95421	gene_11166.t1	GCA_003015805.1_ASM301580v1
MQOP01000016.1	90739	95421	gene_11166.t1	GCA_003015825.1_ASM301582v1
MQOP01000016.1	90739	95421	gene_11166.t1	GCA_003015835.1_ASM301583v1
MQOP01000016.1	90739	95421	gene_11166.t1	GCA_003015885.1_ASM301588v1
MQOP01000016.1	90739	95421	gene_11166.t1	GCA_003015895.1_ASM301589v1
MQOP01000016.1	90739	95421	gene_11166.t1	GCA_003015925.1_ASM301592v1
MQOP01000016.1	90739	95421	gene_11166.t1	GCA_003015935.1_ASM301593v1
MQOP01000016.1	90739	95421	gene_11166.t1	GCA_003015955.1_ASM301595v1
MQOP01000016.1	90739	95421	gene_11166.t1	GCA_003016025.1_ASM301602v1
MQOP01000016.1	90739	95421	gene_11166.t1	GCA_003016035.1_ASM301603v1
MQOP01000016.1	90739	95421	gene_11166.t1	GCA_003016095.1_ASM301609v1
MQOP01000016.1	90739	95421	gene_11166.t1	GCA_003016105.1_ASM301610v1
MQOP01000016.1	90739	95421	gene_11166.t1	GCA_003016265.1_ASM301626v1
MQOP01000016.1	90739	95421	gene_11166.t1	GCA_003016275.1_ASM301627v1
MQOP01000016.1	90739	95421	gene_11166.t1	GCA_003016325.1_ASM301632v1
MQOP01000016.1	90739	95421	gene_11166.t1	GCA_003016415.1_ASM301641v1
MQOP01000016.1	90739	95421	gene_11166.t1	GCA_003016475.1_ASM301647v1
MQOP01000016.1	90739	95421	gene_11166.t1	GCA_003016555.1_ASM301655v1
MQOP01000016.1	90739	95421	gene_11166.t1	GCA_003016575.1_ASM301657v1
MQOP01000016.1	90739	95421	gene_11166.t1	GCA_003016585.1_ASM301658v1
MQOP01000016.1	90739	95421	gene_11166.t1	GCA_003016625.1_ASM301662v1
MQOP01000016.1	90739	95421	gene_11166.t1	GCA_003016635.1_ASM301663v1
MQOP01000016.1	90739	95421	gene_11166.t1	GCA_003016665.1_ASM301666v1
MQOP01000016.1	90739	95421	gene_11166.t1	GCA_003016715.1_ASM301671v1
MQOP01000016.1	90739	95421	gene_11166.t1	GCA_003016875.1_ASM301687v1
MQOP01000016.1	90739	95421	gene_11166.t1	GCA_003016905.1_ASM301690v1
MQOP01000016.1	90739	95421	gene_11166.t1	GCA_003016935.1_ASM301693v1
MQOP01000016.1	90739	95421	gene_11166.t1	GCA_003016955.1_ASM301695v1
MQOP01000016.1	90739	95421	gene_11166.t1	GCA_003016965.1_ASM301696v1
MQOP01000016.1	90739	95421	gene_11166.t1	GCA_003017045.1_ASM301704v1
MQOP01000016.1	90739	95421	gene_11166.t1	GCA_003017065.1_ASM301706v1
MQOP01000016.1	90739	95421	gene_11166.t1	GCA_003017115.1_ASM301711v1
MQOP01000016.1	90739	95421	gene_11166.t1	GCA_003017125.1_ASM301712v1
MQOP01000016.1	90739	95421	gene_11166.t1	GCA_003017165.1_ASM301716v1
MQOP01000016.1	90739	95421	gene_11166.t1	GCA_003017175.1_ASM301717v1
MQOP01000016.1	90739	95421	gene_11166.t1	GCA_003017255.1_ASM301725v1
MQOP01000016.1	90739	95421	gene_11166.t1	GCA_012922935.1_ASM1292293v1
MQOP01000016.1	90739	95421	gene_11166.t1	GCA_900474655.3_FR13_genome_polished_no_mito
MQOP01000016.1	198027	198251	gene_11192.t1	GCA_003016715.1_ASM301671v1
MQOP01000016.1	200959	206939	gene_11194.t1	GCA_000734555.1_ASM73455v1
MQOP01000016.1	200959	206939	gene_11194.t1	GCA_002924985.1_ASM292498v1
MQOP01000016.1	200959	206939	gene_11194.t1	GCA_002925025.1_ASM292502v1
MQOP01000016.1	200959	206939	gene_11194.t1	GCA_002925065.1_ASM292506v1
MQOP01000016.1	363728	364114	gene_11226.t1	GCA_000292585.1_MoY34_2.0
MQOP01000016.1	363709	364064	gene_11226.t1	GCA_000734075.1_Mo2303.1
MQOP01000016.1	363709	364064	gene_11226.t1	GCA_000734095.1_Mo1106.2
MQOP01000016.1	363709	364064	gene_11226.t1	GCA_000734655.1_ASM73465v1
MQOP01000016.1	363732	363991	gene_11226.t1	GCA_002368525.1_ASM236852v1
MQOP01000016.1	363709	364064	gene_11226.t1	GCA_002924985.1_ASM292498v1
MQOP01000016.1	363709	364064	gene_11226.t1	GCA_002925025.1_ASM292502v1
MQOP01000016.1	363709	364064	gene_11226.t1	GCA_002925065.1_ASM292506v1
MQOP01000016.1	363730	364050	gene_11226.t1	GCA_003015495.1_ASM301549v1
MQOP01000016.1	363768	363968	gene_11226.t1	GCA_003015825.1_ASM301582v1
MQOP01000016.1	363732	364049	gene_11226.t1	GCA_003015935.1_ASM301593v1
MQOP01000016.1	363731	364050	gene_11226.t1	GCA_003016025.1_ASM301602v1
MQOP01000016.1	363731	364049	gene_11226.t1	GCA_003016415.1_ASM301641v1
MQOP01000016.1	363731	364049	gene_11226.t1	GCA_003016465.1_ASM301646v1
MQOP01000016.1	363731	364049	gene_11226.t1	GCA_003016825.1_ASM301682v1
MQOP01000016.1	363731	364049	gene_11226.t1	GCA_003016875.1_ASM301687v1
MQOP01000016.1	363730	364050	gene_11226.t1	GCA_003016935.1_ASM301693v1
MQOP01000016.1	363731	364049	gene_11226.t1	GCA_003016955.1_ASM301695v1
MQOP01000016.1	363731	364051	gene_11226.t1	GCA_003016965.1_ASM301696v1
MQOP01000016.1	363709	364064	gene_11226.t1	GCA_003017065.1_ASM301706v1
MQOP01000016.1	591500	591718	gene_11298.t1	GCA_900474635.2_BTGP1b_contigs
MQOP01000017.1	49465	54412	gene_11324.t1	GCA_000376685.2_MoKJ201_3
MQOP01000017.1	49465	54412	gene_11324.t1	GCA_000734155.1_Mo4403.2
MQOP01000017.1	49465	54412	gene_11324.t1	GCA_000734735.1_ASM73473v1
MQOP01000017.1	49465	54412	gene_11324.t1	GCA_000734785.1_ASM73478v1
MQOP01000017.1	49465	54412	gene_11324.t1	GCA_000805855.1_ASM80585v1
MQOP01000017.1	49465	54412	gene_11324.t1	GCA_002368475.1_ASM236847v1
MQOP01000017.1	49465	54412	gene_11324.t1	GCA_900474655.3_FR13_genome_polished_no_mito
MQOP01000018.1	184858	185129	gene_11459.t1	GCA_003016425.1_ASM301642v1
MQOP01000018.1	255171	257454	gene_11483.t1	GCA_011799905.1_ASM1179990v1
MQOP01000018.1	255171	257454	gene_11483.t1	GCA_011799925.1_ASM1179992v1
MQOP01000018.1	255171	257454	gene_11483.t1	GCA_011799965.1_ASM1179996v1
MQOP01000018.1	259842	260033	gene_11484.t1	GCA_012978465.1_ASM1297846v1
MQOP01000018.1	259842	260033	gene_11484.t1	GCA_013423145.1_ASM1342314v1
MQOP01000018.1	314907	315319	gene_11508.t1	GCA_002105295.1_ASM210529v1
MQOP01000018.1	314907	315319	gene_11508.t1	GCA_002924965.1_ASM292496v1
MQOP01000018.1	314907	315319	gene_11508.t1	GCA_003015475.1_ASM301547v1
MQOP01000018.1	314907	315319	gene_11508.t1	GCA_003015635.1_ASM301563v1
MQOP01000018.1	314907	315319	gene_11508.t1	GCA_003015705.1_ASM301570v1
MQOP01000018.1	314907	315319	gene_11508.t1	GCA_003015735.1_ASM301573v1
MQOP01000018.1	314907	315319	gene_11508.t1	GCA_003015975.1_ASM301597v1
MQOP01000018.1	314907	315319	gene_11508.t1	GCA_003016165.1_ASM301616v1
MQOP01000018.1	314907	315319	gene_11508.t1	GCA_003016185.1_ASM301618v1
MQOP01000018.1	314907	315319	gene_11508.t1	GCA_003016255.1_ASM301625v1
MQOP01000018.1	314907	315319	gene_11508.t1	GCA_003990535.1_Moryzae-RP-2421.1.0
MQOP01000018.1	314907	315319	gene_11508.t1	GCA_003991345.1_ASM399134v1
MQOP01000018.1	319617	319731	gene_11509.t1	GCA_003016785.1_ASM301678v1
MQOP01000018.1	319620	319746	gene_11509.t1	GCA_003016875.1_ASM301687v1
MQOP01000019.1	161199	164630	gene_11566.t1	GCA_011799915.1_ASM1179991v1
MQOP01000019.1	220625	222638	gene_11581.t1	GCA_012978465.1_ASM1297846v1
MQOP01000019.1	220625	222638	gene_11581.t1	GCA_013423145.1_ASM1342314v1
MQOP01000019.1	353457	353918	gene_11620.t1	GCA_000734075.1_Mo2303.1
MQOP01000019.1	353457	353918	gene_11620.t1	GCA_000734215.1_Mo4603.4
MQOP01000019.1	353457	353918	gene_11620.t1	GCA_000734245.1_MoJS25
MQOP01000019.1	353457	353918	gene_11620.t1	GCA_000734335.1_MoAH06
MQOP01000019.1	353457	353918	gene_11620.t1	GCA_000805855.1_ASM80585v1
MQOP01000019.1	353457	353918	gene_11620.t1	GCA_003015385.1_ASM301538v1
MQOP01000019.1	353457	353918	gene_11620.t1	GCA_003016095.1_ASM301609v1
MQOP01000020.1	307901	308059	gene_11698.t1	GCA_003013125.1_ASM301312v1
MQOP01000021.1	65136	65252	gene_11726.t1	GCA_003015955.1_ASM301595v1
MQOP01000021.1	118682	118793	gene_11743.t1	GCA_003017025.1_ASM301702v1
MQOP01000021.1	118742	118762	gene_11743.t1	GCA_003991345.1_ASM399134v1
MQOP01000022.1	197231	197618	gene_11836.t1	GCA_012978465.1_ASM1297846v1
MQOP01000022.1	197231	197618	gene_11836.t1	GCA_013423145.1_ASM1342314v1
MQOP01000023.1	141725	144836	gene_11885.t1	GCA_900474655.3_FR13_genome_polished_no_mito
