# Supplementary material for: The extrachromosomal circular DNAs of the rice blast pathogen Magnaporthe oryzae contain a wide variety of LTR retrotransposons, genes, and effectors
Source: BMC Biol. 2022 Nov 23;20:260. doi: 10.1186/s12915-022-01457-2 (PMC9694575; doi:10.1186/s12915-022-01457-2)
Supplement: Supplementary file 28 — Additional file 28. Enriched GO terms in the cellular components ontology for eccDNA-absent genes. The first column lists the GO term, the second column lists the number of genes annotated with each term, the third column lists the number of genes observed in the eccDNA-absent category, the fourth column list the number of genes expected in that category, the fifth column shows is a description of the go term, the sixth column lists the Chi-square value for that GO term, and the final column lists the ratio of the observed number of genes in the eccDNA-associated category divided by the expected number of genes in that category. [file 12915_2022_1457_MOESM28_ESM.csv]

	annotated	observed	expected	terms	chi	observed_expected_ratio
GO:0000407	11	5	2.06	phagophore assembly site	1.6456243391274	2.42718446601942
GO:0000922	6	4	1.79	spindle pole	1.31837461656756	2.23463687150838
GO:0005737	726	138	154.44	cytoplasm	1.43638210988089	0.893550893550894
GO:0005739	266	34	54.3	mitochondrion	3.16968506815362	0.626151012891344
GO:0005740	151	12	30.33	mitochondrial envelope	4.05290050318203	0.395647873392681
GO:0005743	113	7	22.14	mitochondrial inner membrane	3.70883093708722	0.31616982836495
GO:0005815	14	9	3.05	microtubule organizing center	3.96506643679745	2.95081967213115
GO:0005819	22	9	4.64	spindle	1.66358513929731	1.93965517241379
GO:0005856	88	32	18.33	cytoskeleton	3.66375091055674	1.74577195853792
GO:0005933	8	5	2.25	cellular bud	1.52232043567304	2.22222222222222
GO:0005935	6	4	1.64	cellular bud neck	1.51955494919652	2.4390243902439
GO:0015630	50	18	10.43	microtubule cytoskeleton	2.13286831177926	1.72579098753595
GO:0016020	466	81	101.04	membrane	2.20001235796725	0.80166270783848
GO:0016459	7	5	0.99	myosin complex	4.87985513270285	5.05050505050505
GO:0019866	116	7	23.19	organelle inner membrane	4.03108417725392	0.301854247520483
GO:0030136	7	4	1.59	clathrin-coated vesicle	1.53317218747788	2.51572327044025
GO:0031090	268	44	58.39	organelle membrane	1.73575708625192	0.753553690700462
GO:0031966	143	11	28.94	mitochondrial membrane	4.05516101524282	0.380096751900484
GO:0031967	177	21	36.98	organelle envelope	2.78151083441812	0.567874526771228
GO:0031975	177	21	36.98	envelope	2.78151083441812	0.567874526771228
GO:0034045	8	4	1.22	phagophore assembly site membrane	2.21116605676479	3.27868852459016
GO:0038201	6	4	1.4	TOR complex	1.92441747531569	2.85714285714286
GO:0043228	319	84	67.1	non-membrane-bounded organelle	2.05435185338686	1.25186289120715
GO:0043232	319	84	67.1	intracellular non-membrane-bounded organelle	2.05435185338686	1.25186289120715
GO:0044429	183	17	37.55	mitochondrial part	4.21885576617182	0.452729693741678
GO:0044430	75	26	15.73	cytoskeletal part	2.55281718037361	1.65289256198347
GO:0044444	726	138	154.44	cytoplasmic part	1.43638210988089	0.893550893550894
GO:0070469	23	0	3.43	respiratory chain	1.36238823702463	0
GO:0098797	10	4	1.66	plasma membrane protein complex	1.33614662209247	2.40963855421687
