# Supplementary material for: The extrachromosomal circular DNAs of the rice blast pathogen Magnaporthe oryzae contain a wide variety of LTR retrotransposons, genes, and effectors
Source: BMC Biol. 2022 Nov 23;20:260. doi: 10.1186/s12915-022-01457-2 (PMC9694575; doi:10.1186/s12915-022-01457-2)
Supplement: Supplementary file 29 — Additional file 29. Enriched GO terms in the molecular function ontology for eccDNA-absent genes. The first column lists the GO term, the second column lists the number of genes annotated with each term, the third column lists the number of genes observed in the eccDNA-absent category, the fourth column list the number of genes expected in that category, the fifth column shows is a description of the go term, the sixth column lists the Chi-square value for that GO term, and the final column lists the ratio of the observed number of genes in the eccDNA-associated category divided by the expected number of genes in that category. [file 12915_2022_1457_MOESM29_ESM.csv]

	annotated	observed	expected	terms	chi	observed_expected_ratio
GO:0000155	10	9	1.2	phosphorelay sensor kinase activity	13.5134033514826	7.5
GO:0000166	335	71	93.28	nucleotide binding	2.34672558233575	0.76114922813036
GO:0000981	195	82	55.58	DNA-binding transcription factor activity, RNA polymerase II-specific	4.77113559392584	1.47535084562792
GO:0001882	130	24	34.49	nucleoside binding	1.46682764892513	0.695853870687156
GO:0001883	126	21	33.61	purine nucleoside binding	2.00663749776186	0.624814043439453
GO:0003700	239	93	67.35	DNA-binding transcription factor activity	3.85305172110686	1.38084632516704
GO:0003735	84	4	12.84	structural constituent of ribosome	2.15798269471578	0.311526479750779
GO:0003774	17	11	2.94	motor activity	6.64664544188256	3.74149659863946
GO:0003777	11	6	2.31	microtubule motor activity	2.2045936289163	2.5974025974026
GO:0003887	8	7	1.7	DNA-directed DNA polymerase activity	5.34205332131763	4.11764705882353
GO:0003924	75	12	20.42	GTPase activity	1.5617043243721	0.587659157688541
GO:0004252	42	17	10.76	serine-type endopeptidase activity	1.57482941483884	1.57992565055762
GO:0004312	24	21	1.07	fatty acid synthase activity	85.8755765327529	19.6261682242991
GO:0004315	22	21	0.92	3-oxoacyl-[acyl-carrier-protein] synthase activity	100.863729356926	22.8260869565217
GO:0004568	16	1	4.67	chitinase activity	1.36519751085496	0.214132762312634
GO:0004620	17	8	4.38	phospholipase activity	1.35410837703244	1.82648401826484
GO:0004672	128	46	31.21	protein kinase activity	2.7007742997025	1.47388657481576
GO:0004673	10	9	1.2	protein histidine kinase activity	13.5134033514826	7.5
GO:0004806	11	7	3.16	triglyceride lipase activity	1.98320826506579	2.21518987341772
GO:0004842	37	14	8.76	ubiquitin-protein transferase activity	1.37852876814772	1.59817351598174
GO:0004843	20	10	4.98	thiol-dependent ubiquitin-specific protease activity	2.03302550525438	2.00803212851406
GO:0005085	21	15	3.45	guanyl-nucleotide exchange factor activity	11.0246986864763	4.34782608695652
GO:0005096	12	6	3.04	GTPase activator activity	1.30872874976313	1.97368421052632
GO:0005215	222	75	54.81	transporter activity	2.90561344278346	1.36836343732895
GO:0005488	1673	468	430.96	binding	2.15109243690863	1.08594765175422
GO:0005515	250	71	56.68	protein binding	1.58513808087162	1.25264643613267
GO:0005525	120	18	32.38	GTP binding	2.57314604770889	0.555898702903026
GO:0008017	12	7	2.92	microtubule binding	2.22309420354577	2.3972602739726
GO:0008081	28	13	7.63	phosphoric diester hydrolase activity	1.65418608110782	1.70380078636959
GO:0008092	57	23	12.88	cytoskeletal protein binding	2.90083326045299	1.78571428571429
GO:0008144	89	15	25.37	drug binding	1.8615979048883	0.591249507292077
GO:0008234	36	16	9.2	cysteine-type peptidase activity	2.04290687221284	1.73913043478261
GO:0008270	345	122	89.56	zinc ion binding	4.5051574168467	1.36221527467619
GO:0008271	6	4	1.58	secondary active sulfate transmembrane transporter activity	1.60586451492242	2.53164556962025
GO:0009055	17	0	3.95	electron transfer activity	1.63755111044275	0
GO:0015085	10	6	2.33	calcium ion transmembrane transporter activity	2.22272882129426	2.57510729613734
GO:0015116	6	4	1.58	sulfate transmembrane transporter activity	1.60586451492242	2.53164556962025
GO:0015291	33	15	9.82	secondary active transmembrane transporter activity	1.32253616610403	1.52749490835031
GO:0015399	68	41	12.75	primary active transmembrane transporter activity	18.0028657373247	3.2156862745098
GO:0015405	68	41	12.75	P-P-bond-hydrolysis-driven transmembrane transporter activity	18.0028657373247	3.2156862745098
GO:0015631	20	11	4.78	tubulin binding	2.96665098511435	2.30125523012552
GO:0015662	8	7	1.59	ATPase activity, coupled to transmembrane movement of ions, phosphorylative mechanism	5.79298892865363	4.40251572327044
GO:0015926	14	7	3.72	glucosidase activity	1.32970760470171	1.88172043010753
GO:0016298	28	15	7.54	lipase activity	2.84603730517343	1.9893899204244
GO:0016462	374	132	94.28	pyrophosphatase activity	5.60447790125483	1.40008485362749
GO:0016491	528	115	143.88	oxidoreductase activity	2.61612555360758	0.799277175423964
GO:0016620	26	3	8	oxidoreductase activity, acting on the aldehyde or oxo group of donors, NAD or NADP as acceptor	1.48156371501407	0.375
GO:0016702	17	1	4.62	oxidoreductase activity, acting on single donors with incorporation of molecular oxygen, incorporation of two atoms of oxygen	1.31922542849135	0.216450216450216
GO:0016709	21	2	6.2	oxidoreductase activity, acting on paired donors, with incorporation or reduction of molecular oxygen, NAD(P)H as one donor, and incorporation of one atom of oxygen	1.35736362418077	0.32258064516129
GO:0016740	889	234	211.54	transferase activity	1.32703830652365	1.10617377328165
GO:0016746	159	51	33.62	transferase activity, transferring acyl groups	3.22600033768856	1.51695419393218
GO:0016747	123	39	23.69	transferase activity, transferring acyl groups other than amino-acyl groups	3.40485518851567	1.64626424651752
GO:0016757	112	35	26.23	transferase activity, transferring glycosyl groups	1.3239089374731	1.33434998093786
GO:0016758	64	24	14.52	transferase activity, transferring hexosyl groups	2.35928133966252	1.65289256198347
GO:0016773	183	61	46.09	phosphotransferase activity, alcohol group as acceptor	2.02668974873275	1.32349750488175
GO:0016775	10	9	1.2	phosphotransferase activity, nitrogenous group as acceptor	13.5134033514826	7.5
GO:0016787	1177	343	305.58	hydrolase activity	2.49934475982752	1.12245565809281
GO:0016817	375	132	94.29	hydrolase activity, acting on acid anhydrides	5.59744410499858	1.39993636652879
GO:0016818	375	132	94.29	hydrolase activity, acting on acid anhydrides, in phosphorus-containing anhydrides	5.59744410499858	1.39993636652879
GO:0016829	158	23	37.65	lyase activity	2.27441093407007	0.610889774236388
GO:0016835	55	8	14.55	carbon-oxygen lyase activity	1.35868470832032	0.549828178694158
GO:0016853	81	7	20.02	isomerase activity	3.15005295172623	0.34965034965035
GO:0016860	17	0	4.22	intramolecular oxidoreductase activity	1.75468273699655	0
GO:0016874	139	48	37.43	ligase activity	1.40178736076313	1.28239380176329
GO:0016887	167	82	38.44	ATPase activity	15.4876141554932	2.13319458896982
GO:0016888	6	4	1.71	endodeoxyribonuclease activity, producing 5'-phosphomonoesters	1.41787207805394	2.33918128654971
GO:0016903	30	4	9.05	oxidoreductase activity, acting on the aldehyde or oxo group of donors	1.35952362265909	0.441988950276243
GO:0017056	11	8	2.46	structural constituent of nuclear pore	4.22341102976402	3.2520325203252
GO:0017076	129	21	34.85	purine nucleotide binding	2.28078403392676	0.602582496413199
GO:0017111	363	131	91.62	nucleoside-triphosphatase activity	6.19968390525687	1.42981881685222
GO:0019001	120	18	32.38	guanyl nucleotide binding	2.57314604770889	0.555898702903026
GO:0019783	20	10	4.98	ubiquitin-like protein-specific protease activity	2.03302550525438	2.00803212851406
GO:0019829	24	13	4.92	cation-transporting ATPase activity	4.37593067434335	2.64227642276423
GO:0019842	101	46	23.97	vitamin binding	6.73260509098853	1.91906549853984
GO:0019899	62	28	13.01	enzyme binding	5.5981410788981	2.152190622598
GO:0022804	101	56	22.57	active transmembrane transporter activity	15.1754573092924	2.48116969428445
GO:0022853	27	14	5.54	active ion transmembrane transporter activity	4.27768340334205	2.52707581227437
GO:0022857	216	74	53.23	transmembrane transporter activity	3.1190892856342	1.39019349990607
GO:0030170	53	9	16.78	pyridoxal phosphate binding	1.68527454828106	0.536352800953516
GO:0031177	34	32	3.26	phosphopantetheine binding	62.4080865776771	9.8159509202454
GO:0032549	130	24	34.49	ribonucleoside binding	1.46682764892513	0.695853870687156
GO:0032550	126	21	33.61	purine ribonucleoside binding	2.00663749776186	0.624814043439453
GO:0032553	147	26	39.49	ribonucleotide binding	1.97747246416301	0.658394530260825
GO:0032555	127	21	34.41	purine ribonucleotide binding	2.18699420772199	0.610287707061901
GO:0032561	120	18	32.38	guanyl ribonucleotide binding	2.57314604770889	0.555898702903026
GO:0033218	46	34	5.99	amide binding	34.1103534504149	5.67612687813022
GO:0034061	9	7	2.01	DNA polymerase activity	4.19423461891349	3.48258706467662
GO:0035639	120	18	32.38	purine ribonucleoside triphosphate binding	2.57314604770889	0.555898702903026
GO:0036459	20	10	4.98	thiol-dependent ubiquitinyl hydrolase activity	2.03302550525438	2.00803212851406
GO:0042281	7	6	1.24	dolichyl pyrophosphate Man9GlcNAc2 alpha-1,3-glucosyltransferase activity	5.61753042471911	4.83870967741935
GO:0042623	111	62	22.36	ATPase activity, coupled	20.635877586523	2.77280858676207
GO:0042625	25	14	5.15	ATPase coupled ion transmembrane transporter activity	4.94160586105462	2.71844660194175
GO:0042626	66	41	12.36	ATPase activity, coupled to transmembrane movement of substances	19.0239015548469	3.31715210355987
GO:0042802	8	4	1.72	identical protein binding	1.30499070317204	2.32558139534884
GO:0043167	1028	308	278.12	ion binding	1.83054335838054	1.10743563929239
GO:0043169	635	198	172.7	cation binding	1.86086393925233	1.14649681528662
GO:0043492	66	41	12.36	ATPase activity, coupled to movement of substances	19.0239015548469	3.31715210355987
GO:0044877	40	14	8.72	protein-containing complex binding	1.37394678355085	1.60550458715596
GO:0046527	16	9	3.37	glucosyltransferase activity	3.26381228955809	2.67062314540059
GO:0046872	632	198	171.71	metal ion binding	1.98640218054964	1.1531069827034
GO:0046914	546	179	149.97	transition metal ion binding	2.56856553966814	1.19357204774288
GO:0047834	24	0	5.42	D-threo-aldose 1-dehydrogenase activity	2.0982113334019	0
GO:0051015	6	4	0.95	actin filament binding	3.19153537073566	4.21052631578947
GO:0051020	38	22	7.68	GTPase binding	8.19812522036531	2.86458333333333
GO:0051213	54	5	13.6	dioxygenase activity	2.17707907277445	0.367647058823529
GO:0070279	53	9	16.78	vitamin B6 binding	1.68527454828106	0.536352800953516
GO:0070403	11	0	2.94	NAD+ binding	1.34803628003448	0
GO:0070615	22	12	4.15	nucleosome-dependent ATPase activity	4.74248806240139	2.89156626506024
GO:0072341	35	32	3.58	modified amino acid binding	56.0996171192837	8.93854748603352
GO:0097159	735	175	204.02	organic cyclic compound binding	2.09895558051367	0.857759043231056
GO:0098772	113	38	22.48	molecular function regulator	3.6666324402683	1.69039145907473
GO:0101005	22	11	5.53	ubiquitinyl hydrolase activity	2.15316911837092	1.98915009041591
GO:0140096	519	156	135.34	catalytic activity, acting on a protein	1.56898180537045	1.1526525786907
GO:0140097	53	21	14.31	catalytic activity, acting on DNA	1.42975466651833	1.46750524109015
GO:0140110	269	99	72.76	transcription regulator activity	3.71867955521001	1.36063771302914
GO:1901265	335	71	93.28	nucleoside phosphate binding	2.34672558233575	0.76114922813036
GO:1901363	734	175	203.79	heterocyclic compound binding	2.0735527018661	0.858727121055989
GO:1901682	7	5	1.95	sulfur compound transmembrane transporter activity	1.99746704700794	2.56410256410256
