# Supplementary material for: The extrachromosomal circular DNAs of the rice blast pathogen Magnaporthe oryzae contain a wide variety of LTR retrotransposons, genes, and effectors
Source: BMC Biol. 2022 Nov 23;20:260. doi: 10.1186/s12915-022-01457-2 (PMC9694575; doi:10.1186/s12915-022-01457-2)
Supplement: Supplementary file 30 — Additional file 30. Enriched GO terms in the biological pathway ontology for eccDNA-absent genes. The first column lists the GO term, the second column lists the number of genes annotated with each term, the third column lists the number of genes observed in the eccDNA-absent category, the fourth column list the number of genes expected in that category, the fifth column shows is a description of the go term, the sixth column lists the Chi-square value for that GO term, and the final column lists the ratio of the observed number of genes in the eccDNA-associated category divided by the expected number of genes in that category. [file 12915_2022_1457_MOESM30_ESM.csv]

	annotated	observed	expected	terms	chi	observed_expected_ratio
GO:0000045	7	4	1.54	autophagosome assembly	1.60786824234443	2.5974025974026
GO:0000160	14	12	2.12	phosphorelay signal transduction system	12.7880860735614	5.66037735849057
GO:0000226	16	8	4.48	microtubule cytoskeleton organization	1.30581469809269	1.78571428571429
GO:0000281	9	6	2.47	mitotic cytokinesis	2.08196880739945	2.42914979757085
GO:0000910	10	6	2.53	cytokinesis	1.94000803656668	2.37154150197628
GO:0006081	18	0	3.9	cellular aldehyde metabolic process	1.5964779616395	0
GO:0006091	69	8	16.79	generation of precursor metabolites and energy	1.89357895935294	0.476474091721263
GO:0006101	17	1	4.73	citrate metabolic process	1.36675702710991	0.211416490486258
GO:0006139	1043	242	270.08	nucleobase-containing compound metabolic process	1.75282672011189	0.896030805687204
GO:0006351	347	116	94.2	transcription, DNA-templated	2.26255345231501	1.23142250530786
GO:0006355	266	99	76.83	regulation of transcription, DNA-templated	2.75788394150073	1.28855915657946
GO:0006357	249	96	72.54	regulation of transcription by RNA polymerase II	3.18095435469426	1.32340777502068
GO:0006364	84	12	20.47	rRNA processing	1.53165585032091	0.586223742061553
GO:0006366	271	98	77.07	transcription by RNA polymerase II	2.48756721919281	1.27157129881926
GO:0006396	277	41	66.25	RNA processing	3.66472270865843	0.618867924528302
GO:0006399	112	14	30.42	tRNA metabolic process	3.41049626359192	0.460223537146614
GO:0006400	40	2	10.95	tRNA modification	2.85115301678558	0.182648401826484
GO:0006417	27	10	5.4	regulation of translation	1.57851078556057	1.85185185185185
GO:0006457	39	3	10.2	protein folding	2.07931833473619	0.294117647058824
GO:0006488	13	6	2.64	dolichol-linked oligosaccharide biosynthetic process	1.69179823360016	2.27272727272727
GO:0006490	14	6	2.97	oligosaccharide-lipid intermediate biosynthetic process	1.32583561334675	2.02020202020202
GO:0006497	24	2	7.06	protein lipidation	1.64031587779261	0.28328611898017
GO:0006505	22	2	6.48	GPI anchor metabolic process	1.44972546134405	0.308641975308642
GO:0006506	22	2	6.48	GPI anchor biosynthetic process	1.44972546134405	0.308641975308642
GO:0006576	18	1	4.88	cellular biogenic amine metabolic process	1.40744795948045	0.204918032786885
GO:0006629	247	86	59.38	lipid metabolic process	4.39309964851774	1.4482990906029
GO:0006631	45	24	6.53	fatty acid metabolic process	12.9484205608677	3.67534456355283
GO:0006633	36	23	4.13	fatty acid biosynthetic process	22.3624911668287	5.56900726392252
GO:0006643	33	2	9.54	membrane lipid metabolic process	2.44213237357965	0.209643605870021
GO:0006661	26	3	7.6	phosphatidylinositol biosynthetic process	1.33327120739336	0.394736842105263
GO:0006664	22	2	6.48	glycolipid metabolic process	1.44972546134405	0.308641975308642
GO:0006665	11	0	3.06	sphingolipid metabolic process	1.40702116123863	0
GO:0006725	1125	252	291.02	cellular aromatic compound metabolic process	2.90712661224077	0.865919868050306
GO:0006732	107	14	26.77	coenzyme metabolic process	2.42004602478697	0.522973477773627
GO:0006733	44	4	11.04	oxidoreduction coenzyme metabolic process	1.86126596585614	0.36231884057971
GO:0006753	132	17	32.75	nucleoside phosphate metabolic process	2.9136818819642	0.519083969465649
GO:0006754	33	3	7.98	ATP biosynthetic process	1.37710042425983	0.37593984962406
GO:0006779	14	0	3.48	porphyrin-containing compound biosynthetic process	1.50773891172915	0
GO:0006783	14	0	3.48	heme biosynthetic process	1.50773891172915	0
GO:0006790	84	12	20.44	sulfur compound metabolic process	1.52434058061937	0.587084148727984
GO:0006807	2060	493	533.93	nitrogen compound metabolic process	2.90231558655945	0.923342011125054
GO:0006816	11	6	2.91	calcium ion transport	1.46370046338531	2.06185567010309
GO:0006839	24	1	5.3	mitochondrial transport	1.4712238045732	0.188679245283019
GO:0006914	31	14	7.55	autophagy	2.17285995916364	1.85430463576159
GO:0007017	33	14	8.85	microtubule-based process	1.37677250234549	1.5819209039548
GO:0007020	7	5	2.04	microtubule nucleation	1.86281794728223	2.45098039215686
GO:0007154	134	60	32.52	cell communication	7.77580316724474	1.8450184501845
GO:0007165	129	59	30.83	signal transduction	8.49439504362137	1.91372040220564
GO:0007264	23	12	5.55	small GTPase mediated signal transduction	2.7918856726646	2.16216216216216
GO:0007265	9	7	2.13	Ras protein signal transduction	3.88163173923511	3.28638497652582
GO:0008033	65	4	16.32	tRNA processing	3.42535456441673	0.245098039215686
GO:0008610	128	43	29.99	lipid biosynthetic process	2.24193814140031	1.43381127042347
GO:0008643	21	2	7.06	carbohydrate transport	1.72135199277335	0.28328611898017
GO:0008654	51	7	14.89	phospholipid biosynthetic process	1.84438778507061	0.470114170584285
GO:0009072	37	4	9.74	aromatic amino acid family metabolic process	1.50568489788669	0.410677618069815
GO:0009108	80	10	19.25	coenzyme biosynthetic process	1.84064604382779	0.519480519480519
GO:0009117	132	17	32.75	nucleotide metabolic process	2.9136818819642	0.519083969465649
GO:0009165	97	13	23.85	nucleotide biosynthetic process	2.02236264895453	0.545073375262054
GO:0009247	22	2	6.48	glycolipid biosynthetic process	1.44972546134405	0.308641975308642
GO:0009308	26	2	7.43	amine metabolic process	1.74585379951818	0.269179004037685
GO:0009451	60	4	15.75	RNA modification	3.29658978476625	0.253968253968254
GO:0009605	12	6	2.98	response to external stimulus	1.36395854530416	2.01342281879195
GO:0009889	302	111	84.42	regulation of biosynthetic process	3.4559438888099	1.31485429992893
GO:0009966	21	10	4.53	regulation of signal transduction	2.44167876084063	2.2075055187638
GO:0010468	321	118	89.72	regulation of gene expression	3.66871937488922	1.31520285332144
GO:0010556	297	111	83.41	regulation of macromolecule biosynthetic process	3.7251966959231	1.33077568636854
GO:0010608	29	11	6.07	posttranscriptional regulation of gene expression	1.62132581458358	1.81219110378913
GO:0010646	21	10	4.53	regulation of cell communication	2.44167876084063	2.2075055187638
GO:0016050	6	4	1.39	vesicle organization	1.93987244757375	2.87769784172662
GO:0016053	158	49	36.48	organic acid biosynthetic process	1.80311456155031	1.34320175438596
GO:0016072	87	13	21.58	rRNA metabolic process	1.50782352258492	0.602409638554217
GO:0016236	11	7	2.44	macroautophagy	3.03629889627851	2.86885245901639
GO:0016579	19	11	4.99	protein deubiquitination	2.77496646537195	2.20440881763527
GO:0017144	160	23	39.74	drug metabolic process	2.76326635996008	0.578761952692501
GO:0019219	276	102	79.39	regulation of nucleobase-containing compound metabolic process	2.77643969574864	1.2847965738758
GO:0019222	376	130	103.18	regulation of metabolic process	2.99898910048955	1.25993409575499
GO:0019359	30	3	8.07	nicotinamide nucleotide biosynthetic process	1.44348241906749	0.371747211895911
GO:0019362	37	4	9.77	pyridine nucleotide metabolic process	1.5156738679944	0.409416581371546
GO:0019363	30	3	8.07	pyridine nucleotide biosynthetic process	1.44348241906749	0.371747211895911
GO:0019637	229	40	57.8	organophosphate metabolic process	2.29163338706301	0.69204152249135
GO:0019693	102	15	24.53	ribose phosphate metabolic process	1.59979739147421	0.611496127191194
GO:0022900	30	2	6.56	electron transport chain	1.36470025762478	0.304878048780488
GO:0023051	21	10	4.53	regulation of signaling	2.44167876084063	2.2075055187638
GO:0023052	129	59	30.83	signaling	8.49439504362137	1.91372040220564
GO:0030258	21	11	5.39	lipid modification	2.30659188406613	2.04081632653061
GO:0031109	7	5	2.04	microtubule polymerization or depolymerization	1.86281794728223	2.45098039215686
GO:0031323	350	120	96.54	regulation of cellular metabolic process	2.51979757514921	1.24300807955252
GO:0031326	302	111	84.42	regulation of cellular biosynthetic process	3.4559438888099	1.31485429992893
GO:0031505	6	4	1.32	fungal-type cell wall organization	2.08556329415669	3.03030303030303
GO:0031577	7	4	1.65	spindle checkpoint	1.44125324750821	2.42424242424242
GO:0032506	8	5	2.2	cytokinetic process	1.57777164116171	2.27272727272727
GO:0032774	356	118	97.02	RNA biosynthetic process	2.08263301579503	1.21624407338693
GO:0032787	92	30	18.55	monocarboxylic acid metabolic process	2.5813913943721	1.61725067385445
GO:0032984	14	0	3.67	protein-containing complex disassembly	1.59459726426612	0
GO:0033014	14	0	3.48	tetrapyrrole biosynthetic process	1.50773891172915	0
GO:0034248	28	10	5.7	regulation of cellular amide metabolic process	1.36794978983683	1.75438596491228
GO:0034470	149	17	36.73	ncRNA processing	3.89358082322965	0.46283691805064
GO:0034641	1247	281	318.47	cellular nitrogen compound metabolic process	2.61310620667728	0.882343705843564
GO:0034660	194	28	50.41	ncRNA metabolic process	3.79746619848467	0.555445348145209
GO:0035556	84	43	19.73	intracellular signal transduction	8.86107173639485	2.17942219969589
GO:0042157	25	2	7.3	lipoprotein metabolic process	1.71525555718795	0.273972602739726
GO:0042158	24	2	7.06	lipoprotein biosynthetic process	1.64031587779261	0.28328611898017
GO:0042254	118	18	29.41	ribosome biogenesis	1.86861378638299	0.612036722203332
GO:0043087	18	10	4.48	regulation of GTPase activity	2.59267783246018	2.23214285714286
GO:0043900	8	4	1.61	regulation of multi-organism process	1.45725612774142	2.48447204968944
GO:0044106	19	1	5.2	cellular amine metabolic process	1.51981524781721	0.192307692307692
GO:0044255	173	63	40.82	cellular lipid metabolic process	4.32378033196281	1.54336109750122
GO:0044282	60	9	15.82	small molecule catabolic process	1.35842736999657	0.56890012642225
GO:0045017	37	5	10.96	glycerolipid biosynthetic process	1.510172101799	0.456204379562044
GO:0045839	9	5	2.25	negative regulation of mitotic nuclear division	1.468049865528	2.22222222222222
GO:0045841	7	4	1.65	negative regulation of mitotic metaphase/anaphase transition	1.44125324750821	2.42424242424242
GO:0046394	158	49	36.48	carboxylic acid biosynthetic process	1.80311456155031	1.34320175438596
GO:0046467	25	2	7.25	membrane lipid biosynthetic process	1.69506244534981	0.275862068965517
GO:0046474	35	4	10.25	glycerophospholipid biosynthetic process	1.70806704935129	0.390243902439024
GO:0046483	1123	252	289.34	heterocycle metabolic process	2.70499758024843	0.870947674016728
GO:0046496	37	4	9.77	nicotinamide nucleotide metabolic process	1.5156738679944	0.409416581371546
GO:0046578	7	6	1.34	regulation of Ras protein signal transduction	5.12804692386546	4.47761194029851
GO:0046785	7	5	2.04	microtubule polymerization	1.86281794728223	2.45098039215686
GO:0046834	10	5	2.17	lipid phosphorylation	1.52700387334118	2.30414746543779
GO:0046854	9	5	1.81	phosphatidylinositol phosphorylation	2.10158599166568	2.76243093922652
GO:0048519	81	30	20.14	negative regulation of biological process	1.98509067782133	1.48957298907646
GO:0048583	27	13	5.92	regulation of response to stimulus	3.02188471576278	2.19594594594595
GO:0050789	543	201	143.95	regulation of biological process	8.83114232649629	1.39631816602987
GO:0050790	102	36	23.24	regulation of catalytic activity	2.64557968671034	1.54905335628227
GO:0050794	508	188	135.24	regulation of cellular process	8.02526233108267	1.39012126589766
GO:0050896	327	109	82	response to stimulus	3.52270975176023	1.32926829268293
GO:0051056	8	7	1.44	regulation of small GTPase mediated signal transduction	6.51769339110364	4.86111111111111
GO:0051171	346	120	95.52	regulation of nitrogen compound metabolic process	2.72722963146075	1.25628140703518
GO:0051186	162	26	39.88	cofactor metabolic process	2.0185257648457	0.651955867602808
GO:0051187	9	7	2.64	cofactor catabolic process	2.85677402258794	2.65151515151515
GO:0051188	99	12	24.41	cofactor biosynthetic process	2.47617040280977	0.491601802539943
GO:0051252	270	100	78.16	regulation of RNA metabolic process	2.65638183126119	1.27942681678608
GO:0051336	36	14	7.63	regulation of hydrolase activity	2.04257623108448	1.8348623853211
GO:0051716	307	106	77.11	cellular response to stimulus	4.15803130280952	1.37465957722734
GO:0055067	8	5	2.21	monovalent inorganic cation homeostasis	1.56549383847584	2.26244343891403
GO:0055086	179	24	43.61	nucleobase-containing small molecule metabolic process	3.33577201377405	0.550332492547581
GO:0055114	60	7	14.9	oxidation-reduction process	1.76242302561489	0.469798657718121
GO:0060255	369	128	101.65	regulation of macromolecule metabolic process	2.94616657652262	1.25922282341367
GO:0061640	10	6	2.53	cytoskeleton-dependent cytokinesis	1.94000803656668	2.37154150197628
GO:0061919	31	14	7.55	process utilizing autophagic mechanism	2.17285995916364	1.85430463576159
GO:0065007	651	233	170.5	biological regulation	9.20812072354267	1.36656891495601
GO:0065009	106	36	24.68	regulation of molecular function	2.08046485963174	1.45867098865478
GO:0070646	22	12	5.78	protein modification by small protein removal	2.6012314001097	2.07612456747405
GO:0070647	81	32	20.93	protein modification by small protein conjugation or removal	2.34989605220071	1.52890587673196
GO:0070972	15	0	3.84	protein localization to endoplasmic reticulum	1.64201892546225	0
GO:0071174	7	4	1.65	mitotic spindle checkpoint	1.44125324750821	2.42424242424242
GO:0071214	7	5	1.88	cellular response to abiotic stimulus	2.11152100039266	2.65957446808511
GO:0071852	8	5	2.02	fungal-type cell wall organization or biogenesis	1.81851698036459	2.47524752475248
GO:0071897	14	8	3.87	DNA biosynthetic process	1.87324666395594	2.0671834625323
GO:0071941	7	5	1.91	nitrogen cycle metabolic process	2.0618917377461	2.61780104712042
GO:0072330	63	27	10.44	monocarboxylic acid biosynthetic process	7.79009107716456	2.58620689655172
GO:0072350	18	1	5.02	tricarboxylic acid metabolic process	1.46696761202279	0.199203187250996
GO:0072521	95	14	22.8	purine-containing compound metabolic process	1.49226027396653	0.614035087719298
GO:0072524	42	4	10.81	pyridine-containing compound metabolic process	1.80686845222689	0.370027752081406
GO:0072525	35	3	9.11	pyridine-containing compound biosynthetic process	1.74479475149911	0.329308452250274
GO:0080090	351	121	96.78	regulation of primary metabolic process	2.6521676758109	1.25025831783426
GO:0090407	165	22	41.79	organophosphate biosynthetic process	3.54513754367538	0.526441732471883
GO:0097659	350	117	95.07	nucleic acid-templated transcription	2.26990429368031	1.23067213632061
GO:0104004	7	5	1.88	cellular response to environmental stimulus	2.11152100039266	2.65957446808511
GO:1901135	260	44	64.86	carbohydrate derivative metabolic process	2.72097620797091	0.678384212149245
GO:1901293	97	13	23.85	nucleoside phosphate biosynthetic process	2.02236264895453	0.545073375262054
GO:1901360	1168	261	300.85	organic cyclic compound metabolic process	2.96768021095487	0.867541964434103
GO:1901564	1286	297	331.01	organonitrogen compound metabolic process	2.19820993141665	0.897253859400018
GO:1901566	477	90	120.86	organonitrogen compound biosynthetic process	3.32183845064123	0.744663246731756
GO:1902100	7	4	1.65	negative regulation of metaphase/anaphase transition of cell cycle	1.44125324750821	2.42424242424242
GO:1902410	7	5	2.01	mitotic cytokinetic process	1.90659989995907	2.48756218905473
GO:1902531	17	9	3.81	regulation of intracellular signal transduction	2.60490262582815	2.36220472440945
GO:1903506	266	99	76.83	regulation of nucleic acid-templated transcription	2.75788394150073	1.28855915657946
GO:1903509	22	2	6.48	liposaccharide metabolic process	1.44972546134405	0.308641975308642
GO:1905037	7	4	1.54	autophagosome organization	1.60786824234443	2.5974025974026
GO:1905819	7	4	1.65	negative regulation of chromosome separation	1.44125324750821	2.42424242424242
GO:2000112	297	111	83.41	regulation of cellular macromolecule biosynthetic process	3.7251966959231	1.33077568636854
GO:2000816	7	4	1.65	negative regulation of mitotic sister chromatid separation	1.44125324750821	2.42424242424242
GO:2001141	266	99	76.83	regulation of RNA biosynthetic process	2.75788394150073	1.28855915657946
