# Supplementary material for: The extrachromosomal circular DNAs of the rice blast pathogen Magnaporthe oryzae contain a wide variety of LTR retrotransposons, genes, and effectors
Source: BMC Biol. 2022 Nov 23;20:260. doi: 10.1186/s12915-022-01457-2 (PMC9694575; doi:10.1186/s12915-022-01457-2)
Supplement: Supplementary file 31 — Additional file 31. List showing names of barcodes used for each PacBio sequencing sample. [file 12915_2022_1457_MOESM31_ESM.txt]

G3_1A   AJI_17--OF_PacF17 
G3_1B   AJI_9--OF_PacF9
G3_1C   AJI_18--OF_PacF18
G3_2A   AJI_19--OF_PacF19
G3_2B   AJI_20--OF_PacF20
G3_2C   AJI_21--OF_PacF21 
G3_3A   AJI_22--OF_PacF22
G3_3B   AJI_11--OF_PacF11
