# Supplementary material for: The extrachromosomal circular DNAs of the rice blast pathogen Magnaporthe oryzae contain a wide variety of LTR retrotransposons, genes, and effectors
Source: BMC Biol. 2022 Nov 23;20:260. doi: 10.1186/s12915-022-01457-2 (PMC9694575; doi:10.1186/s12915-022-01457-2)
Supplement: Supplementary file 33 — Additional file 33 Consensus sequences of LTR retrotransposons in the M. oryzae Guy11 genome in FASTA format. [file 12915_2022_1457_MOESM33_ESM.txt]

>Moryzae_GYMAG1_INTERNAL
TAATTCTAAACTCGCTATAATTTGCTGGTGAAGCAATTAAAATATATCGTTCAATCCCTTTATTCAATCGTTCACTACGTCGGCTGTGCACGACGGTAAACTAGGCCACAGAAGACACCATTCGCGAAATTAATGTCGCCGCGTAAAAATTACGGCCCACCGATTCGCCAATCCCAACGCGTGACAAACGCAAACTCAGCAAAGCCAGATAATTTGGCTTCAGGCACTGCTACTCCCAACACCGAAGGTTCGGATCAAAACGGAGAGATTACAGTTGCCCCAGTGAGCCCAGAGCCAGTAGAGCCCGCTCCTACCAGCGCCAACACAGAGCCTGAAGAGCCCGTTGAGCCCCAATACGACACAGAGCAAGATCAGCCAGTCGACAGCATCGAAGTTGACGGATCGTACGAGTACGAGTCAGTTTCTGAGCACCCAGGAGAGGCGCGAAGCCCTCCCCACCAACCTTCTGCCAAGACGTCAGACGGCAGGAACGAAATTCCGAAATTTCCAAGCAGAGCGCCCTCGCCTGCCGCCCAAATGAGAAGCGAAATGGCAAACGAAAGCGAAAACACAACCGGCCAGGCCACCATCACTCAATCGCAATTGCAAGACCTCTTGGCTACTATTGCCCAACTGAAGGACCAGTTGGCCACCCAAAACAACTCCACCAGTAATGGAGCCCGTGGGGTTACACCCTTTAACAGCGCCTTCGGTGGGACCGATTTTAAACCTGTTGGATTTGCCGCCCATGATGCCTTTAGGCCCTACGGAAATGGCCAAATTAGCGTTAACCCCGGGTATGATAGAAAAGCCCGCAAGACCGGCGTTGACCCCGGATCTTTCGAGGGTAAGGACGACACCTTCGACACGTGGATCATCCAAGTCGCCGATATGATGGAAGAAGATGAAAGCACTTACAAGACCGAACGTAGCCGTATGGCAGCCCTTTTTTCGTTAACAAAAGGACCGCCTAACGACCTATTGCGTAGCCGTTACGCCTCGAAAGAAAACCCTTTTAGCGGTGTTGCCGAGATGGTCGCAACTTTAGCTGCGGTGTACCACGACGATAACCAAGGCACTAAAGCACGCCGAGAACTGGCTGAAATGATGTTTGACCCAGCAGACAAAACTATGGACATCCATGTTTTTGTTGGCAAAGTTAACACTTTGGCGGACCGCGCCAACATTCTCAAATCAGAGCGTAAAACCCTACTATACGAACATATTCCGGCAAAATTGAACACCCAGCTTTTCGACGACGCTAAAAATCCGGATATATCGTACGAGTCTTTCGTGAACAAAGTCGCCAACGCTGCACTGGCTAATCAGCGCGCCTACGAGGAAAACCTTAAACGGAAACAGGCTAAAAAGGGGCGCCAATCGCCCGAGCCTCGTCGTCGCCGTTCCCGCGATTACGAACACAGGAGAGAGGTTAAAACAGCGACTCCCACACCCGTTAAGGAAGTAGTCACTCTTTCCGACAAGGAAAGGAGCGCTCTTTTGGACGCAGGTCTTTGTTTTCTATGTAAGAAGGCCGGCCACCAATCCCGTCACTGCCCCGATCGCAAAATTATCGCCAATATGTTACAGGCTCTGGACCATGTGGATTCGTATTCGCAGCCTGACAATTCGACTCGCAACTCGTCGTCGACTTCCTCGTCTGATTCGGAAAACTGCTAAGGCTGCCGGAAGTCTCCTCGGCAGTCTGCATGCCTCAGATAGCTAAAATCGATAGATCACCCAAATTAAACACCTTCCTTGCTCCCATTCAACTGCAAGACAAAGGTCGTGGTCTCAACGCCCAAGCTCTCTGTGACACCGGAGCAGATGTGTACTTATCCATTCGACCGAGCCTGGCGAGAAAGGTCGCCCAACGTTTAGAGCTACCTATCAAAAAGCTCCCCAAACCTTTGGACTTTGGAGATTTTAACGGGAAGGTTACCGCAAGAGCCACCGAATACCTTCGGCTCACTTTGCAAATCGACGGACGACAATTCCCACGGCAGAAATTCATCCTCCTTGAAACGGCCCACGATGTGTTTATCGGACAAGAATGGTGGACGAAACATCGAGTAGGCTTATTCCCAGCTACCCGCAGCTTCGTTTGGCCCAACGACCTGCCCGCCATGGCCCAATACTCACCCGCAATCGTTGTACAACGTTCGAATCCGCCTCTGGACCTTGAGGCCCAAGCTGACGCAGTCCGCCGGGACCGCAAGATGGAACAAGAAGACCGTCGCATCCAGGTCCGCAAGATACTTCGAAGCCCTAAACGCCAACACGAAAACCAGGCTCAGATCGCAGAAATTAACGCCTTCCCGACTATCCCAAAGACCGTTTCCAACAAAGGCCTGCCAGCTAGTATTTGTGCCCTCCTTAACGACCCTCGTCAAGATCGATGGAAGCGATCCCCGTTACCCACGGAGCCTATACCGTTGGTACCAGTAAACGATACGCCTACGACCAGCCTCAATGCGGTATCAGCCCTGCAGTGGAACAAGACTCACGATGGACGTCCCATTCCATTCCCTGCAGACGAAGACCCGGAGCACATCGCGCAAGTACGAGCCAAGTTACCCAAAGCACTTGCCCACCTTGAGGGTTTCTTTTCCAAAAAGGCGTCGACGATTCTCCCGCCTAGCCGACCCGGCTTCGACGTGGTTTTGGAACTCGAGAAACCTTTGGAGGGGAGGCCAGCCCGCTATTCGACCCCTTTCGCGATGATGGAGTTGGAAAAGGAAACCATCGACGAACTTCTGAGGATCGATTTCATTGAACGGACAATGGAGGAGACCGCAGCTTCGACTCTGTTCGTTCCTAAACCGCAATCGAAGGAGCAACGTTTTTGTGTGGATTACCGATGGGTAAACAAATTCATCAAAGGACGACAAGTACTTGCCCCCGACGTGGCCGGGACGTTGAGCAAGTGTGGAAAAGCCCGGAGGATGACCAAGATCGACATTATTCGAGCTTTTAACAGATTGCTAATGGATCCGAAGTCACGGTATTTAACGGCGTTCAAAACGCGACAAGGCACATTTCGGTGGAAGGTCCTACCCTTTGGACTGAAGGTCGGACCCGCCTGGTTCCAAGCTTTTATCAACGCTCAGCTTAATGAACTGCTGGACGCTTTCGCGAGCGCCTACGCAGACGACGTGTTGATTTACACCGAGGATAAATCGGAGCAAGTCCATTTTGAGCAAACCGAGGAGGTTATTTACAGGCTGCACAAAGCCGGACTCCAAGGCGATATCAAAAAGTCAAGTTTCGGCGTTTTCGAAATCGAGTACCTGGGTTTACTTCTAGAGATCGGTAAAGGTATCCGCATCGACCCCAAAAAGGTCGAAGCCATCACCAGCTGGCAATGGGACGACGTCACCTCCGTTTCGGCAGTACGATCCTTCCTAGGCTTATGCAATTTCGTTCGGACGTTCTGCCATCACGCCAGCGAACAAGCAGAACCTCTGACCCGATTATTGAAAAAGGGAGTCCCGTTCGAAAGAGGCCCCGAGCAGAAATCTGCCTTTGAAGCGCTGAAACAGCTGGTGATCACCGCCCCCGTGATGAGTTTCTTCAAACCCGGTATGCCTGTCAGGATGGACACCGACGCCAGTGGCAGGGCCACCGCCGGTGTCGTGTGGCAGCAACAGGACGATGGCAGCTGGAAGCCAATCGGCTATTCGTCCAAAACCATGTCCCCTGCTGAACAAAACTATCCGATTCAGGACCAGGAGCTATTAGCTGTGATTAATACGCTAAAGGACTTCGAACCAGCCCTGTTGGGTACCAAGTTCTGTGTTTTCACCGATCACCAGGCCCTAATTTATTGGTCGACCAAGAAACTTTTGTCCGCTCGCCAGATACGATGGGCTGACTACCTGGCCAACTTCGACATCACCTTTAAATACCGTCCCGGCAAGGATAATGTGGCAGCCGATGCCCTTTCGCGCAAAACTATCGACAACCCTACGGTTAAGGCCCGAGCTGTGTTAGACCGCACCATTGCACTAATCCCTCCAGAAAAGATCGACTCCCGACCCGGCGAACCTCTTCCAACCATTAGCAACTTGGAACCCTCCGCACCGCAGGGAGCTGACCTGGTGGCCCTTATCCTGGAAGAAAACCTGAAACAGAACCTAGGTCACCACGACAATTTGTTAACGGTACCCGAGACTACCCAGGATGGCAAAATCTTCTTAAGAACGGCTCTCATCCGCGAAGCTCATGAGCCCAAGATCTTCGGCCATGGAGGCCAGAATAAAACCCTCAGCCGCCTGAAAAAGGACTATTGGTGGCCCGACCGAAATCGAGACGTCAAACGCTACATTAAGAATTGTCGCGAATGTCAACGCAACAAGGTACGACATGATAAGACGCCTGGGCTGTTGCACCCACTGGAGATCCCTAGACGGTGTTGGCAGCACGTAATGGTAGACGGCAAAGATATGCCCAAGGATAAAGAAGGCTATAATTACGTCTGGGTCTTCATCTGCCGATTGACCAAACTTTTGGCCACCCTACCGGGAAAAAAGACGGACACCGCGGAGACCTTGGCCATGCGGTATTATCAGACCGTGTACCGTTGGAAAGGCGTCCCCGATTTATGGCTTTCCGATAACGCCGGACCGTTTATATCCGAGTTCTTAAATACTCTAAACGAGTTGACAGGAACAAAGCATAAACATGGAAGCGCCCGCCACCCTCAAAGTCAGGGCAGCGTCGAAATTACCAACGCTGAATTGGATCAGAAAATGCGCTTTTATGTAGACAAATACCAAACGAATTGGCGACGGCATATCCCCGCTTTCGACTTCGGCCACAACTCGTCCGTCCACGCCTCTATTGGCATGGCACCGATCGAAGCAGAAACCGGAGCTCGCCCTAGAGACCCGCTCTCTTTACCTTTACCCGAAGAAGACCTGGAGACCGGTCAGCAACAAAAGGCGCTGGAAATGGTCCGCCAAGCCCGGCAAGCTCAGGAACTGGCCCGCAACAACGGACTCGGAGCGCAGATAGAGCAACAGAGGCAGGCTAATAAGAAGCGGCGACCGGTCGACTTTACGGTGGGAGATGCGGTTTACGTTAGCAAAAAGGGTTTTTCCACCGAAGCTCCTACGACCAAGTTGGACTCGCAAAATGCAGGACCATGGACGATTCTCGAGGAAAAGGGCCACAGCTTCATTCTCGACACCCCTGCCTGGTATAAAGGTAGTAAGCTGTTCCACGCCAGCCGACTGCGCAAGGCAGCAACGGATCCATTACCTCAGCAGTATCAAAAGCCGGAACCACCGGTCGAAATTAACGGAGAACCGGAGTGGGAGGTGGAGCAAGTGTTGGCCTCACGTCTATTCGGACGAAAGAAGACGTTGCAATATCAGGTATCGTGGGTCGGACTCGACCCTGATGAGACATGGTATGAGGCCCGCGACTTGAAAAATTCACCAGTACTGCTGGATACCTTTCACAGGGAGTACCCGGACGCAGCAGGACCTCCGGTAAATTTGCAACAGTGGATCAGGAGCGCAGCAGAGGATGTTTTTGCGGAGGACGGACCCGAGGACAATGTTGCCGAGCACGATGCGAAAAAGACACGAGAGCGGAGGAAGGCCCCGAGGAGACACACGTGACAAACTCAAGACTCTGACCGCCTACGTCGATCAGGCCTTAGAGGGGGGTAA
>Moryzae_GYMAG1_LTR
TGTGAGGATCAGGCCCCTAGACCTACCCTCAGAATCACGACTCGGCTCCACACCGAGCCAGGGATCGGACAAGGATCCACTACCTCCGGATTTAAGCGCGTCTCTTGAGCGCGTCGTCGATTGTAATTTCTCTCTTCTCTTCAGTTTAGAATTTTCGTCGATAGCGCCTAATACACTGAGGTTCTCCAATGTATGCCTGGCCGTGACA
>Moryzae_GYMAG2_INTERNAL
CTACCCCCTTCCAAACCTCGTATGTCGACGCAGGAGATCATGCGAGGCTCTTGTCAAGTTAACCATGTCGTCGCTTTTTCCTTTTACCGTTTAACTCTCCATGCTCCGCCACGTTATCCTCCTGATTCGGTTCGTCCAACTTATCCTCGGCAGCGGCTTTTATCCAGATTGCCAATCGCTTCGGCGGTCCTGCGGCATCTTTGTACTTCTTGTGGAAGTCGTCAAGGGCTGTCGCTGAATTCTTGAAGTTTTCAGCCGGGTACCACGTGTCGTCTGGATCACATCCTTGCCATGCGACCTGGTATTGCAATATCTTACTCCGGCCAAATAATCGGGACGCTAAAACTTTATCGACCACAAACTCTGGTTCTCCGTTGATCTCTTCTGGCGGAGGCGGCTCTCTTTTCTGTTGTGGTAATGGGTCCATTGCGGCTTTGCGGAGGCGGTCTGCGTGGAACAAATTTTTTCCTTTAAACGATTCAGGTACGTCCAAAACATAGCTATATCCTCGTTCTTCTAGAATCTGCCATGGTCCGGTCCACTGTGAATCCAATCTGGTCGTCGGTGCGGTCGTCGGAAACCCTTTTTTCTTGACGAAAACATAGTCGTTAACCCCAAAATCTACTGGTCGCCGCTTTTTGTTGGCTTGTTCTTCCTGCCTCGCCTGCGTTTTTAGCGCGTTTTGGCGAGCCAACTCTTGGACTTCTTTAGTCTGGCGGACGATCTGCAGCGCTTTTCGTTTCTGGTCTGAATCAACGGTCGTGGTTGGCAGGTCGGTGGACAGCGGGTTTCGGGGTTCGGTCCCGAGCACTACCTTTAACGGGCACATACCAAGGCTGGAATGCCACGCGGCGTTGTGGGCAAAATCCAAAGCAGGCAAATGTACGCTCCAACTGGTCTGGTATTTGTCGATATAAAACCGCAGCTTTTGGTCCAGTTCCTGGTTGGTTATCTCTACGGCACCTTGTGTTTGAGGGTGCAGGGCGCTGCCGTGTCGGTGTTTAGTACCCGTGAGTTCATTTATCGTCGCCATGAATTCGGAGATGAACGGCCCGGCGTTGTCGCTAATCCAAACGAAAGGTAGTCCTAGGAAACGGTATAGGTATCGGTAATATCGGGAGGCCAGGATTTCTGCTGTGTCGGTCTTCTGTCCTGGGATGGTGGCTATCAGGCGACTGAACTTGCAAACGAACACCCACACGTAGTCGTATCCGAACTTGTCTTTGGGCATGTCCTTTCCGTCAACTGCTACATGTTCCCAAACGTAATTCGGTATCGGTAGCGGATGCAATAGGCCCGGGGTCTTGTCGTGTCTGCCTTTATTTCGCTCGCAGTCGTGACAGTTTTTGATGTATTTCCGAATGGTTTGACTCATGCCCTCCCAAAAATACCGTCTTTTGATCATTTGTATCGTCTTGTTCTGTCCTGCGTGGGCGAATATTTTGGGCTCGTGAGCTTCACGGATCAGAGCGGTCCTCAAAAAAATCTGTCCGTCTAAAGTCGTTTCCGGGACGACTAGCTTTCCTTGGTGTTGGCCTAGCTTTTGCTTTTCGTTCTCTTGTCGTATTAGGTCTACCAAATCTGCGCCGCTCACCACGTGGGCGTTTGGGTCGGCAGTGCTGACGGCGGCCACCGTAGGTGTGATCTTCTCAGGTGGGATTAAAGTCATTGTTCGTTCTTCTTTTTCCCGAGCTTTAACTGTTGGAAGGTCTGCCGTCTTGCGGGACAGGGCATCGGCGGCTATATTGTCTTTGCCGCGGCGGTACTGAAACGTAATGTTGAAGTTGGCCAGGAAATCTGCCCAACGCACCTGTCGAGTCGAAAGGAGTCGTTTTGTGGAATAGTAAACTAAAGCTTGGTGGTCTGTAACCACGAAAAAGCTTGTCCCTAACAATTCTGGTTCGTAATGTTTCAGCGTTTGAACCACTGCCAGCAGCTCTCGGTCTTGGATCGGGTATGCGCGTTCTGCTGGGGTCATCGTTTTTGAGAAATATCCCACAGGCTTCCATTCTCCACCCGGTTGCTGTTGCCAGATTGCTCCGCCGGTCGCGTTGCGTGAGGCGTCGGTTTCTACCTTGGTCGGTCGGCCTGGGGTAAAAAATGCCATAACCGGTGCATCGCAGGCTAAACGTTTCATTTCCTCAAATGCTCGCCTCTGTTCGGGGCCCATAGCGAATTTGGCGTCTTTCTTCAACAGTCGGTTCAACGGCTCAGCGACGCTGCTGGCATGGTGGCAAAACATTCGAATGTAATTGCACAATCCCAAAAAGGAACGCACGGCTGTTTTGGACGTGAGGTCTTCGAACTTCCAATCGCTAATTGCCTGCAGTTTGTCTGGATCGATACGGATGCCCAGACCTGCGTCCATAACGATGCCAAGATAATCGACCGTGGTAACGTTGAATCGAGACTTTTTAATATCTCCCTGGAGGTCGACTCGGCTTAATCGGTAAATAACCTCTTCTACTTGGTCCCAATGTTCTTCTTCGTTTCCGTCGGAATAAACCAAAACATCGTCGGCGTATGCGCTGGCGAACAAGTCCAAAAGTTCATTTAGCTGAGCGTTGATAAATGACTGCCACCAAGCTGGGCCGACCTTTAGCCCAAAGGGAAGCACCTTCCATTGAAAGGTGCCCTGTCGGGTGCGAAAAGCAGTGAGGTACTCTGAGCCAACCGCCATACGTAACCGGTTGAAAGCTCGAATAATGTCGATTTTTGTAAACCTCTTTGCATTGCGACAATTAAAAATAGTTCCGTTGACATCCGGGGCTGGTACGAATCGATCTTTCAAAAACTGGTTGATCCATCGGTAGTCGGTGCAAAAACGGCGTTCTTTGGAGTGTGGTTTAGGTACGAACAGGACAGGCGCTGGGTCGGCCTGCATACAGGGTTCGATAAACCCAATGCGCAGCAGCTCGTCGACTGTTTCCTTTTCGAGCGGCAGGAATTCCACAGGTGTCCTGTACGTCGGAGGCGATCCTGTTTTCGGCTTGTCTAGCTCCAAAATTACATCGTGCCCTGGGCGATGTGGAGGCAGGTTGGTGGAAGCTGCTTTCGAAAAGAATCCCTCCAGGTGAGCGAGTCGGGATGGCAGTTTGCTTCGGACCAGTTCGACATGGTCGGGGTCTTCATCTTCCGGGAACGGGATTGGTTCTCCCTTGTTGGTTTTCCATTGGTACGAACGGCCGACGGCAGATAGGCTGATGGCGGGTTTTTCGGGTCCAATTTCTAACGTGATGGGCTGCGTGGGTATTGGGCACGATTTCCATCGCTTTTGTCGGGGGTCGGTGTCCAGTTTGTGTTGAAGGGCGGCTATGTTTACAACGTCTCGGTCCTCACCCAAGACGACCGGGGTCGTTGGTCTGGGTTCTAAAAAGGTTGTTTGGCGCCACGGTCGTCGAAGTATTTGCACCCTTTTGGTTTCCCGTTCGAATGCTCGGTCGCGCCGCTCTGCATCGGCTTGTGCAACCGGATCGGGCTTGTCCAACATGTTCGGAAGTCTAATGGCTGGCGAGAATTTTGCCAGCGACGGTGTCCTTTCAGGCCATGCGAACGTTTGCGTTTTCGGGTGGATCCAAACATCCTGTTCAACTAGCCAATCCTGCCCAATAAACATATCATGTCCACTTTCCGTCACGTAAAACATTTGGTTGCTGAACCGGCGTCCATCGATTTCCAAGGTCGCTTTTAGTTTGTGCGTAATGCGTCCTGCGTCCTGTTTGCGGTAATCCGACAAAAGTAGCGGGGTTTTTAACCTTTGAAGCCGGGCTCCTAGCCGTTCTGCGGCTTGTTTAGCGATTGCTGGGCTGATCAAAAGAGAAATGTCTGCTCCGGTGTCACAAAGAGCTTTAACTGATAGTGCTACGCCATTAACCTGTATCTGAGTTCGAATGATGAAAGATTTAGGTCGTGGGTTACTACCAATCTGAGCTATCGTAGACATCTGGACCACCGAGGAGGCTTGCGGCGGTCTCACTCTTTTCCCGATTCGTCTGTGGTTTCCGAATCTAAGGTACTCGTTTGTTGCTTCGGCTTCACTGCTTTGACATCCCTTATTCTCTCTTTTTCGGGACAATCTTTGGAATTATGGCCACCCCTTCCGCACATGAAACAGGTGTTGGCATCCCAATGCGCCTTTTTCTCCTCATAAGTCAGTGAGCGACCGGCCTTAGCCATCGTGATTGGTTCCGTTCTATCCCCTTGATAATCTTTGGGCTTGTAGCGCGAACGGACTTTCGTCGAAGCTGTTTTCTGCCTGCTCCGGGTCTCGTTCTTCGTGCTGGTTTTGTCGGTGCTCTCTCGGTCTTTGCGCCTTTCTTGTGCCAGTTGGTTGCTGTAGACGGCTTTGGTAACGTACTGGCAAAACGTCTCGTAGTCTATGTCGATGTTCTCACTATCGTGCAGCAGACGGTGATCGAGGTCGGCGGGTATACATCCCCACAAGGTTTGCTTCCAGTCTTCTTCCCGAACCTTTGCTTGCTGGGCTAGTGAATTAAACGTGGCAATAAACTCGTGGATATCTTGGCCCTTGCCTAGCTCAAACTCGTGTTTCTTAAGGGCTTCTCTGGCAGCTATGGACTGGTTGGGGTCGTGGTACATGGATTCTAGGATTTGGATCATTTCGGCTGCTGATGAAAAGGGGCGTGTAACTGAAACGTAACGAGTAATCATTGCTTTCTCGGCTTTGTCCTCGAGCAAATTCATCAGGTAACGCATCCGACTTTTCTCAGTCCTAAAAATGGCGACATCTTCTTCGAATTTGTCGGCCACCTTTATCAGCCAGCTATCAAATTGCGTCTTGTCTCCTGCGAACTTTGGGGGTGAATCGGCTCTGGCTTTTGCTTTGTCATTGTAAGCAGGGTTGATGCCGCCTGTTCCTTGGAACTCGGTAAAGGCTGGCCAAGCGGCCATCCCTTTTGCTTTGAAACTCGTTCCGCCGAATGCACTTTCCACTGATGGCTCTCGGTGCCTTAATTCTCGGTAGGGCCTGGGACTGGGTGTGTCGTTTCTCAACGCGTTTCTTAGCCTAAGTATTTCCGCTTCTAGCCTAGCGATCTCGCTGGCTGGGTCGTTTGCGTCGCCCATCATTCTGGGGTTGTTTTCTTGTGCGTTCACGTTGAGCTCCGGGGACCGCGAAGAAGATGCAACTTCGATTTCGTCCTCGACACTGGACTTGGTGCCTGGGCGAGAGTCTGTTTCGCTTTCTGATCGGGTCGGGTCGTCGATGGGGCGGTCTGTTTGCTCCGTCTGGTTCGTAATCAATCTTTGTGATTTCCTGCTCGCAGGTGGATGGTCCTTCAGCCTGGGCATAGGTCGGATCGGTCGTGGTCGGGGACTGGAATTGACGTTCCTGTCGAACTCCGGTCGGGTCGGGTCTGTCGGGTGCGGATTTATTTTCGTCGCTCGCCAGCGGCGTAAAGATAGGTTGTTGCGCCTTATTTGTTAATCGCTAGGCCAGCGATTCTTTAGAGAGTAGAATTG
>Moryzae_GYMAG2_LTR
TGTCACGGCCAGGGTAAGCATAGCACGGAAGCTAGTCTATTGGCGCCTATCGACGAAGATTCTACTCTGAGGAGAGGAAAGGAAACAAACAAAGTTCTGAGCTTGACGCGACGTCGATAAAGGTATCACCCTGGTGGGTCGTTGGTCCAGGGTCAGGGTTAGGGTCTGGTGATCTCATGGTCCAAATGTCACA
>Moryzae_MAGGY_INTERNAL
GTATTCCCCCCTTCCAGGCCGAGCTCCGTCACGGCCGGGGCCCGGGCTTATGGGGGTATCGACGGTGGAAATTCTTTACCAATTGAGCAGCGTTTTCCAGGTAATCGGCAGGTTCAGTCGTGGGTTCGCTATATCCAGCCCAACGGACGATATATTTCAGCCGGCGGCCTCCTCGGCCGCGGGTTTCCCAAAAGGAGTCGAGGATCTCTTCGACTTCGTATTCTCTCTCACCTTCCACTTCCAAATGGGGTGGCGGTGCAGGTTGTTGGCCCGGCAGGGGCTCAACGTCAGCAGGTTTTAGTCGGTTTATATTGAAAACAGGGTGTACTCTCATAGACGACGGCAGGTCCAAACGGTAGGCGTACGGGCTAATCACTTCAGAAATTCGGAAGGGTCCCAAGTTCTTCCAATCCAGTTTCTTCTGCGGGCGGGCGGTCTGGATGTTCCGTGCGTCTAACCATACATATTGGCCGACGGTAAGCCGGCGGGCCGGGGTACGGTGTCGGTTCGCCTGTTCTTCGTAACGGGCTTGGGCGGCGGTCATTTCGGCGCGGGCTTGTTCCAGAATGGCTTCCATTCGGGCGGCTAGCTTTTCGGCATCCCGCTGGGCGGGCAAAGGCTGGTTCAGGGGTACCGGCTCGAATCCCATGCGGGGATGGAATCCGTAAGTCGCGTAAAACGGGGAGGTTCCGGTGGTCTCGGACTTGTGGGAGTTGGCTGTGAATTCGGCGAGGGGAAGCCAACTTTCCCAATCATCTTGCAGGTAGGCCACATAAGCTCTCAAATATTGTTCCAGGGACGCGTTAAAACGCTCGGTCTGTCCGTCAGTCTCGGGGTGGTGAGCAGTGGATAGCAGGCTGTCGATTTTCAAACGGGTTGTCAGGTGTTTCCAAAACTTCGACACGAATTGGGTGCCTCTATCCGAAACTATCGTCAGGGGCAACCCGTGTAGTTTCCATACGTGGTGTAGGTACAGGTTGGCGGTGTCCTCGGCATTGCAGGTCCCTTTACAAGGGACGAAGTGTCTCATCTTAGTCAGGCGGTCTACGACCACTAGGATGGCGTCGTGGCCGTTGCTTTGCGGCAAATGTGTGATAAAATCCATCGACAGGTGTTGCCATGAGCGTTCAGGAGTGGGCAGGGGTCGCAGGAGGCCCTGGTGGCCTTCGCGGGACGGGTTGATTCGGCGGCAGGTCTGGCATTTCTTTACCCATAATGATACGTAATGTAGCATTCCGGGCCAGTAATATTCTCGGGACAGCAGGTCGTAGGTTTTTGCTTTGCCGGGGTGACCGGCGACGGGGGAGTCGTGGCAGCGGCGCAGGATCTCGGCTTTCAGATTATTCGAATCGGGTACGTACAGTCTATTGCGGTAATACAAATAGCCGGATCGTTCTTCGCATTCGGCCAATTGCAGCTTGGGGTGGCGGTCGGCGCCTGTCCTCAACGCTTCTAGGGCAGATTGCGTTATCGGGTCGGATTCGTATCCGGCGTCTAGTAGCTCTATCAGGTGTCTTGGCAATAGGGGTTTGTTTTGGCGGATTATGGGTTGTAACCGGGTGGGGCGGGCAGGTAAATTGTGTTCTTTCAGTACGACTTGTGTTTGGTGCTTAAGTCGTTCATCCCCCTCCTCAGGCATATCCTCTGACCTCCTGGTTAGTGCGTCGGGCTTCGCTCCTTGTTTCCCGGGTCGGTAGGTGATACGGAAATTAAATCTTGACAGGAATTCGGCCCATCGGGCTTGTCGGCGGTTGAGCATTTTCGTCGTCGTGAAATATTCCAGGTTGCGGTGGTCCGTAATTACTTGGACCGGGGACGACGTCCCTTCGAGTTCCGGGCGCCATTCTTCAAAACAGCGGATAATGGCTAGCAATTCTTTGTCGTAAATCTCGTAATTGCATTCGGTAGCTGTGTGTTTTTTCGAAAAGAACGCGACGGGGCGGAGTATTCCGTCGTCGCCGTATTGTGACAATATTCCCGCAGAAACATAATCGGAAGCGTCGGTCTCCAGGATCACATCCTTTTCCCAATCGAAGTGCGCCAGTACGGGGGCTTCGGTAAACTTTCTCTTCAGCAGTCGGAAGGCGGTTTCGCAGGCGCTATTCCATTCGAATGCGACGTCTTTCTTGGTCAATCTCGTCAAAGGGGCTACGATCTTTGAGAAATCTCGGATAAAGCGCCGGTAAAAGTTGCCAAACCCCAAAAATGCTTGTACGTCAGTAAGCTTTTTGGGTGTTTGCCAGTCCAGGACAGCGGTGATTTTTTCAGGGTCCATTTTTACGCCTTCGACGCCGACCAGCAGGCCCAGGAACTTGGTTTCCGTCACGAAGAATTCGCACTTCGCGGCGTTGGCGTATAGCCCGGCTTTCCTCAGGGCTTCCAGTACGAGTTTCAAATGTTCTTCGTGTTCTGTTCGGGTGCGGCTATAAATCAAAATGTCGTCCAGGTAGGCTGTACAAAATACGTCTAAGTATTCGCGCAGGGAGTCGTTTATATATCTCTGGAACGTCGCGGGGGCTCCCGTTAGCCCGAAAGGCATGACTAGGCTCTCGTATAAGCCGAATCTCGTGCGGAATGCCGTCAGGTATTCTTCCCCCTTTTTAATCCGAATATTGTTAAAAGCGGAAACGATATCGATTTTCGAGAAGAATTTCATGCCGGCCAGGTTGTTCAGGGTCTCTCGGACTAGCGGCAGCGGGTAACGGTCTTTTACGGTAATGTTATTCAGCGCGCGGTAATCCACGCAAAACCTCAACCCTCCTCCCTGCTTCTTCACGAACAAAACGGGCGAGGCGACGGATGACGAACTGGGTCTGATAAACCCTTTTTTCAACTCTGCGGTCAGCCATTCCTTAAGGGCTATCAGCTCTTCGCGGGACATGGCGTACAGGGGGCCGAACGGCGGCGTTTTTCCTTCTATAAGCGGGATATGGTGGTCGGACGGTCGGTGTGGGGGCAGCTTCTCGGCTTCTTGCGGGGAAAATACGTCCGCGAATTCCCGGATTGTTTCGGGCAGGGTCGGCCCGTTCCTATTTTGGGGGTCGGCGGCTAGGACCTCATCAATCTGTTTCAAGGTTACGGCGTACAGTCGGCAGGATCGGCGGCGGGCGTACATGCTCGCGGCTTGCAGGGAGATAGGGGCGATATCCATTTCGCGGAGGGACGGCGGTCGGTCAGCCTGGTACTGGGGGCGGCTTTTTTTTGGTACGGCGTGTAAAGCTTTAACCTTCTCCGGTTTGTCGGGCATATTGCAGTGTCGGCGGCAATAGTCGCTGTCAAACGTAATAACGTGTGACGCGAATCCAATCGTTGGATCGTGCTGCTTTAGCCAAGGCATTCCTAGCACAATGGGGTAGTGGGCTAGCTGTGTGACGAAGAACAGCGCGTTTTTCTGGATGTGGTCCTTGATTCTCAATTGTCCTCGGACATAATGGGTGCACTTCCCACTTTCGGCGGTCCTTCCGTCGAATACTTCGATGTCGAATGGGTTTCGCAGCGGATACATTTGTAGTTGGCGTTCTTCGGCCCATCCTTGGTCGAGGAAGCATTTTCCTTCCGCACCGCAATCGGTGAGGGCATAGGTTGGGAGGTTTTGGCCCCCCACTGTCAGTTCGGCAGGCAGGATCATCAGGTCGGATCGTTGGTTATATTCCTCTTCAACGGGGAACCCGTGAACGGCGGCGGCAGAGATGCGGATCGCCGGCGGTCTATGCGCGGCCTTGGCGGCCTGGGGGCGACTTATCCCAGGCGGGCTCCGTTTTTCGAACTTCGGCTGCTGGAGCGGCTGGCGTCCGAGCCGCGGCGGGGGTTTTTAGGGAGTTTGGTTTGTATTTGGCGCGGGGACCTGGACCTGGACCTGGATCGTTCGATTCCGGCCTGGTGCAGCCGCGTGCGGCGGGTATCCGGTTCCGGGCATTTGGCAACGAAATGTTCTTGGGATCCACAACGGTAACATAGCATGTTTTCCTTGCGGTTGTGGCGGCGTTGGCTGCTCAGGTCCATAGGGTCGTTAAGCGGGAGCTCCGCGTTTGGCTTGGGGGCGGCCCGCGGTATGTCGGGTTGGGTTCGGGGAGCCGCGCGCGCGGGGGGCGCTGCGGCCCGAGGGGTACGTGTCTGTCTATTTTTATACTGCTGGTGCTGGCGGTAGCGGTTATCCAAGCTTTGCAGGTGTCGGGTGAATTCGTGGTATTGGCGGGATGGGGCGGGGTTGTGGAGGAGCATGTCCTGGAGCTCTTCCGATATTCCCTGGAATAGAAGAGGGGGGAGGGCATCCTCCGGCATTTCTCCTTCCAGAGACAGGCGTTGGAACTCCGACAGATACTCGGCGAAATCTACGTTCCGCTGCTTCAGGGCATATAGTTTGTTTTGTGCGTTTTGGACGTGGTCGGGGTCCCCGAATGCCTCCTCTAGGTATTGGAGGAGATCCGTATAATCTCCGAATTGGGGTGTGCCTCCGACCATTTTGGGCAGGATCAGGTTGTACGCTTTACCGGACAGTCGACCGGCTACATAAATCAGGCGTGATTCGGGGTTGGGGAAGCGGTCTTTGTTTGAGGTCATTTTCCCCCGGATTTGGGTGGCGAAGCGGCGGAGGTCGGAGCGGGCGCCCGTAAATTTATCGGGGTCTGGAAGTCGTTCAGAAAGGCGGGCGGAGGCGGGATGTTCGGAAGCAGGCGGCGGAGTCGTTCCCATAGGAGTAACCATAAGGGGTTCAACAGGCGTGTTGGTAGTTGGGGCGGGGGTGGTTATGTGTACCGTGGGTAGCGTTACGGTCCGAACTTCCTTCAGTTCGGACCGTGTTTTCTCTAATTCGGCGAAAGCGGCATCCCGGGAGGTTATGGCGGAGGCCTTTTCCATGGCCATGGCCAGAATGTCGGCCTGCGCCTTGTCGCGGACACGGTCCGTTTCGGCGCGGGCGCGTTGGGTCTCGGCTTCCTGCATTTCTAGGCAGGAGTTCAGGCGGACGTTGCTATCGTGCAATAGTTGCAGCTTTTGGTAGGAATCGGAGATGTAAGACACCCATTGTTCAGGGTGTCCTTGTAGGTGTTCGATCAGTTCCTCGGTCGAATCGGTTAAGATCGGGGGTTGCAGTGACGCAGGCATCGCGGGCACCTAATGAAGGAGCTACGTAA
>Moryzae_MAGGY_LTR
TGTCACGGGCAGGCAGGGCGGACAGGTAGGTGCGGGCGATCAGGTAACAGGACAGAGTATATTGGCTATCTAGTCTTCCAGGTACAGGGTAGCAGGTGGTTGTTGACGAAGACGTAGCTCGAGGAGCTACATATCGGAGACTGCAGAGATTTCGCGTAGATATACGCGCGCGAGGCGCTCGGCCCTCGCGCCTTCACGTGACAGGGGTCATGACTAAGCGACAGCCCAGTGGCTGTCCTTCAGGTCTGTGACA
>Moryzae_MGRL3_INTERNAL
TTATCTAAAGCTCAACCAATCAGCTACCGGGAACGGTATAATAATATTCACGATACCGAAGAAAAAACACGAACGCCTATAAGGCACGATACCGAAAAAGAAACACGAACGCCTATAAGGCACGATACCGAAATGGCCAAGAACGACGCCGAACGGCAGCCGACCGCCCAGTTGGGAAGGCAAGAGGTCGAATCTGACCACGGTCGCCCCGAGACAGGTCCCCCCCGCGCAGAGCGCCAGCGTCAGCAGCCTACGGTACGAACACGGGCCCAGCGTCGCCCGTCGACCCGGGAGCGCGTGGGAAATACTGTGACGGTTAGGGGGGAGGACGAGACCACCGATTCCCGAGAAGACACCGACGAACCCGTTCGGTTAGATGATTGGGACCAGCGAGTTTTACCATCAATAGATATTGATGGGCCGACACGCAAAACCAACGAGGCTCCTCTTTCCGAGGAAGAACACCAGATGATAGTAGACGAATTGGAAGATCGCATTGCCCATATGCAGGACCAAATCGATTTACTAAACAACACCAAGCAAGAAAACGAGGCCACCATTTCGCGCCTGCTCCGCGAAGCCCGTTCCCGACGAGAAACTACCGCGATTAGTATTGGTACCGGTTCCGGTGGTTCGCACCACAAATCCCGCGTAAAGGATCCTCCGACATTCTCAAATAACCCCGACAAAGACGAGGTTACTTTCGAGGTTTGGCACCGCCGGATTGAGAACAAGTTGTTGCTCGACGGAGCGCATTATCCCACCGATGCAGATAAGCGCGCCTACGTCGAGTCCCGTCTCGGAGGTGACGCCGCCGACACCTTGCTCCCTTACCTCAACGATACCCATCCCGATCAGATCACCACGTACGACGGTATAATGGGCCATTTGCGCGAGGAATACAAGGATACCAAACTCGAGGATACAGCGCGGGACGAATTGGACAAGCTGATTATGTCGACGAAGGACAAGTTTATGATTTTCAAGAACAAATTCGTCAAACTGGCAGGTCAGAGCGGCCTTCCGAAGCGAAGCTGGAAGCGGGAATTGCACCGCCGCCTGCCTACCAACTTGCGAGTCGCAATGGTTATATACCACCAGGATACCAACGTCTCGTTTGACGCCTACGTCCGTACGGCCGATGGCATCTCCTATGACCTCACCAAAGCCTACGCCTCGCGGACCGAAGATAAGAATAAGACCAAGACCACCTCGATCAAGAAGACCACAGGAGGGTCTGTTATTCCACGTGCTGGAGGACCAGCCCGGACCACCGGAGGCGCTGTTGACGAGGGACAGAAGGGCAAACTGAGTGTGGAGGAGATGCGTGGACTTATCCGGACAGGCAAATGTTTCCAATGCCGTGAACCGGGCCACATTAGCAGGAACTGCCCCAACGGTGACACCGGTCGCCCCACCATTTCCGAGGACCGAGTTAACCAAATTATTGCAAGCTACCATGGAAAGGGTACCGATATGTTTGGAGAAGACGTCGTCATGTCGGAAAACTGATTGCCCTGGGGAAATTGGACTCCCTCCCAGGGAAGGTGTGGCCAACCACCGAGATGTGCGAATTGAGAGAAAAAATCGCTGCAAAGCAAAGGCTGCTGGAAGAGCCGATACCCTACGATTTCTTACGTAGATATCTAGGCGGCGACCCCATGCTTATAGCGGCCAGCATTTCCCTAAATGGACTCAATTATAACACTCGTGCCTTGATTGACACCGGAGCAAATGGGTACGTTTTTATCAGCAAACAACTTGCTCGGCGACTGTACACAACGTTGAAAGCCCCTAAGATTGTCGGCTTCCACCCCCAAAAGGTTGGAGGCTATGACGGAAAAGCCTCGCAACAGATCGATACTGCTGCATTGGCCACTTTTGTAATACAGGGCCGGAGGTTCCGCGAAACGCCGATGCTGGTATTGGATATGCCACAAGAGATGATCGTGGGACGACTCTTCCTGGCGGAGCACGGAATACTTACTGACTGTCGTCACCGACGGCTCCAATTCCCGGAAAGCCTACCCTCATTGGCGGTATGTTATCGAGATATCGACATGACCCAATCACCAGATCCGAGGTCTGTGAGCCCCATACACCAGTCGGACGCGGATCGTCGAGATGCGGCCCTGGAAAAGAAAGATCAATCGGCCTCCCGACAACGAATGATACAACGACGAATCCAAACCTTGGAAAAAATGACAGAACGCCCTCCGTCGATACCCCGGAGAGCAAAACTGCTGGCCAGGTCGGGACAGACCTGGGAGATCCCCACGGCCCGGGAAACTTACGCCGATCCGAATTTACAGGAGATGCAACGGGAACTTTACGACCTGCCGAGGCCAAAGGTTGAAGTGACAAGCCTGAGTTATACCCAAAGGAAAGAGACCAGAGAGGCCGAAGGTTCCTCTCGCATACAAAAGGATGCCAAAGGAAAATACATACTGAAGAGAGACGCGGTGGGTTGGTACAAAGACCGACAGGCAAGTGTCGCCATGATAGGCGCTATACAACTTATGCGTTTGGTGCAGGAGGATTCAGCCCTCTACTGCACCTCGATAAACGAAATCGACGATGTCCTGCGGCAGAAGAATGCCGAGAGGCTGCTCCCTGATGACGACGGAGACCTGCGGGCGATGTTGTTGGAAAGAGTTCCAGAACATTACCACGACCTGTTAGACGTGTTCAGCAAAGTGGAATCCGATCAGGTCCCGCCTTTTCGACCGGGATCAGACCATAATATACAACTCGAGGGTGACCCCAGAACATTGGGATATAGTCCACTTTACAAGATGACGGAGGAAGAGTTGGAAGCTTGCAGGAAATATCTCCAAGAGAACCTCCAGAAAGGTTTTATAGAGCCAGGATCGACCCCGTGGGCCGCCCCCATCCTGTTCGCACGAAAAGGCGATGGAGGACTCCGGTTTTGCGTCGATTATCGAAAACTGAACGCCCTTACCAAAAAAGACGTCTGTCCTTTACCGTTAATCGAGGAGACACTGGCCCGGATCTCCAAGGCTCGATTCTTTACCAAGATCGACATTAGGCAAGCTTTCCACCGGATCCGCATGAACCCGGAACATCGAGATTACACAACCTTTAGGACCCGATACGGGACCTTCCGGTATAATGTGTTACCTTTTGGTCTCACTAACGGGCCGGCCACGTTCCAGAAGTTTATCAACGAGATCCTGATGGAGTATTTGGACGATTTCTGTTCCGCTTATATGGACGACATTCTGATTTGGAGCGAGACTGAGGAGGAACACCAGACTCACGTCCGGCAAGTCCTGGAAAGGCTCAAAAAGGCTGGACTCCAGGCTGACATAAAAAAGTGCGAGTTCCACGTCACAGAAACACGATTCCTGGGCTTTATTATAGGCACCAAGGGCGTCGCTGTCGACCCAGATAAGGTAGCCGCCGTGAAGCAGTGGGCACCACCCACTACCGTGAAAGGAGTGCAGTCCTTCCTAGGGTTTTGCAATTTTTACAGAAAGTTTGTCCCAGAATACAGCCGGGTAGCCAAACCGCTAACGAATTTGACGAAAAAAGCGGTGCCTTTTCAATGGGACGAACATTGCCGCGTCGCTTTCGATACCCTGAAGAAGGCGTTAACTTCCGCACCCGTCCTTGCCCATTACCAAGCGGATTACGAAACAAGGGTAGAGACTGATGCGTCCGGAGGAGTGGTGGCCGGAGCGTTGCTGCAGCAGAACCCAAACACCCAAGAATGGCATCCGATCGCATTCTTTTCCGAAACTATGCAGCAGGCGGAACTCAACTACCCCATCCACGACAAGGAATTGCTAGCAGTCGTTAGGGCGCTGAAAACCTGGAGACCAGAGCTAATGGGCACCAAAAAGAAGTTTGTGGCGATTACTGATCATAAGGCCTTGGAATACTTTTCTACGAAACGGTTGCTCAACTCTCGGCAAGCGGCCTGGGCCGACTTCTTTTCCCAATATAATTTTGAGATCACTTACCGCCCTGGCAGCGAGAACGTGCTGGCAGATGCTTTGACCCGCAAGGCAGAGGATGTACAAAATCAAAAAGAACGTCAGGAAGCAGAACGCTACATGGCTATTTTCCGTCCTGTCGACAGTGCTGGCGACGACCTTTATGTGGTCAACCCCTTTTCATATTGGCAAACTGTTGCCGATGGCGGTTTCGGAGTGCTGTTGGCAGCGATCGAACCAACTGGCGCAGCTGGACAACTGCTGTTCGCTGAAGAGGTGCTCAGAGCCAACGAGCATTCACCACTGCTAGAACAGTACCGAATTAAGGCCCGTAACCCCGAAGAGAAGCACTGGACGTTGTTGCACGACAGACACGTACTGTACCGAGGGAGATTGGTGATCCCAGGCGACGGGGAATGGCCCGCCAAAGTGATTCGTGAAGTTCATGGGACTATTGCTACGGCCCATCCTGGCCGCAATAAGACCCGCCGTTTGGTGGCACAGCAGTTTTGGTGGCCAGGCATGAGCGGAATGGTGGACCGCTATGTCGCCAACTGCTCCTGTCGATCAGCCAAAGTTCCGAGGGATAAGACCCCTGGGCTTTTACAACCATTACCCGTGCCGGATCGACAATGGAGCACCATCGTCGTAGATTTTAAATCAATGCCCAAGTCGAAGTCGGGAAACGATAACCTGTTTGTAATGATCGATGCGCTGACGAAACGGTCGTGGGCCGTTCCATGTACAAGGACGGCTACCGCAAAAGATGCAGCCATGATGTACTACGAGGGTCCTTACCGCGTTTATGGTTTACCCACGAAAGTCGTTTCCGACAGAGGCCCGCAGTTTGTATCAGATTTGATCGACGAGATGTCCAAGATCTTGCAGATTAAGTGGAAGCTTTCGACGGCCGGGCACTCCCAAACAGCAGGGCAAGCAGAGATTATGAACGCCTACATCGACCAAAGGTTGCGCCCTCATATTAACCATTTCCAAGACGATTGGGACAAACGTATGCCCGCAATCGATTTGGTGCAGGCAACGCTACCCCATGACTCTCTCGGAGGATTTTCACCTTTCGAGATTGGAAACGGCTACCCGGCCCATATGCATTTCGATTGGACGCAAAGGACCGAACTAAAGGGACTGCCTACCCGTGAGCGACTTACAAGAACCGAAGCTCAAGCGATTACCAAAAAGCTCGAAAGCTACGTGGAGGCGGCACGCACCCACCTCCAAATGGCGCAACAACGAATGTGCGACCAAGCCAACAAGCACCGCCGGGAACCCGATTTCGGAGTAGGAAGCGCCGTCTACATTATTAAAAAGCATTGGGTGACGGACCGTCCTAGCGATAAACTAGACTACCCGTTGACCAGATGTAGTTATGTGATTAAGGAGAAGCGGGGGCATTCCTACCGTTTGGAGTTGCCAGACTCTTGGAAGGGAAGCCGCGTATTTCATGCCGACCGTCTTCGGCTAGACCCACGTGACCCATTGGACGGACAAGCCGCAGAAAGGCCCGAAGGCGAGGTAATCGACGCGTCAGAAGATACCAACGAAGAGGAGTGGGAAGTCGAACGGGTAATTTCCTCGCGGGTGCTACGAGGTGTGCTTCAGTACCAAGTCCAGTGGAGAGGCTGGGACCCCGACCCGGAGTTCTACGACGCGGAAGGATTCAAGAACGCGGCTGTGCAATTGCGACAGTACCATAACGCCTACCCCGACAAGGCCGGCCCTCCCATGCGCCTAGAGGCCTGGGAAAAGGCTGCCCTCGAGAATCGGTTCGACCCGCCCGACGAGTACGACAACGCCCCGGCTACGGGGAACAGCACAGCCAGCAGATTGCGACGTCGCCGGTGAAGACAGAACAGGACACAGCAAGAGTCCTAACCGCTCGCGGGGCGGACGGGGGGTAA
>Moryzae_MGRL3_LTR
TGTTACGGAGTGGCGTGCCTGGGCGACTGCCAACCGTGACTAGCTCCACCTCACGTGACAAGGCGCCAGGGTGAGTTTGTTATTTGTTCGCTTAGGCGCGTGTACGCGATTGGCACTGCGTGCCTTTCTTCTTCCTTTACACTTAGCTTTAGATCTTCGAATAGAATCGCCCCTATATTGCAGCCTTGTCTCTCTGGGATCGCTTTCGTGACA
>Moryzae_PYRET_INTERNAL
TTTTGATTGCTCCTGTTCAGTACTTTGCCTTGAAGCATACCGAGCAGTATCCGACAACATGTCTTCCCAGACGTCCAAGAACAACACCCCCAGCACCCCGGCTACGAGCAGCAAGGCGGCCCAGAAAGCCCCTGCTCGGCCCAAGGACGATAGCGACAGTGAGGACGAGGAAGACCAGCTCCGTAGGCAGGTTGCTCAGACCAACCAGGAGCTCCACGAACAGACGCTCCGCGCAACCCAACTCCAAGAGGAACTCCAGGCTCTCCGAGCCAGTGCTAACGTTACCTCAACCCCTCTTGATGGGCGCGAGAGACTCAAGCTTAACCCCCCAGCCACATTCGATGGCACACCTGGACAACTTAAAGGGTACCTTGTACAGGTACGCACCTACCAAGCATTCCATCTGGAAACTTTCCGCAGTGAAACAGAAAAGGTGGTACACGCGGCCACTTTCCTCCGAGGACGAGCCTTGTCTTGGTTCGAGCCTCTGTTGCAGGAATGGCTTGATGTACCCCCCGAAGAACGACGCCAAGAAGTCACCGACATTTTCTCAACCTTCGCAGGGTATGAACGCACCCTCCGTTCCTTGTTCCAGGAACCCGATGAGAAACGACAGACCGAACGAGACTTGGCCAACCTACGACAAACCAAGTCAGCCTCCGCTTATGCAGCCGAGTTCAGAAGGCTAGCAACAAGGCTGGACATGACCGAAGAAACCAAGATCCTCCAGTTCTACCAGGGACTGAAGTCAGAAGTAAAAGACGAGGTATCCAAACTCGACCGACCCGAGGATTTCCTCGAGTACGTCGAACTTGCCATCAAACTTGACAACCGGATTTACGAACGCCGACAGGAAAAACAAGGCGGACAGCGAGTGTTCGTCACCTCAACTCGACAAGCCAACACGGGACGCAAGTACCAACACCCCCAACCCACATACCACAGAAACAATGGTGGATGGCAGCAGCCCCGTCACATGGCACCCCAGACCTACAGTACAGCTTATGGTACCCACAGTGGACCCATGGACCTCAGTGCCACACAACACAAGAAGCCCCGTAAAGACCCCAAGAGTGGCAAGTGCTTCAAGTGCGACAAGACAGGGCACATCGCCAGAAACTGCCCGAGAAACCAGGAAGATATCCCTGATTTTAGGGGCAAGACCGAAAAACCACGAGGACTTAATGCCACCAATCACCAGCAACTACGGCCTGACCAACACAGCACGATGAGCTGGACCACCTGCTACGATGACAATTGCATGGTACACAACAGCTCCAAAAACGACGCAGGATGGTACCCACAGAAGCCCCGAGGCACTCGAACCCTAGCAGTAGGAAACCGAGTACCCCTAGGGACAGGACAACCAACGAAGTTACACCGACAAGAGACCCAACTACCCGAACTCACGGACTCGGATGCCTCCGGAGAATCGGATGAGGAACCTTTGGGACAAACCCACCACATCAGGACAACCAATCAGTCCTCAACACAAGAATCAAGCGAGGATTCCGAGGAAGAGTCCAGCGAGGAAGAGACCATGCCCTCGAGCCAGTACAACGCAGCAAGGGAAAACAACCCCTACATATACGAAAAGAAGCACATCGACTTATACCGAGACGACCAATCAGTACAGTTTCCCGGATTGCCACTTCAGGCACAGATCCGACATCCTACAGGACCAGTCAATGCAACTTTTGGAGACCACCCGACCTTGGACACCAAACACCCTCAACACGCAGAGATCTTTTGGGCAGAATGCTTCCGAGACAACTGTGGACTCCACTTAAGCAGGAAGATAGTCCACAACTTTTTCCCACGACGACGCAAAGCAACAGGCATTCACGAAGTATATACCACAACCGACCTACCAAATTGGGAAATTAAGATAAGACTCAACACTGAGCCAGCCGCAATCTTCACGCCTAACGACAACTACCCCATGGCGTGTTGCAACCAGAAACAGTTCCCATGGTATGAGTGCACCCGAAGCGTATGCAGAGTACATATGCTAGCCAAAGCACAGGCCTGGCACGAACAGAAATCACGGCAACCAGGACCTGCACCAATGACCAGAATTGTGTGGAACCCCAACGTACGAGATAACGAGATAACCACGAACGCACGCAAGACACCCGTGCCAGCGAAACACCCACTTGACCTAGTCGAAACAAGAAGTAGCCACACACCCAGGGACAAGAAAAACAAGGACCCACGACGCGAGTCCAGCAAGTCAAAAAACTAAGACAGCCAGACGGCACAGGGCACCGAACGGCGACAACAGGAACGGAACAAAGAACCCTGAACGCTACACAAGACACCATAGCAGCACATGAACACATATTTCTCGACATACGACTCGATGGCAGACCCATACGAGCACTCCTCGACAGTGGAGCACAAGGCAACTACATCTCACCAAGGGTCGTAGCGAAACGACGGATACCTTGGCAGCAAAAGAAGGAACCATACCAGTTGCAGACCGTGGAAGGAGAGGCAGTTTCATACGGGAACGGCACCATCGAAACAGAGACCGTACACCTCTGGATGGAGAGCTATGGACGAAAGGAACAAATCACCTTAGACATTACGGAGATAGGGGACAAAGACGTGATATTAGGAATCCCCTGGCTCAGAAGGAGCAACCCCCGGATAGATTGGACAACCGGCCAAGTCCAATGGGAAGAGCCGTTAGCCTCTGAAGGAAAATCCGAGAAACGGACTTCACGCAACGAGCGTAGGGCACAGGAGCGAAATCAACAAAAAATTATGGCGCTATTGAGGAAAAGCGAGCCACGCCTGGAGCCAACATCGGAAGGATCGCGACTATCCATGAGCGAAGAACGATCGAACCTTACCACATTGATCGACAACATCCCGGCCGAATACCGGATGTATGGACGACTATTCAGCCCCGAACTCGAAACAGGACTACCCGAGCATAGTCCGTTCGACCACGAGATACCATTGAAAGAAGGAACACAGCCCAAATTCCACAAGATATACGGCTTGAACCCAACACAGATGGAGGCACTAGATGAGTACCTCGCAGAGAACCTCAAGAAAGGTTACATCAGACCATCAACATTACCAGCAGGATACCCAATCCTCTTCGTACCAAAGAAGAACGGAAAATTACGACTATGCGTGGACTACAGACAATTAAACGACATCACCATAAAGAATTGCTACCCACTCCCACTAATAGGAGAACTCCGAGACATGCTCTACCAAGCACAATGGTTTACAACACTAGACCTCAAAGGAGCATACAATTTGATCCGCATGAAGGAAGGCGAAGAATGGAAAACCGCGTTTCGCACCAGACGAGGACATTATGAGTACCTAGTAATGCCCTTCGGTCTTACCAACGCCCCAGCAACCTTCCAAACCATGATCAACCACGTTCTCAGGGAATGCCTAGACATTTTCGTCGTTGTCTACCTGGACGACATCCTTGTCTTTTCCAAGACGTTGGAAGAACACAAGCAACACGTTCACACAGTCTTACAGAAGCTGCAAGACGCTAAGCTCTTAGTTGAGCCCGAGAAGTGTCTTTTTCACAGCAAGCAAGTCAATTTCCTAGGATACACTATCGCTCCTGGAGAAATTAGGATGGAGGAATCGAAAATCCAAGCAGTAAAGGAATGGCCTCAACCACAGAACGTAAAAGACGTTCGGGCATTCCTCGGATTCGTGAACTTTTACAGAAGGTTCATCAAGGGATACGGCGCGATTGCCACCCCATTGACCAACATGACCAAGAAGGACCTAGAATTCCAGTGGACGGAACAGACACAACAGGCCTTTGAACAGCTACGAGACGCAGTAGCCAGAGAACCAATCCTCAAGATACCAGACCCAACGAAACCTTTCGAAGTCGAGACCGACGCATCGGACTATGCGATCGGAGGACAACTCAGTCAGCGAGACGAAGAAGGACGGTTGCATCCTTGCGCCTTCTTCTCACAAAAACTACATGGACCAGAACTCAACTACCAGATTCACGACAAAGAGCTTATGGCCATCATTCGAGCATTTGAAGAATGGAAACCACAGTTATCCGGAACTAAACACGAGGTGTTAGTTTACACGGACCACAAGAACCTGACCCACTTCACCACTAGCAAAGTGTTGAACAAACGACAAATCAGATGGTCAGAATTCCTGTCAGAATTCCATTTTAGGATTATCTACCGAAAAGGAACAGAAAACGGCAGGGCCGACGCCCTCAGCCGAAGACCAGATCACGAGAACATAGTGCCAGAGGAAACACGGGTTATCCTCACCACAGACGGAAACGGAAACCTTTTACCAGCACACCGGAGCCTTATAACAACAAATACGGTAACCACACCAGAAGAAATACGGAAGATCCACGGAAACAAAGCCCACGGACACCAAGGAATTTCCAAGACATGGAAACGGCTAAAACAGCATCACAACTTCAAAGGAACACGACAAGAAGTACGAGAAGCCATTAAGGATTGCGAACTTTGTGCCAAGAGCAAGTCCGCAAGACATAGGCCTTACGGACTCCTACAACCCTTACCAGCCCCCAGCAAGGCATGGCAGACCATTACAATGGACTTCATCGTCAAGTTACCTCCTTCGGAAGAACCACTCACTAAGACCAAGTACGACAGCATACTGGTTATAGTGGACAAGCTCACCAAATACGCCTACTTCCTACCATACAAAGAAAGCAGCAACGCCGAAGAAATCGCCTACACATTCCTACGAGTGATTGTCAGCAATCACGGACTTCCAGAAAGCATTATCACAGACAGAGACAAGCTCTTCACATCAAGATTTTGGAAATCCCTGATGGAACAGCTAGGAACAGACCACAAGCTATCCACAGCATTCCACCCACAGACGGACGGACAAACAGAGCGAGCCAACCAAACACTGGAACAATACCTAAGATGCTATGTGAACCACAAACAAGACAATTGGGTACGGTTGTTACCCACAGCACAGTTCGCTTACAACAGCTCAGAAAACGAAAGTACCAAGACAACCCCGTTCTACGCCAACTATGGATTCAACCCTACAGCGTACGGAGAACCAAGAACCACGACTACGGCACCGCGAGCCGATAAACAAGCGAGCGAGTTACGACAATTACACAAAGAACTCCAGCAGGAACTAGAGTTCGTACGAGAAAGAATGATGAAATACGCCAATCAGCATCGGATGAAGGGACCATCCTTCAAGGAGGGAGATAGCGTCTACCTCATTCGACGCAACATCAAAACACAACGACCTAACAGCAAGCTCGATTTTAAGAAGCTTGGACCTTTTAAAATCAGCAAGAAAATCAGCGACACCAACTACAGACTGTCATTACCAGACACCATGAAAATTCACCCCACATTTCACGTATCACTACTGGAACCGGCACCACACGGCACCAGCACACAAGAAACGATCGAGATCGACGCAGAACAAACCTACGACGTTGAACGAATACTCGACCACAGACGAAACCACGGCAAAACAGAGTACCTTGTTAAATGGGAAAACTATGGGCATGAAGAAAACACTTGGGAACCCCTTAACCACCTCCAGGATTGCCAGGAACCGCTCCGCCAGTACTATCAGGAGTTGGATCTGCGAGCAAGTCAGCCAAGAAAAAGAGGACGACCTAAGAAAGCACCACCTACCATTCCCAGAAGTTAAGGGCCGACCAGGACTCGAAACCATACCACCAGACGAACCTACAAAGAAACGATCAGTATGCAACACAAAACAAAAACACCAGAAAAACGACGTACCAACGGAATGTTGCGCAAGAACATTCATCTCATCCAACAACGAAGGATTCAGAGGACCCATCGGGAAAGTCGAATCCCAGACAAAATTGGAATCCGGAAGAAGCGACTCCAAGGACACTTCAGGCAGGACCTCGGCTGATCGTCGACGCTCCTCCTGTTCTGCCTCCTCACGCTCCACCCGATCCAATTCCTCCAAGTCATCAATTCCGCGAGACACAGCTCGCATCATTTTCTCAAACCACATTTTCTTTTGTTTGCGCAGACGAAGGAGTTTCAGTTGCTCCTCCTGAATCTTCTGCTGCTCCGCCAAAATGTCCTCCTCCAGAGCCTCGACCTCCGCATCCAGCTTCGAATGCTGCCGACCGATGTTGCGCAACTGGGCGTGCGACACACCCAACACATCGCATCCCGAGCGATTGAGACGAACGCACTCGACACAACGAGAGGAATCTTGAGGCGAGACAGCGCATTTCGCCATGCCTCGCGACTCACAAGCAGAACAAGAAGGCATCTCCACCGAAGAAGAAAGGAGAGAAGAAAGCAGGGCGTGGCGACGTTCGGTCGACGAGCGACCGGATTTTGATTTGGCTACTCGACTAGACATGGCGCAAGAGAGTTAGCCAGGAAGGAAGGAAAACCAGAACAGGGATCAGGGGAGTACGGACTACTTAAAGGCCAAAGGGACTTGGCCAAAGGAGAGGAGACCTGA
>Moryzae_PYRET_LTR1
TGTTACGACCAGACAGTTGGGCCGGTACCAGGGAGGCCAGGTGGGGTCACACCCCTCCTGACGACACTCGCCCAAAAAAGTTACCGACCGGCAGAAAAAGGATTACATAAGGACAAGGCCACGTGACCTCACGTGACCGCACGAGGGCTATGACTGATAGGTGACATAGCACTCATAGCAATCTATAGAAGTTATATGGCGGCCTCTAAGATCAAACATATCAAAGAGATCACATTCGGAACATAGTCTATATAAGGCACGCTCATTACCATGTAGATAGATTCGATTCTAGGATTGCTTAGCAGCAATCAAACTCTAGTTAACCTCAATACTTACTTGAGAACGATCATAACTTCACCCCCAGTCATTGAGAACCCCAGTTACCCAGTCAGACGCTCAGTTGCTTCAACCCACTGTACTTTACCCTAAGAACAGGTTACCCGATACCTTGATCGTAACA
>Moryzae_PYRET_LTR2
TGTTACGACCAGACAGTTGGGCCGGTACCAGGGAGGCCAGGTGGGGTCACACCCCTCCTGACGACACTCGCCCAAAAAAGGTACCGACCGGCAGAACAAGGATTACATAAGGACAAGGCCACGTGACCTCACGTGACCGCAGAGAGTGTGATGACTAATGGATCCATAGATCTCAAAGTAATCTATAGAAGCGCTATGGAGGCTTACAGATCAGACATATCAAGAGAGATCACATTCGGAACATAGTCTATATAAGGCACGCTCATTACCATGTAGATAGATTCGATTCTAGGATTGCTTAGCAGCAATCAAACTCTAGTTAACCTCAATACTTACTTGAGAACGATCATAACTTCACCCCCAGTCATTGAGAACCCCAGTTACCCAGTCAGACGCTCAGTTGCTTCAACCCACTGTACTTTACCCTAAGAACAGGTTACCCGATACCTTGATCGTAACA
>Moryzae_copia1_I#LTR/copia
GGTTATGAGCCCGGAAAGGTTCTAGCTAGTGCACTAAAGCGCACTTTGCATTATTGGAAAGCCCTGTTTTCAGGCTTTAATTTGGTTATTGTCGCATATCCGCAGCACGTATATTGACGAAGATATTGCTGTTTTTGTGCAAATTGTTGGTTATAGGTGCTACGTTAGCACCTATCCCCCCTGTAATTACAGTGAGGGGTCGCTATATTAGCGTTTGACTCAGGCCCAATTTTCAGGCACTGCAGCGCTCGCTCGATTGCAAATCCCAAAATTTTTGGTGTGGTTTTTATGGGTTGTGCATCGCTATTGCGATTGGTTCAAATTTTTAGTGCGTTAATTAGGGTTTGCGCTAACGAGTCAGGGCCAAAACCCCTGTATTCGCCCGCTAATAGCCCAGTGATCCACTAACCGAACGCTGCAAATTACCCTGCAGGTTACCCTGCACCCACCTAGCGAATTGAACTTTCGATCGCTAGTGCACCTGGATCGGTACAAATAATACCAGGGCACCCATTAATTGTGGATTTAGGGATTCCAACCCTGTATTTTCAGTGGATTCGATCATTGAAAATAGCAATAAGCCCTATATTTGGCAAGTATAGGCCTGTAACCGTTAGAAGGCAAACGGCTATAGAAAATCCTAGATTGGGGTATTTACCCTTAGGCGACTAGGTTAGTTTTTAACTATAATTCAGGCCACCCTACAATGGAAGACAGCCCTATGTCGGGCCTCCCAGGCCCAATTCCACCGGATAGGGGCCCTGAATCCAGCCCGAATGAAGTTCTAACCGCTAAATTACAGGCGCAAGACCTGCAATTAAAAGCGTTAACTACGCAATTGGATCAACTTCAGCACACAATTCAACAGTTAACATCTCTGTTGACGCTGAAAAATGGTGAACCCACTAGTTTTAGTGGTATTGCGGGTATTAATACCCCCAATAGCGGTAATCTGGAGGCCAACCCACAGATTTTTAGCGCTAATACCGCTACCGCACCACCTAATCCACCCGGTAACCTAATTCTAGGTGACGGGATAGGTAAAGAACTATCAAAACGGGTATTTTCCTTCCCCGAAAATTGCAAATTAGTAGGGGCTAGCAATTACGACCTGTGGAAACAGGCACTTATAGTACAATTCAGGGCTATAAAAGCTGCGGAATTTATTTCCAACCCTGAAATTGGCTATAGCCTACCGGAACATGAGCAATCAGTCCTATTATTGCTTATTAAAGACAGCCTAACCAAGGAACCTTTAGAATCCATTGCATGGCATTCCAGCCCTGTAACGGCCTATAAGACCCTGGAAGATAGCTATTCCGTTGCACCCGAAATTAGCAGAGACTCGCTATATCGGGAATTTCACGCCCTAAATTTTTCGAAATTTAGAGGGTCAATACCAGAATTTAACAGCCGTTTTAATTCCCTGGTAGCTAGATTAGCGAATGCCAACGTGCAAATTAGCCCTATCGATGTACGAAATCAATACCTACGGGCCCTGGAGGGGACGTTCCCTACCTGGACCGAACGCCAACGCAGTACCCAACGGGCCCTGCAGGCTATAGGCCAAAATTCGGATCGATTAAATTTGCAATACCTTATGGCGGACCTTATATCCGAAAATTCGATTTCAGGCTCTACAACTGCCAAAGCCACTAATTACAGGGCTGAAGGTCGAAAATCAGGGAAAAAAGGCGCTAAAAAGGACGCTAAAAAGGAAAATAATGGGCAGGACGGCACCTCCAAATCACGAAAAAAGGGCAAATCAACCCCTAATTCGGATTCGGCTATTGCAAAAGATAATAAATCCTCCAATTCCAGCGAATCGAACGCTGGAACTTCCATGATTTCAATGGATTTCGAGTTATTTACGGGCTCGATTCCAGGTGACGTTAGCGTTTGCGCAGCGTATAACGCCCTGGAACAGGCAGGCGATTCGGGCGGTAATTTACCGTACCGGGCACTGCAACAGGAGGTTAATTCCGCTATTAGCGGGGTTATAGAATTATGTTCGGAATCGGATTCGGAACCCGATTATACCGGTAAAACGCTAAAACCACAGGTATTAGCAACTAATTCTAAGGCTAAGACGAAGCCTGGAAGCGGCGTAAATAGGGACCCTAAGCCCCGACGGCTAGGCTACCCGGTCCTGTACGATACAGGTAGCACGCACCATATCTTTGCAAATAAGCAATTTTTTACCGATTATACCCCCGGCTCAACAGTCGAAATCGGTACCGGAGGTGGCCCTGTTAGGCCTATTGGCACTGGAACTGTTAAAATACAGGTCCGGTATGGCTCCAAAATTGACGAATTTAGAGAGGTTACGTTAAATAACGTGCTATATATCCCCTCGTTTGGAATAAATATCGTTAGTGGGCTAATACACTACAATACAGGGGGCGTATTATTAAAAAATACCCTGTACGATCGGGATCGCAAGGCGTGGGGACGCCTAAATACCGCCAAAAATTCGTTCTGTTTGGAGGTAAAAGGGTGCGATATCCTTATTCGAAATACTACATCTACGGTTTCGAATTACGCCTGTGTAATTGGTGAATATAGCACCGCCTCTAGCCTAACCTTACAGGGGGTTACAAAGGGCTACGCAGCCCCGTTGGAGGTAAAACTAAATAATATAGTCCCTGAAGACCAAGACGACTATAAAATCTACACCGATTCGGAACCGGGAGAAAATACGGTAACGGAAGTGTTAAATCCCAAACAAAATAAGGATATAACCGTAGATTTACCTGTAATGCAGAAATTTAGTGCAAAAACCCCTGAAAATCCACGTGAGATTGGGCCCCGTAGGCCCGGTAAGCCGCTAGATGACCCTTTTAAGCAGCCTAATACAAAAGGGGCTAATACCGAAAAAGAGGGGGTTTCCCACACAAGAAATCCGTTGTTAGAACCTCCTTTAGTACCGGAATTAGTGCAGGCCCCTGTAAATTACCTCCCTTTAAGCCTAAATCGAACTACCGATGGTTGGGTAACAGCTGAAGGAGACGGAATTACAGGCGATTGTGACGAAATCCAGGCCCAAAAAGCCCTGTTATGGCACAGGCGCTTAGGGCATATAGGGTTGTTATTGCTTAAAAAGACCGCTAAAAACGCAGACGGTCTACCTAATTTCGACAAAATTAGGGCTATTACCTGCATTACTTGCATTAAAGCCACCTCTGTTAGGCGTACAAATAAAGGGGCACTCCCTACACCCCCTAATATCCTCGATTCCATAGAGGGTGATACAGTAACCCTTAAACCTAACCCTCACAATAAAAAACCCGTATTTTTGTTATTAGTGGATCGAAAATCACGTTTTCGGTGGTCGATCTCACTACGGAATAAAGCCGGACCTACGGTTTTAGTGGCTATTAAAGGCTTTTTTAAGGTTTTAAAAGCTACGTACGGGCGCTACCCCACTAAATTTCATTTTGATGGGGGGCACGAGGTAAATACAGAGCTTCAAGATTGGTTTGCAAGTAAAGGTGTTAATTTTAGCACCTCCAACCCCTACAACCATGGCCAAAACGGGCTAACGGAACGGTCCGTTAGGGTTATTTTGGATAGGCTAAGGTCTACCATTTTAGCGGCAGGTCTACCACTATATTTATGGTGTTATTTACTGTCAGCCGTGGTTGATTTAGTTAACCGTACAGCGGTAACTAACAGGGAGTTAACACCCTACGAGGAATTTTATTCCGAATTTCAACCTGGATTACCACACAGGCCTAATTTAGGCCATTATCGGGTTATTGGTACCGTATGCCAGGCTATTATACCGCTGGAAAAACGCCAAAAATCCAACAAATTGGCTCCCCGAACGGAAACAGTAAGGCTTTTAGCCCATTTATCCAATTCTACAGCGTTGGTTTACGCCCCCGCCAGACGGGCCGTATATAAAACCTCTACCGTAAAAATTTTAGAGGGTATACCCGCTGAAAATTTGGCTATTCCAGGGGAAACGCTACAGATTTCAGAGGGGGAAAATCCAGATTTAGAGGGGGATTCTAATTCTGAACCTGAAGACGAAATCTACAGCGCCAAAACTTTGGATCCAGTGGATAATAATCCCCTACCTCCCGCAATTACAGTTCCTCCCTGGCCTGTACAGTCTACTGTTCGCCCCCCAGAGCTTATAACGGTAGCGGTGCCTAATTCAGCACCTAAAATAACGGAAGTTCCGGTGTTTTCGGCACCTAAAATACAGAATATGGAGTTAAATTCGCAGTTCGAAAACCCAGATCCTATGGATATCGATTACGTGCATTATCTTTGTTATCAAACCCAAAAGAAAACAAAGAAAAAGCCCACTAAAGACGGCGAACCAAATAGCTACCAACAGGCCCTAAAAAGCCCTGAAAGTGCTAAATGGTTAGCAGCTTTAGCGTCTGAATTCGACCAGATCGTTACTGCAAAAACCTTCCGTTTTATCCCTAAAATTAAAATGCATACAGGCCGTAGACTAATCTCTACCCGGCCGGTGTTTAAATTAAAAAAGGATGAAAATAATAAGCCTATAAAGTATAAAGCCAGGCTTGTTGTTAGGGGGTTTTTACAGGTCGAAGGCCTAGATTATATCGAGACTTTTGCTAGCACTAGTATACCGCCCACCTGGCGTATATTATTGGCTATAGCTAATGCACAAAATTGGGAAATAGAACAAATCGATTTTATCGGTGCGTTTTTAAATAGTGACCTTACCGACGTAGATATTTATTTGCAAATTCCAGAGGGTTTTAGCGATTGGGCTAGATCTTGCAGCCCTACTACCGCTAAAATTTTAGTGCAAATGGGCTATAATCCAAAGGAAATGCAAGTTATACTGTTGGAAAAGGCGCTATACGGTCTGAAACAGGGCCCAAGAGAATGGCAAACAAAGCTAAAAAGCCTACTTTTTACAGAAGGTTTTAAGCCGCTAATCTCTGATCCAGCTGTCTTTTATAATGCTAAATCCAAGCATTTCATTGTTACTTTTGTTGACGATTGCCTGCTAATAGGTCCTAAATTGCAATATATTCAGGATTTAAAAGCCCGTTTTAACAAAATATACGCATTGGAAGACAGGGGCCCTGCAGCCTATTTTCTAGGCGTTCAGATTATAAGGGACAGGCCTAACCGCCTGCTTTGGCTCCATCAAAGTCAGTATATAGAGGAAGCATTAGCAACGTTCGGATTAGCTGATTGCAAACCTATTTCTGTTCCCTTACAGCCGGGTGTGCTAAAATATAGTGGGGGCAAACCCGTAAATGCGCTAGAAATCAAATTGTTACAGCGTATTATCGGCACCCTAATGTATTTAATGCTATTAACGCGCCCGGACATCGGTTTTGCGGTTCAATGGTTATCTCGTTTTTTAACGAAAGCCACTACAATCCACTTAACGGCAGCTAAAAACCTACTTCGCTACTTAGCAGGTACTAAATCCCTAGCAATCTGCTACGGAAATAGGGTAATTAAAGCTAATTTACCACCTAACTCTTTGATTGGGGGTTTTAAAGGCCTAAAATTACTTGGTTTTAGTGACAGCGATTTTGCCGGGGCTAGGGAAGATTCAAAATCCACTTACGGATATTTGTATACCCTATCTGGGGGCCCTATAACGTGGAAGTGCAAAAAGGCTAGTACTATAGCTTTAAGCACCCCAGAAGCCGAAACCGACGCCTTAGCGGAAGCCCTGCGTGAAGCACAGTGGCTTAAAAGCCTATTTACAGAGATTGGACTACCTGTAAAAGGCCCTATTGCAATATTTGGAGATAATACAGGCTCTATAGCTAACGCACACAACCCTACGCACCACCAACGTACTAAACATACGTTATTAAAATTTCACTACGTAAGGGAGTTAGTTACAGAAGGATTAGTGACCCTAAAATACCTGGAATCCAAACAAATGCCCGCTGACGGCCTTACAAAGCCCCTAACGCTTCCAATTCACAAGGTTTTTTTAGAGCTTATAGGGTTAAAACCCCTGTAAACTTAGTTTTTACCTATTGAATTGTAGGGCACCTAGTTAGTTCGTTAGCTAACTACCACCATTTTTCTCCTTTGTTTGCAATTATTGGATTTTTGTTAGCCCGACACCAACCGATCTACCCAAACCTACCCTGCTCAGGTTGATTATTAAGCAACTTATACCGACCTTATACCCGAAGTCGAATCCGAATTTAATTAGCTCGCGTTTTGGGCGACCTAGCGATTTTTAATCTACCCTATATATTAAACTTTTCTGGGATCCACAACAACGAACAGCCAGATTAGCTACCTGGCTTAGTAGTAAGTTCCGTTGGTTATAATCTGTAGGTCGTGGGTTCGAATCCGGGGGTTGTTACAATTCTGGGGGTCTTTTTCAATTCGGGGGTTCGTCCAATCTGGGGTTCAGTCAATCGGGGGTTTGGTACAAAGGGCTTATTCATCCAGGGGGTTCGCACCGGGGGTTCGAGTTGGGTTGGGACACAAGGGGGAATTTCTTTTGTTTTTTTTTGTTTTGGGGGTTTTATTTTACGTACTTTTCTTTTCCGACTTTATTTTTGGATTAAGTAGCAAAAGAGAGGGGG
>Moryzae_copia1_LTR#LTR/copia
TGTTAATTATATGCATTATTTTGCATGTAATAAGCCCACTTTTATTTGTATATAGCCAATTTTATTTAGTGCCGAAGTGGAGTGGGGAATGGTGGAATTCCGTTACTTTGTTAATGCAGGAATGCAATTTAAAGGTCAGCGAGTGGGGTTAGCTACCCTGTACCGGGTTTAATACCCACCCTGCACCTGCGAGTCAGCTACCCTGTACCGGGTTGAAAATTTCACCAAGTCAACGTTTAAATGCAAACCCAGAGATGGTTTGTATGCAAATGAGGGTGTTTTTTCAAAAACCCATACAAATTAGTTTTTCGGAAATTCATTCGCGGCACCGGAACCTTTTCTGGCGTGCGGACCCCCACTTCGATGTCGGAGAGTATGTAAGGGAAATAAAGCAAAATCTCCCCCAACCAATTATTTATCAGTACCAAAATTATAGTGCATTTCTACCTATTATTCAGCGCTTTTAGCACTGGTTATTTACCACGCCGCACCTAGGGTTTACCCCTATATCCCCTGTTAGCACCATTGTTATTAACA
