# Supplementary material for: The extrachromosomal circular DNAs of the rice blast pathogen Magnaporthe oryzae contain a wide variety of LTR retrotransposons, genes, and effectors
Source: BMC Biol. 2022 Nov 23;20:260. doi: 10.1186/s12915-022-01457-2 (PMC9694575; doi:10.1186/s12915-022-01457-2)
Supplement: Supplementary file 35 — Additional file 35. List of Sequence Read Archive accessions for RNAseq data used in this study. [file 12915_2022_1457_MOESM35_ESM.txt]

SRR12319289
SRR12319290
SRR12319292
SRR12319293
SRR12319294
SRR12319295
SRR12319297
SRR12319298
SRR12319299
SRR12319300
SRR12319301
SRR12319296
